# Supplementary material for: The Genome Architecture of the Copepod Eurytemora carolleeae — the Highly Invasive Atlantic Clade of the Eurytemora affinis Species Complex
Source: Genomics Proteomics Bioinformatics. 2024 Sep 27;22(5):qzae066. doi: 10.1093/gpbjnl/qzae066 (PMC11706791; doi:10.1093/gpbjnl/qzae066)
Supplement: qzae066_Supplementary_Data [file qzae066_supplementary_data.zip]

Archive with 32 entries (32 files):
- Table S11-done.xlsx
- Table S12-done.xlsx
- Figure S10.jpg
- Figure S1.jpg
- Table S7-done.xlsx
- Figure S9.jpg
- Figure S8.jpg
- Figure S4.jpg
- Table S4-done.xlsx
- Table S5-done.xlsx
- Table S10-done.xlsx
- Supplementary material captions.docx
- Table S17-done.xlsx
- Figure S11.jpg
- Table S15-done.xlsx
- Figure S5.jpg
- Figure S3.jpg
- Table S6-done.xlsx
- Table S1-done.xlsx
- Figure S6.jpg
- Table S16-done.xlsx
- Table S9-done.xlsx
- Table S13-done.xlsx
- File S1.docx
- Figure S2.jpg
- Figure S7.jpg
- Table S18-done.xlsx
- Table S8-done.xlsx
- Table S14-done.xlsx
- Table S2-done.xlsx
- Table S3-done.xlsx
- Figure S12.jpg
