# Supplementary material for: The Genome Architecture of the Copepod Eurytemora carolleeae — the Highly Invasive Atlantic Clade of the Eurytemora affinis Species Complex
Source: Genomics Proteomics Bioinformatics. 2024 Sep 27;22(5):qzae066. doi: 10.1093/gpbjnl/qzae066 (PMC11706791; doi:10.1093/gpbjnl/qzae066)
Supplement: qzae066_Supplementary_Data [file qzae066_supplementary_data.zip › Table S11-done.xlsx]

## Sheet: Sheet1
Table S11 GO enrichment of expanded genes in the Eurytemora carolleeae genome
Class	GO_name	GO_ID	GO_level	P value	EnrichmentScore	HitsGenesCountsInSelectedSet	HitsGenesCountsInBackground	AllGenesCountsInSelectedSet	AllGenesCountsInBackground	GenesOfSelectedSetInGOterm
Molecular Function	ATP hydrolysis activity	GO:0016887	8	9.57384e-10	2.32321	54	201	661	5716	Ecar07975-RA,Ecar07197-RA,Ecar07435-RA,Ecar09184-RA,Ecar11564-RA,Ecar05471-RA,Ecar13184-RA,Ecar17998-RA,Ecar08329-RA,Ecar08330-RA,Ecar18149-RA,Ecar16419-RA,Ecar14584-RA,Ecar09013-RA,Ecar13293-RA,Ecar08818-RA,Ecar11445-RA,Ecar16080-RA,Ecar04508-RA,Ecar20072-RA,Ecar02890-RA,Ecar09762-RA,Ecar00400-RA,Ecar10345-RA,Ecar01559-RA,Ecar11775-RA,Ecar03044-RA,Ecar16834-RA,Ecar09732-RA,Ecar07436-RA,Ecar11772…
Molecular Function	transcription cis-regulatory region binding	GO:0000976	8	1.52085e-09	1.8095	95	454	661	5716	Ecar15997-RA,Ecar01144-RA,Ecar03108-RA,Ecar05471-RA,Ecar01142-RA,Ecar09757-RA,Ecar10306-RA,Ecar15999-RA,Ecar02800-RA,Ecar05705-RA,Ecar11676-RA,Ecar08478-RA,Ecar07026-RA,Ecar02795-RA,Ecar11423-RA,Ecar05715-RA,Ecar13684-RA,Ecar05707-RA,Ecar06643-RA,Ecar19058-RA,Ecar11158-RA,Ecar02589-RA,Ecar08101-RA,Ecar04290-RA,Ecar13591-RA,Ecar04840-RA,Ecar02117-RA,Ecar02788-RA,Ecar05137-RA,Ecar12848-RA,Ecar12568…
Molecular Function	RNA polymerase II transcription regulatory region sequence-specific DNA binding	GO:0000977	9	1.8798e-09	1.91379	81	366	661	5716	Ecar15997-RA,Ecar01144-RA,Ecar03108-RA,Ecar01142-RA,Ecar09757-RA,Ecar10306-RA,Ecar15999-RA,Ecar02800-RA,Ecar05705-RA,Ecar11676-RA,Ecar08478-RA,Ecar07026-RA,Ecar02795-RA,Ecar11423-RA,Ecar05715-RA,Ecar13684-RA,Ecar05707-RA,Ecar19058-RA,Ecar02589-RA,Ecar08101-RA,Ecar04290-RA,Ecar04840-RA,Ecar02117-RA,Ecar02788-RA,Ecar05137-RA,Ecar12848-RA,Ecar12568-RA,Ecar06801-RA,Ecar10660-RA,Ecar15996-RA,Ecar11802…
Molecular Function	transcription regulatory region nucleic acid binding	GO:0001067	5	2.1941e-09	1.79762	95	457	661	5716	Ecar15997-RA,Ecar01144-RA,Ecar03108-RA,Ecar05471-RA,Ecar01142-RA,Ecar09757-RA,Ecar10306-RA,Ecar15999-RA,Ecar02800-RA,Ecar05705-RA,Ecar11676-RA,Ecar08478-RA,Ecar07026-RA,Ecar02795-RA,Ecar11423-RA,Ecar05715-RA,Ecar13684-RA,Ecar05707-RA,Ecar06643-RA,Ecar19058-RA,Ecar11158-RA,Ecar02589-RA,Ecar08101-RA,Ecar04290-RA,Ecar13591-RA,Ecar04840-RA,Ecar02117-RA,Ecar02788-RA,Ecar05137-RA,Ecar12848-RA,Ecar12568…
Molecular Function	sequence-specific double-stranded DNA binding	GO:1990837	7	2.94378e-09	1.78146	96	466	661	5716	Ecar15997-RA,Ecar01144-RA,Ecar03108-RA,Ecar05471-RA,Ecar01142-RA,Ecar09757-RA,Ecar10306-RA,Ecar15999-RA,Ecar02800-RA,Ecar05705-RA,Ecar11676-RA,Ecar08478-RA,Ecar07026-RA,Ecar02795-RA,Ecar11423-RA,Ecar05715-RA,Ecar13684-RA,Ecar05707-RA,Ecar06643-RA,Ecar19058-RA,Ecar11158-RA,Ecar02589-RA,Ecar08101-RA,Ecar04290-RA,Ecar13591-RA,Ecar04840-RA,Ecar02117-RA,Ecar02788-RA,Ecar05137-RA,Ecar12848-RA,Ecar12568…
Molecular Function	sequence-specific DNA binding	GO:0043565	6	1.08979e-08	1.69367	104	531	661	5716	Ecar15997-RA,Ecar01144-RA,Ecar03108-RA,Ecar05471-RA,Ecar01142-RA,Ecar13750-RA,Ecar12458-RA,Ecar09757-RA,Ecar10306-RA,Ecar15999-RA,Ecar13749-RA,Ecar02800-RA,Ecar05705-RA,Ecar11676-RA,Ecar08478-RA,Ecar07026-RA,Ecar02795-RA,Ecar11423-RA,Ecar05715-RA,Ecar13684-RA,Ecar05707-RA,Ecar06643-RA,Ecar19058-RA,Ecar11158-RA,Ecar02589-RA,Ecar08101-RA,Ecar04290-RA,Ecar13591-RA,Ecar06460-RA,Ecar04840-RA,Ecar10692…
Molecular Function	cis-regulatory region sequence-specific DNA binding	GO:0000987	9	1.37169e-08	1.92167	72	324	661	5716	Ecar15997-RA,Ecar01144-RA,Ecar03108-RA,Ecar01142-RA,Ecar15999-RA,Ecar02800-RA,Ecar05705-RA,Ecar11676-RA,Ecar07026-RA,Ecar02795-RA,Ecar11423-RA,Ecar05715-RA,Ecar13684-RA,Ecar05707-RA,Ecar11158-RA,Ecar02589-RA,Ecar08101-RA,Ecar04290-RA,Ecar13591-RA,Ecar04840-RA,Ecar02117-RA,Ecar02788-RA,Ecar05137-RA,Ecar12848-RA,Ecar12568-RA,Ecar06801-RA,Ecar10660-RA,Ecar15996-RA,Ecar02952-RA,Ecar17810-RA,Ecar05700…
Molecular Function	ATPase-coupled transmembrane transporter activity	GO:0042626	6	1.50241e-08	3.55165	23	56	661	5716	Ecar07975-RA,Ecar07197-RA,Ecar07435-RA,Ecar18149-RA,Ecar16419-RA,Ecar14584-RA,Ecar16080-RA,Ecar04508-RA,Ecar09762-RA,Ecar00400-RA,Ecar01559-RA,Ecar03044-RA,Ecar09732-RA,Ecar07436-RA,Ecar08954-RA,Ecar06811-RA,Ecar19987-RA,Ecar18076-RA,Ecar09487-RA,Ecar12348-RA,Ecar05733-RA,Ecar05367-RA,Ecar09765-RA,
Molecular Function	cytoskeletal protein binding	GO:0008092	4	1.86338e-08	1.69892	100	509	661	5716	Ecar01191-RA,Ecar03211-RA,Ecar14156-RA,Ecar01338-RA,Ecar07345-RA,Ecar03588-RA,Ecar09184-RA,Ecar15091-RA,Ecar08233-RA,Ecar04526-RA,Ecar13458-RA,Ecar13184-RA,Ecar17998-RA,Ecar09094-RA,Ecar00927-RA,Ecar06188-RA,Ecar15736-RA,Ecar00293-RA,Ecar07421-RA,Ecar13293-RA,Ecar10479-RA,Ecar19954-RA,Ecar09152-RA,Ecar05132-RA,Ecar18959-RA,Ecar13787-RA,Ecar01253-RA,Ecar06484-RA,Ecar14104-RA,Ecar06643-RA,Ecar17325…
Molecular Function	double-stranded DNA binding	GO:0003690	6	2.01767e-08	1.70199	99	503	661	5716	Ecar15997-RA,Ecar01144-RA,Ecar03108-RA,Ecar11564-RA,Ecar05471-RA,Ecar01142-RA,Ecar09757-RA,Ecar10306-RA,Ecar15999-RA,Ecar02800-RA,Ecar05705-RA,Ecar11676-RA,Ecar08478-RA,Ecar07026-RA,Ecar02795-RA,Ecar11423-RA,Ecar05715-RA,Ecar13684-RA,Ecar05707-RA,Ecar06643-RA,Ecar19058-RA,Ecar11158-RA,Ecar02589-RA,Ecar08101-RA,Ecar04290-RA,Ecar13591-RA,Ecar04840-RA,Ecar02117-RA,Ecar02788-RA,Ecar05137-RA,Ecar12848…
Molecular Function	unfolded protein binding	GO:0051082	4	8.6606e-08	4.32375	16	32	661	5716	Ecar04526-RA,Ecar14964-RA,Ecar06484-RA,Ecar10181-RA,Ecar14856-RA,Ecar18564-RA,Ecar19601-RA,Ecar14179-RA,Ecar07937-RA,Ecar14514-RA,Ecar07901-RA,Ecar04750-RA,Ecar12109-RA,Ecar08232-RA,Ecar13253-RA,Ecar05347-RA,
Molecular Function	inorganic anion transmembrane transporter activity	GO:0015103	5	8.83247e-08	2.57908	34	114	661	5716	Ecar07975-RA,Ecar11026-RA,Ecar04595-RA,Ecar06557-RA,Ecar07435-RA,Ecar10158-RA,Ecar04548-RA,Ecar00715-RA,Ecar05258-RA,Ecar14584-RA,Ecar14896-RA,Ecar14433-RA,Ecar02122-RA,Ecar02854-RA,Ecar04508-RA,Ecar16286-RA,Ecar13502-RA,Ecar11895-RA,Ecar16787-RA,Ecar06894-RA,Ecar11370-RA,Ecar07626-RA,Ecar07436-RA,Ecar11839-RA,Ecar06811-RA,Ecar15913-RA,Ecar04968-RA,Ecar14897-RA,Ecar05741-RA,Ecar17281-RA,Ecar05367…
Molecular Function	primary active transmembrane transporter activity	GO:0015399	5	1.43475e-07	3.20794	23	62	661	5716	Ecar07975-RA,Ecar07197-RA,Ecar07435-RA,Ecar18149-RA,Ecar16419-RA,Ecar14584-RA,Ecar16080-RA,Ecar04508-RA,Ecar09762-RA,Ecar00400-RA,Ecar01559-RA,Ecar03044-RA,Ecar09732-RA,Ecar07436-RA,Ecar08954-RA,Ecar06811-RA,Ecar19987-RA,Ecar18076-RA,Ecar09487-RA,Ecar12348-RA,Ecar05733-RA,Ecar05367-RA,Ecar09765-RA,
Molecular Function	P-type sodium transporter activity	GO:0008554	9	2.60173e-07	6.17679	10	14	661	5716	Ecar18149-RA,Ecar16080-RA,Ecar09762-RA,Ecar01559-RA,Ecar09732-RA,Ecar08954-RA,Ecar19987-RA,Ecar09487-RA,Ecar12348-RA,Ecar09765-RA,
Molecular Function	P-type potassium transmembrane transporter activity	GO:0008556	9	2.60173e-07	6.17679	10	14	661	5716	Ecar18149-RA,Ecar16080-RA,Ecar09762-RA,Ecar01559-RA,Ecar09732-RA,Ecar08954-RA,Ecar19987-RA,Ecar09487-RA,Ecar12348-RA,Ecar09765-RA,
Molecular Function	P-type sodium:potassium-exchanging transporter activity	GO:0005391	10	2.60173e-07	6.17679	10	14	661	5716	Ecar18149-RA,Ecar16080-RA,Ecar09762-RA,Ecar01559-RA,Ecar09732-RA,Ecar08954-RA,Ecar19987-RA,Ecar09487-RA,Ecar12348-RA,Ecar09765-RA,
Molecular Function	protein kinase C inhibitor activity	GO:0008426	3	2.68855e-07	8.6475	7	7	661	5716	Ecar04526-RA,Ecar06484-RA,Ecar18564-RA,Ecar07937-RA,Ecar14514-RA,Ecar07901-RA,Ecar08232-RA,
Molecular Function	DNA-binding transcription factor activity, RNA polymerase II-specific	GO:0000981	4	2.94987e-07	1.80694	70	335	661	5716	Ecar15997-RA,Ecar01144-RA,Ecar01142-RA,Ecar09757-RA,Ecar10306-RA,Ecar08106-RA,Ecar15999-RA,Ecar02800-RA,Ecar05705-RA,Ecar08478-RA,Ecar07026-RA,Ecar02795-RA,Ecar11423-RA,Ecar05715-RA,Ecar05707-RA,Ecar11158-RA,Ecar02589-RA,Ecar04290-RA,Ecar04840-RA,Ecar10692-RA,Ecar02788-RA,Ecar05137-RA,Ecar12848-RA,Ecar12568-RA,Ecar06801-RA,Ecar10660-RA,Ecar15996-RA,Ecar11802-RA,Ecar10826-RA,Ecar04056-RA,Ecar07757…
Molecular Function	DNA-binding transcription repressor activity	GO:0001217	4	3.73977e-07	2.48146	33	115	661	5716	Ecar01144-RA,Ecar01142-RA,Ecar09757-RA,Ecar05705-RA,Ecar08478-RA,Ecar05715-RA,Ecar05707-RA,Ecar11158-RA,Ecar04290-RA,Ecar04840-RA,Ecar05137-RA,Ecar12848-RA,Ecar10660-RA,Ecar07757-RA,Ecar05700-RA,Ecar10663-RA,Ecar11152-RA,Ecar02518-RA,Ecar09819-RA,Ecar08480-RA,Ecar05714-RA,Ecar09758-RA,Ecar11169-RA,Ecar09680-RA,Ecar07416-RA,Ecar01141-RA,Ecar05711-RA,Ecar11150-RA,Ecar11172-RA,Ecar08483-RA,Ecar11160…
Molecular Function	DNA-binding transcription repressor activity, RNA polymerase II-specific	GO:0001227	5	3.73977e-07	2.48146	33	115	661	5716	Ecar01144-RA,Ecar01142-RA,Ecar09757-RA,Ecar05705-RA,Ecar08478-RA,Ecar05715-RA,Ecar05707-RA,Ecar11158-RA,Ecar04290-RA,Ecar04840-RA,Ecar05137-RA,Ecar12848-RA,Ecar10660-RA,Ecar07757-RA,Ecar05700-RA,Ecar10663-RA,Ecar11152-RA,Ecar02518-RA,Ecar09819-RA,Ecar08480-RA,Ecar05714-RA,Ecar09758-RA,Ecar11169-RA,Ecar09680-RA,Ecar07416-RA,Ecar01141-RA,Ecar05711-RA,Ecar11150-RA,Ecar11172-RA,Ecar08483-RA,Ecar11160…
Molecular Function	chitin binding	GO:0008061	4	5.59983e-07	6.48563	9	12	661	5716	Ecar02058-RA,Ecar01385-RA,Ecar07226-RA,Ecar15702-RA,Ecar15698-RA,Ecar17625-RA,Ecar15701-RA,Ecar16547-RA,Ecar08399-RA,
Molecular Function	HMG box domain binding	GO:0071837	5	6.76378e-07	5.28459	11	18	661	5716	Ecar05705-RA,Ecar11423-RA,Ecar05715-RA,Ecar05707-RA,Ecar11802-RA,Ecar05700-RA,Ecar02518-RA,Ecar11424-RA,Ecar05714-RA,Ecar11422-RA,Ecar05711-RA,
Molecular Function	protein serine/threonine kinase inhibitor activity	GO:0030291	2	6.76378e-07	5.28459	11	18	661	5716	Ecar04526-RA,Ecar06484-RA,Ecar19058-RA,Ecar18564-RA,Ecar07937-RA,Ecar14514-RA,Ecar08839-RA,Ecar07901-RA,Ecar19057-RA,Ecar08232-RA,Ecar04930-RA,
Molecular Function	RNA polymerase II cis-regulatory region sequence-specific DNA binding	GO:0000978	10	1.06443e-06	1.82362	62	294	661	5716	Ecar15997-RA,Ecar01144-RA,Ecar03108-RA,Ecar01142-RA,Ecar15999-RA,Ecar02800-RA,Ecar05705-RA,Ecar11676-RA,Ecar07026-RA,Ecar02795-RA,Ecar11423-RA,Ecar05715-RA,Ecar13684-RA,Ecar05707-RA,Ecar02589-RA,Ecar08101-RA,Ecar04290-RA,Ecar04840-RA,Ecar02117-RA,Ecar02788-RA,Ecar05137-RA,Ecar12848-RA,Ecar12568-RA,Ecar06801-RA,Ecar10660-RA,Ecar15996-RA,Ecar02952-RA,Ecar17810-RA,Ecar05700-RA,Ecar01077-RA,Ecar10663…
Molecular Function	nucleic acid binding	GO:0003676	4	1.41291e-06	1.38027	166	1040	661	5716	Ecar12249-RA,Ecar15997-RA,Ecar01144-RA,Ecar18587-RA,Ecar03108-RA,Ecar07081-RA,Ecar12466-RA,Ecar07289-RA,Ecar11564-RA,Ecar07163-RA,Ecar19521-RA,Ecar05471-RA,Ecar01142-RA,Ecar09789-RA,Ecar17998-RA,Ecar13750-RA,Ecar12458-RA,Ecar08329-RA,Ecar08330-RA,Ecar09757-RA,Ecar10306-RA,Ecar15999-RA,Ecar05991-RA,Ecar13749-RA,Ecar02800-RA,Ecar05705-RA,Ecar11676-RA,Ecar00601-RA,Ecar01623-RA,Ecar08478-RA,Ecar07026…
Molecular Function	obsolete anion:anion antiporter activity	GO:0015301	0	1.63339e-06	5.98673	9	13	661	5716	Ecar06557-RA,Ecar02854-RA,Ecar16286-RA,Ecar06894-RA,Ecar07626-RA,Ecar15913-RA,Ecar09534-RA,Ecar06556-RA,Ecar12803-RA,
Molecular Function	ATPase-coupled inorganic anion transmembrane transporter activity	GO:0043225	7	1.93525e-06	7.56657	7	8	661	5716	Ecar07975-RA,Ecar07435-RA,Ecar14584-RA,Ecar04508-RA,Ecar07436-RA,Ecar06811-RA,Ecar05367-RA,
Molecular Function	interleukin-2 receptor binding	GO:0005134	6	1.93525e-06	7.56657	7	8	661	5716	Ecar05705-RA,Ecar05715-RA,Ecar05707-RA,Ecar05700-RA,Ecar02518-RA,Ecar05714-RA,Ecar05711-RA,
Molecular Function	sodium:bicarbonate symporter activity	GO:0008510	9	2.34376e-06	8.6475	6	6	661	5716	Ecar06557-RA,Ecar16286-RA,Ecar07626-RA,Ecar15913-RA,Ecar09534-RA,Ecar06556-RA,
Molecular Function	ABC-type xenobiotic transporter activity	GO:0008559	8	2.34376e-06	8.6475	6	6	661	5716	Ecar07197-RA,Ecar16419-RA,Ecar00400-RA,Ecar03044-RA,Ecar18076-RA,Ecar05733-RA,
Molecular Function	solute:bicarbonate symporter activity	GO:0140410	7	2.34376e-06	8.6475	6	6	661	5716	Ecar06557-RA,Ecar16286-RA,Ecar07626-RA,Ecar15913-RA,Ecar09534-RA,Ecar06556-RA,
Molecular Function	ADP binding	GO:0043531	9	4.65735e-06	3.26683	17	45	661	5716	Ecar00886-RA,Ecar05471-RA,Ecar17998-RA,Ecar06188-RA,Ecar12038-RA,Ecar13041-RA,Ecar09762-RA,Ecar01559-RA,Ecar12517-RA,Ecar15956-RA,Ecar08699-RA,Ecar19987-RA,Ecar09441-RA,Ecar12348-RA,Ecar06185-RA,Ecar09765-RA,Ecar14417-RA,
Molecular Function	inorganic molecular entity transmembrane transporter activity	GO:0015318	4	5.8545e-06	1.59145	83	451	661	5716	Ecar07975-RA,Ecar06489-RA,Ecar11026-RA,Ecar04595-RA,Ecar06557-RA,Ecar07435-RA,Ecar01752-RA,Ecar08233-RA,Ecar10158-RA,Ecar15766-RA,Ecar04548-RA,Ecar00715-RA,Ecar05258-RA,Ecar15736-RA,Ecar06204-RA,Ecar08106-RA,Ecar18149-RA,Ecar14584-RA,Ecar00543-RA,Ecar05094-RA,Ecar08702-RA,Ecar14896-RA,Ecar11187-RA,Ecar14433-RA,Ecar02122-RA,Ecar16080-RA,Ecar02854-RA,Ecar10761-RA,Ecar04508-RA,Ecar16286-RA,Ecar02395…
Molecular Function	DNA binding	GO:0003677	5	6.65877e-06	1.44527	120	718	661	5716	Ecar15997-RA,Ecar01144-RA,Ecar03108-RA,Ecar12466-RA,Ecar07289-RA,Ecar11564-RA,Ecar19521-RA,Ecar05471-RA,Ecar01142-RA,Ecar13750-RA,Ecar12458-RA,Ecar09757-RA,Ecar10306-RA,Ecar15999-RA,Ecar13749-RA,Ecar02800-RA,Ecar05705-RA,Ecar11676-RA,Ecar00601-RA,Ecar08478-RA,Ecar07026-RA,Ecar02795-RA,Ecar11423-RA,Ecar05715-RA,Ecar19932-RA,Ecar13603-RA,Ecar13684-RA,Ecar05707-RA,Ecar06643-RA,Ecar19058-RA,Ecar11158…
Molecular Function	heterocyclic compound binding	GO:1901363	3	7.43901e-06	1.28045	215	1452	661	5716	Ecar12249-RA,Ecar15997-RA,Ecar01144-RA,Ecar18587-RA,Ecar03108-RA,Ecar07081-RA,Ecar12466-RA,Ecar03588-RA,Ecar07289-RA,Ecar00886-RA,Ecar11564-RA,Ecar07163-RA,Ecar19521-RA,Ecar05471-RA,Ecar01142-RA,Ecar09789-RA,Ecar17998-RA,Ecar13750-RA,Ecar12458-RA,Ecar06188-RA,Ecar03340-RA,Ecar08329-RA,Ecar08330-RA,Ecar09757-RA,Ecar10306-RA,Ecar15999-RA,Ecar05991-RA,Ecar07421-RA,Ecar13749-RA,Ecar02800-RA,Ecar05705…
Molecular Function	POZ domain binding	GO:0031208	5	7.8371e-06	6.72584	7	9	661	5716	Ecar07289-RA,Ecar07719-RA,Ecar12883-RA,Ecar11907-RA,Ecar07903-RA,Ecar09819-RA,Ecar08220-RA,
Molecular Function	piRNA binding	GO:0034584	7	7.8371e-06	6.72584	7	9	661	5716	Ecar12249-RA,Ecar09789-RA,Ecar12209-RA,Ecar12325-RA,Ecar12062-RA,Ecar12096-RA,Ecar12208-RA,
Molecular Function	superoxide-generating NAD(P)H oxidase activity	GO:0016175	6	7.8371e-06	6.72584	7	9	661	5716	Ecar15997-RA,Ecar15999-RA,Ecar00543-RA,Ecar08702-RA,Ecar15996-RA,Ecar11096-RA,Ecar10237-RA,
Molecular Function	DNA-binding transcription factor activity	GO:0003700	3	9.37576e-06	1.62415	74	394	661	5716	Ecar15997-RA,Ecar01144-RA,Ecar03108-RA,Ecar01142-RA,Ecar09757-RA,Ecar10306-RA,Ecar08106-RA,Ecar15999-RA,Ecar02800-RA,Ecar05705-RA,Ecar08478-RA,Ecar07026-RA,Ecar02795-RA,Ecar11423-RA,Ecar05715-RA,Ecar05707-RA,Ecar11158-RA,Ecar02589-RA,Ecar10416-RA,Ecar04290-RA,Ecar04840-RA,Ecar10692-RA,Ecar02788-RA,Ecar05137-RA,Ecar12848-RA,Ecar12568-RA,Ecar06801-RA,Ecar10660-RA,Ecar15996-RA,Ecar11802-RA,Ecar10826…
Molecular Function	protein kinase regulator activity	GO:0019887	5	1.19148e-05	2.45668	25	88	661	5716	Ecar12317-RA,Ecar04526-RA,Ecar04593-RA,Ecar12319-RA,Ecar16791-RA,Ecar06484-RA,Ecar06643-RA,Ecar19058-RA,Ecar16790-RA,Ecar01125-RA,Ecar18564-RA,Ecar16796-RA,Ecar03830-RA,Ecar12316-RA,Ecar14877-RA,Ecar01823-RA,Ecar07937-RA,Ecar14514-RA,Ecar08839-RA,Ecar07901-RA,Ecar06644-RA,Ecar12318-RA,Ecar19057-RA,Ecar08232-RA,Ecar04930-RA,
Molecular Function	ATP-dependent activity	GO:0140657	2	1.25014e-05	1.77553	54	263	661	5716	Ecar07975-RA,Ecar07197-RA,Ecar07435-RA,Ecar09184-RA,Ecar11564-RA,Ecar05471-RA,Ecar13184-RA,Ecar17998-RA,Ecar08329-RA,Ecar08330-RA,Ecar18149-RA,Ecar16419-RA,Ecar14584-RA,Ecar09013-RA,Ecar13293-RA,Ecar08818-RA,Ecar11445-RA,Ecar16080-RA,Ecar04508-RA,Ecar20072-RA,Ecar02890-RA,Ecar09762-RA,Ecar00400-RA,Ecar10345-RA,Ecar01559-RA,Ecar11775-RA,Ecar03044-RA,Ecar16834-RA,Ecar09732-RA,Ecar07436-RA,Ecar11772…
Molecular Function	structural constituent of muscle	GO:0008307	3	1.56938e-05	3.14455	16	44	661	5716	Ecar07345-RA,Ecar17998-RA,Ecar13293-RA,Ecar01253-RA,Ecar02890-RA,Ecar15426-RA,Ecar07823-RA,Ecar07344-RA,Ecar06959-RA,Ecar04477-RA,Ecar02891-RA,Ecar02473-RA,Ecar04775-RA,Ecar07512-RA,Ecar05325-RA,Ecar04392-RA,
Molecular Function	retinal binding	GO:0016918	6	2.04043e-05	8.6475	5	5	661	5716	Ecar18860-RA,Ecar18662-RA,Ecar18610-RA,Ecar19863-RA,Ecar18273-RA,
Molecular Function	11-cis retinal binding	GO:0005502	7	2.04043e-05	8.6475	5	5	661	5716	Ecar18860-RA,Ecar18662-RA,Ecar18610-RA,Ecar19863-RA,Ecar18273-RA,
Molecular Function	G protein-coupled photoreceptor activity	GO:0008020	6	2.04043e-05	8.6475	5	5	661	5716	Ecar18860-RA,Ecar18662-RA,Ecar18610-RA,Ecar19863-RA,Ecar18273-RA,
Molecular Function	transmembrane signaling receptor activity	GO:0004888	4	2.29957e-05	1.82257	47	223	661	5716	Ecar13919-RA,Ecar10707-RA,Ecar05258-RA,Ecar18860-RA,Ecar11187-RA,Ecar00601-RA,Ecar15373-RA,Ecar06643-RA,Ecar10761-RA,Ecar03961-RA,Ecar03182-RA,Ecar18662-RA,Ecar07111-RA,Ecar03344-RA,Ecar18893-RA,Ecar13502-RA,Ecar16787-RA,Ecar15765-RA,Ecar18562-RA,Ecar03172-RA,Ecar00345-RA,Ecar03120-RA,Ecar10708-RA,Ecar18714-RA,Ecar03533-RA,Ecar03477-RA,Ecar18610-RA,Ecar04144-RA,Ecar03479-RA,Ecar02597-RA,Ecar06644…
Molecular Function	RNA polymerase II intronic transcription regulatory region sequence-specific DNA binding	GO:0001162	10	2.32209e-05	5.32154	8	13	661	5716	Ecar05705-RA,Ecar05715-RA,Ecar05707-RA,Ecar05700-RA,Ecar02518-RA,Ecar05714-RA,Ecar05706-RA,Ecar05711-RA,
Molecular Function	organic cyclic compound binding	GO:0097159	3	2.35055e-05	1.25952	216	1483	661	5716	Ecar12249-RA,Ecar15997-RA,Ecar01144-RA,Ecar18587-RA,Ecar03108-RA,Ecar07081-RA,Ecar12466-RA,Ecar03588-RA,Ecar07289-RA,Ecar00886-RA,Ecar11564-RA,Ecar07163-RA,Ecar19521-RA,Ecar05471-RA,Ecar01142-RA,Ecar09789-RA,Ecar17998-RA,Ecar13750-RA,Ecar12458-RA,Ecar06188-RA,Ecar03340-RA,Ecar08329-RA,Ecar08330-RA,Ecar09757-RA,Ecar10306-RA,Ecar15999-RA,Ecar05991-RA,Ecar07421-RA,Ecar13749-RA,Ecar02800-RA,Ecar05705…
Molecular Function	DNA-binding transcription activator activity	GO:0001216	4	2.59708e-05	1.81443	47	224	661	5716	Ecar15997-RA,Ecar01144-RA,Ecar01142-RA,Ecar10306-RA,Ecar15999-RA,Ecar02800-RA,Ecar05705-RA,Ecar07026-RA,Ecar02795-RA,Ecar11423-RA,Ecar05715-RA,Ecar05707-RA,Ecar02589-RA,Ecar04290-RA,Ecar04840-RA,Ecar10692-RA,Ecar02788-RA,Ecar05137-RA,Ecar12848-RA,Ecar12568-RA,Ecar06801-RA,Ecar15996-RA,Ecar11802-RA,Ecar10826-RA,Ecar04056-RA,Ecar05700-RA,Ecar01077-RA,Ecar03647-RA,Ecar04042-RA,Ecar05712-RA,Ecar02518…
Molecular Function	DNA-binding transcription activator activity, RNA polymerase II-specific	GO:0001228	5	2.59708e-05	1.81443	47	224	661	5716	Ecar15997-RA,Ecar01144-RA,Ecar01142-RA,Ecar10306-RA,Ecar15999-RA,Ecar02800-RA,Ecar05705-RA,Ecar07026-RA,Ecar02795-RA,Ecar11423-RA,Ecar05715-RA,Ecar05707-RA,Ecar02589-RA,Ecar04290-RA,Ecar04840-RA,Ecar10692-RA,Ecar02788-RA,Ecar05137-RA,Ecar12848-RA,Ecar12568-RA,Ecar06801-RA,Ecar15996-RA,Ecar11802-RA,Ecar10826-RA,Ecar04056-RA,Ecar05700-RA,Ecar01077-RA,Ecar03647-RA,Ecar04042-RA,Ecar05712-RA,Ecar02518…
Molecular Function	carboxypeptidase activity	GO:0004180	6	3.60773e-05	4.57809	9	17	661	5716	Ecar08187-RA,Ecar08606-RA,Ecar07757-RA,Ecar08531-RA,Ecar07716-RA,Ecar11226-RA,Ecar06976-RA,Ecar19175-RA,Ecar13091-RA,
Molecular Function	transmembrane receptor protein kinase activity	GO:0019199	7	3.71054e-05	3.40659	13	33	661	5716	Ecar06643-RA,Ecar03182-RA,Ecar07111-RA,Ecar03172-RA,Ecar00345-RA,Ecar03533-RA,Ecar03477-RA,Ecar03479-RA,Ecar06644-RA,Ecar18857-RA,Ecar03698-RA,Ecar03787-RA,Ecar03534-RA,
Molecular Function	signaling receptor activity	GO:0038023	3	4.0186e-05	1.62299	64	341	661	5716	Ecar04595-RA,Ecar13919-RA,Ecar10158-RA,Ecar10707-RA,Ecar04548-RA,Ecar05258-RA,Ecar18860-RA,Ecar11187-RA,Ecar00601-RA,Ecar14433-RA,Ecar15373-RA,Ecar02122-RA,Ecar04702-RA,Ecar06643-RA,Ecar10761-RA,Ecar03961-RA,Ecar03182-RA,Ecar18662-RA,Ecar00730-RA,Ecar07111-RA,Ecar03344-RA,Ecar18893-RA,Ecar13502-RA,Ecar16787-RA,Ecar15765-RA,Ecar18562-RA,Ecar10660-RA,Ecar04464-RA,Ecar03172-RA,Ecar00345-RA,Ecar03120…
Molecular Function	catalytic activity, acting on a glycoprotein	GO:0140103	4	4.28038e-05	4.11786	10	21	661	5716	Ecar15091-RA,Ecar12792-RA,Ecar10479-RA,Ecar04758-RA,Ecar00791-RA,Ecar01535-RA,Ecar10478-RA,Ecar02978-RA,Ecar01200-RA,Ecar01349-RA,
Molecular Function	monoatomic ion transmembrane transporter activity	GO:0015075	4	4.7171e-05	1.50391	84	483	661	5716	Ecar07975-RA,Ecar06489-RA,Ecar11026-RA,Ecar04595-RA,Ecar06557-RA,Ecar07197-RA,Ecar07435-RA,Ecar01752-RA,Ecar08233-RA,Ecar10158-RA,Ecar15766-RA,Ecar04548-RA,Ecar00715-RA,Ecar05258-RA,Ecar15736-RA,Ecar06204-RA,Ecar08106-RA,Ecar18149-RA,Ecar14584-RA,Ecar00543-RA,Ecar05094-RA,Ecar08702-RA,Ecar14896-RA,Ecar11187-RA,Ecar14433-RA,Ecar02122-RA,Ecar16080-RA,Ecar02854-RA,Ecar10761-RA,Ecar04508-RA,Ecar16286…
Molecular Function	protein binding	GO:0005515	3	4.90632e-05	1.10558	471	3684	661	5716	Ecar01191-RA,Ecar12249-RA,Ecar03211-RA,Ecar07975-RA,Ecar06489-RA,Ecar07173-RA,Ecar15997-RA,Ecar12685-RA,Ecar01304-RA,Ecar16325-RA,Ecar01144-RA,Ecar14156-RA,Ecar18587-RA,Ecar11806-RA,Ecar12317-RA,Ecar03108-RA,Ecar07081-RA,Ecar18840-RA,Ecar11382-RA,Ecar03624-RA,Ecar01338-RA,Ecar04595-RA,Ecar07345-RA,Ecar14406-RA,Ecar06557-RA,Ecar19271-RA,Ecar07435-RA,Ecar09366-RA,Ecar01936-RA,Ecar03588-RA,Ecar09184…
Molecular Function	kinase regulator activity	GO:0019207	4	4.9778e-05	2.27566	25	95	661	5716	Ecar12317-RA,Ecar04526-RA,Ecar04593-RA,Ecar12319-RA,Ecar16791-RA,Ecar06484-RA,Ecar06643-RA,Ecar19058-RA,Ecar16790-RA,Ecar01125-RA,Ecar18564-RA,Ecar16796-RA,Ecar03830-RA,Ecar12316-RA,Ecar14877-RA,Ecar01823-RA,Ecar07937-RA,Ecar14514-RA,Ecar08839-RA,Ecar07901-RA,Ecar06644-RA,Ecar12318-RA,Ecar19057-RA,Ecar08232-RA,Ecar04930-RA,
Molecular Function	binding	GO:0005488	2	6.04119e-05	1.07413	552	4444	661	5716	Ecar01191-RA,Ecar12249-RA,Ecar03211-RA,Ecar07975-RA,Ecar06489-RA,Ecar07173-RA,Ecar15997-RA,Ecar12685-RA,Ecar01304-RA,Ecar16325-RA,Ecar01144-RA,Ecar14156-RA,Ecar18587-RA,Ecar11806-RA,Ecar12317-RA,Ecar03108-RA,Ecar07081-RA,Ecar18840-RA,Ecar11382-RA,Ecar03624-RA,Ecar02058-RA,Ecar01338-RA,Ecar04595-RA,Ecar07345-RA,Ecar13919-RA,Ecar14406-RA,Ecar06557-RA,Ecar19271-RA,Ecar07435-RA,Ecar12466-RA,Ecar09366…
Molecular Function	E-box binding	GO:0070888	11	6.20762e-05	3.459	12	30	661	5716	Ecar05705-RA,Ecar11423-RA,Ecar05715-RA,Ecar05707-RA,Ecar05700-RA,Ecar02518-RA,Ecar11424-RA,Ecar05714-RA,Ecar09623-RA,Ecar11422-RA,Ecar11480-RA,Ecar05711-RA,
Molecular Function	nitric-oxide synthase binding	GO:0050998	5	7.04143e-05	3.93068	10	22	661	5716	Ecar18149-RA,Ecar16080-RA,Ecar09762-RA,Ecar01559-RA,Ecar09732-RA,Ecar08954-RA,Ecar19987-RA,Ecar09487-RA,Ecar12348-RA,Ecar09765-RA,
Molecular Function	molecular transducer activity	GO:0060089	2	7.62263e-05	1.59035	64	348	661	5716	Ecar04595-RA,Ecar13919-RA,Ecar10158-RA,Ecar10707-RA,Ecar04548-RA,Ecar05258-RA,Ecar18860-RA,Ecar11187-RA,Ecar00601-RA,Ecar14433-RA,Ecar15373-RA,Ecar02122-RA,Ecar04702-RA,Ecar06643-RA,Ecar10761-RA,Ecar03961-RA,Ecar03182-RA,Ecar18662-RA,Ecar00730-RA,Ecar07111-RA,Ecar03344-RA,Ecar18893-RA,Ecar13502-RA,Ecar16787-RA,Ecar15765-RA,Ecar18562-RA,Ecar10660-RA,Ecar04464-RA,Ecar03172-RA,Ecar00345-RA,Ecar03120…
Molecular Function	transcription coregulator binding	GO:0001221	5	8.69028e-05	3.02663	14	40	661	5716	Ecar02800-RA,Ecar08478-RA,Ecar02795-RA,Ecar17451-RA,Ecar04290-RA,Ecar04840-RA,Ecar02788-RA,Ecar05137-RA,Ecar04042-RA,Ecar08480-RA,Ecar02784-RA,Ecar11480-RA,Ecar02799-RA,Ecar08483-RA,
Molecular Function	cyclin-dependent protein serine/threonine kinase regulator activity	GO:0016538	2	0.000110583	4.09619	9	19	661	5716	Ecar16791-RA,Ecar19058-RA,Ecar16790-RA,Ecar01125-RA,Ecar16796-RA,Ecar03830-RA,Ecar14877-RA,Ecar01823-RA,Ecar19057-RA,
Molecular Function	glucokinase activity	GO:0004340	8	0.000110707	7.20625	5	6	661	5716	Ecar00886-RA,Ecar12038-RA,Ecar13041-RA,Ecar08699-RA,Ecar09441-RA,
Molecular Function	hexokinase activity	GO:0004396	7	0.000110707	7.20625	5	6	661	5716	Ecar00886-RA,Ecar12038-RA,Ecar13041-RA,Ecar08699-RA,Ecar09441-RA,
Molecular Function	fibroblast growth factor receptor activity	GO:0005007	9	0.000110707	7.20625	5	6	661	5716	Ecar03172-RA,Ecar03533-RA,Ecar03698-RA,Ecar03787-RA,Ecar03534-RA,
Molecular Function	gated channel activity	GO:0022836	6	0.000121517	1.72201	46	231	661	5716	Ecar06489-RA,Ecar11026-RA,Ecar04595-RA,Ecar08233-RA,Ecar10158-RA,Ecar15766-RA,Ecar04548-RA,Ecar00715-RA,Ecar05258-RA,Ecar15736-RA,Ecar06204-RA,Ecar08106-RA,Ecar14896-RA,Ecar11187-RA,Ecar14433-RA,Ecar02122-RA,Ecar10761-RA,Ecar02395-RA,Ecar13502-RA,Ecar11895-RA,Ecar16964-RA,Ecar16787-RA,Ecar11087-RA,Ecar11370-RA,Ecar03120-RA,Ecar08109-RA,Ecar04144-RA,Ecar04968-RA,Ecar17885-RA,Ecar14897-RA,Ecar10762…
Molecular Function	monoatomic ion gated channel activity	GO:0022839	7	0.000121517	1.72201	46	231	661	5716	Ecar06489-RA,Ecar11026-RA,Ecar04595-RA,Ecar08233-RA,Ecar10158-RA,Ecar15766-RA,Ecar04548-RA,Ecar00715-RA,Ecar05258-RA,Ecar15736-RA,Ecar06204-RA,Ecar08106-RA,Ecar14896-RA,Ecar11187-RA,Ecar14433-RA,Ecar02122-RA,Ecar10761-RA,Ecar02395-RA,Ecar13502-RA,Ecar11895-RA,Ecar16964-RA,Ecar16787-RA,Ecar11087-RA,Ecar11370-RA,Ecar03120-RA,Ecar08109-RA,Ecar04144-RA,Ecar04968-RA,Ecar17885-RA,Ecar14897-RA,Ecar10762…
Molecular Function	high voltage-gated calcium channel activity	GO:0008331	11	0.000125801	5.04438	7	12	661	5716	Ecar08233-RA,Ecar15766-RA,Ecar15736-RA,Ecar02395-RA,Ecar11087-RA,Ecar12671-RA,Ecar11302-RA,
Molecular Function	protein folding chaperone	GO:0044183	2	0.000125801	5.04438	7	12	661	5716	Ecar04526-RA,Ecar06484-RA,Ecar18564-RA,Ecar07937-RA,Ecar14514-RA,Ecar07901-RA,Ecar08232-RA,
Molecular Function	monoatomic ion channel activity	GO:0005216	6	0.000150702	1.63685	53	280	661	5716	Ecar06489-RA,Ecar11026-RA,Ecar04595-RA,Ecar08233-RA,Ecar10158-RA,Ecar15766-RA,Ecar04548-RA,Ecar00715-RA,Ecar05258-RA,Ecar15736-RA,Ecar06204-RA,Ecar08106-RA,Ecar00543-RA,Ecar08702-RA,Ecar14896-RA,Ecar11187-RA,Ecar14433-RA,Ecar02122-RA,Ecar10761-RA,Ecar02395-RA,Ecar13502-RA,Ecar11895-RA,Ecar16964-RA,Ecar16787-RA,Ecar17854-RA,Ecar11087-RA,Ecar11370-RA,Ecar11096-RA,Ecar03120-RA,Ecar08109-RA,Ecar11839…
Molecular Function	regulatory RNA binding	GO:0061980	6	0.000152955	3.39723	11	28	661	5716	Ecar12249-RA,Ecar09789-RA,Ecar13684-RA,Ecar12209-RA,Ecar12325-RA,Ecar16264-RA,Ecar02117-RA,Ecar17810-RA,Ecar12062-RA,Ecar12096-RA,Ecar12208-RA,
Molecular Function	amyloid-beta binding	GO:0001540	5	0.000158709	2.8825	14	42	661	5716	Ecar04526-RA,Ecar06484-RA,Ecar09762-RA,Ecar01559-RA,Ecar18564-RA,Ecar07937-RA,Ecar14514-RA,Ecar07901-RA,Ecar19987-RA,Ecar12348-RA,Ecar08745-RA,Ecar08232-RA,Ecar09765-RA,Ecar08743-RA,
Molecular Function	efflux transmembrane transporter activity	GO:0015562	4	0.000168785	4.32375	8	16	661	5716	Ecar07197-RA,Ecar16419-RA,Ecar05094-RA,Ecar00400-RA,Ecar03044-RA,Ecar16655-RA,Ecar18076-RA,Ecar05733-RA,
Molecular Function	protein domain specific binding	GO:0019904	4	0.000208632	1.42524	89	540	661	5716	Ecar01191-RA,Ecar03211-RA,Ecar07975-RA,Ecar15997-RA,Ecar07081-RA,Ecar07435-RA,Ecar07289-RA,Ecar08233-RA,Ecar07163-RA,Ecar19521-RA,Ecar13096-RA,Ecar17998-RA,Ecar15736-RA,Ecar00293-RA,Ecar15999-RA,Ecar14584-RA,Ecar05705-RA,Ecar18956-RA,Ecar09013-RA,Ecar12655-RA,Ecar11423-RA,Ecar05715-RA,Ecar19932-RA,Ecar02373-RA,Ecar18959-RA,Ecar05707-RA,Ecar12576-RA,Ecar04508-RA,Ecar17325-RA,Ecar20072-RA,Ecar06186…
Molecular Function	transcription regulator activity	GO:0140110	2	0.000212258	1.41788	91	555	661	5716	Ecar03211-RA,Ecar15997-RA,Ecar01144-RA,Ecar03108-RA,Ecar19521-RA,Ecar01142-RA,Ecar09757-RA,Ecar10306-RA,Ecar08106-RA,Ecar00293-RA,Ecar15999-RA,Ecar02800-RA,Ecar05705-RA,Ecar13819-RA,Ecar08478-RA,Ecar07026-RA,Ecar02795-RA,Ecar11423-RA,Ecar05715-RA,Ecar19932-RA,Ecar05707-RA,Ecar19058-RA,Ecar11158-RA,Ecar02589-RA,Ecar05454-RA,Ecar10416-RA,Ecar04290-RA,Ecar19549-RA,Ecar04840-RA,Ecar10692-RA,Ecar02788…
Molecular Function	active transmembrane transporter activity	GO:0022804	4	0.000220985	1.89534	32	146	661	5716	Ecar07975-RA,Ecar06557-RA,Ecar07197-RA,Ecar07435-RA,Ecar18149-RA,Ecar16419-RA,Ecar14584-RA,Ecar16080-RA,Ecar02854-RA,Ecar04508-RA,Ecar16286-RA,Ecar09762-RA,Ecar00400-RA,Ecar06894-RA,Ecar01559-RA,Ecar07626-RA,Ecar03044-RA,Ecar09732-RA,Ecar07436-RA,Ecar08954-RA,Ecar06811-RA,Ecar15913-RA,Ecar19987-RA,Ecar18076-RA,Ecar09487-RA,Ecar12348-RA,Ecar05733-RA,Ecar05367-RA,Ecar09534-RA,Ecar06556-RA,Ecar09765…
Molecular Function	ribonucleoside triphosphate phosphatase activity	GO:0017111	7	0.000250606	1.56736	58	320	661	5716	Ecar07975-RA,Ecar07197-RA,Ecar07435-RA,Ecar09184-RA,Ecar11564-RA,Ecar05471-RA,Ecar13184-RA,Ecar17998-RA,Ecar08329-RA,Ecar08330-RA,Ecar18149-RA,Ecar16419-RA,Ecar14584-RA,Ecar09013-RA,Ecar13293-RA,Ecar08818-RA,Ecar11445-RA,Ecar16080-RA,Ecar04508-RA,Ecar20072-RA,Ecar02890-RA,Ecar02180-RA,Ecar09762-RA,Ecar00400-RA,Ecar10345-RA,Ecar01559-RA,Ecar11775-RA,Ecar03044-RA,Ecar16834-RA,Ecar09732-RA,Ecar07436…
Molecular Function	transmembrane receptor protein tyrosine kinase activity	GO:0004714	8	0.000257331	3.459	10	25	661	5716	Ecar06643-RA,Ecar03182-RA,Ecar03172-RA,Ecar03533-RA,Ecar03477-RA,Ecar03479-RA,Ecar06644-RA,Ecar03698-RA,Ecar03787-RA,Ecar03534-RA,
Molecular Function	P-type transmembrane transporter activity	GO:0140358	7	0.000257331	3.459	10	25	661	5716	Ecar18149-RA,Ecar16080-RA,Ecar09762-RA,Ecar01559-RA,Ecar09732-RA,Ecar08954-RA,Ecar19987-RA,Ecar09487-RA,Ecar12348-RA,Ecar09765-RA,
Molecular Function	P-type ion transporter activity	GO:0015662	8	0.000257331	3.459	10	25	661	5716	Ecar18149-RA,Ecar16080-RA,Ecar09762-RA,Ecar01559-RA,Ecar09732-RA,Ecar08954-RA,Ecar19987-RA,Ecar09487-RA,Ecar12348-RA,Ecar09765-RA,
Molecular Function	ATPase-coupled monoatomic cation transmembrane transporter activity	GO:0019829	7	0.000257331	3.459	10	25	661	5716	Ecar18149-RA,Ecar16080-RA,Ecar09762-RA,Ecar01559-RA,Ecar09732-RA,Ecar08954-RA,Ecar19987-RA,Ecar09487-RA,Ecar12348-RA,Ecar09765-RA,
Molecular Function	myosin binding	GO:0017022	5	0.000321039	2.11588	23	94	661	5716	Ecar01191-RA,Ecar04526-RA,Ecar13458-RA,Ecar17998-RA,Ecar01253-RA,Ecar06484-RA,Ecar14104-RA,Ecar06186-RA,Ecar01687-RA,Ecar11035-RA,Ecar15426-RA,Ecar16146-RA,Ecar14102-RA,Ecar16506-RA,Ecar07937-RA,Ecar14514-RA,Ecar14106-RA,Ecar07901-RA,Ecar08458-RA,Ecar08745-RA,Ecar08232-RA,Ecar08743-RA,Ecar18029-RA,
Molecular Function	bicarbonate transmembrane transporter activity	GO:0015106	5	0.000325796	5.1885	6	10	661	5716	Ecar06557-RA,Ecar16286-RA,Ecar07626-RA,Ecar15913-RA,Ecar09534-RA,Ecar06556-RA,
Molecular Function	chitin deacetylase activity	GO:0004099	6	0.000350491	6.17679	5	7	661	5716	Ecar02058-RA,Ecar15702-RA,Ecar15698-RA,Ecar15701-RA,Ecar16547-RA,
Molecular Function	voltage-gated monoatomic anion channel activity	GO:0008308	9	0.000350491	6.17679	5	7	661	5716	Ecar00715-RA,Ecar14896-RA,Ecar11370-RA,Ecar14897-RA,Ecar05741-RA,
Molecular Function	peptidoglycan binding	GO:0042834	5	0.000350491	6.17679	5	7	661	5716	Ecar00886-RA,Ecar12038-RA,Ecar13041-RA,Ecar08699-RA,Ecar09441-RA,
Molecular Function	ATPase-coupled ion transmembrane transporter activity	GO:0042625	7	0.000375396	3.32596	10	26	661	5716	Ecar18149-RA,Ecar16080-RA,Ecar09762-RA,Ecar01559-RA,Ecar09732-RA,Ecar08954-RA,Ecar19987-RA,Ecar09487-RA,Ecar12348-RA,Ecar09765-RA,
Molecular Function	microfilament motor activity	GO:0000146	3	0.000431819	3.53762	9	22	661	5716	Ecar17998-RA,Ecar13293-RA,Ecar02890-RA,Ecar04477-RA,Ecar02891-RA,Ecar04775-RA,Ecar07512-RA,Ecar05325-RA,Ecar04392-RA,
Molecular Function	oxidoreductase activity, acting on NAD(P)H, oxygen as acceptor	GO:0050664	5	0.000442246	4.32375	7	14	661	5716	Ecar15997-RA,Ecar15999-RA,Ecar00543-RA,Ecar08702-RA,Ecar15996-RA,Ecar11096-RA,Ecar10237-RA,
Molecular Function	metallopeptidase activity	GO:0008237	5	0.000457441	2.25072	19	73	661	5716	Ecar02560-RA,Ecar02736-RA,Ecar13212-RA,Ecar08187-RA,Ecar04177-RA,Ecar13215-RA,Ecar01263-RA,Ecar14227-RA,Ecar04467-RA,Ecar08531-RA,Ecar02621-RA,Ecar13213-RA,Ecar07716-RA,Ecar13214-RA,Ecar11226-RA,Ecar06976-RA,Ecar04175-RA,Ecar19175-RA,Ecar11616-RA,
Molecular Function	ionotropic glutamate receptor activity	GO:0004970	11	0.000464304	3.84334	8	18	661	5716	Ecar11187-RA,Ecar03120-RA,Ecar04144-RA,Ecar08927-RA,Ecar08745-RA,Ecar01920-RA,Ecar12302-RA,Ecar08743-RA,
Molecular Function	protein kinase inhibitor activity	GO:0004860	6	0.000595147	2.97258	11	32	661	5716	Ecar04526-RA,Ecar06484-RA,Ecar19058-RA,Ecar18564-RA,Ecar07937-RA,Ecar14514-RA,Ecar08839-RA,Ecar07901-RA,Ecar19057-RA,Ecar08232-RA,Ecar04930-RA,
Molecular Function	intronic transcription regulatory region sequence-specific DNA binding	GO:0001161	9	0.000721556	3.64105	8	19	661	5716	Ecar05705-RA,Ecar05715-RA,Ecar05707-RA,Ecar05700-RA,Ecar02518-RA,Ecar05714-RA,Ecar05706-RA,Ecar05711-RA,
Molecular Function	RNA polymerase II general transcription initiation factor activity	GO:0016251	3	0.000721556	3.64105	8	19	661	5716	Ecar02800-RA,Ecar02795-RA,Ecar02788-RA,Ecar12756-RA,Ecar02784-RA,Ecar16196-RA,Ecar09842-RA,Ecar02799-RA,
Molecular Function	pyrophosphatase activity	GO:0016462	6	0.000721849	1.50617	58	333	661	5716	Ecar07975-RA,Ecar07197-RA,Ecar07435-RA,Ecar09184-RA,Ecar11564-RA,Ecar05471-RA,Ecar13184-RA,Ecar17998-RA,Ecar08329-RA,Ecar08330-RA,Ecar18149-RA,Ecar16419-RA,Ecar14584-RA,Ecar09013-RA,Ecar13293-RA,Ecar08818-RA,Ecar11445-RA,Ecar16080-RA,Ecar04508-RA,Ecar20072-RA,Ecar02890-RA,Ecar02180-RA,Ecar09762-RA,Ecar00400-RA,Ecar10345-RA,Ecar01559-RA,Ecar11775-RA,Ecar03044-RA,Ecar16834-RA,Ecar09732-RA,Ecar07436…
Molecular Function	hydrolase activity, acting on acid anhydrides	GO:0016817	4	0.000721849	1.50617	58	333	661	5716	Ecar07975-RA,Ecar07197-RA,Ecar07435-RA,Ecar09184-RA,Ecar11564-RA,Ecar05471-RA,Ecar13184-RA,Ecar17998-RA,Ecar08329-RA,Ecar08330-RA,Ecar18149-RA,Ecar16419-RA,Ecar14584-RA,Ecar09013-RA,Ecar13293-RA,Ecar08818-RA,Ecar11445-RA,Ecar16080-RA,Ecar04508-RA,Ecar20072-RA,Ecar02890-RA,Ecar02180-RA,Ecar09762-RA,Ecar00400-RA,Ecar10345-RA,Ecar01559-RA,Ecar11775-RA,Ecar03044-RA,Ecar16834-RA,Ecar09732-RA,Ecar07436…
Molecular Function	hydrolase activity, acting on acid anhydrides, in phosphorus-containing anhydrides	GO:0016818	5	0.000721849	1.50617	58	333	661	5716	Ecar07975-RA,Ecar07197-RA,Ecar07435-RA,Ecar09184-RA,Ecar11564-RA,Ecar05471-RA,Ecar13184-RA,Ecar17998-RA,Ecar08329-RA,Ecar08330-RA,Ecar18149-RA,Ecar16419-RA,Ecar14584-RA,Ecar09013-RA,Ecar13293-RA,Ecar08818-RA,Ecar11445-RA,Ecar16080-RA,Ecar04508-RA,Ecar20072-RA,Ecar02890-RA,Ecar02180-RA,Ecar09762-RA,Ecar00400-RA,Ecar10345-RA,Ecar01559-RA,Ecar11775-RA,Ecar03044-RA,Ecar16834-RA,Ecar09732-RA,Ecar07436…
Molecular Function	monoatomic anion channel activity	GO:0005253	7	0.000750036	2.22364	18	70	661	5716	Ecar11026-RA,Ecar04595-RA,Ecar10158-RA,Ecar04548-RA,Ecar00715-RA,Ecar05258-RA,Ecar14896-RA,Ecar14433-RA,Ecar02122-RA,Ecar13502-RA,Ecar11895-RA,Ecar16787-RA,Ecar11370-RA,Ecar11839-RA,Ecar04968-RA,Ecar14897-RA,Ecar05741-RA,Ecar17281-RA,
Molecular Function	inorganic cation transmembrane transporter activity	GO:0022890	5	0.000764297	1.49095	60	348	661	5716	Ecar06489-RA,Ecar06557-RA,Ecar01752-RA,Ecar08233-RA,Ecar15766-RA,Ecar00715-RA,Ecar15736-RA,Ecar06204-RA,Ecar08106-RA,Ecar18149-RA,Ecar00543-RA,Ecar05094-RA,Ecar08702-RA,Ecar14896-RA,Ecar11187-RA,Ecar16080-RA,Ecar10761-RA,Ecar16286-RA,Ecar02395-RA,Ecar09762-RA,Ecar16964-RA,Ecar17854-RA,Ecar01559-RA,Ecar11087-RA,Ecar11370-RA,Ecar07626-RA,Ecar09732-RA,Ecar11096-RA,Ecar03120-RA,Ecar08109-RA,Ecar08954…
Molecular Function	metalloendopeptidase activity	GO:0004222	6	0.000789174	2.61436	13	43	661	5716	Ecar02560-RA,Ecar02736-RA,Ecar13212-RA,Ecar04177-RA,Ecar13215-RA,Ecar01263-RA,Ecar14227-RA,Ecar04467-RA,Ecar02621-RA,Ecar13213-RA,Ecar13214-RA,Ecar04175-RA,Ecar11616-RA,
Molecular Function	Wnt receptor activity	GO:0042813	5	0.000845697	5.40469	5	8	661	5716	Ecar03182-RA,Ecar03479-RA,Ecar02597-RA,Ecar05698-RA,Ecar06962-RA,
Molecular Function	cytoskeletal anchor activity	GO:0008093	4	0.000845697	5.40469	5	8	661	5716	Ecar17325-RA,Ecar16998-RA,Ecar17000-RA,Ecar17197-RA,Ecar17486-RA,
Molecular Function	extracellularly glutamate-gated ion channel activity	GO:0005234	11	0.00091687	3.24281	9	24	661	5716	Ecar04595-RA,Ecar10158-RA,Ecar04548-RA,Ecar14433-RA,Ecar02122-RA,Ecar03120-RA,Ecar04968-RA,Ecar08745-RA,Ecar08743-RA,
Molecular Function	chloride transmembrane transporter activity	GO:0015108	6	0.00096368	2.04042	21	89	661	5716	Ecar11026-RA,Ecar04595-RA,Ecar06557-RA,Ecar10158-RA,Ecar04548-RA,Ecar00715-RA,Ecar05258-RA,Ecar14433-RA,Ecar02122-RA,Ecar16286-RA,Ecar13502-RA,Ecar11895-RA,Ecar16787-RA,Ecar06894-RA,Ecar07626-RA,Ecar11839-RA,Ecar15913-RA,Ecar04968-RA,Ecar17281-RA,Ecar09534-RA,Ecar06556-RA,
Molecular Function	kinase inhibitor activity	GO:0019210	5	0.00106269	2.79772	11	34	661	5716	Ecar04526-RA,Ecar06484-RA,Ecar19058-RA,Ecar18564-RA,Ecar07937-RA,Ecar14514-RA,Ecar08839-RA,Ecar07901-RA,Ecar19057-RA,Ecar08232-RA,Ecar04930-RA,
Molecular Function	protein phosphatase binding	GO:0019903	6	0.00107451	1.92167	24	108	661	5716	Ecar12685-RA,Ecar00886-RA,Ecar12458-RA,Ecar12038-RA,Ecar08187-RA,Ecar07897-RA,Ecar00601-RA,Ecar04279-RA,Ecar06643-RA,Ecar13041-RA,Ecar19940-RA,Ecar06460-RA,Ecar08531-RA,Ecar00026-RA,Ecar15393-RA,Ecar11214-RA,Ecar04132-RA,Ecar06644-RA,Ecar08699-RA,Ecar07716-RA,Ecar11226-RA,Ecar06976-RA,Ecar09441-RA,Ecar19175-RA,
Molecular Function	general transcription initiation factor activity	GO:0140223	2	0.00108218	3.459	8	20	661	5716	Ecar02800-RA,Ecar02795-RA,Ecar02788-RA,Ecar12756-RA,Ecar02784-RA,Ecar16196-RA,Ecar09842-RA,Ecar02799-RA,
Molecular Function	retinoid binding	GO:0005501	5	0.00108218	3.459	8	20	661	5716	Ecar18860-RA,Ecar18662-RA,Ecar10660-RA,Ecar10663-RA,Ecar18610-RA,Ecar19863-RA,Ecar18273-RA,Ecar10661-RA,
Molecular Function	transmembrane transporter activity	GO:0022857	3	0.00109919	1.35737	89	567	661	5716	Ecar07975-RA,Ecar06489-RA,Ecar11026-RA,Ecar04595-RA,Ecar06557-RA,Ecar07197-RA,Ecar07435-RA,Ecar01752-RA,Ecar08233-RA,Ecar10158-RA,Ecar15766-RA,Ecar04548-RA,Ecar00715-RA,Ecar05258-RA,Ecar15736-RA,Ecar06204-RA,Ecar08106-RA,Ecar18149-RA,Ecar16419-RA,Ecar14584-RA,Ecar00543-RA,Ecar05094-RA,Ecar08702-RA,Ecar14896-RA,Ecar11187-RA,Ecar14433-RA,Ecar02122-RA,Ecar16080-RA,Ecar02854-RA,Ecar10761-RA,Ecar04508…
Molecular Function	transmitter-gated monoatomic ion channel activity	GO:0022824	10	0.00110453	2.10644	19	78	661	5716	Ecar04595-RA,Ecar10158-RA,Ecar04548-RA,Ecar05258-RA,Ecar11187-RA,Ecar14433-RA,Ecar02122-RA,Ecar10761-RA,Ecar13502-RA,Ecar16787-RA,Ecar03120-RA,Ecar04144-RA,Ecar04968-RA,Ecar10762-RA,Ecar08927-RA,Ecar08745-RA,Ecar01920-RA,Ecar12302-RA,Ecar08743-RA,
Molecular Function	galactosyltransferase activity	GO:0008378	6	0.00119689	3.78328	7	16	661	5716	Ecar15091-RA,Ecar12792-RA,Ecar10479-RA,Ecar04758-RA,Ecar00791-RA,Ecar02978-RA,Ecar01349-RA,
Molecular Function	C2H2 zinc finger domain binding	GO:0070742	5	0.00119689	3.78328	7	16	661	5716	Ecar15997-RA,Ecar15999-RA,Ecar05705-RA,Ecar15996-RA,Ecar05700-RA,Ecar02518-RA,Ecar05706-RA,
Molecular Function	salt transmembrane transporter activity	GO:1901702	4	0.00123557	1.4802	57	333	661	5716	Ecar06489-RA,Ecar11026-RA,Ecar04595-RA,Ecar06557-RA,Ecar08233-RA,Ecar10158-RA,Ecar15766-RA,Ecar04548-RA,Ecar00715-RA,Ecar05258-RA,Ecar15736-RA,Ecar06204-RA,Ecar08106-RA,Ecar18149-RA,Ecar05094-RA,Ecar11187-RA,Ecar14433-RA,Ecar02122-RA,Ecar16080-RA,Ecar16286-RA,Ecar02395-RA,Ecar09762-RA,Ecar13502-RA,Ecar11895-RA,Ecar16787-RA,Ecar06894-RA,Ecar01559-RA,Ecar11087-RA,Ecar07626-RA,Ecar09732-RA,Ecar03120…
Molecular Function	protein tyrosine kinase activity	GO:0004713	7	0.00129732	2.3163	15	56	661	5716	Ecar07173-RA,Ecar07853-RA,Ecar06643-RA,Ecar03182-RA,Ecar07005-RA,Ecar08766-RA,Ecar03172-RA,Ecar03533-RA,Ecar03477-RA,Ecar03479-RA,Ecar19184-RA,Ecar06644-RA,Ecar03698-RA,Ecar03787-RA,Ecar03534-RA,
Molecular Function	monoatomic cation transmembrane transporter activity	GO:0008324	5	0.00136691	1.45744	60	356	661	5716	Ecar06489-RA,Ecar06557-RA,Ecar01752-RA,Ecar08233-RA,Ecar15766-RA,Ecar00715-RA,Ecar15736-RA,Ecar06204-RA,Ecar08106-RA,Ecar18149-RA,Ecar00543-RA,Ecar05094-RA,Ecar08702-RA,Ecar14896-RA,Ecar11187-RA,Ecar16080-RA,Ecar10761-RA,Ecar16286-RA,Ecar02395-RA,Ecar09762-RA,Ecar16964-RA,Ecar17854-RA,Ecar01559-RA,Ecar11087-RA,Ecar11370-RA,Ecar07626-RA,Ecar09732-RA,Ecar11096-RA,Ecar03120-RA,Ecar08109-RA,Ecar08954…
Molecular Function	voltage-gated calcium channel activity	GO:0005245	10	0.00139095	2.71779	11	35	661	5716	Ecar08233-RA,Ecar15766-RA,Ecar15736-RA,Ecar06204-RA,Ecar02395-RA,Ecar11087-RA,Ecar17885-RA,Ecar09988-RA,Ecar12671-RA,Ecar18668-RA,Ecar11302-RA,
Molecular Function	monoatomic cation channel activity	GO:0005261	7	0.00164138	1.59401	40	217	661	5716	Ecar06489-RA,Ecar08233-RA,Ecar15766-RA,Ecar00715-RA,Ecar15736-RA,Ecar06204-RA,Ecar08106-RA,Ecar00543-RA,Ecar08702-RA,Ecar14896-RA,Ecar11187-RA,Ecar10761-RA,Ecar02395-RA,Ecar16964-RA,Ecar17854-RA,Ecar11087-RA,Ecar11370-RA,Ecar11096-RA,Ecar03120-RA,Ecar08109-RA,Ecar04144-RA,Ecar10237-RA,Ecar17885-RA,Ecar14897-RA,Ecar10762-RA,Ecar12002-RA,Ecar08927-RA,Ecar17853-RA,Ecar05741-RA,Ecar09988-RA,Ecar08745…
Molecular Function	P-type sodium:potassium-exchanging transporter activity involved in regulation of cardiac muscle cell membrane potential	GO:0086037	11	0.00172229	4.80417	5	9	661	5716	Ecar09762-RA,Ecar01559-RA,Ecar19987-RA,Ecar12348-RA,Ecar09765-RA,
Molecular Function	acylcarnitine hydrolase activity	GO:0047619	6	0.00172229	4.80417	5	9	661	5716	Ecar01611-RA,Ecar07121-RA,Ecar18812-RA,Ecar03034-RA,Ecar10827-RA,
Molecular Function	sterol esterase activity	GO:0004771	6	0.00172229	4.80417	5	9	661	5716	Ecar01611-RA,Ecar07121-RA,Ecar18812-RA,Ecar03034-RA,Ecar10827-RA,
Molecular Function	neuropeptide Y receptor activity	GO:0004983	8	0.00172229	4.80417	5	9	661	5716	Ecar03961-RA,Ecar03344-RA,Ecar18893-RA,Ecar18714-RA,Ecar03099-RA,
Molecular Function	neuropeptide F receptor activity	GO:0042263	8	0.00172229	4.80417	5	9	661	5716	Ecar03961-RA,Ecar03344-RA,Ecar18893-RA,Ecar18714-RA,Ecar03099-RA,
Molecular Function	peptide YY receptor activity	GO:0001601	9	0.00172229	4.80417	5	9	661	5716	Ecar03961-RA,Ecar03344-RA,Ecar18893-RA,Ecar18714-RA,Ecar03099-RA,
Molecular Function	pancreatic polypeptide receptor activity	GO:0001602	9	0.00172229	4.80417	5	9	661	5716	Ecar03961-RA,Ecar03344-RA,Ecar18893-RA,Ecar18714-RA,Ecar03099-RA,
Molecular Function	transmitter-gated channel activity	GO:0022835	8	0.00178441	2.02843	19	81	661	5716	Ecar04595-RA,Ecar10158-RA,Ecar04548-RA,Ecar05258-RA,Ecar11187-RA,Ecar14433-RA,Ecar02122-RA,Ecar10761-RA,Ecar13502-RA,Ecar16787-RA,Ecar03120-RA,Ecar04144-RA,Ecar04968-RA,Ecar10762-RA,Ecar08927-RA,Ecar08745-RA,Ecar01920-RA,Ecar12302-RA,Ecar08743-RA,
Molecular Function	glucose binding	GO:0005536	5	0.001834	3.56074	7	17	661	5716	Ecar00886-RA,Ecar14226-RA,Ecar12038-RA,Ecar13041-RA,Ecar08699-RA,Ecar16902-RA,Ecar09441-RA,
Molecular Function	metallocarboxypeptidase activity	GO:0004181	7	0.00195872	3.99116	6	13	661	5716	Ecar08187-RA,Ecar08531-RA,Ecar07716-RA,Ecar11226-RA,Ecar06976-RA,Ecar19175-RA,
Molecular Function	isoprenoid binding	GO:0019840	4	0.00222572	3.14455	8	22	661	5716	Ecar18860-RA,Ecar18662-RA,Ecar10660-RA,Ecar10663-RA,Ecar18610-RA,Ecar19863-RA,Ecar18273-RA,Ecar10661-RA,
Molecular Function	glutamate receptor activity	GO:0008066	5	0.00222572	3.14455	8	22	661	5716	Ecar11187-RA,Ecar03120-RA,Ecar04144-RA,Ecar08927-RA,Ecar08745-RA,Ecar01920-RA,Ecar12302-RA,Ecar08743-RA,
Molecular Function	extracellular ligand-gated monoatomic ion channel activity	GO:0005230	9	0.00241162	1.97955	19	83	661	5716	Ecar04595-RA,Ecar10158-RA,Ecar04548-RA,Ecar05258-RA,Ecar11187-RA,Ecar14433-RA,Ecar02122-RA,Ecar10761-RA,Ecar13502-RA,Ecar16787-RA,Ecar03120-RA,Ecar04144-RA,Ecar04968-RA,Ecar10762-RA,Ecar08927-RA,Ecar08745-RA,Ecar01920-RA,Ecar12302-RA,Ecar08743-RA,
Molecular Function	monoatomic anion transmembrane transporter activity	GO:0008509	5	0.00241172	1.61852	35	187	661	5716	Ecar07975-RA,Ecar11026-RA,Ecar04595-RA,Ecar06557-RA,Ecar07197-RA,Ecar07435-RA,Ecar10158-RA,Ecar04548-RA,Ecar00715-RA,Ecar05258-RA,Ecar14584-RA,Ecar14896-RA,Ecar14433-RA,Ecar02122-RA,Ecar02854-RA,Ecar04508-RA,Ecar16286-RA,Ecar13502-RA,Ecar11895-RA,Ecar16787-RA,Ecar06894-RA,Ecar11370-RA,Ecar07626-RA,Ecar07436-RA,Ecar11839-RA,Ecar06811-RA,Ecar15913-RA,Ecar04968-RA,Ecar14897-RA,Ecar05741-RA,Ecar17281…
Molecular Function	microtubule binding	GO:0008017	6	0.00265225	1.8047	24	115	661	5716	Ecar14156-RA,Ecar09184-RA,Ecar04526-RA,Ecar13184-RA,Ecar07421-RA,Ecar05132-RA,Ecar13787-RA,Ecar06484-RA,Ecar07155-RA,Ecar07908-RA,Ecar08032-RA,Ecar11193-RA,Ecar18564-RA,Ecar10274-RA,Ecar18654-RA,Ecar08844-RA,Ecar07937-RA,Ecar14514-RA,Ecar07901-RA,Ecar08232-RA,Ecar11206-RA,Ecar13786-RA,Ecar12439-RA,Ecar14098-RA,
Molecular Function	voltage-gated channel activity	GO:0022832	7	0.00290668	1.84704	22	103	661	5716	Ecar06489-RA,Ecar08233-RA,Ecar15766-RA,Ecar00715-RA,Ecar15736-RA,Ecar06204-RA,Ecar08106-RA,Ecar14896-RA,Ecar02395-RA,Ecar11087-RA,Ecar11370-RA,Ecar03120-RA,Ecar08109-RA,Ecar17885-RA,Ecar14897-RA,Ecar12002-RA,Ecar05741-RA,Ecar09988-RA,Ecar12000-RA,Ecar12671-RA,Ecar18668-RA,Ecar11302-RA,
Molecular Function	voltage-gated monoatomic ion channel activity	GO:0005244	8	0.00290668	1.84704	22	103	661	5716	Ecar06489-RA,Ecar08233-RA,Ecar15766-RA,Ecar00715-RA,Ecar15736-RA,Ecar06204-RA,Ecar08106-RA,Ecar14896-RA,Ecar02395-RA,Ecar11087-RA,Ecar11370-RA,Ecar03120-RA,Ecar08109-RA,Ecar17885-RA,Ecar14897-RA,Ecar12002-RA,Ecar05741-RA,Ecar09988-RA,Ecar12000-RA,Ecar12671-RA,Ecar18668-RA,Ecar11302-RA,
Molecular Function	actin binding	GO:0003779	5	0.00308045	1.62141	33	176	661	5716	Ecar01191-RA,Ecar07345-RA,Ecar03588-RA,Ecar08233-RA,Ecar17998-RA,Ecar09094-RA,Ecar00927-RA,Ecar06188-RA,Ecar15736-RA,Ecar13293-RA,Ecar06643-RA,Ecar02890-RA,Ecar07823-RA,Ecar11907-RA,Ecar13952-RA,Ecar10826-RA,Ecar07344-RA,Ecar04477-RA,Ecar19456-RA,Ecar02157-RA,Ecar12517-RA,Ecar06644-RA,Ecar02891-RA,Ecar14585-RA,Ecar06185-RA,Ecar12671-RA,Ecar04775-RA,Ecar00934-RA,Ecar07512-RA,Ecar01696-RA,Ecar14125…
Molecular Function	steroid hormone binding	GO:1990239	5	0.00311878	4.32375	5	10	661	5716	Ecar09762-RA,Ecar01559-RA,Ecar19987-RA,Ecar12348-RA,Ecar09765-RA,
Molecular Function	actin filament binding	GO:0051015	6	0.00357548	1.87989	20	92	661	5716	Ecar01191-RA,Ecar08233-RA,Ecar17998-RA,Ecar06188-RA,Ecar15736-RA,Ecar13293-RA,Ecar06643-RA,Ecar02890-RA,Ecar11907-RA,Ecar10826-RA,Ecar04477-RA,Ecar12517-RA,Ecar06644-RA,Ecar02891-RA,Ecar06185-RA,Ecar12671-RA,Ecar04775-RA,Ecar07512-RA,Ecar05325-RA,Ecar04392-RA,
Molecular Function	metal ion transmembrane transporter activity	GO:0046873	6	0.00373661	1.49212	44	255	661	5716	Ecar06489-RA,Ecar06557-RA,Ecar01752-RA,Ecar08233-RA,Ecar15766-RA,Ecar15736-RA,Ecar06204-RA,Ecar08106-RA,Ecar18149-RA,Ecar05094-RA,Ecar11187-RA,Ecar16080-RA,Ecar16286-RA,Ecar02395-RA,Ecar09762-RA,Ecar01559-RA,Ecar11087-RA,Ecar07626-RA,Ecar09732-RA,Ecar03120-RA,Ecar08109-RA,Ecar08954-RA,Ecar16655-RA,Ecar04144-RA,Ecar15913-RA,Ecar17885-RA,Ecar15429-RA,Ecar19987-RA,Ecar12002-RA,Ecar08927-RA,Ecar09988…
Molecular Function	single-stranded RNA binding	GO:0003727	6	0.00384956	1.98659	17	74	661	5716	Ecar18587-RA,Ecar07081-RA,Ecar07163-RA,Ecar05471-RA,Ecar06341-RA,Ecar13684-RA,Ecar06344-RA,Ecar07476-RA,Ecar02117-RA,Ecar15146-RA,Ecar18588-RA,Ecar08669-RA,Ecar17810-RA,Ecar17815-RA,Ecar12482-RA,Ecar16344-RA,Ecar12208-RA,
Molecular Function	DNA polymerase binding	GO:0070182	5	0.00386299	3.18592	7	19	661	5716	Ecar11564-RA,Ecar05471-RA,Ecar10181-RA,Ecar16834-RA,Ecar04750-RA,Ecar14182-RA,Ecar13253-RA,
Molecular Function	photoreceptor activity	GO:0009881	4	0.00386299	3.18592	7	19	661	5716	Ecar18860-RA,Ecar18662-RA,Ecar18610-RA,Ecar19863-RA,Ecar08868-RA,Ecar18413-RA,Ecar18273-RA,
Molecular Function	calcium channel regulator activity	GO:0005246	5	0.00412958	2.68371	9	29	661	5716	Ecar08233-RA,Ecar15736-RA,Ecar05094-RA,Ecar19848-RA,Ecar00609-RA,Ecar16655-RA,Ecar11178-RA,Ecar12671-RA,Ecar00536-RA,
Molecular Function	deacetylase activity	GO:0019213	4	0.00415068	2.8825	8	24	661	5716	Ecar02058-RA,Ecar19521-RA,Ecar15702-RA,Ecar15698-RA,Ecar19932-RA,Ecar15701-RA,Ecar16547-RA,Ecar11480-RA,
Molecular Function	transcription factor binding	GO:0008134	4	0.00436976	1.34643	71	456	661	5716	Ecar03211-RA,Ecar15997-RA,Ecar03624-RA,Ecar19521-RA,Ecar09757-RA,Ecar00293-RA,Ecar15999-RA,Ecar02800-RA,Ecar05705-RA,Ecar11676-RA,Ecar14234-RA,Ecar08478-RA,Ecar07026-RA,Ecar02795-RA,Ecar11423-RA,Ecar05715-RA,Ecar19932-RA,Ecar05707-RA,Ecar17451-RA,Ecar19058-RA,Ecar11158-RA,Ecar02589-RA,Ecar04290-RA,Ecar04840-RA,Ecar02788-RA,Ecar05137-RA,Ecar01754-RA,Ecar12568-RA,Ecar10345-RA,Ecar01675-RA,Ecar06801…
Molecular Function	alkanesulfonate binding	GO:0043210	5	0.00466205	3.459	6	15	661	5716	Ecar04595-RA,Ecar10158-RA,Ecar04548-RA,Ecar14433-RA,Ecar02122-RA,Ecar04968-RA,
Molecular Function	taurine binding	GO:0030977	6	0.00466205	3.459	6	15	661	5716	Ecar04595-RA,Ecar10158-RA,Ecar04548-RA,Ecar14433-RA,Ecar02122-RA,Ecar04968-RA,
Molecular Function	glutamate-gated calcium ion channel activity	GO:0022849	12	0.00466205	3.459	6	15	661	5716	Ecar11187-RA,Ecar03120-RA,Ecar04144-RA,Ecar08927-RA,Ecar01920-RA,Ecar12302-RA,
Molecular Function	glycine-gated chloride ion channel activity	GO:0022852	11	0.00466205	3.459	6	15	661	5716	Ecar04595-RA,Ecar10158-RA,Ecar04548-RA,Ecar14433-RA,Ecar02122-RA,Ecar04968-RA,
Molecular Function	ABC-type transporter activity	GO:0140359	7	0.00466205	3.459	6	15	661	5716	Ecar07197-RA,Ecar16419-RA,Ecar00400-RA,Ecar03044-RA,Ecar18076-RA,Ecar05733-RA,
Molecular Function	filamin binding	GO:0031005	5	0.00517868	3.93068	5	11	661	5716	Ecar01338-RA,Ecar18959-RA,Ecar16874-RA,Ecar01656-RA,Ecar11236-RA,
Molecular Function	passive transmembrane transporter activity	GO:0022803	4	0.00545439	1.4023	54	333	661	5716	Ecar06489-RA,Ecar11026-RA,Ecar04595-RA,Ecar01752-RA,Ecar08233-RA,Ecar10158-RA,Ecar15766-RA,Ecar04548-RA,Ecar00715-RA,Ecar05258-RA,Ecar15736-RA,Ecar06204-RA,Ecar08106-RA,Ecar00543-RA,Ecar08702-RA,Ecar14896-RA,Ecar11187-RA,Ecar14433-RA,Ecar02122-RA,Ecar10761-RA,Ecar02395-RA,Ecar13502-RA,Ecar11895-RA,Ecar16964-RA,Ecar16787-RA,Ecar17854-RA,Ecar11087-RA,Ecar11370-RA,Ecar11096-RA,Ecar03120-RA,Ecar08109…
Molecular Function	channel activity	GO:0015267	5	0.00545439	1.4023	54	333	661	5716	Ecar06489-RA,Ecar11026-RA,Ecar04595-RA,Ecar01752-RA,Ecar08233-RA,Ecar10158-RA,Ecar15766-RA,Ecar04548-RA,Ecar00715-RA,Ecar05258-RA,Ecar15736-RA,Ecar06204-RA,Ecar08106-RA,Ecar00543-RA,Ecar08702-RA,Ecar14896-RA,Ecar11187-RA,Ecar14433-RA,Ecar02122-RA,Ecar10761-RA,Ecar02395-RA,Ecar13502-RA,Ecar11895-RA,Ecar16964-RA,Ecar16787-RA,Ecar17854-RA,Ecar11087-RA,Ecar11370-RA,Ecar11096-RA,Ecar03120-RA,Ecar08109…
Molecular Function	hormone binding	GO:0042562	3	0.00591177	1.90919	17	77	661	5716	Ecar13919-RA,Ecar06643-RA,Ecar03961-RA,Ecar03344-RA,Ecar05216-RA,Ecar09762-RA,Ecar18893-RA,Ecar01559-RA,Ecar18714-RA,Ecar04042-RA,Ecar06644-RA,Ecar04435-RA,Ecar19987-RA,Ecar19127-RA,Ecar12348-RA,Ecar03099-RA,Ecar09765-RA,
Molecular Function	ligand-gated channel activity	GO:0022834	7	0.00651894	1.68732	24	123	661	5716	Ecar04595-RA,Ecar10158-RA,Ecar04548-RA,Ecar05258-RA,Ecar11187-RA,Ecar14433-RA,Ecar02122-RA,Ecar10761-RA,Ecar13502-RA,Ecar16964-RA,Ecar16787-RA,Ecar03120-RA,Ecar04144-RA,Ecar04968-RA,Ecar10762-RA,Ecar12002-RA,Ecar08927-RA,Ecar08745-RA,Ecar12000-RA,Ecar18470-RA,Ecar01920-RA,Ecar12322-RA,Ecar12302-RA,Ecar08743-RA,
Molecular Function	ligand-gated monoatomic ion channel activity	GO:0015276	8	0.00651894	1.68732	24	123	661	5716	Ecar04595-RA,Ecar10158-RA,Ecar04548-RA,Ecar05258-RA,Ecar11187-RA,Ecar14433-RA,Ecar02122-RA,Ecar10761-RA,Ecar13502-RA,Ecar16964-RA,Ecar16787-RA,Ecar03120-RA,Ecar04144-RA,Ecar04968-RA,Ecar10762-RA,Ecar12002-RA,Ecar08927-RA,Ecar08745-RA,Ecar12000-RA,Ecar18470-RA,Ecar01920-RA,Ecar12322-RA,Ecar12302-RA,Ecar08743-RA,
Molecular Function	D1 dopamine receptor binding	GO:0031748	7	0.00674115	3.24281	6	16	661	5716	Ecar09762-RA,Ecar01675-RA,Ecar01559-RA,Ecar19987-RA,Ecar12348-RA,Ecar09765-RA,
Molecular Function	extracellularly glutamate-gated chloride channel activity	GO:0008068	12	0.00674115	3.24281	6	16	661	5716	Ecar04595-RA,Ecar10158-RA,Ecar04548-RA,Ecar14433-RA,Ecar02122-RA,Ecar04968-RA,
Molecular Function	glycosaminoglycan binding	GO:0005539	4	0.00715027	1.96534	15	66	661	5716	Ecar00886-RA,Ecar10707-RA,Ecar12038-RA,Ecar18959-RA,Ecar13041-RA,Ecar18562-RA,Ecar03172-RA,Ecar10708-RA,Ecar03533-RA,Ecar11236-RA,Ecar08699-RA,Ecar09441-RA,Ecar03698-RA,Ecar03787-RA,Ecar03534-RA,
Molecular Function	potassium ion binding	GO:0030955	7	0.00804345	3.60313	5	12	661	5716	Ecar09762-RA,Ecar01559-RA,Ecar19987-RA,Ecar12348-RA,Ecar09765-RA,
Molecular Function	peptide hormone binding	GO:0017046	5	0.0084268	2.43211	9	32	661	5716	Ecar13919-RA,Ecar03961-RA,Ecar03344-RA,Ecar05216-RA,Ecar18893-RA,Ecar18714-RA,Ecar04435-RA,Ecar19127-RA,Ecar03099-RA,
Molecular Function	Wnt-protein binding	GO:0017147	4	0.00941778	3.05206	6	17	661	5716	Ecar03182-RA,Ecar03477-RA,Ecar03479-RA,Ecar02597-RA,Ecar05698-RA,Ecar06962-RA,
Molecular Function	hydrolase activity, acting on carbon-nitrogen (but not peptide) bonds, in linear amides	GO:0016811	5	0.00971768	2.16188	11	44	661	5716	Ecar02058-RA,Ecar19521-RA,Ecar15702-RA,Ecar15698-RA,Ecar19932-RA,Ecar18377-RA,Ecar15701-RA,Ecar16547-RA,Ecar18372-RA,Ecar11480-RA,Ecar18376-RA,
Molecular Function	antiporter activity	GO:0015297	6	0.0104299	2.35841	9	33	661	5716	Ecar06557-RA,Ecar02854-RA,Ecar16286-RA,Ecar06894-RA,Ecar07626-RA,Ecar15913-RA,Ecar09534-RA,Ecar06556-RA,Ecar12803-RA,
Molecular Function	core promoter sequence-specific DNA binding	GO:0001046	9	0.0111879	2.21731	10	39	661	5716	Ecar03108-RA,Ecar02800-RA,Ecar02795-RA,Ecar13684-RA,Ecar02117-RA,Ecar02788-RA,Ecar17810-RA,Ecar02784-RA,Ecar11480-RA,Ecar02799-RA,
Molecular Function	hydrolase activity, acting on carbon-nitrogen (but not peptide) bonds	GO:0016810	4	0.011255	1.92167	14	63	661	5716	Ecar02058-RA,Ecar19521-RA,Ecar15702-RA,Ecar15698-RA,Ecar19932-RA,Ecar18959-RA,Ecar18377-RA,Ecar15701-RA,Ecar19409-RA,Ecar16547-RA,Ecar18372-RA,Ecar11236-RA,Ecar11480-RA,Ecar18376-RA,
Molecular Function	protein phosphatase 1 binding	GO:0008157	7	0.0124561	2.63185	7	23	661	5716	Ecar12685-RA,Ecar07897-RA,Ecar04279-RA,Ecar19940-RA,Ecar00026-RA,Ecar15393-RA,Ecar04132-RA,
Molecular Function	sodium ion transmembrane transporter activity	GO:0015081	7	0.0125621	1.71149	19	96	661	5716	Ecar06557-RA,Ecar18149-RA,Ecar16080-RA,Ecar16286-RA,Ecar09762-RA,Ecar01559-RA,Ecar07626-RA,Ecar09732-RA,Ecar03120-RA,Ecar08954-RA,Ecar15913-RA,Ecar19987-RA,Ecar09487-RA,Ecar12348-RA,Ecar08745-RA,Ecar09534-RA,Ecar06556-RA,Ecar09765-RA,Ecar08743-RA,
Molecular Function	calcium channel activity	GO:0005262	8	0.0127015	1.77118	17	83	661	5716	Ecar08233-RA,Ecar15766-RA,Ecar15736-RA,Ecar06204-RA,Ecar11187-RA,Ecar02395-RA,Ecar11087-RA,Ecar03120-RA,Ecar04144-RA,Ecar17885-RA,Ecar08927-RA,Ecar09988-RA,Ecar12671-RA,Ecar01920-RA,Ecar12302-RA,Ecar18668-RA,Ecar11302-RA,
Molecular Function	extracellularly glycine-gated ion channel activity	GO:0016933	11	0.0127739	2.8825	6	18	661	5716	Ecar04595-RA,Ecar10158-RA,Ecar04548-RA,Ecar14433-RA,Ecar02122-RA,Ecar04968-RA,
Molecular Function	extracellularly glycine-gated chloride channel activity	GO:0016934	12	0.0127739	2.8825	6	18	661	5716	Ecar04595-RA,Ecar10158-RA,Ecar04548-RA,Ecar14433-RA,Ecar02122-RA,Ecar04968-RA,
Molecular Function	NF-kappaB binding	GO:0051059	7	0.0127739	2.8825	6	18	661	5716	Ecar19521-RA,Ecar19932-RA,Ecar14856-RA,Ecar19601-RA,Ecar14179-RA,Ecar11480-RA,
Molecular Function	RNA polymerase binding	GO:0070063	5	0.0134183	2.16188	10	40	661	5716	Ecar13684-RA,Ecar06643-RA,Ecar09133-RA,Ecar02117-RA,Ecar14890-RA,Ecar17810-RA,Ecar06644-RA,Ecar09726-RA,Ecar19401-RA,Ecar12648-RA,
Molecular Function	phosphatase binding	GO:0019902	5	0.0142938	1.56658	25	138	661	5716	Ecar12685-RA,Ecar00886-RA,Ecar12458-RA,Ecar12038-RA,Ecar08187-RA,Ecar07897-RA,Ecar00601-RA,Ecar04279-RA,Ecar06643-RA,Ecar13041-RA,Ecar19940-RA,Ecar06460-RA,Ecar08531-RA,Ecar00026-RA,Ecar15393-RA,Ecar11214-RA,Ecar04132-RA,Ecar06644-RA,Ecar09623-RA,Ecar08699-RA,Ecar07716-RA,Ecar11226-RA,Ecar06976-RA,Ecar09441-RA,Ecar19175-RA,
Molecular Function	transporter activity	GO:0005215	2	0.0143662	1.24134	89	620	661	5716	Ecar07975-RA,Ecar06489-RA,Ecar11026-RA,Ecar04595-RA,Ecar06557-RA,Ecar07197-RA,Ecar07435-RA,Ecar01752-RA,Ecar08233-RA,Ecar10158-RA,Ecar15766-RA,Ecar04548-RA,Ecar00715-RA,Ecar05258-RA,Ecar15736-RA,Ecar06204-RA,Ecar08106-RA,Ecar18149-RA,Ecar16419-RA,Ecar14584-RA,Ecar00543-RA,Ecar05094-RA,Ecar08702-RA,Ecar14896-RA,Ecar11187-RA,Ecar14433-RA,Ecar02122-RA,Ecar16080-RA,Ecar02854-RA,Ecar10761-RA,Ecar04508…
Molecular Function	chloride channel activity	GO:0005254	8	0.0147816	1.86254	14	65	661	5716	Ecar11026-RA,Ecar04595-RA,Ecar10158-RA,Ecar04548-RA,Ecar00715-RA,Ecar05258-RA,Ecar14433-RA,Ecar02122-RA,Ecar13502-RA,Ecar11895-RA,Ecar16787-RA,Ecar11839-RA,Ecar04968-RA,Ecar17281-RA,
Molecular Function	RNA endonuclease activity	GO:0004521	7	0.015966	2.10915	10	41	661	5716	Ecar12249-RA,Ecar09789-RA,Ecar13684-RA,Ecar12209-RA,Ecar12325-RA,Ecar02117-RA,Ecar17810-RA,Ecar12062-RA,Ecar12096-RA,Ecar12208-RA,
Molecular Function	triglyceride lipase activity	GO:0004806	6	0.0167077	3.08839	5	14	661	5716	Ecar01611-RA,Ecar07121-RA,Ecar18812-RA,Ecar03034-RA,Ecar10827-RA,
Molecular Function	FAD binding	GO:0071949	7	0.0168866	2.73079	6	19	661	5716	Ecar03588-RA,Ecar02373-RA,Ecar02157-RA,Ecar09623-RA,Ecar08868-RA,Ecar18413-RA,
Molecular Function	potassium ion transmembrane transporter activity	GO:0015079	7	0.0185327	1.67371	18	93	661	5716	Ecar06489-RA,Ecar08106-RA,Ecar18149-RA,Ecar16080-RA,Ecar09762-RA,Ecar01559-RA,Ecar09732-RA,Ecar03120-RA,Ecar08109-RA,Ecar08954-RA,Ecar19987-RA,Ecar12002-RA,Ecar09487-RA,Ecar12348-RA,Ecar08745-RA,Ecar12000-RA,Ecar09765-RA,Ecar08743-RA,
Molecular Function	acetylgalactosaminyltransferase activity	GO:0008376	6	0.0199118	2.4213	7	25	661	5716	Ecar15091-RA,Ecar10479-RA,Ecar03886-RA,Ecar02565-RA,Ecar10478-RA,Ecar12498-RA,Ecar01349-RA,
Molecular Function	neurotransmitter receptor activity	GO:0030594	4	0.0210312	1.62676	19	101	661	5716	Ecar04595-RA,Ecar10158-RA,Ecar04548-RA,Ecar05258-RA,Ecar11187-RA,Ecar14433-RA,Ecar02122-RA,Ecar10761-RA,Ecar13502-RA,Ecar16787-RA,Ecar03120-RA,Ecar04144-RA,Ecar04968-RA,Ecar10762-RA,Ecar08927-RA,Ecar08745-RA,Ecar01920-RA,Ecar12302-RA,Ecar08743-RA,
Molecular Function	transcription corepressor binding	GO:0001222	6	0.0227305	2.8825	5	15	661	5716	Ecar08478-RA,Ecar17451-RA,Ecar08480-RA,Ecar11480-RA,Ecar08483-RA,
Molecular Function	obsolete protein C-terminus binding	GO:0008022	0	0.0250438	1.42592	31	188	661	5716	Ecar14156-RA,Ecar11564-RA,Ecar18149-RA,Ecar18956-RA,Ecar11423-RA,Ecar05132-RA,Ecar13684-RA,Ecar16080-RA,Ecar06643-RA,Ecar15660-RA,Ecar02117-RA,Ecar11193-RA,Ecar16834-RA,Ecar09732-RA,Ecar18403-RA,Ecar16589-RA,Ecar17810-RA,Ecar03725-RA,Ecar08954-RA,Ecar11424-RA,Ecar18955-RA,Ecar06644-RA,Ecar11422-RA,Ecar01401-RA,Ecar09487-RA,Ecar18616-RA,Ecar08745-RA,Ecar14182-RA,Ecar11206-RA,Ecar08743-RA,Ecar13671…
Molecular Function	14-3-3 protein binding	GO:0071889	4	0.0276554	2.47072	6	21	661	5716	Ecar10707-RA,Ecar18562-RA,Ecar01675-RA,Ecar04926-RA,Ecar10708-RA,Ecar15769-RA,
Molecular Function	RNA polymerase II core promoter sequence-specific DNA binding	GO:0000979	10	0.0276554	2.47072	6	21	661	5716	Ecar03108-RA,Ecar02800-RA,Ecar02795-RA,Ecar02788-RA,Ecar02784-RA,Ecar02799-RA,
Molecular Function	transcription coactivator binding	GO:0001223	6	0.0276554	2.47072	6	21	661	5716	Ecar02800-RA,Ecar02795-RA,Ecar02788-RA,Ecar04042-RA,Ecar02784-RA,Ecar02799-RA,
Molecular Function	structural molecule activity	GO:0005198	2	0.0292366	1.45997	26	154	661	5716	Ecar12685-RA,Ecar07345-RA,Ecar17998-RA,Ecar13293-RA,Ecar07897-RA,Ecar01253-RA,Ecar15660-RA,Ecar02890-RA,Ecar19940-RA,Ecar15426-RA,Ecar01675-RA,Ecar07823-RA,Ecar11907-RA,Ecar07344-RA,Ecar06959-RA,Ecar00026-RA,Ecar04477-RA,Ecar13425-RA,Ecar13808-RA,Ecar02891-RA,Ecar02473-RA,Ecar04775-RA,Ecar07512-RA,Ecar05325-RA,Ecar13427-RA,Ecar04392-RA,
Molecular Function	sulfur compound binding	GO:1901681	3	0.0296298	1.47066	25	147	661	5716	Ecar04595-RA,Ecar10158-RA,Ecar10707-RA,Ecar04548-RA,Ecar14433-RA,Ecar02122-RA,Ecar18959-RA,Ecar13937-RA,Ecar09762-RA,Ecar18562-RA,Ecar11797-RA,Ecar01559-RA,Ecar03172-RA,Ecar10708-RA,Ecar03533-RA,Ecar11796-RA,Ecar04968-RA,Ecar11236-RA,Ecar19987-RA,Ecar12348-RA,Ecar03698-RA,Ecar03787-RA,Ecar13938-RA,Ecar03534-RA,Ecar09765-RA,
Molecular Function	cyclic nucleotide binding	GO:0030551	6	0.0299984	2.70234	5	16	661	5716	Ecar16964-RA,Ecar08839-RA,Ecar18470-RA,Ecar12322-RA,Ecar04930-RA,
Molecular Function	obsolete transcription factor activity, RNA polymerase II transcription factor binding	GO:0001076	0	0.0308016	2.09636	8	33	661	5716	Ecar02589-RA,Ecar04290-RA,Ecar04840-RA,Ecar05137-RA,Ecar12568-RA,Ecar10286-RA,Ecar05712-RA,Ecar16196-RA,
Molecular Function	cytokine receptor binding	GO:0005126	5	0.03094	1.78914	12	58	661	5716	Ecar15445-RA,Ecar05705-RA,Ecar05715-RA,Ecar05707-RA,Ecar07111-RA,Ecar14856-RA,Ecar19601-RA,Ecar14179-RA,Ecar05700-RA,Ecar02518-RA,Ecar05714-RA,Ecar05711-RA,
Molecular Function	RNA polymerase II-specific DNA-binding transcription factor binding	GO:0061629	6	0.032393	1.35943	36	229	661	5716	Ecar03211-RA,Ecar03624-RA,Ecar19521-RA,Ecar00293-RA,Ecar11676-RA,Ecar07026-RA,Ecar11423-RA,Ecar19932-RA,Ecar17451-RA,Ecar02589-RA,Ecar01754-RA,Ecar12568-RA,Ecar01675-RA,Ecar06801-RA,Ecar14856-RA,Ecar04847-RA,Ecar15962-RA,Ecar19601-RA,Ecar04846-RA,Ecar06959-RA,Ecar14179-RA,Ecar04042-RA,Ecar05712-RA,Ecar16942-RA,Ecar11424-RA,Ecar08480-RA,Ecar16196-RA,Ecar02111-RA,Ecar11677-RA,Ecar09623-RA,Ecar11422…
Molecular Function	dopamine receptor binding	GO:0050780	6	0.0344261	2.35841	6	22	661	5716	Ecar09762-RA,Ecar01675-RA,Ecar01559-RA,Ecar19987-RA,Ecar12348-RA,Ecar09765-RA,
Molecular Function	ligand-gated monoatomic cation channel activity	GO:0099094	9	0.0349885	1.64193	15	79	661	5716	Ecar11187-RA,Ecar10761-RA,Ecar16964-RA,Ecar03120-RA,Ecar04144-RA,Ecar10762-RA,Ecar12002-RA,Ecar08927-RA,Ecar08745-RA,Ecar12000-RA,Ecar18470-RA,Ecar01920-RA,Ecar12322-RA,Ecar12302-RA,Ecar08743-RA,
Molecular Function	hydrolase activity	GO:0016787	3	0.0350879	1.14381	141	1066	661	5716	Ecar11875-RA,Ecar12249-RA,Ecar07975-RA,Ecar11806-RA,Ecar18840-RA,Ecar02058-RA,Ecar07197-RA,Ecar07435-RA,Ecar09184-RA,Ecar11564-RA,Ecar19521-RA,Ecar05471-RA,Ecar02560-RA,Ecar08877-RA,Ecar01385-RA,Ecar09789-RA,Ecar13184-RA,Ecar02736-RA,Ecar17998-RA,Ecar01611-RA,Ecar08329-RA,Ecar07226-RA,Ecar08330-RA,Ecar18149-RA,Ecar16419-RA,Ecar14584-RA,Ecar09013-RA,Ecar13092-RA,Ecar13293-RA,Ecar13212-RA,Ecar08187…
Molecular Function	ubiquitin binding	GO:0043130	5	0.0355979	1.94569	9	40	661	5716	Ecar04526-RA,Ecar06484-RA,Ecar05454-RA,Ecar18564-RA,Ecar07174-RA,Ecar07937-RA,Ecar14514-RA,Ecar07901-RA,Ecar08232-RA,
Molecular Function	identical protein binding	GO:0042802	4	0.0363453	1.13039	160	1224	661	5716	Ecar12685-RA,Ecar01304-RA,Ecar18587-RA,Ecar07081-RA,Ecar11382-RA,Ecar03624-RA,Ecar01338-RA,Ecar04595-RA,Ecar06557-RA,Ecar01936-RA,Ecar15091-RA,Ecar07289-RA,Ecar08233-RA,Ecar00886-RA,Ecar04526-RA,Ecar10158-RA,Ecar11564-RA,Ecar07163-RA,Ecar08581-RA,Ecar04548-RA,Ecar00635-RA,Ecar00715-RA,Ecar17998-RA,Ecar15736-RA,Ecar09757-RA,Ecar07421-RA,Ecar18956-RA,Ecar09013-RA,Ecar00727-RA,Ecar13293-RA,Ecar11676…
Molecular Function	excitatory extracellular ligand-gated monoatomic ion channel activity	GO:0005231	10	0.0371301	1.79476	11	53	661	5716	Ecar04595-RA,Ecar10158-RA,Ecar04548-RA,Ecar14433-RA,Ecar02122-RA,Ecar10761-RA,Ecar03120-RA,Ecar04968-RA,Ecar10762-RA,Ecar08745-RA,Ecar08743-RA,
Molecular Function	exopeptidase activity	GO:0008238	5	0.0392509	1.7295	12	60	661	5716	Ecar08187-RA,Ecar08606-RA,Ecar07757-RA,Ecar08531-RA,Ecar11140-RA,Ecar02843-RA,Ecar07716-RA,Ecar11226-RA,Ecar06976-RA,Ecar19175-RA,Ecar13091-RA,Ecar03986-RA,
Molecular Function	promoter-specific chromatin binding	GO:1990841	4	0.0411194	1.89823	9	41	661	5716	Ecar03108-RA,Ecar11676-RA,Ecar08101-RA,Ecar09819-RA,Ecar11677-RA,Ecar11480-RA,Ecar18467-RA,Ecar07487-RA,Ecar07485-RA,
Molecular Function	cytoskeletal motor activity	GO:0003774	2	0.0419629	1.76153	11	54	661	5716	Ecar09184-RA,Ecar13184-RA,Ecar17998-RA,Ecar13293-RA,Ecar02890-RA,Ecar04477-RA,Ecar02891-RA,Ecar04775-RA,Ecar07512-RA,Ecar05325-RA,Ecar04392-RA,
Molecular Function	tubulin binding	GO:0015631	5	0.0423292	1.39155	28	174	661	5716	Ecar14156-RA,Ecar09184-RA,Ecar15091-RA,Ecar04526-RA,Ecar13184-RA,Ecar07421-RA,Ecar10479-RA,Ecar09152-RA,Ecar05132-RA,Ecar13787-RA,Ecar06484-RA,Ecar07155-RA,Ecar07908-RA,Ecar08032-RA,Ecar11193-RA,Ecar18564-RA,Ecar10274-RA,Ecar18654-RA,Ecar08844-RA,Ecar07937-RA,Ecar14514-RA,Ecar07901-RA,Ecar08232-RA,Ecar11206-RA,Ecar13786-RA,Ecar01349-RA,Ecar12439-RA,Ecar14098-RA,
Molecular Function	protein phosphatase 2A binding	GO:0051721	7	0.043105	2.08733	7	29	661	5716	Ecar08187-RA,Ecar00601-RA,Ecar08531-RA,Ecar07716-RA,Ecar11226-RA,Ecar06976-RA,Ecar19175-RA,
Molecular Function	calcium ion transmembrane transporter activity	GO:0015085	7	0.0431604	1.54745	17	95	661	5716	Ecar08233-RA,Ecar15766-RA,Ecar15736-RA,Ecar06204-RA,Ecar11187-RA,Ecar02395-RA,Ecar11087-RA,Ecar03120-RA,Ecar04144-RA,Ecar17885-RA,Ecar08927-RA,Ecar09988-RA,Ecar12671-RA,Ecar01920-RA,Ecar12302-RA,Ecar18668-RA,Ecar11302-RA,
Molecular Function	voltage-gated monoatomic cation channel activity	GO:0022843	9	0.0470562	1.53133	17	96	661	5716	Ecar06489-RA,Ecar08233-RA,Ecar15766-RA,Ecar15736-RA,Ecar06204-RA,Ecar08106-RA,Ecar02395-RA,Ecar11087-RA,Ecar03120-RA,Ecar08109-RA,Ecar17885-RA,Ecar12002-RA,Ecar09988-RA,Ecar12000-RA,Ecar12671-RA,Ecar18668-RA,Ecar11302-RA,
Molecular Function	ligand-gated monoatomic anion channel activity	GO:0099095	9	0.0471913	1.85304	9	42	661	5716	Ecar04595-RA,Ecar10158-RA,Ecar04548-RA,Ecar05258-RA,Ecar14433-RA,Ecar02122-RA,Ecar13502-RA,Ecar16787-RA,Ecar04968-RA,
Molecular Function	molecular function inhibitor activity	GO:0140678	3	0.048334	1.3433	32	206	661	5716	Ecar04526-RA,Ecar01308-RA,Ecar06515-RA,Ecar09913-RA,Ecar05094-RA,Ecar09911-RA,Ecar04279-RA,Ecar06484-RA,Ecar02029-RA,Ecar19058-RA,Ecar01687-RA,Ecar01675-RA,Ecar18564-RA,Ecar08844-RA,Ecar16655-RA,Ecar07937-RA,Ecar06514-RA,Ecar14514-RA,Ecar08839-RA,Ecar02027-RA,Ecar06783-RA,Ecar07901-RA,Ecar04132-RA,Ecar19057-RA,Ecar09910-RA,Ecar10235-RA,Ecar07524-RA,Ecar08232-RA,Ecar04930-RA,Ecar05578-RA,Ecar18029…
Molecular Function	carbohydrate kinase activity	GO:0019200	6	0.0484967	2.40208	5	18	661	5716	Ecar00886-RA,Ecar12038-RA,Ecar13041-RA,Ecar08699-RA,Ecar09441-RA,
Cellular Component	muscle myosin complex	GO:0005859	5	3.24532e-11	7.13542	14	17	748	6481	Ecar07345-RA,Ecar17998-RA,Ecar13293-RA,Ecar01253-RA,Ecar02890-RA,Ecar15426-RA,Ecar07823-RA,Ecar07344-RA,Ecar04477-RA,Ecar02891-RA,Ecar04775-RA,Ecar07512-RA,Ecar05325-RA,Ecar04392-RA,
Cellular Component	myosin filament	GO:0032982	6	3.76458e-10	7.42666	12	14	748	6481	Ecar07345-RA,Ecar17998-RA,Ecar13293-RA,Ecar02890-RA,Ecar07823-RA,Ecar07344-RA,Ecar04477-RA,Ecar02891-RA,Ecar04775-RA,Ecar07512-RA,Ecar05325-RA,Ecar04392-RA,
Cellular Component	striated muscle myosin thick filament	GO:0005863	7	4.87243e-10	7.9424	11	12	748	6481	Ecar07345-RA,Ecar13293-RA,Ecar02890-RA,Ecar07823-RA,Ecar07344-RA,Ecar04477-RA,Ecar02891-RA,Ecar04775-RA,Ecar07512-RA,Ecar05325-RA,Ecar04392-RA,
Cellular Component	myosin II complex	GO:0016460	4	1.32279e-09	6.06511	14	20	748	6481	Ecar07345-RA,Ecar17998-RA,Ecar13293-RA,Ecar01253-RA,Ecar02890-RA,Ecar15426-RA,Ecar07823-RA,Ecar07344-RA,Ecar04477-RA,Ecar02891-RA,Ecar04775-RA,Ecar07512-RA,Ecar05325-RA,Ecar04392-RA,
Cellular Component	ATPase dependent transmembrane transport complex	GO:0098533	5	3.60967e-09	5.41527	15	24	748	6481	Ecar18149-RA,Ecar16419-RA,Ecar16080-RA,Ecar09762-RA,Ecar00400-RA,Ecar01559-RA,Ecar03044-RA,Ecar09732-RA,Ecar08954-RA,Ecar19987-RA,Ecar18076-RA,Ecar09487-RA,Ecar12348-RA,Ecar05733-RA,Ecar09765-RA,
Cellular Component	synapse	GO:0045202	4	8.80687e-09	1.57325	136	749	748	6481	Ecar01304-RA,Ecar14156-RA,Ecar01338-RA,Ecar04595-RA,Ecar06557-RA,Ecar19271-RA,Ecar03588-RA,Ecar07002-RA,Ecar08233-RA,Ecar04526-RA,Ecar10158-RA,Ecar13966-RA,Ecar00312-RA,Ecar13458-RA,Ecar15766-RA,Ecar04548-RA,Ecar17998-RA,Ecar05258-RA,Ecar15736-RA,Ecar10261-RA,Ecar01308-RA,Ecar09013-RA,Ecar08307-RA,Ecar14234-RA,Ecar00344-RA,Ecar14896-RA,Ecar13968-RA,Ecar11187-RA,Ecar00601-RA,Ecar00227-RA,Ecar14433…
Cellular Component	cell junction	GO:0030054	3	3.49008e-08	1.43605	179	1080	748	6481	Ecar01191-RA,Ecar03211-RA,Ecar07975-RA,Ecar01304-RA,Ecar14156-RA,Ecar01338-RA,Ecar04595-RA,Ecar06557-RA,Ecar19271-RA,Ecar07435-RA,Ecar03588-RA,Ecar15091-RA,Ecar07002-RA,Ecar08233-RA,Ecar04526-RA,Ecar10158-RA,Ecar13966-RA,Ecar00312-RA,Ecar13458-RA,Ecar15766-RA,Ecar04548-RA,Ecar17998-RA,Ecar05258-RA,Ecar15736-RA,Ecar00293-RA,Ecar18149-RA,Ecar10261-RA,Ecar01308-RA,Ecar16419-RA,Ecar14584-RA,Ecar09013…
Cellular Component	myosin complex	GO:0016459	3	3.85936e-08	4.10421	18	38	748	6481	Ecar07345-RA,Ecar02379-RA,Ecar17998-RA,Ecar06188-RA,Ecar13293-RA,Ecar01253-RA,Ecar02890-RA,Ecar15426-RA,Ecar07823-RA,Ecar07344-RA,Ecar04477-RA,Ecar12517-RA,Ecar02891-RA,Ecar06185-RA,Ecar04775-RA,Ecar07512-RA,Ecar05325-RA,Ecar04392-RA,
Cellular Component	sodium:potassium-exchanging ATPase complex	GO:0005890	7	2.56988e-07	6.18888	10	14	748	6481	Ecar18149-RA,Ecar16080-RA,Ecar09762-RA,Ecar01559-RA,Ecar09732-RA,Ecar08954-RA,Ecar19987-RA,Ecar09487-RA,Ecar12348-RA,Ecar09765-RA,
Cellular Component	myofilament	GO:0036379	3	5.61089e-07	4.33222	14	28	748	6481	Ecar07345-RA,Ecar09094-RA,Ecar13293-RA,Ecar02890-RA,Ecar07823-RA,Ecar13952-RA,Ecar07344-RA,Ecar04477-RA,Ecar02891-RA,Ecar14585-RA,Ecar04775-RA,Ecar07512-RA,Ecar05325-RA,Ecar04392-RA,
Cellular Component	endoplasmic reticulum cisternal network	GO:0071781	5	2.32184e-06	8.66444	6	6	748	6481	Ecar03791-RA,Ecar18662-RA,Ecar18610-RA,Ecar00662-RA,Ecar19863-RA,Ecar18273-RA,
Cellular Component	smooth endoplasmic reticulum cisterna	GO:0120082	3	2.32184e-06	8.66444	6	6	748	6481	Ecar03791-RA,Ecar18662-RA,Ecar18610-RA,Ecar00662-RA,Ecar19863-RA,Ecar18273-RA,
Cellular Component	subrhabdomeral cisterna	GO:0016029	5	2.32184e-06	8.66444	6	6	748	6481	Ecar03791-RA,Ecar18662-RA,Ecar18610-RA,Ecar00662-RA,Ecar19863-RA,Ecar18273-RA,
Cellular Component	voltage-gated calcium channel complex	GO:0005891	8	2.83073e-06	4.76544	11	20	748	6481	Ecar08233-RA,Ecar15766-RA,Ecar15736-RA,Ecar06204-RA,Ecar02395-RA,Ecar11087-RA,Ecar17885-RA,Ecar09988-RA,Ecar12671-RA,Ecar18668-RA,Ecar11302-RA,
Cellular Component	cation-transporting ATPase complex	GO:0090533	6	3.60073e-06	5.09673	10	17	748	6481	Ecar18149-RA,Ecar16080-RA,Ecar09762-RA,Ecar01559-RA,Ecar09732-RA,Ecar08954-RA,Ecar19987-RA,Ecar09487-RA,Ecar12348-RA,Ecar09765-RA,
Cellular Component	supramolecular fiber	GO:0099512	5	5.41661e-06	1.6525	74	388	748	6481	Ecar03211-RA,Ecar07173-RA,Ecar12685-RA,Ecar07345-RA,Ecar09184-RA,Ecar04526-RA,Ecar19521-RA,Ecar14226-RA,Ecar13096-RA,Ecar13184-RA,Ecar17998-RA,Ecar09094-RA,Ecar06188-RA,Ecar00293-RA,Ecar07421-RA,Ecar13293-RA,Ecar19954-RA,Ecar07897-RA,Ecar19932-RA,Ecar18959-RA,Ecar18375-RA,Ecar01253-RA,Ecar06484-RA,Ecar14104-RA,Ecar15660-RA,Ecar07155-RA,Ecar19058-RA,Ecar02890-RA,Ecar19940-RA,Ecar01687-RA,Ecar05216…
Cellular Component	supramolecular polymer	GO:0099081	4	5.41661e-06	1.6525	74	388	748	6481	Ecar03211-RA,Ecar07173-RA,Ecar12685-RA,Ecar07345-RA,Ecar09184-RA,Ecar04526-RA,Ecar19521-RA,Ecar14226-RA,Ecar13096-RA,Ecar13184-RA,Ecar17998-RA,Ecar09094-RA,Ecar06188-RA,Ecar00293-RA,Ecar07421-RA,Ecar13293-RA,Ecar19954-RA,Ecar07897-RA,Ecar19932-RA,Ecar18959-RA,Ecar18375-RA,Ecar01253-RA,Ecar06484-RA,Ecar14104-RA,Ecar15660-RA,Ecar07155-RA,Ecar19058-RA,Ecar02890-RA,Ecar19940-RA,Ecar01687-RA,Ecar05216…
Cellular Component	cardiac myofibril	GO:0097512	8	9.82814e-06	5.77629	8	12	748	6481	Ecar04526-RA,Ecar17998-RA,Ecar06484-RA,Ecar18564-RA,Ecar07937-RA,Ecar14514-RA,Ecar07901-RA,Ecar08232-RA,
Cellular Component	multivesicular body	GO:0005771	10	1.06566e-05	3.75459	13	30	748	6481	Ecar18956-RA,Ecar07016-RA,Ecar06643-RA,Ecar18662-RA,Ecar05216-RA,Ecar00345-RA,Ecar18610-RA,Ecar18955-RA,Ecar06644-RA,Ecar04435-RA,Ecar18857-RA,Ecar19863-RA,Ecar18273-RA,
Cellular Component	obsolete synapse part	GO:0044456	0	1.33669e-05	1.4745	105	617	748	6481	Ecar01338-RA,Ecar04595-RA,Ecar19271-RA,Ecar03588-RA,Ecar07002-RA,Ecar08233-RA,Ecar04526-RA,Ecar10158-RA,Ecar13966-RA,Ecar15766-RA,Ecar04548-RA,Ecar17998-RA,Ecar05258-RA,Ecar15736-RA,Ecar10261-RA,Ecar01308-RA,Ecar09013-RA,Ecar08307-RA,Ecar14896-RA,Ecar13968-RA,Ecar11187-RA,Ecar00601-RA,Ecar14433-RA,Ecar02122-RA,Ecar04772-RA,Ecar06484-RA,Ecar06643-RA,Ecar10761-RA,Ecar20072-RA,Ecar03961-RA,Ecar03182…
Cellular Component	CA3 pyramidal cell dendrite	GO:0097442	7	2.02372e-05	8.66444	5	5	748	6481	Ecar06557-RA,Ecar07626-RA,Ecar15913-RA,Ecar09534-RA,Ecar06556-RA,
Cellular Component	neuron projection	GO:0043005	5	2.58522e-05	1.33758	157	1017	748	6481	Ecar01144-RA,Ecar14156-RA,Ecar01338-RA,Ecar04595-RA,Ecar13919-RA,Ecar06557-RA,Ecar03588-RA,Ecar07002-RA,Ecar04526-RA,Ecar10158-RA,Ecar00312-RA,Ecar13458-RA,Ecar04239-RA,Ecar01142-RA,Ecar04548-RA,Ecar17998-RA,Ecar09094-RA,Ecar05258-RA,Ecar08571-RA,Ecar09621-RA,Ecar10261-RA,Ecar01308-RA,Ecar15445-RA,Ecar13319-RA,Ecar06515-RA,Ecar09013-RA,Ecar19954-RA,Ecar07016-RA,Ecar00344-RA,Ecar10771-RA,Ecar00601…
Cellular Component	polytene chromosome puff	GO:0005703	4	3.23154e-05	2.785	18	56	748	6481	Ecar00516-RA,Ecar13293-RA,Ecar02469-RA,Ecar19058-RA,Ecar02890-RA,Ecar04290-RA,Ecar04840-RA,Ecar05137-RA,Ecar06776-RA,Ecar13403-RA,Ecar04477-RA,Ecar19057-RA,Ecar02891-RA,Ecar04775-RA,Ecar07512-RA,Ecar05325-RA,Ecar18145-RA,Ecar04392-RA,
Cellular Component	polymeric cytoskeletal fiber	GO:0099513	6	3.64005e-05	1.93676	38	170	748	6481	Ecar12685-RA,Ecar09184-RA,Ecar19521-RA,Ecar13096-RA,Ecar13184-RA,Ecar17998-RA,Ecar09094-RA,Ecar07421-RA,Ecar19954-RA,Ecar07897-RA,Ecar19932-RA,Ecar18959-RA,Ecar18375-RA,Ecar14104-RA,Ecar07155-RA,Ecar19940-RA,Ecar01687-RA,Ecar05216-RA,Ecar11035-RA,Ecar10181-RA,Ecar07908-RA,Ecar13952-RA,Ecar02233-RA,Ecar16146-RA,Ecar14102-RA,Ecar00026-RA,Ecar18654-RA,Ecar02147-RA,Ecar09002-RA,Ecar14106-RA,Ecar04750…
Cellular Component	myelin sheath	GO:0043209	3	4.27773e-05	1.94293	37	165	748	6481	Ecar04526-RA,Ecar13096-RA,Ecar18149-RA,Ecar18956-RA,Ecar09013-RA,Ecar14896-RA,Ecar18959-RA,Ecar16080-RA,Ecar06484-RA,Ecar06643-RA,Ecar20072-RA,Ecar09762-RA,Ecar04107-RA,Ecar19748-RA,Ecar01559-RA,Ecar11370-RA,Ecar18564-RA,Ecar09732-RA,Ecar00413-RA,Ecar08954-RA,Ecar07937-RA,Ecar14514-RA,Ecar11178-RA,Ecar18955-RA,Ecar07901-RA,Ecar06644-RA,Ecar14897-RA,Ecar11236-RA,Ecar19987-RA,Ecar00386-RA,Ecar19941…
Cellular Component	obsolete smooth endoplasmic reticulum part	GO:0097425	0	5.28797e-05	6.49833	6	8	748	6481	Ecar03791-RA,Ecar18662-RA,Ecar18610-RA,Ecar00662-RA,Ecar19863-RA,Ecar18273-RA,
Cellular Component	PET complex	GO:1990923	3	5.28797e-05	6.49833	6	8	748	6481	Ecar12249-RA,Ecar09789-RA,Ecar12209-RA,Ecar12325-RA,Ecar12062-RA,Ecar12096-RA,
Cellular Component	obsolete neuron part	GO:0097458	0	5.75434e-05	1.28519	182	1227	748	6481	Ecar01191-RA,Ecar01144-RA,Ecar14156-RA,Ecar01338-RA,Ecar04595-RA,Ecar13919-RA,Ecar06557-RA,Ecar19271-RA,Ecar03588-RA,Ecar07002-RA,Ecar08233-RA,Ecar04526-RA,Ecar10158-RA,Ecar13966-RA,Ecar00312-RA,Ecar13458-RA,Ecar04239-RA,Ecar15766-RA,Ecar01142-RA,Ecar04548-RA,Ecar17998-RA,Ecar09094-RA,Ecar05258-RA,Ecar15736-RA,Ecar08571-RA,Ecar09621-RA,Ecar10261-RA,Ecar01308-RA,Ecar15445-RA,Ecar13319-RA,Ecar06515…
Cellular Component	PcG protein complex	GO:0031519	4	8.96299e-05	3.35398	12	31	748	6481	Ecar03108-RA,Ecar07289-RA,Ecar08101-RA,Ecar10416-RA,Ecar07719-RA,Ecar12883-RA,Ecar12844-RA,Ecar07903-RA,Ecar11480-RA,Ecar18467-RA,Ecar08220-RA,Ecar12159-RA,
Cellular Component	actin cytoskeleton	GO:0015629	7	9.61649e-05	1.68659	51	262	748	6481	Ecar01191-RA,Ecar03211-RA,Ecar07345-RA,Ecar04526-RA,Ecar02379-RA,Ecar14226-RA,Ecar17998-RA,Ecar09094-RA,Ecar06188-RA,Ecar00293-RA,Ecar18956-RA,Ecar13293-RA,Ecar19954-RA,Ecar18959-RA,Ecar01253-RA,Ecar06484-RA,Ecar19058-RA,Ecar02890-RA,Ecar19748-RA,Ecar15426-RA,Ecar01754-RA,Ecar10181-RA,Ecar07823-RA,Ecar11907-RA,Ecar13952-RA,Ecar10826-RA,Ecar02068-RA,Ecar18564-RA,Ecar07344-RA,Ecar08613-RA,Ecar04477…
Cellular Component	excitatory synapse	GO:0060076	5	0.000106119	3.12883	13	36	748	6481	Ecar00312-RA,Ecar00344-RA,Ecar00227-RA,Ecar00397-RA,Ecar00395-RA,Ecar00464-RA,Ecar00369-RA,Ecar00908-RA,Ecar10154-RA,Ecar00053-RA,Ecar08745-RA,Ecar02106-RA,Ecar08743-RA,
Cellular Component	gut granule	GO:0044840	8	0.000109814	7.22037	5	6	748	6481	Ecar16419-RA,Ecar00400-RA,Ecar03044-RA,Ecar18076-RA,Ecar05733-RA,
Cellular Component	gut granule membrane	GO:0044841	7	0.000109814	7.22037	5	6	748	6481	Ecar16419-RA,Ecar00400-RA,Ecar03044-RA,Ecar18076-RA,Ecar05733-RA,
Cellular Component	transmembrane transporter complex	GO:1902495	4	0.000143358	1.72522	45	226	748	6481	Ecar06489-RA,Ecar04595-RA,Ecar08233-RA,Ecar10158-RA,Ecar15766-RA,Ecar04548-RA,Ecar15736-RA,Ecar06204-RA,Ecar18149-RA,Ecar16419-RA,Ecar14433-RA,Ecar02122-RA,Ecar16080-RA,Ecar02395-RA,Ecar09762-RA,Ecar16964-RA,Ecar00400-RA,Ecar17854-RA,Ecar01559-RA,Ecar11087-RA,Ecar03044-RA,Ecar09732-RA,Ecar03120-RA,Ecar08954-RA,Ecar11839-RA,Ecar04968-RA,Ecar03049-RA,Ecar17885-RA,Ecar19987-RA,Ecar12002-RA,Ecar18076…
Cellular Component	postsynaptic specialization membrane	GO:0099634	6	0.000178606	3.899	9	20	748	6481	Ecar04526-RA,Ecar06484-RA,Ecar18564-RA,Ecar07937-RA,Ecar14514-RA,Ecar07901-RA,Ecar08745-RA,Ecar08232-RA,Ecar08743-RA,
Cellular Component	postsynaptic density membrane	GO:0098839	7	0.000178606	3.899	9	20	748	6481	Ecar04526-RA,Ecar06484-RA,Ecar18564-RA,Ecar07937-RA,Ecar14514-RA,Ecar07901-RA,Ecar08745-RA,Ecar08232-RA,Ecar08743-RA,
Cellular Component	transporter complex	GO:1990351	3	0.000218454	1.69522	45	230	748	6481	Ecar06489-RA,Ecar04595-RA,Ecar08233-RA,Ecar10158-RA,Ecar15766-RA,Ecar04548-RA,Ecar15736-RA,Ecar06204-RA,Ecar18149-RA,Ecar16419-RA,Ecar14433-RA,Ecar02122-RA,Ecar16080-RA,Ecar02395-RA,Ecar09762-RA,Ecar16964-RA,Ecar00400-RA,Ecar17854-RA,Ecar01559-RA,Ecar11087-RA,Ecar03044-RA,Ecar09732-RA,Ecar03120-RA,Ecar08954-RA,Ecar11839-RA,Ecar04968-RA,Ecar03049-RA,Ecar17885-RA,Ecar19987-RA,Ecar12002-RA,Ecar18076…
Cellular Component	ATP-binding cassette (ABC) transporter complex	GO:0043190	6	0.000347708	6.18888	5	7	748	6481	Ecar16419-RA,Ecar00400-RA,Ecar03044-RA,Ecar18076-RA,Ecar05733-RA,
Cellular Component	recycling endosome membrane	GO:0055038	8	0.00037108	3.33248	10	26	748	6481	Ecar09013-RA,Ecar00727-RA,Ecar20072-RA,Ecar04700-RA,Ecar04695-RA,Ecar00413-RA,Ecar12447-RA,Ecar04425-RA,Ecar00386-RA,Ecar06962-RA,
Cellular Component	lateral part of cell	GO:0097574	3	0.000437973	4.33222	7	14	748	6481	Ecar09762-RA,Ecar01559-RA,Ecar19987-RA,Ecar19941-RA,Ecar12348-RA,Ecar09765-RA,Ecar13671-RA,
Cellular Component	intercellular canaliculus	GO:0046581	6	0.000437973	4.33222	7	14	748	6481	Ecar07975-RA,Ecar07435-RA,Ecar14584-RA,Ecar04508-RA,Ecar07436-RA,Ecar06811-RA,Ecar05367-RA,
Cellular Component	polytene chromosome	GO:0005700	7	0.000507854	1.76311	35	172	748	6481	Ecar12249-RA,Ecar07289-RA,Ecar00516-RA,Ecar13293-RA,Ecar11676-RA,Ecar13819-RA,Ecar02469-RA,Ecar19058-RA,Ecar02890-RA,Ecar12209-RA,Ecar12325-RA,Ecar04290-RA,Ecar19549-RA,Ecar04840-RA,Ecar07719-RA,Ecar05137-RA,Ecar12883-RA,Ecar06776-RA,Ecar13403-RA,Ecar04042-RA,Ecar04477-RA,Ecar07903-RA,Ecar09819-RA,Ecar11677-RA,Ecar19057-RA,Ecar11480-RA,Ecar12062-RA,Ecar02891-RA,Ecar12096-RA,Ecar04775-RA,Ecar03163…
Cellular Component	chromatin	GO:0000785	3	0.000525999	1.45776	71	422	748	6481	Ecar12249-RA,Ecar16325-RA,Ecar03108-RA,Ecar00516-RA,Ecar11564-RA,Ecar19521-RA,Ecar12458-RA,Ecar05705-RA,Ecar17432-RA,Ecar12655-RA,Ecar09269-RA,Ecar16791-RA,Ecar02469-RA,Ecar11423-RA,Ecar05715-RA,Ecar19932-RA,Ecar04279-RA,Ecar05707-RA,Ecar12576-RA,Ecar19058-RA,Ecar16790-RA,Ecar12209-RA,Ecar12325-RA,Ecar02589-RA,Ecar08101-RA,Ecar10416-RA,Ecar04290-RA,Ecar06460-RA,Ecar04840-RA,Ecar05137-RA,Ecar15799…
Cellular Component	cell surface	GO:0009986	3	0.000712715	1.50353	59	340	748	6481	Ecar07975-RA,Ecar06489-RA,Ecar04595-RA,Ecar07435-RA,Ecar15091-RA,Ecar04526-RA,Ecar10158-RA,Ecar00312-RA,Ecar13458-RA,Ecar04548-RA,Ecar00715-RA,Ecar14652-RA,Ecar14584-RA,Ecar10479-RA,Ecar00344-RA,Ecar00227-RA,Ecar14433-RA,Ecar15373-RA,Ecar02122-RA,Ecar06484-RA,Ecar06643-RA,Ecar04508-RA,Ecar06186-RA,Ecar19848-RA,Ecar07111-RA,Ecar00397-RA,Ecar08606-RA,Ecar00395-RA,Ecar00464-RA,Ecar18564-RA,Ecar07436…
Cellular Component	basal plasma membrane	GO:0009925	5	0.000729126	1.63922	42	222	748	6481	Ecar01191-RA,Ecar06557-RA,Ecar07197-RA,Ecar15091-RA,Ecar15766-RA,Ecar06204-RA,Ecar18149-RA,Ecar18956-RA,Ecar10479-RA,Ecar05094-RA,Ecar16080-RA,Ecar04702-RA,Ecar06643-RA,Ecar07111-RA,Ecar02395-RA,Ecar09762-RA,Ecar06894-RA,Ecar01675-RA,Ecar01559-RA,Ecar11087-RA,Ecar07626-RA,Ecar04464-RA,Ecar09732-RA,Ecar00975-RA,Ecar08954-RA,Ecar11839-RA,Ecar16655-RA,Ecar15913-RA,Ecar18955-RA,Ecar17885-RA,Ecar06644…
Cellular Component	basolateral plasma membrane	GO:0016323	5	0.000729126	1.63922	42	222	748	6481	Ecar01191-RA,Ecar06557-RA,Ecar07197-RA,Ecar15091-RA,Ecar15766-RA,Ecar06204-RA,Ecar18149-RA,Ecar18956-RA,Ecar10479-RA,Ecar05094-RA,Ecar16080-RA,Ecar04702-RA,Ecar06643-RA,Ecar07111-RA,Ecar02395-RA,Ecar09762-RA,Ecar06894-RA,Ecar01675-RA,Ecar01559-RA,Ecar11087-RA,Ecar07626-RA,Ecar04464-RA,Ecar09732-RA,Ecar00975-RA,Ecar08954-RA,Ecar11839-RA,Ecar16655-RA,Ecar15913-RA,Ecar18955-RA,Ecar17885-RA,Ecar06644…
Cellular Component	plasma membrane bounded cell projection	GO:0120025	4	0.000730039	1.21413	198	1413	748	6481	Ecar03211-RA,Ecar07975-RA,Ecar06489-RA,Ecar01144-RA,Ecar14156-RA,Ecar01338-RA,Ecar04595-RA,Ecar13919-RA,Ecar06557-RA,Ecar07435-RA,Ecar03588-RA,Ecar15091-RA,Ecar07002-RA,Ecar00886-RA,Ecar04526-RA,Ecar10158-RA,Ecar00312-RA,Ecar13458-RA,Ecar02379-RA,Ecar04239-RA,Ecar10707-RA,Ecar01142-RA,Ecar04548-RA,Ecar00715-RA,Ecar17998-RA,Ecar09094-RA,Ecar05258-RA,Ecar08571-RA,Ecar09621-RA,Ecar00293-RA,Ecar10261…
Cellular Component	chromosomal region	GO:0098687	3	0.000743834	1.62695	43	229	748	6481	Ecar12249-RA,Ecar16325-RA,Ecar00516-RA,Ecar11564-RA,Ecar09789-RA,Ecar13293-RA,Ecar11676-RA,Ecar19954-RA,Ecar09269-RA,Ecar02469-RA,Ecar17451-RA,Ecar19058-RA,Ecar02890-RA,Ecar12209-RA,Ecar12325-RA,Ecar04290-RA,Ecar04840-RA,Ecar05137-RA,Ecar02233-RA,Ecar06776-RA,Ecar16834-RA,Ecar16589-RA,Ecar19935-RA,Ecar13403-RA,Ecar03830-RA,Ecar02984-RA,Ecar04477-RA,Ecar09002-RA,Ecar11677-RA,Ecar19057-RA,Ecar11480…
Cellular Component	obsolete chromosomal part	GO:0044427	0	0.000833074	1.37213	89	562	748	6481	Ecar12249-RA,Ecar16325-RA,Ecar03108-RA,Ecar00516-RA,Ecar11564-RA,Ecar19521-RA,Ecar09789-RA,Ecar12458-RA,Ecar05705-RA,Ecar13293-RA,Ecar11676-RA,Ecar17432-RA,Ecar19954-RA,Ecar12655-RA,Ecar09269-RA,Ecar16791-RA,Ecar02469-RA,Ecar11423-RA,Ecar05715-RA,Ecar19932-RA,Ecar04279-RA,Ecar05707-RA,Ecar12576-RA,Ecar17451-RA,Ecar19058-RA,Ecar16790-RA,Ecar02890-RA,Ecar12209-RA,Ecar12325-RA,Ecar02589-RA,Ecar08101…
Cellular Component	Yb body	GO:0070725	4	0.000839088	5.41527	5	8	748	6481	Ecar12249-RA,Ecar12209-RA,Ecar12325-RA,Ecar12062-RA,Ecar12096-RA,
Cellular Component	photoreceptor outer segment membrane	GO:0042622	7	0.000839088	5.41527	5	8	748	6481	Ecar16964-RA,Ecar11178-RA,Ecar09623-RA,Ecar18470-RA,Ecar12322-RA,
Cellular Component	neuromuscular junction	GO:0031594	5	0.000840427	1.73289	34	170	748	6481	Ecar01304-RA,Ecar14156-RA,Ecar01338-RA,Ecar15766-RA,Ecar05258-RA,Ecar14234-RA,Ecar05132-RA,Ecar03182-RA,Ecar19848-RA,Ecar16264-RA,Ecar02395-RA,Ecar13502-RA,Ecar16787-RA,Ecar11087-RA,Ecar14856-RA,Ecar11193-RA,Ecar19601-RA,Ecar00609-RA,Ecar17124-RA,Ecar03120-RA,Ecar14179-RA,Ecar03477-RA,Ecar03912-RA,Ecar03479-RA,Ecar16874-RA,Ecar01656-RA,Ecar17141-RA,Ecar19941-RA,Ecar08745-RA,Ecar11206-RA,Ecar00536…
Cellular Component	basal part of cell	GO:0045178	3	0.000855371	1.57841	47	258	748	6481	Ecar01191-RA,Ecar06557-RA,Ecar07197-RA,Ecar15091-RA,Ecar00886-RA,Ecar15766-RA,Ecar06204-RA,Ecar18149-RA,Ecar18956-RA,Ecar10479-RA,Ecar05094-RA,Ecar12038-RA,Ecar16080-RA,Ecar04702-RA,Ecar06643-RA,Ecar07111-RA,Ecar13041-RA,Ecar02395-RA,Ecar09762-RA,Ecar06894-RA,Ecar01675-RA,Ecar01559-RA,Ecar11087-RA,Ecar07626-RA,Ecar04464-RA,Ecar09732-RA,Ecar00975-RA,Ecar08954-RA,Ecar11839-RA,Ecar16655-RA,Ecar15913…
Cellular Component	chromocenter	GO:0010369	6	0.000906983	3.24916	9	24	748	6481	Ecar12249-RA,Ecar09789-RA,Ecar09269-RA,Ecar12209-RA,Ecar12325-RA,Ecar02984-RA,Ecar10371-RA,Ecar12062-RA,Ecar12096-RA,
Cellular Component	ATPase complex	GO:1904949	4	0.000922181	1.94343	24	107	748	6481	Ecar18149-RA,Ecar16419-RA,Ecar17432-RA,Ecar16080-RA,Ecar09762-RA,Ecar00400-RA,Ecar15799-RA,Ecar01559-RA,Ecar19250-RA,Ecar03044-RA,Ecar10033-RA,Ecar09732-RA,Ecar08954-RA,Ecar04981-RA,Ecar07770-RA,Ecar14863-RA,Ecar18111-RA,Ecar19987-RA,Ecar11480-RA,Ecar18076-RA,Ecar09487-RA,Ecar12348-RA,Ecar05733-RA,Ecar09765-RA,
Cellular Component	cell projection	GO:0042995	3	0.00110844	1.20475	198	1424	748	6481	Ecar03211-RA,Ecar07975-RA,Ecar06489-RA,Ecar01144-RA,Ecar14156-RA,Ecar01338-RA,Ecar04595-RA,Ecar13919-RA,Ecar06557-RA,Ecar07435-RA,Ecar03588-RA,Ecar15091-RA,Ecar07002-RA,Ecar00886-RA,Ecar04526-RA,Ecar10158-RA,Ecar00312-RA,Ecar13458-RA,Ecar02379-RA,Ecar04239-RA,Ecar10707-RA,Ecar01142-RA,Ecar04548-RA,Ecar00715-RA,Ecar17998-RA,Ecar09094-RA,Ecar05258-RA,Ecar08571-RA,Ecar09621-RA,Ecar00293-RA,Ecar10261…
Cellular Component	plasma membrane protein complex	GO:0098797	4	0.00110844	1.54385	49	275	748	6481	Ecar06489-RA,Ecar04595-RA,Ecar08233-RA,Ecar10158-RA,Ecar01258-RA,Ecar15766-RA,Ecar04548-RA,Ecar15736-RA,Ecar06204-RA,Ecar18149-RA,Ecar16419-RA,Ecar14433-RA,Ecar02122-RA,Ecar16080-RA,Ecar18662-RA,Ecar07111-RA,Ecar02395-RA,Ecar09762-RA,Ecar00400-RA,Ecar01675-RA,Ecar01559-RA,Ecar11087-RA,Ecar03044-RA,Ecar09732-RA,Ecar18403-RA,Ecar03120-RA,Ecar08954-RA,Ecar18610-RA,Ecar11178-RA,Ecar04968-RA,Ecar17885…
Cellular Component	basolateral part of cell	GO:1990794	3	0.00115786	4.33222	6	12	748	6481	Ecar09762-RA,Ecar01559-RA,Ecar19987-RA,Ecar19941-RA,Ecar12348-RA,Ecar09765-RA,
Cellular Component	supramolecular complex	GO:0099080	3	0.00119709	1.34878	92	591	748	6481	Ecar12249-RA,Ecar03211-RA,Ecar07173-RA,Ecar12685-RA,Ecar16325-RA,Ecar07345-RA,Ecar09184-RA,Ecar04526-RA,Ecar19521-RA,Ecar14226-RA,Ecar13096-RA,Ecar09789-RA,Ecar13184-RA,Ecar17998-RA,Ecar09094-RA,Ecar06188-RA,Ecar00293-RA,Ecar07421-RA,Ecar13293-RA,Ecar19954-RA,Ecar07897-RA,Ecar01623-RA,Ecar19932-RA,Ecar18959-RA,Ecar13684-RA,Ecar18375-RA,Ecar01253-RA,Ecar06484-RA,Ecar14104-RA,Ecar17451-RA,Ecar15660…
Cellular Component	cell-cell contact zone	GO:0044291	6	0.00121015	2.19844	17	67	748	6481	Ecar17998-RA,Ecar18149-RA,Ecar16080-RA,Ecar09762-RA,Ecar01559-RA,Ecar03172-RA,Ecar09732-RA,Ecar03533-RA,Ecar08954-RA,Ecar19987-RA,Ecar19941-RA,Ecar09487-RA,Ecar12348-RA,Ecar03698-RA,Ecar03787-RA,Ecar03534-RA,Ecar09765-RA,
Cellular Component	perinuclear region of cytoplasm	GO:0048471	3	0.00130276	1.38992	77	480	748	6481	Ecar12685-RA,Ecar11564-RA,Ecar00312-RA,Ecar13458-RA,Ecar01308-RA,Ecar09013-RA,Ecar00344-RA,Ecar08187-RA,Ecar07897-RA,Ecar00227-RA,Ecar13684-RA,Ecar09555-RA,Ecar14104-RA,Ecar06643-RA,Ecar20072-RA,Ecar06186-RA,Ecar19940-RA,Ecar16264-RA,Ecar01687-RA,Ecar00397-RA,Ecar09133-RA,Ecar11035-RA,Ecar02117-RA,Ecar00395-RA,Ecar00464-RA,Ecar10181-RA,Ecar16146-RA,Ecar14102-RA,Ecar16834-RA,Ecar16589-RA,Ecar00369…
Cellular Component	plasma membrane region	GO:0098590	4	0.00139948	1.28521	120	809	748	6481	Ecar01191-RA,Ecar07975-RA,Ecar06489-RA,Ecar01304-RA,Ecar01338-RA,Ecar04595-RA,Ecar06557-RA,Ecar07197-RA,Ecar07435-RA,Ecar15091-RA,Ecar04526-RA,Ecar10158-RA,Ecar13458-RA,Ecar04239-RA,Ecar01318-RA,Ecar15766-RA,Ecar04548-RA,Ecar00715-RA,Ecar17998-RA,Ecar05258-RA,Ecar06204-RA,Ecar09621-RA,Ecar18149-RA,Ecar14584-RA,Ecar18956-RA,Ecar09013-RA,Ecar10479-RA,Ecar05094-RA,Ecar00601-RA,Ecar14433-RA,Ecar02122…
Cellular Component	microtubule	GO:0005874	7	0.00152267	1.85138	25	117	748	6481	Ecar09184-RA,Ecar19521-RA,Ecar13096-RA,Ecar13184-RA,Ecar07421-RA,Ecar19954-RA,Ecar19932-RA,Ecar18375-RA,Ecar14104-RA,Ecar07155-RA,Ecar01687-RA,Ecar05216-RA,Ecar11035-RA,Ecar07908-RA,Ecar02233-RA,Ecar16146-RA,Ecar14102-RA,Ecar18654-RA,Ecar02147-RA,Ecar09002-RA,Ecar14106-RA,Ecar04435-RA,Ecar12439-RA,Ecar14098-RA,Ecar18029-RA,
Cellular Component	obsolete telomeric heterochromatin	GO:0031933	0	0.00170904	4.81358	5	9	748	6481	Ecar12249-RA,Ecar12209-RA,Ecar12325-RA,Ecar12062-RA,Ecar12096-RA,
Cellular Component	A band	GO:0031672	3	0.00172494	1.95649	21	93	748	6481	Ecar03211-RA,Ecar04526-RA,Ecar00293-RA,Ecar13293-RA,Ecar06484-RA,Ecar19058-RA,Ecar02890-RA,Ecar01754-RA,Ecar18564-RA,Ecar04477-RA,Ecar07937-RA,Ecar15393-RA,Ecar14514-RA,Ecar07901-RA,Ecar19057-RA,Ecar02891-RA,Ecar04775-RA,Ecar08232-RA,Ecar07512-RA,Ecar05325-RA,Ecar04392-RA,
Cellular Component	sarcomere	GO:0030017	3	0.00182894	1.63309	36	191	748	6481	Ecar03211-RA,Ecar07345-RA,Ecar04526-RA,Ecar17998-RA,Ecar09094-RA,Ecar06188-RA,Ecar00293-RA,Ecar13293-RA,Ecar01253-RA,Ecar06484-RA,Ecar19058-RA,Ecar02890-RA,Ecar15426-RA,Ecar01754-RA,Ecar07823-RA,Ecar13952-RA,Ecar18564-RA,Ecar07344-RA,Ecar06959-RA,Ecar04477-RA,Ecar07937-RA,Ecar15393-RA,Ecar14514-RA,Ecar07901-RA,Ecar12517-RA,Ecar19057-RA,Ecar02891-RA,Ecar14585-RA,Ecar06185-RA,Ecar02473-RA,Ecar04775…
Cellular Component	extracellular region	GO:0005576	3	0.00190288	1.3503	84	539	748	6481	Ecar07173-RA,Ecar15091-RA,Ecar00312-RA,Ecar13458-RA,Ecar02560-RA,Ecar01385-RA,Ecar02736-RA,Ecar01611-RA,Ecar07226-RA,Ecar10261-RA,Ecar18956-RA,Ecar13092-RA,Ecar08307-RA,Ecar10479-RA,Ecar07853-RA,Ecar13212-RA,Ecar00344-RA,Ecar15702-RA,Ecar04177-RA,Ecar00227-RA,Ecar18959-RA,Ecar13684-RA,Ecar07121-RA,Ecar01253-RA,Ecar06643-RA,Ecar15660-RA,Ecar06186-RA,Ecar13215-RA,Ecar01263-RA,Ecar05216-RA,Ecar18259…
Cellular Component	condensed nuclear chromosome	GO:0000794	8	0.00239739	2.02545	18	77	748	6481	Ecar16325-RA,Ecar07345-RA,Ecar07289-RA,Ecar11564-RA,Ecar17451-RA,Ecar07719-RA,Ecar12883-RA,Ecar07823-RA,Ecar16834-RA,Ecar19935-RA,Ecar07344-RA,Ecar14911-RA,Ecar03830-RA,Ecar07903-RA,Ecar04202-RA,Ecar14182-RA,Ecar12439-RA,Ecar14098-RA,
Cellular Component	chromosome	GO:0005694	6	0.00243623	1.29526	103	689	748	6481	Ecar12249-RA,Ecar16325-RA,Ecar03108-RA,Ecar07345-RA,Ecar07289-RA,Ecar00516-RA,Ecar11564-RA,Ecar19521-RA,Ecar09789-RA,Ecar12458-RA,Ecar05705-RA,Ecar13293-RA,Ecar11676-RA,Ecar17432-RA,Ecar19954-RA,Ecar12655-RA,Ecar09269-RA,Ecar13819-RA,Ecar16791-RA,Ecar02469-RA,Ecar11423-RA,Ecar05715-RA,Ecar19932-RA,Ecar04279-RA,Ecar05707-RA,Ecar12576-RA,Ecar17451-RA,Ecar19058-RA,Ecar16790-RA,Ecar02890-RA,Ecar12209…
Cellular Component	extracellular space	GO:0005615	3	0.00249739	1.42429	60	365	748	6481	Ecar15091-RA,Ecar00312-RA,Ecar02560-RA,Ecar01385-RA,Ecar02736-RA,Ecar01611-RA,Ecar07226-RA,Ecar18956-RA,Ecar13092-RA,Ecar08307-RA,Ecar10479-RA,Ecar13212-RA,Ecar00344-RA,Ecar15702-RA,Ecar04177-RA,Ecar00227-RA,Ecar18959-RA,Ecar13684-RA,Ecar07121-RA,Ecar06643-RA,Ecar15660-RA,Ecar13215-RA,Ecar01263-RA,Ecar05216-RA,Ecar18259-RA,Ecar00397-RA,Ecar08606-RA,Ecar02117-RA,Ecar00395-RA,Ecar00464-RA,Ecar17625…
Cellular Component	nuclear chromosome	GO:0000228	7	0.00270044	1.43979	56	337	748	6481	Ecar16325-RA,Ecar03108-RA,Ecar07345-RA,Ecar07289-RA,Ecar11564-RA,Ecar12458-RA,Ecar05705-RA,Ecar17432-RA,Ecar12655-RA,Ecar09269-RA,Ecar11423-RA,Ecar05715-RA,Ecar04279-RA,Ecar05707-RA,Ecar12576-RA,Ecar17451-RA,Ecar02589-RA,Ecar08101-RA,Ecar06460-RA,Ecar07719-RA,Ecar15799-RA,Ecar12883-RA,Ecar12568-RA,Ecar07823-RA,Ecar19250-RA,Ecar10033-RA,Ecar16834-RA,Ecar19935-RA,Ecar07344-RA,Ecar14911-RA,Ecar03830…
Cellular Component	postsynaptic membrane	GO:0045211	6	0.0029758	1.6406	32	169	748	6481	Ecar01338-RA,Ecar04595-RA,Ecar04526-RA,Ecar10158-RA,Ecar04548-RA,Ecar05258-RA,Ecar14433-RA,Ecar02122-RA,Ecar06484-RA,Ecar06643-RA,Ecar10761-RA,Ecar13502-RA,Ecar16787-RA,Ecar01675-RA,Ecar14856-RA,Ecar18564-RA,Ecar19601-RA,Ecar18403-RA,Ecar03120-RA,Ecar14179-RA,Ecar07937-RA,Ecar03912-RA,Ecar14514-RA,Ecar04968-RA,Ecar07901-RA,Ecar16874-RA,Ecar01656-RA,Ecar06644-RA,Ecar10762-RA,Ecar08745-RA,Ecar08232…
Cellular Component	basal dendrite	GO:0097441	7	0.00309519	4.33222	5	10	748	6481	Ecar06557-RA,Ecar07626-RA,Ecar15913-RA,Ecar09534-RA,Ecar06556-RA,
Cellular Component	female germline ring canal inner rim	GO:0035183	3	0.00309519	4.33222	5	10	748	6481	Ecar01253-RA,Ecar09752-RA,Ecar15426-RA,Ecar15962-RA,Ecar13121-RA,
Cellular Component	chloride channel complex	GO:0034707	6	0.00382775	3.19216	7	19	748	6481	Ecar04595-RA,Ecar10158-RA,Ecar04548-RA,Ecar14433-RA,Ecar02122-RA,Ecar11839-RA,Ecar04968-RA,
Cellular Component	obsolete plasma membrane part	GO:0044459	0	0.0044406	1.19867	162	1171	748	6481	Ecar01191-RA,Ecar07975-RA,Ecar06489-RA,Ecar07173-RA,Ecar01304-RA,Ecar01338-RA,Ecar04595-RA,Ecar06557-RA,Ecar19271-RA,Ecar07197-RA,Ecar07435-RA,Ecar15091-RA,Ecar07002-RA,Ecar08233-RA,Ecar04526-RA,Ecar10158-RA,Ecar13458-RA,Ecar04239-RA,Ecar01318-RA,Ecar01258-RA,Ecar15766-RA,Ecar04548-RA,Ecar00715-RA,Ecar17998-RA,Ecar05258-RA,Ecar15736-RA,Ecar06204-RA,Ecar09621-RA,Ecar18149-RA,Ecar01308-RA,Ecar15445…
Cellular Component	T-tubule	GO:0030315	3	0.00444634	2.38272	11	40	748	6481	Ecar08233-RA,Ecar15736-RA,Ecar05094-RA,Ecar09762-RA,Ecar01559-RA,Ecar16655-RA,Ecar08839-RA,Ecar19987-RA,Ecar12348-RA,Ecar12671-RA,Ecar09765-RA,
Cellular Component	myofibril	GO:0030016	7	0.00446005	1.53139	38	215	748	6481	Ecar03211-RA,Ecar07345-RA,Ecar04526-RA,Ecar14226-RA,Ecar17998-RA,Ecar09094-RA,Ecar06188-RA,Ecar00293-RA,Ecar13293-RA,Ecar01253-RA,Ecar06484-RA,Ecar19058-RA,Ecar02890-RA,Ecar15426-RA,Ecar01754-RA,Ecar07823-RA,Ecar13952-RA,Ecar18564-RA,Ecar07344-RA,Ecar06959-RA,Ecar04477-RA,Ecar07937-RA,Ecar15393-RA,Ecar14514-RA,Ecar07901-RA,Ecar12517-RA,Ecar19057-RA,Ecar16902-RA,Ecar02891-RA,Ecar14585-RA,Ecar06185…
Cellular Component	glycine-gated chloride channel complex	GO:0016935	7	0.00462328	3.46578	6	15	748	6481	Ecar04595-RA,Ecar10158-RA,Ecar04548-RA,Ecar14433-RA,Ecar02122-RA,Ecar04968-RA,
Cellular Component	glutamatergic synapse	GO:0098978	5	0.00462328	3.46578	6	15	748	6481	Ecar04595-RA,Ecar10158-RA,Ecar04548-RA,Ecar14433-RA,Ecar02122-RA,Ecar04968-RA,
Cellular Component	GABA-ergic synapse	GO:0098982	5	0.00462328	3.46578	6	15	748	6481	Ecar04595-RA,Ecar10158-RA,Ecar04548-RA,Ecar14433-RA,Ecar02122-RA,Ecar04968-RA,
Cellular Component	ESC/E(Z) complex	GO:0035098	7	0.00514017	3.93838	5	11	748	6481	Ecar03108-RA,Ecar08101-RA,Ecar10416-RA,Ecar11480-RA,Ecar18467-RA,
Cellular Component	pleated septate junction	GO:0005919	8	0.00514017	3.93838	5	11	748	6481	Ecar16419-RA,Ecar00400-RA,Ecar03044-RA,Ecar18076-RA,Ecar05733-RA,
Cellular Component	ciliary membrane	GO:0060170	6	0.0052533	2.59933	9	30	748	6481	Ecar09013-RA,Ecar20072-RA,Ecar16964-RA,Ecar00413-RA,Ecar11178-RA,Ecar09623-RA,Ecar00386-RA,Ecar18470-RA,Ecar12322-RA,
Cellular Component	obsolete contractile fiber part	GO:0044449	0	0.00617889	1.52156	36	205	748	6481	Ecar03211-RA,Ecar07345-RA,Ecar04526-RA,Ecar17998-RA,Ecar09094-RA,Ecar06188-RA,Ecar00293-RA,Ecar13293-RA,Ecar01253-RA,Ecar06484-RA,Ecar19058-RA,Ecar02890-RA,Ecar15426-RA,Ecar01754-RA,Ecar07823-RA,Ecar13952-RA,Ecar18564-RA,Ecar07344-RA,Ecar06959-RA,Ecar04477-RA,Ecar07937-RA,Ecar15393-RA,Ecar14514-RA,Ecar07901-RA,Ecar12517-RA,Ecar19057-RA,Ecar02891-RA,Ecar14585-RA,Ecar06185-RA,Ecar02473-RA,Ecar04775…
Cellular Component	nucleoid	GO:0009295	3	0.0066616	2.51548	9	31	748	6481	Ecar05471-RA,Ecar14896-RA,Ecar04107-RA,Ecar14856-RA,Ecar11370-RA,Ecar19601-RA,Ecar14179-RA,Ecar14897-RA,Ecar05741-RA,
Cellular Component	mitochondrial nucleoid	GO:0042645	6	0.0066616	2.51548	9	31	748	6481	Ecar05471-RA,Ecar14896-RA,Ecar04107-RA,Ecar14856-RA,Ecar11370-RA,Ecar19601-RA,Ecar14179-RA,Ecar14897-RA,Ecar05741-RA,
Cellular Component	female germline ring canal	GO:0035324	5	0.00668589	3.24916	6	16	748	6481	Ecar01253-RA,Ecar09752-RA,Ecar15426-RA,Ecar15962-RA,Ecar19456-RA,Ecar13121-RA,
Cellular Component	spindle microtubule	GO:0005876	8	0.00697585	2.16611	12	48	748	6481	Ecar09184-RA,Ecar19521-RA,Ecar13184-RA,Ecar19954-RA,Ecar19932-RA,Ecar14104-RA,Ecar11035-RA,Ecar16146-RA,Ecar14102-RA,Ecar14106-RA,Ecar12439-RA,Ecar14098-RA,
Cellular Component	axon	GO:0030424	6	0.00727629	1.27418	90	612	748	6481	Ecar01338-RA,Ecar13919-RA,Ecar03588-RA,Ecar07002-RA,Ecar04526-RA,Ecar00312-RA,Ecar13458-RA,Ecar17998-RA,Ecar09094-RA,Ecar05258-RA,Ecar01308-RA,Ecar15445-RA,Ecar13319-RA,Ecar06515-RA,Ecar09013-RA,Ecar19954-RA,Ecar00344-RA,Ecar10771-RA,Ecar00601-RA,Ecar00227-RA,Ecar04772-RA,Ecar18959-RA,Ecar06484-RA,Ecar20072-RA,Ecar03961-RA,Ecar03182-RA,Ecar06186-RA,Ecar19848-RA,Ecar16264-RA,Ecar03344-RA,Ecar05216…
Cellular Component	contractile fiber	GO:0043292	6	0.00757753	1.4756	39	229	748	6481	Ecar03211-RA,Ecar07173-RA,Ecar07345-RA,Ecar04526-RA,Ecar14226-RA,Ecar17998-RA,Ecar09094-RA,Ecar06188-RA,Ecar00293-RA,Ecar13293-RA,Ecar01253-RA,Ecar06484-RA,Ecar19058-RA,Ecar02890-RA,Ecar15426-RA,Ecar01754-RA,Ecar07823-RA,Ecar13952-RA,Ecar18564-RA,Ecar07344-RA,Ecar06959-RA,Ecar04477-RA,Ecar07937-RA,Ecar15393-RA,Ecar14514-RA,Ecar07901-RA,Ecar12517-RA,Ecar19057-RA,Ecar16902-RA,Ecar02891-RA,Ecar14585…
Cellular Component	dendritic spine neck	GO:0044326	3	0.00798468	3.61018	5	12	748	6481	Ecar09762-RA,Ecar01559-RA,Ecar19987-RA,Ecar12348-RA,Ecar09765-RA,
Cellular Component	endoplasmic reticulum exit site	GO:0070971	3	0.00934173	3.05804	6	17	748	6481	Ecar11382-RA,Ecar18956-RA,Ecar09913-RA,Ecar09911-RA,Ecar18955-RA,Ecar09910-RA,
Cellular Component	Cul3-RING ubiquitin ligase complex	GO:0031463	7	0.00934173	3.05804	6	17	748	6481	Ecar03624-RA,Ecar08581-RA,Ecar17989-RA,Ecar16942-RA,Ecar19456-RA,Ecar17470-RA,
Cellular Component	actin filament bundle	GO:0032432	3	0.00964069	1.95649	14	62	748	6481	Ecar03211-RA,Ecar04526-RA,Ecar17998-RA,Ecar00293-RA,Ecar01253-RA,Ecar06484-RA,Ecar15426-RA,Ecar01754-RA,Ecar18564-RA,Ecar07937-RA,Ecar14514-RA,Ecar07901-RA,Ecar02473-RA,Ecar08232-RA,
Cellular Component	rhabdomere	GO:0016028	5	0.0103264	2.36303	9	33	748	6481	Ecar18860-RA,Ecar03791-RA,Ecar18662-RA,Ecar07671-RA,Ecar18610-RA,Ecar00662-RA,Ecar19863-RA,Ecar06205-RA,Ecar18273-RA,
Cellular Component	asymmetric synapse	GO:0032279	6	0.01094	1.50686	32	184	748	6481	Ecar19271-RA,Ecar04526-RA,Ecar10261-RA,Ecar01308-RA,Ecar06484-RA,Ecar06643-RA,Ecar01687-RA,Ecar09762-RA,Ecar01675-RA,Ecar01559-RA,Ecar11907-RA,Ecar18564-RA,Ecar17411-RA,Ecar03120-RA,Ecar12904-RA,Ecar07937-RA,Ecar14514-RA,Ecar06783-RA,Ecar07901-RA,Ecar06644-RA,Ecar12015-RA,Ecar08252-RA,Ecar19987-RA,Ecar12348-RA,Ecar07524-RA,Ecar08745-RA,Ecar08790-RA,Ecar08232-RA,Ecar09765-RA,Ecar08743-RA,Ecar18029…
Cellular Component	obsolete extracellular region part	GO:0044421	0	0.0110942	1.29427	72	482	748	6481	Ecar07173-RA,Ecar15091-RA,Ecar00312-RA,Ecar02560-RA,Ecar01385-RA,Ecar02736-RA,Ecar01611-RA,Ecar07226-RA,Ecar18956-RA,Ecar13092-RA,Ecar08307-RA,Ecar10479-RA,Ecar07853-RA,Ecar13212-RA,Ecar00344-RA,Ecar15702-RA,Ecar04177-RA,Ecar00227-RA,Ecar18959-RA,Ecar13684-RA,Ecar07121-RA,Ecar01253-RA,Ecar06643-RA,Ecar15660-RA,Ecar13215-RA,Ecar01263-RA,Ecar05216-RA,Ecar18259-RA,Ecar00397-RA,Ecar08606-RA,Ecar02117…
Cellular Component	membrane raft	GO:0045121	5	0.0111498	1.4572	37	220	748	6481	Ecar00886-RA,Ecar13458-RA,Ecar13096-RA,Ecar18149-RA,Ecar07853-RA,Ecar12038-RA,Ecar14896-RA,Ecar16080-RA,Ecar18375-RA,Ecar06643-RA,Ecar06186-RA,Ecar07111-RA,Ecar13041-RA,Ecar09762-RA,Ecar09133-RA,Ecar01559-RA,Ecar11370-RA,Ecar09732-RA,Ecar14890-RA,Ecar16506-RA,Ecar08954-RA,Ecar08839-RA,Ecar02111-RA,Ecar06644-RA,Ecar14897-RA,Ecar08699-RA,Ecar09726-RA,Ecar08458-RA,Ecar19987-RA,Ecar19401-RA,Ecar05741…
Cellular Component	membrane microdomain	GO:0098857	4	0.0111498	1.4572	37	220	748	6481	Ecar00886-RA,Ecar13458-RA,Ecar13096-RA,Ecar18149-RA,Ecar07853-RA,Ecar12038-RA,Ecar14896-RA,Ecar16080-RA,Ecar18375-RA,Ecar06643-RA,Ecar06186-RA,Ecar07111-RA,Ecar13041-RA,Ecar09762-RA,Ecar09133-RA,Ecar01559-RA,Ecar11370-RA,Ecar09732-RA,Ecar14890-RA,Ecar16506-RA,Ecar08954-RA,Ecar08839-RA,Ecar02111-RA,Ecar06644-RA,Ecar14897-RA,Ecar08699-RA,Ecar09726-RA,Ecar08458-RA,Ecar19987-RA,Ecar19401-RA,Ecar05741…
Cellular Component	apical part of cell	GO:0045177	3	0.011229	1.31716	64	421	748	6481	Ecar01191-RA,Ecar07975-RA,Ecar06557-RA,Ecar07435-RA,Ecar15766-RA,Ecar00715-RA,Ecar17998-RA,Ecar16340-RA,Ecar06204-RA,Ecar15924-RA,Ecar18149-RA,Ecar10261-RA,Ecar14584-RA,Ecar06515-RA,Ecar07853-RA,Ecar05094-RA,Ecar06445-RA,Ecar12175-RA,Ecar16080-RA,Ecar01253-RA,Ecar06643-RA,Ecar04508-RA,Ecar17325-RA,Ecar06186-RA,Ecar07111-RA,Ecar02395-RA,Ecar09762-RA,Ecar16998-RA,Ecar15426-RA,Ecar06894-RA,Ecar01559…
Cellular Component	germline ring canal	GO:0045172	4	0.011451	2.47555	8	28	748	6481	Ecar07173-RA,Ecar07853-RA,Ecar01253-RA,Ecar09752-RA,Ecar15426-RA,Ecar15962-RA,Ecar19456-RA,Ecar13121-RA,
Cellular Component	septate junction	GO:0005918	7	0.011513	2.03869	12	51	748	6481	Ecar16419-RA,Ecar09762-RA,Ecar00400-RA,Ecar01559-RA,Ecar03044-RA,Ecar03912-RA,Ecar19987-RA,Ecar19941-RA,Ecar18076-RA,Ecar12348-RA,Ecar05733-RA,Ecar09765-RA,
Cellular Component	neuron to neuron synapse	GO:0098984	5	0.0118204	1.49871	32	185	748	6481	Ecar19271-RA,Ecar04526-RA,Ecar10261-RA,Ecar01308-RA,Ecar06484-RA,Ecar06643-RA,Ecar01687-RA,Ecar09762-RA,Ecar01675-RA,Ecar01559-RA,Ecar11907-RA,Ecar18564-RA,Ecar17411-RA,Ecar03120-RA,Ecar12904-RA,Ecar07937-RA,Ecar14514-RA,Ecar06783-RA,Ecar07901-RA,Ecar06644-RA,Ecar12015-RA,Ecar08252-RA,Ecar19987-RA,Ecar12348-RA,Ecar07524-RA,Ecar08745-RA,Ecar08790-RA,Ecar08232-RA,Ecar09765-RA,Ecar08743-RA,Ecar18029…
Cellular Component	DNA packaging complex	GO:0044815	3	0.0126452	2.29353	9	34	748	6481	Ecar16325-RA,Ecar03108-RA,Ecar10416-RA,Ecar15799-RA,Ecar19250-RA,Ecar10033-RA,Ecar14911-RA,Ecar04981-RA,Ecar04202-RA,
Cellular Component	postsynapse	GO:0098794	3	0.0136216	1.33299	56	364	748	6481	Ecar01338-RA,Ecar04595-RA,Ecar19271-RA,Ecar07002-RA,Ecar04526-RA,Ecar10158-RA,Ecar04548-RA,Ecar17998-RA,Ecar05258-RA,Ecar10261-RA,Ecar01308-RA,Ecar14433-RA,Ecar02122-RA,Ecar04772-RA,Ecar06484-RA,Ecar06643-RA,Ecar10761-RA,Ecar16264-RA,Ecar01687-RA,Ecar09762-RA,Ecar13502-RA,Ecar16787-RA,Ecar01675-RA,Ecar01559-RA,Ecar14856-RA,Ecar11907-RA,Ecar18564-RA,Ecar19601-RA,Ecar18403-RA,Ecar17411-RA,Ecar03120…
Cellular Component	protein-DNA complex	GO:0032993	3	0.0151756	1.90911	13	59	748	6481	Ecar15997-RA,Ecar03108-RA,Ecar12458-RA,Ecar15999-RA,Ecar08101-RA,Ecar10416-RA,Ecar04290-RA,Ecar06460-RA,Ecar04840-RA,Ecar05137-RA,Ecar15996-RA,Ecar10286-RA,Ecar18467-RA,
Cellular Component	aster	GO:0005818	6	0.0157402	2.52713	7	24	748	6481	Ecar09184-RA,Ecar13184-RA,Ecar14104-RA,Ecar11035-RA,Ecar16146-RA,Ecar14102-RA,Ecar14106-RA,
Cellular Component	polysome	GO:0005844	4	0.0158543	2.02785	11	47	748	6481	Ecar17998-RA,Ecar06341-RA,Ecar15406-RA,Ecar13684-RA,Ecar06344-RA,Ecar02117-RA,Ecar17810-RA,Ecar12109-RA,Ecar17815-RA,Ecar02065-RA,Ecar12482-RA,
Cellular Component	dendritic spine head	GO:0044327	3	0.01659	3.09444	5	14	748	6481	Ecar09762-RA,Ecar01559-RA,Ecar19987-RA,Ecar12348-RA,Ecar09765-RA,
Cellular Component	apical plasma membrane	GO:0016324	5	0.0171137	1.37135	44	278	748	6481	Ecar01191-RA,Ecar07975-RA,Ecar06557-RA,Ecar07435-RA,Ecar15766-RA,Ecar00715-RA,Ecar17998-RA,Ecar06204-RA,Ecar18149-RA,Ecar14584-RA,Ecar05094-RA,Ecar16080-RA,Ecar01253-RA,Ecar06643-RA,Ecar04508-RA,Ecar06186-RA,Ecar07111-RA,Ecar02395-RA,Ecar09762-RA,Ecar15426-RA,Ecar06894-RA,Ecar01559-RA,Ecar11087-RA,Ecar07626-RA,Ecar09732-RA,Ecar07436-RA,Ecar16506-RA,Ecar08954-RA,Ecar06811-RA,Ecar16655-RA,Ecar15913…
Cellular Component	recycling endosome	GO:0055037	9	0.0176372	1.71274	17	86	748	6481	Ecar13096-RA,Ecar18956-RA,Ecar09013-RA,Ecar00727-RA,Ecar20072-RA,Ecar01687-RA,Ecar04700-RA,Ecar04695-RA,Ecar00413-RA,Ecar12447-RA,Ecar04425-RA,Ecar18955-RA,Ecar00386-RA,Ecar08745-RA,Ecar06962-RA,Ecar08743-RA,Ecar18029-RA,
Cellular Component	obsolete cytoskeletal part	GO:0044430	0	0.0180205	1.21091	103	737	748	6481	Ecar01191-RA,Ecar03211-RA,Ecar15997-RA,Ecar12685-RA,Ecar07345-RA,Ecar09184-RA,Ecar04526-RA,Ecar04593-RA,Ecar19521-RA,Ecar02379-RA,Ecar14226-RA,Ecar13096-RA,Ecar13184-RA,Ecar17998-RA,Ecar09094-RA,Ecar00927-RA,Ecar06188-RA,Ecar00293-RA,Ecar15999-RA,Ecar07421-RA,Ecar13319-RA,Ecar18956-RA,Ecar13293-RA,Ecar19954-RA,Ecar09152-RA,Ecar09269-RA,Ecar07897-RA,Ecar07445-RA,Ecar19932-RA,Ecar18959-RA,Ecar13787…
Cellular Component	calcium channel complex	GO:0034704	7	0.0184939	1.9856	11	48	748	6481	Ecar08233-RA,Ecar15766-RA,Ecar15736-RA,Ecar06204-RA,Ecar02395-RA,Ecar11087-RA,Ecar17885-RA,Ecar09988-RA,Ecar12671-RA,Ecar18668-RA,Ecar11302-RA,
Cellular Component	actomyosin	GO:0042641	3	0.0188789	1.81048	14	67	748	6481	Ecar03211-RA,Ecar17998-RA,Ecar06188-RA,Ecar00293-RA,Ecar18956-RA,Ecar01253-RA,Ecar19058-RA,Ecar15426-RA,Ecar01754-RA,Ecar18955-RA,Ecar12517-RA,Ecar19057-RA,Ecar06185-RA,Ecar02473-RA,
Cellular Component	secondary lysosome	GO:0005767	9	0.0216582	2.59933	6	20	748	6481	Ecar18662-RA,Ecar05216-RA,Ecar18610-RA,Ecar04435-RA,Ecar19863-RA,Ecar18273-RA,
Cellular Component	postsynaptic density	GO:0014069	5	0.0218662	1.45214	30	179	748	6481	Ecar19271-RA,Ecar04526-RA,Ecar10261-RA,Ecar01308-RA,Ecar06484-RA,Ecar06643-RA,Ecar09762-RA,Ecar01675-RA,Ecar01559-RA,Ecar11907-RA,Ecar18564-RA,Ecar17411-RA,Ecar03120-RA,Ecar12904-RA,Ecar07937-RA,Ecar14514-RA,Ecar06783-RA,Ecar07901-RA,Ecar06644-RA,Ecar12015-RA,Ecar08252-RA,Ecar19987-RA,Ecar12348-RA,Ecar07524-RA,Ecar08745-RA,Ecar08790-RA,Ecar08232-RA,Ecar09765-RA,Ecar08743-RA,Ecar03232-RA,
Cellular Component	cytoplasmic microtubule	GO:0005881	8	0.0219185	2.10757	9	37	748	6481	Ecar13096-RA,Ecar18375-RA,Ecar14104-RA,Ecar01687-RA,Ecar11035-RA,Ecar16146-RA,Ecar14102-RA,Ecar14106-RA,Ecar18029-RA,
Cellular Component	ion channel complex	GO:0034702	5	0.0221998	1.46086	29	172	748	6481	Ecar06489-RA,Ecar04595-RA,Ecar08233-RA,Ecar10158-RA,Ecar15766-RA,Ecar04548-RA,Ecar15736-RA,Ecar06204-RA,Ecar14433-RA,Ecar02122-RA,Ecar02395-RA,Ecar16964-RA,Ecar17854-RA,Ecar11087-RA,Ecar03120-RA,Ecar11839-RA,Ecar04968-RA,Ecar17885-RA,Ecar12002-RA,Ecar17853-RA,Ecar09988-RA,Ecar08745-RA,Ecar12000-RA,Ecar12671-RA,Ecar18470-RA,Ecar12322-RA,Ecar08743-RA,Ecar18668-RA,Ecar11302-RA,
Cellular Component	cell-cell junction	GO:0005911	5	0.022383	1.27904	62	420	748	6481	Ecar01191-RA,Ecar03211-RA,Ecar07975-RA,Ecar01304-RA,Ecar01338-RA,Ecar07435-RA,Ecar15091-RA,Ecar13458-RA,Ecar17998-RA,Ecar00293-RA,Ecar18149-RA,Ecar10261-RA,Ecar16419-RA,Ecar14584-RA,Ecar10479-RA,Ecar07853-RA,Ecar07445-RA,Ecar16080-RA,Ecar01253-RA,Ecar06643-RA,Ecar04508-RA,Ecar06186-RA,Ecar07005-RA,Ecar07111-RA,Ecar09762-RA,Ecar00400-RA,Ecar15426-RA,Ecar01754-RA,Ecar01559-RA,Ecar03044-RA,Ecar03172…
Cellular Component	presynaptic active zone	GO:0048786	3	0.0225359	1.73289	15	75	748	6481	Ecar08233-RA,Ecar15766-RA,Ecar15736-RA,Ecar11187-RA,Ecar02395-RA,Ecar11087-RA,Ecar03120-RA,Ecar04144-RA,Ecar01401-RA,Ecar08927-RA,Ecar18616-RA,Ecar12671-RA,Ecar01920-RA,Ecar12302-RA,Ecar11302-RA,
Cellular Component	astral microtubule	GO:0000235	9	0.0225733	2.88815	5	15	748	6481	Ecar14104-RA,Ecar11035-RA,Ecar16146-RA,Ecar14102-RA,Ecar14106-RA,
Cellular Component	brahma complex	GO:0035060	6	0.0225733	2.88815	5	15	748	6481	Ecar17432-RA,Ecar15799-RA,Ecar19250-RA,Ecar04981-RA,Ecar18111-RA,
Cellular Component	obsolete integral component of synaptic membrane	GO:0099699	0	0.0225733	2.88815	5	15	748	6481	Ecar19848-RA,Ecar00609-RA,Ecar08745-RA,Ecar00536-RA,Ecar08743-RA,
Cellular Component	obsolete intrinsic component of synaptic membrane	GO:0099240	0	0.0225733	2.88815	5	15	748	6481	Ecar19848-RA,Ecar00609-RA,Ecar08745-RA,Ecar00536-RA,Ecar08743-RA,
Cellular Component	synaptic cleft	GO:0043083	4	0.0244074	2.33273	7	26	748	6481	Ecar08307-RA,Ecar18259-RA,Ecar18257-RA,Ecar08306-RA,Ecar15590-RA,Ecar08745-RA,Ecar08743-RA,
Cellular Component	synaptic membrane	GO:0097060	5	0.0244997	1.38183	37	232	748	6481	Ecar01338-RA,Ecar04595-RA,Ecar04526-RA,Ecar10158-RA,Ecar04548-RA,Ecar05258-RA,Ecar00601-RA,Ecar14433-RA,Ecar02122-RA,Ecar06484-RA,Ecar06643-RA,Ecar10761-RA,Ecar19848-RA,Ecar13502-RA,Ecar16787-RA,Ecar15765-RA,Ecar01675-RA,Ecar14856-RA,Ecar18564-RA,Ecar19601-RA,Ecar18403-RA,Ecar00609-RA,Ecar03120-RA,Ecar14179-RA,Ecar07937-RA,Ecar03912-RA,Ecar14514-RA,Ecar04968-RA,Ecar07901-RA,Ecar16874-RA,Ecar01656…
Cellular Component	anchoring junction	GO:0070161	4	0.0245008	1.27297	62	422	748	6481	Ecar01191-RA,Ecar03211-RA,Ecar07975-RA,Ecar01304-RA,Ecar01338-RA,Ecar07435-RA,Ecar15091-RA,Ecar13458-RA,Ecar17998-RA,Ecar00293-RA,Ecar18149-RA,Ecar10261-RA,Ecar16419-RA,Ecar14584-RA,Ecar10479-RA,Ecar07853-RA,Ecar07445-RA,Ecar16080-RA,Ecar01253-RA,Ecar06643-RA,Ecar04508-RA,Ecar06186-RA,Ecar07005-RA,Ecar07111-RA,Ecar09762-RA,Ecar00400-RA,Ecar15426-RA,Ecar01754-RA,Ecar01559-RA,Ecar03044-RA,Ecar03172…
Cellular Component	spindle	GO:0005819	6	0.028741	1.39476	33	205	748	6481	Ecar09184-RA,Ecar19521-RA,Ecar13184-RA,Ecar13319-RA,Ecar19954-RA,Ecar09269-RA,Ecar07445-RA,Ecar19932-RA,Ecar01253-RA,Ecar14104-RA,Ecar11035-RA,Ecar15426-RA,Ecar02233-RA,Ecar09064-RA,Ecar08032-RA,Ecar16146-RA,Ecar14102-RA,Ecar16589-RA,Ecar03830-RA,Ecar17411-RA,Ecar02984-RA,Ecar08844-RA,Ecar09002-RA,Ecar14106-RA,Ecar18744-RA,Ecar13318-RA,Ecar19057-RA,Ecar09063-RA,Ecar10371-RA,Ecar08790-RA,Ecar12439…
Cellular Component	telomerase holoenzyme complex	GO:0005697	4	0.0297949	2.70764	5	16	748	6481	Ecar08329-RA,Ecar08330-RA,Ecar10181-RA,Ecar04750-RA,Ecar13253-RA,
Cellular Component	condensed chromosome	GO:0000793	7	0.0299437	1.43553	28	169	748	6481	Ecar16325-RA,Ecar07345-RA,Ecar07289-RA,Ecar11564-RA,Ecar19954-RA,Ecar09269-RA,Ecar17451-RA,Ecar19058-RA,Ecar07719-RA,Ecar12883-RA,Ecar07823-RA,Ecar02233-RA,Ecar16834-RA,Ecar16589-RA,Ecar19935-RA,Ecar07344-RA,Ecar14911-RA,Ecar03830-RA,Ecar13382-RA,Ecar02984-RA,Ecar07903-RA,Ecar09002-RA,Ecar04202-RA,Ecar19057-RA,Ecar10371-RA,Ecar14182-RA,Ecar12439-RA,Ecar14098-RA,
Cellular Component	postsynaptic specialization	GO:0099572	4	0.0300991	1.40627	31	191	748	6481	Ecar19271-RA,Ecar04526-RA,Ecar10261-RA,Ecar01308-RA,Ecar06484-RA,Ecar06643-RA,Ecar16264-RA,Ecar09762-RA,Ecar01675-RA,Ecar01559-RA,Ecar11907-RA,Ecar18564-RA,Ecar17411-RA,Ecar03120-RA,Ecar12904-RA,Ecar07937-RA,Ecar14514-RA,Ecar06783-RA,Ecar07901-RA,Ecar06644-RA,Ecar12015-RA,Ecar08252-RA,Ecar19987-RA,Ecar12348-RA,Ecar07524-RA,Ecar08745-RA,Ecar08790-RA,Ecar08232-RA,Ecar09765-RA,Ecar08743-RA,Ecar03232…
Cellular Component	heterochromatin	GO:0000792	4	0.0301742	1.70848	14	71	748	6481	Ecar12249-RA,Ecar16325-RA,Ecar12655-RA,Ecar09269-RA,Ecar12576-RA,Ecar12209-RA,Ecar12325-RA,Ecar08101-RA,Ecar02984-RA,Ecar11480-RA,Ecar18467-RA,Ecar10371-RA,Ecar12062-RA,Ecar12096-RA,
Cellular Component	type I terminal bouton	GO:0061174	5	0.0303228	1.99949	9	39	748	6481	Ecar09013-RA,Ecar20072-RA,Ecar19848-RA,Ecar16264-RA,Ecar00609-RA,Ecar00413-RA,Ecar03912-RA,Ecar00386-RA,Ecar00536-RA,
Cellular Component	obsolete nuclear chromosome part	GO:0044454	0	0.0304536	1.31723	45	296	748	6481	Ecar16325-RA,Ecar03108-RA,Ecar11564-RA,Ecar12458-RA,Ecar05705-RA,Ecar17432-RA,Ecar12655-RA,Ecar09269-RA,Ecar11423-RA,Ecar05715-RA,Ecar04279-RA,Ecar05707-RA,Ecar12576-RA,Ecar17451-RA,Ecar02589-RA,Ecar08101-RA,Ecar06460-RA,Ecar15799-RA,Ecar12568-RA,Ecar19250-RA,Ecar10033-RA,Ecar16834-RA,Ecar03830-RA,Ecar05700-RA,Ecar01077-RA,Ecar02984-RA,Ecar04042-RA,Ecar05712-RA,Ecar12844-RA,Ecar02518-RA,Ecar04981…
Cellular Component	mitochondrial matrix	GO:0005759	6	0.0322615	1.48718	23	134	748	6481	Ecar04526-RA,Ecar05471-RA,Ecar04614-RA,Ecar14896-RA,Ecar06484-RA,Ecar13191-RA,Ecar04107-RA,Ecar14856-RA,Ecar11370-RA,Ecar19601-RA,Ecar20113-RA,Ecar15196-RA,Ecar14179-RA,Ecar04615-RA,Ecar07937-RA,Ecar14514-RA,Ecar07901-RA,Ecar14897-RA,Ecar15956-RA,Ecar13192-RA,Ecar05741-RA,Ecar08232-RA,Ecar14417-RA,
Cellular Component	lipid droplet	GO:0005811	6	0.032368	1.83286	11	52	748	6481	Ecar01611-RA,Ecar09013-RA,Ecar16185-RA,Ecar07121-RA,Ecar20072-RA,Ecar18812-RA,Ecar03034-RA,Ecar00413-RA,Ecar00386-RA,Ecar10827-RA,Ecar12710-RA,
Cellular Component	cation channel complex	GO:0034703	6	0.0352186	1.4892	22	128	748	6481	Ecar06489-RA,Ecar08233-RA,Ecar15766-RA,Ecar15736-RA,Ecar06204-RA,Ecar02395-RA,Ecar16964-RA,Ecar17854-RA,Ecar11087-RA,Ecar03120-RA,Ecar17885-RA,Ecar12002-RA,Ecar17853-RA,Ecar09988-RA,Ecar08745-RA,Ecar12000-RA,Ecar12671-RA,Ecar18470-RA,Ecar12322-RA,Ecar08743-RA,Ecar18668-RA,Ecar11302-RA,
Cellular Component	histone methyltransferase complex	GO:0035097	6	0.036756	1.79828	11	53	748	6481	Ecar03108-RA,Ecar13750-RA,Ecar13749-RA,Ecar11676-RA,Ecar08101-RA,Ecar10416-RA,Ecar11677-RA,Ecar11480-RA,Ecar18467-RA,Ecar07487-RA,Ecar07485-RA,
Cellular Component	obsolete microtubule organizing center part	GO:0044450	0	0.0382146	1.62458	15	80	748	6481	Ecar15997-RA,Ecar02379-RA,Ecar15999-RA,Ecar13319-RA,Ecar19954-RA,Ecar09152-RA,Ecar07445-RA,Ecar13787-RA,Ecar19748-RA,Ecar15996-RA,Ecar05610-RA,Ecar13318-RA,Ecar13786-RA,Ecar12439-RA,Ecar14098-RA,
Cellular Component	PML body	GO:0016605	4	0.0388664	1.8435	10	47	748	6481	Ecar01338-RA,Ecar11564-RA,Ecar08581-RA,Ecar12458-RA,Ecar17451-RA,Ecar06460-RA,Ecar16834-RA,Ecar16874-RA,Ecar01656-RA,Ecar14182-RA,
Cellular Component	dendritic spine	GO:0043197	7	0.0403904	1.45461	23	137	748	6481	Ecar01338-RA,Ecar04526-RA,Ecar17998-RA,Ecar06484-RA,Ecar01687-RA,Ecar09762-RA,Ecar01675-RA,Ecar01559-RA,Ecar18564-RA,Ecar03120-RA,Ecar07937-RA,Ecar14514-RA,Ecar08839-RA,Ecar07901-RA,Ecar16874-RA,Ecar01656-RA,Ecar19987-RA,Ecar12348-RA,Ecar08745-RA,Ecar08232-RA,Ecar09765-RA,Ecar08743-RA,Ecar18029-RA,
Cellular Component	M band	GO:0031430	3	0.0415443	1.76498	11	54	748	6481	Ecar03211-RA,Ecar04526-RA,Ecar00293-RA,Ecar06484-RA,Ecar01754-RA,Ecar18564-RA,Ecar07937-RA,Ecar15393-RA,Ecar14514-RA,Ecar07901-RA,Ecar08232-RA,
Cellular Component	neuron spine	GO:0044309	6	0.0434099	1.44407	23	138	748	6481	Ecar01338-RA,Ecar04526-RA,Ecar17998-RA,Ecar06484-RA,Ecar01687-RA,Ecar09762-RA,Ecar01675-RA,Ecar01559-RA,Ecar18564-RA,Ecar03120-RA,Ecar07937-RA,Ecar14514-RA,Ecar08839-RA,Ecar07901-RA,Ecar16874-RA,Ecar01656-RA,Ecar19987-RA,Ecar12348-RA,Ecar08745-RA,Ecar08232-RA,Ecar09765-RA,Ecar08743-RA,Ecar18029-RA,
Biological Process	system process	GO:0003008	3	0	1.63058	248	1308	800	6880	Ecar07975-RA,Ecar06489-RA,Ecar07173-RA,Ecar12685-RA,Ecar18587-RA,Ecar03108-RA,Ecar07081-RA,Ecar01338-RA,Ecar04595-RA,Ecar13919-RA,Ecar18300-RA,Ecar06557-RA,Ecar07435-RA,Ecar15091-RA,Ecar08233-RA,Ecar10158-RA,Ecar07163-RA,Ecar12454-RA,Ecar13966-RA,Ecar13458-RA,Ecar15766-RA,Ecar04548-RA,Ecar00715-RA,Ecar17998-RA,Ecar09094-RA,Ecar05258-RA,Ecar15736-RA,Ecar06204-RA,Ecar18149-RA,Ecar01308-RA,Ecar15445…
Biological Process	multicellular organismal process	GO:0032501	2	1.19904e-14	1.16211	647	4788	800	6880	Ecar01191-RA,Ecar12249-RA,Ecar03211-RA,Ecar07975-RA,Ecar06489-RA,Ecar07173-RA,Ecar15997-RA,Ecar12685-RA,Ecar01304-RA,Ecar16325-RA,Ecar01144-RA,Ecar14156-RA,Ecar16853-RA,Ecar18587-RA,Ecar12317-RA,Ecar13140-RA,Ecar13448-RA,Ecar03108-RA,Ecar07081-RA,Ecar11382-RA,Ecar03624-RA,Ecar02058-RA,Ecar15904-RA,Ecar01338-RA,Ecar04595-RA,Ecar19981-RA,Ecar07345-RA,Ecar13919-RA,Ecar18300-RA,Ecar14406-RA,Ecar06557…
Biological Process	system development	GO:0048731	4	2.37144e-13	1.2521	479	3290	800	6880	Ecar01191-RA,Ecar03211-RA,Ecar06489-RA,Ecar07173-RA,Ecar15997-RA,Ecar12685-RA,Ecar01304-RA,Ecar01144-RA,Ecar14156-RA,Ecar18587-RA,Ecar12317-RA,Ecar13140-RA,Ecar03108-RA,Ecar11382-RA,Ecar03624-RA,Ecar02058-RA,Ecar15904-RA,Ecar01338-RA,Ecar04595-RA,Ecar07345-RA,Ecar06557-RA,Ecar12466-RA,Ecar01752-RA,Ecar03588-RA,Ecar15091-RA,Ecar07002-RA,Ecar07289-RA,Ecar08233-RA,Ecar00886-RA,Ecar04526-RA,Ecar10158…
Biological Process	tube morphogenesis	GO:0035239	4	3.39062e-13	1.62117	187	992	800	6880	Ecar03211-RA,Ecar07173-RA,Ecar15997-RA,Ecar12685-RA,Ecar01304-RA,Ecar13140-RA,Ecar11382-RA,Ecar15904-RA,Ecar12466-RA,Ecar03588-RA,Ecar15091-RA,Ecar07289-RA,Ecar00886-RA,Ecar04526-RA,Ecar19521-RA,Ecar13966-RA,Ecar01318-RA,Ecar17998-RA,Ecar00293-RA,Ecar15999-RA,Ecar01308-RA,Ecar12792-RA,Ecar13319-RA,Ecar05705-RA,Ecar06515-RA,Ecar09013-RA,Ecar09913-RA,Ecar00543-RA,Ecar11676-RA,Ecar10479-RA,Ecar07853…
Biological Process	muscle contraction	GO:0006936	5	6.78013e-13	2.46783	66	230	800	6880	Ecar06489-RA,Ecar04595-RA,Ecar13919-RA,Ecar08233-RA,Ecar10158-RA,Ecar04548-RA,Ecar17998-RA,Ecar09094-RA,Ecar15736-RA,Ecar06204-RA,Ecar18149-RA,Ecar09013-RA,Ecar13293-RA,Ecar00543-RA,Ecar11676-RA,Ecar08702-RA,Ecar00601-RA,Ecar14433-RA,Ecar02122-RA,Ecar16080-RA,Ecar10761-RA,Ecar20072-RA,Ecar03961-RA,Ecar02890-RA,Ecar02589-RA,Ecar03344-RA,Ecar09762-RA,Ecar18893-RA,Ecar12568-RA,Ecar01559-RA,Ecar13952…
Biological Process	multicellular organism development	GO:0007275	4	1.06848e-12	1.20215	546	3906	800	6880	Ecar01191-RA,Ecar12249-RA,Ecar03211-RA,Ecar06489-RA,Ecar07173-RA,Ecar15997-RA,Ecar12685-RA,Ecar01304-RA,Ecar16325-RA,Ecar01144-RA,Ecar14156-RA,Ecar16853-RA,Ecar18587-RA,Ecar12317-RA,Ecar13140-RA,Ecar03108-RA,Ecar07081-RA,Ecar11382-RA,Ecar03624-RA,Ecar02058-RA,Ecar15904-RA,Ecar01338-RA,Ecar04595-RA,Ecar19981-RA,Ecar07345-RA,Ecar14406-RA,Ecar06557-RA,Ecar12466-RA,Ecar01752-RA,Ecar01936-RA,Ecar03588…
Biological Process	cell development	GO:0048468	4	1.42553e-12	1.31077	385	2526	800	6880	Ecar12249-RA,Ecar03211-RA,Ecar06489-RA,Ecar07173-RA,Ecar15997-RA,Ecar12685-RA,Ecar01304-RA,Ecar01144-RA,Ecar14156-RA,Ecar16853-RA,Ecar18587-RA,Ecar13140-RA,Ecar03108-RA,Ecar07081-RA,Ecar11382-RA,Ecar15904-RA,Ecar01338-RA,Ecar04595-RA,Ecar07345-RA,Ecar14406-RA,Ecar06557-RA,Ecar12466-RA,Ecar01752-RA,Ecar03588-RA,Ecar15091-RA,Ecar07002-RA,Ecar07289-RA,Ecar00516-RA,Ecar08233-RA,Ecar04526-RA,Ecar04593…
Biological Process	cell differentiation	GO:0030154	4	1.7224e-12	1.27029	435	2945	800	6880	Ecar12249-RA,Ecar03211-RA,Ecar06489-RA,Ecar07173-RA,Ecar15997-RA,Ecar12685-RA,Ecar01304-RA,Ecar01144-RA,Ecar14156-RA,Ecar16853-RA,Ecar18587-RA,Ecar12317-RA,Ecar13140-RA,Ecar03108-RA,Ecar07081-RA,Ecar11382-RA,Ecar15904-RA,Ecar01338-RA,Ecar04595-RA,Ecar07345-RA,Ecar14406-RA,Ecar06557-RA,Ecar12466-RA,Ecar01752-RA,Ecar03588-RA,Ecar15091-RA,Ecar07002-RA,Ecar07289-RA,Ecar00516-RA,Ecar08233-RA,Ecar04526…
Biological Process	anatomical structure morphogenesis	GO:0009653	3	1.75249e-12	1.31427	379	2480	800	6880	Ecar01191-RA,Ecar12249-RA,Ecar03211-RA,Ecar07173-RA,Ecar15997-RA,Ecar12685-RA,Ecar01304-RA,Ecar01144-RA,Ecar16853-RA,Ecar13140-RA,Ecar03108-RA,Ecar07081-RA,Ecar11382-RA,Ecar03624-RA,Ecar02058-RA,Ecar15904-RA,Ecar01338-RA,Ecar07345-RA,Ecar06557-RA,Ecar12466-RA,Ecar01752-RA,Ecar03588-RA,Ecar15091-RA,Ecar07002-RA,Ecar07289-RA,Ecar00516-RA,Ecar08233-RA,Ecar00886-RA,Ecar04526-RA,Ecar11564-RA,Ecar07163…
Biological Process	nervous system development	GO:0007399	5	2.4335e-12	1.35575	332	2106	800	6880	Ecar01191-RA,Ecar06489-RA,Ecar07173-RA,Ecar15997-RA,Ecar12685-RA,Ecar01304-RA,Ecar01144-RA,Ecar14156-RA,Ecar18587-RA,Ecar12317-RA,Ecar13140-RA,Ecar03108-RA,Ecar15904-RA,Ecar01338-RA,Ecar04595-RA,Ecar06557-RA,Ecar12466-RA,Ecar03588-RA,Ecar15091-RA,Ecar07002-RA,Ecar08233-RA,Ecar04526-RA,Ecar10158-RA,Ecar08581-RA,Ecar19521-RA,Ecar13966-RA,Ecar00312-RA,Ecar13458-RA,Ecar04239-RA,Ecar01318-RA,Ecar10707…
Biological Process	animal organ morphogenesis	GO:0009887	4	3.53795e-12	1.48809	231	1335	800	6880	Ecar01191-RA,Ecar07173-RA,Ecar15997-RA,Ecar12685-RA,Ecar01304-RA,Ecar01144-RA,Ecar13140-RA,Ecar03624-RA,Ecar02058-RA,Ecar15904-RA,Ecar01338-RA,Ecar06557-RA,Ecar12466-RA,Ecar03588-RA,Ecar15091-RA,Ecar07002-RA,Ecar07289-RA,Ecar13458-RA,Ecar01318-RA,Ecar10707-RA,Ecar01258-RA,Ecar01142-RA,Ecar17998-RA,Ecar16340-RA,Ecar08571-RA,Ecar15924-RA,Ecar15999-RA,Ecar01308-RA,Ecar15445-RA,Ecar13319-RA,Ecar02800…
Biological Process	cellular developmental process	GO:0048869	3	4.8852e-12	1.26106	438	2987	800	6880	Ecar01191-RA,Ecar12249-RA,Ecar03211-RA,Ecar06489-RA,Ecar07173-RA,Ecar15997-RA,Ecar12685-RA,Ecar01304-RA,Ecar01144-RA,Ecar14156-RA,Ecar16853-RA,Ecar18587-RA,Ecar12317-RA,Ecar13140-RA,Ecar03108-RA,Ecar07081-RA,Ecar11382-RA,Ecar15904-RA,Ecar01338-RA,Ecar04595-RA,Ecar07345-RA,Ecar14406-RA,Ecar06557-RA,Ecar12466-RA,Ecar01752-RA,Ecar03588-RA,Ecar15091-RA,Ecar07002-RA,Ecar07289-RA,Ecar00516-RA,Ecar08233…
Biological Process	locomotion	GO:0040011	2	5.02343e-12	1.43062	264	1587	800	6880	Ecar01191-RA,Ecar03211-RA,Ecar07173-RA,Ecar12685-RA,Ecar01144-RA,Ecar18587-RA,Ecar13140-RA,Ecar03108-RA,Ecar07081-RA,Ecar11382-RA,Ecar15904-RA,Ecar01338-RA,Ecar04595-RA,Ecar07345-RA,Ecar13919-RA,Ecar07197-RA,Ecar01936-RA,Ecar03588-RA,Ecar15091-RA,Ecar07002-RA,Ecar00516-RA,Ecar08233-RA,Ecar04526-RA,Ecar10158-RA,Ecar07163-RA,Ecar13966-RA,Ecar00312-RA,Ecar13458-RA,Ecar04239-RA,Ecar10707-RA,Ecar01258…
Biological Process	adult behavior	GO:0030534	4	8.84381e-12	2.09391	84	345	800	6880	Ecar15997-RA,Ecar12685-RA,Ecar04595-RA,Ecar15091-RA,Ecar08233-RA,Ecar10158-RA,Ecar15766-RA,Ecar04548-RA,Ecar09094-RA,Ecar15736-RA,Ecar09757-RA,Ecar15999-RA,Ecar01308-RA,Ecar10479-RA,Ecar14234-RA,Ecar16791-RA,Ecar07897-RA,Ecar10771-RA,Ecar00601-RA,Ecar07026-RA,Ecar14433-RA,Ecar02122-RA,Ecar06643-RA,Ecar16790-RA,Ecar18662-RA,Ecar19848-RA,Ecar19940-RA,Ecar16264-RA,Ecar02395-RA,Ecar05216-RA,Ecar09762…
Biological Process	tube development	GO:0035295	4	9.69724e-12	1.49447	220	1266	800	6880	Ecar03211-RA,Ecar07173-RA,Ecar15997-RA,Ecar12685-RA,Ecar01304-RA,Ecar13140-RA,Ecar03108-RA,Ecar11382-RA,Ecar15904-RA,Ecar01338-RA,Ecar12466-RA,Ecar03588-RA,Ecar15091-RA,Ecar07002-RA,Ecar07289-RA,Ecar00886-RA,Ecar04526-RA,Ecar19521-RA,Ecar13966-RA,Ecar01318-RA,Ecar17998-RA,Ecar00293-RA,Ecar15999-RA,Ecar01308-RA,Ecar12792-RA,Ecar13319-RA,Ecar05705-RA,Ecar06515-RA,Ecar09013-RA,Ecar13092-RA,Ecar09913…
Biological Process	neurogenesis	GO:0022008	5	1.13898e-11	1.397	282	1736	800	6880	Ecar06489-RA,Ecar07173-RA,Ecar15997-RA,Ecar12685-RA,Ecar01304-RA,Ecar01144-RA,Ecar14156-RA,Ecar18587-RA,Ecar12317-RA,Ecar13140-RA,Ecar03108-RA,Ecar15904-RA,Ecar01338-RA,Ecar04595-RA,Ecar06557-RA,Ecar12466-RA,Ecar03588-RA,Ecar07002-RA,Ecar08233-RA,Ecar04526-RA,Ecar10158-RA,Ecar19521-RA,Ecar13966-RA,Ecar00312-RA,Ecar13458-RA,Ecar04239-RA,Ecar01318-RA,Ecar10707-RA,Ecar01258-RA,Ecar00072-RA,Ecar15766…
Biological Process	muscle structure development	GO:0061061	4	1.84321e-11	1.74127	131	647	800	6880	Ecar03211-RA,Ecar15997-RA,Ecar12685-RA,Ecar13140-RA,Ecar03108-RA,Ecar07345-RA,Ecar03588-RA,Ecar07002-RA,Ecar08233-RA,Ecar04526-RA,Ecar19521-RA,Ecar13458-RA,Ecar17998-RA,Ecar09094-RA,Ecar00927-RA,Ecar15736-RA,Ecar01158-RA,Ecar00293-RA,Ecar15999-RA,Ecar12792-RA,Ecar09013-RA,Ecar13293-RA,Ecar13212-RA,Ecar07897-RA,Ecar01623-RA,Ecar19932-RA,Ecar01253-RA,Ecar06484-RA,Ecar06643-RA,Ecar17325-RA,Ecar20072…
Biological Process	multi-organism reproductive process	GO:0044703	3	3.88857e-11	1.43333	245	1470	800	6880	Ecar12249-RA,Ecar03211-RA,Ecar07975-RA,Ecar07173-RA,Ecar12685-RA,Ecar01304-RA,Ecar16325-RA,Ecar16853-RA,Ecar18587-RA,Ecar13140-RA,Ecar03108-RA,Ecar07081-RA,Ecar01338-RA,Ecar04595-RA,Ecar14406-RA,Ecar07435-RA,Ecar12466-RA,Ecar15091-RA,Ecar00516-RA,Ecar04526-RA,Ecar04593-RA,Ecar10158-RA,Ecar11564-RA,Ecar07163-RA,Ecar02560-RA,Ecar02379-RA,Ecar15766-RA,Ecar04548-RA,Ecar09789-RA,Ecar02736-RA,Ecar17998…
Biological Process	cell junction organization	GO:0034330	5	5.73283e-11	1.68129	139	711	800	6880	Ecar01191-RA,Ecar03211-RA,Ecar07173-RA,Ecar01304-RA,Ecar01338-RA,Ecar04595-RA,Ecar19271-RA,Ecar12466-RA,Ecar03588-RA,Ecar15091-RA,Ecar07002-RA,Ecar08233-RA,Ecar10158-RA,Ecar08581-RA,Ecar13966-RA,Ecar13458-RA,Ecar04239-RA,Ecar15766-RA,Ecar04548-RA,Ecar17998-RA,Ecar15736-RA,Ecar10306-RA,Ecar09621-RA,Ecar00293-RA,Ecar01308-RA,Ecar07421-RA,Ecar12792-RA,Ecar18956-RA,Ecar10574-RA,Ecar10479-RA,Ecar09874…
Biological Process	animal organ development	GO:0048513	4	5.89364e-11	1.27723	390	2626	800	6880	Ecar01191-RA,Ecar03211-RA,Ecar07173-RA,Ecar15997-RA,Ecar12685-RA,Ecar01304-RA,Ecar01144-RA,Ecar14156-RA,Ecar18587-RA,Ecar13140-RA,Ecar03108-RA,Ecar11382-RA,Ecar03624-RA,Ecar02058-RA,Ecar15904-RA,Ecar01338-RA,Ecar04595-RA,Ecar07345-RA,Ecar06557-RA,Ecar12466-RA,Ecar03588-RA,Ecar15091-RA,Ecar07002-RA,Ecar07289-RA,Ecar08233-RA,Ecar00886-RA,Ecar04526-RA,Ecar10158-RA,Ecar19521-RA,Ecar00312-RA,Ecar13458…
Biological Process	regulation of multicellular organismal process	GO:0051239	4	8.81374e-11	1.32185	332	2160	800	6880	Ecar12249-RA,Ecar03211-RA,Ecar07173-RA,Ecar15997-RA,Ecar12685-RA,Ecar01304-RA,Ecar01144-RA,Ecar16853-RA,Ecar18587-RA,Ecar13448-RA,Ecar03108-RA,Ecar11382-RA,Ecar15904-RA,Ecar01338-RA,Ecar04595-RA,Ecar07345-RA,Ecar13919-RA,Ecar14406-RA,Ecar03588-RA,Ecar15091-RA,Ecar07002-RA,Ecar08233-RA,Ecar00886-RA,Ecar04526-RA,Ecar10158-RA,Ecar08581-RA,Ecar19521-RA,Ecar13966-RA,Ecar00312-RA,Ecar13458-RA,Ecar01318…
Biological Process	anatomical structure development	GO:0048856	3	9.15701e-11	1.17093	563	4135	800	6880	Ecar01191-RA,Ecar12249-RA,Ecar03211-RA,Ecar06489-RA,Ecar07173-RA,Ecar15997-RA,Ecar12685-RA,Ecar01304-RA,Ecar16325-RA,Ecar01144-RA,Ecar14156-RA,Ecar16853-RA,Ecar18587-RA,Ecar12317-RA,Ecar13140-RA,Ecar03108-RA,Ecar07081-RA,Ecar11382-RA,Ecar03624-RA,Ecar02058-RA,Ecar15904-RA,Ecar01338-RA,Ecar04595-RA,Ecar19981-RA,Ecar07345-RA,Ecar14406-RA,Ecar06557-RA,Ecar12466-RA,Ecar01752-RA,Ecar01936-RA,Ecar03588…
Biological Process	synapse organization	GO:0050808	6	1.05522e-10	1.79367	112	537	800	6880	Ecar07173-RA,Ecar01304-RA,Ecar01338-RA,Ecar04595-RA,Ecar19271-RA,Ecar03588-RA,Ecar15091-RA,Ecar07002-RA,Ecar08233-RA,Ecar10158-RA,Ecar08581-RA,Ecar13966-RA,Ecar13458-RA,Ecar04239-RA,Ecar15766-RA,Ecar04548-RA,Ecar15736-RA,Ecar10306-RA,Ecar09621-RA,Ecar01308-RA,Ecar12792-RA,Ecar10574-RA,Ecar10479-RA,Ecar09874-RA,Ecar13212-RA,Ecar13968-RA,Ecar14433-RA,Ecar02122-RA,Ecar04772-RA,Ecar17451-RA,Ecar06643…
Biological Process	muscle system process	GO:0003012	4	1.21032e-10	2.12095	73	296	800	6880	Ecar06489-RA,Ecar12685-RA,Ecar03108-RA,Ecar04595-RA,Ecar13919-RA,Ecar08233-RA,Ecar10158-RA,Ecar04548-RA,Ecar17998-RA,Ecar09094-RA,Ecar15736-RA,Ecar06204-RA,Ecar18149-RA,Ecar09013-RA,Ecar13293-RA,Ecar00543-RA,Ecar11676-RA,Ecar08702-RA,Ecar07897-RA,Ecar00601-RA,Ecar01623-RA,Ecar14433-RA,Ecar02122-RA,Ecar16080-RA,Ecar10761-RA,Ecar20072-RA,Ecar03961-RA,Ecar02890-RA,Ecar02589-RA,Ecar19940-RA,Ecar03344…
Biological Process	somatic muscle development	GO:0007525	5	1.58514e-10	3.03048	37	105	800	6880	Ecar07345-RA,Ecar04526-RA,Ecar00927-RA,Ecar13293-RA,Ecar06484-RA,Ecar17325-RA,Ecar02890-RA,Ecar11158-RA,Ecar16998-RA,Ecar10861-RA,Ecar07823-RA,Ecar18564-RA,Ecar07344-RA,Ecar11393-RA,Ecar11152-RA,Ecar03725-RA,Ecar04477-RA,Ecar12844-RA,Ecar07937-RA,Ecar14514-RA,Ecar17000-RA,Ecar07901-RA,Ecar17197-RA,Ecar06516-RA,Ecar17486-RA,Ecar11169-RA,Ecar02891-RA,Ecar04775-RA,Ecar08232-RA,Ecar07512-RA,Ecar11150…
Biological Process	regulation of tube length, open tracheal system	GO:0035159	7	1.95813e-10	3.85517	26	58	800	6880	Ecar02058-RA,Ecar01318-RA,Ecar17998-RA,Ecar09913-RA,Ecar09911-RA,Ecar06445-RA,Ecar15702-RA,Ecar15698-RA,Ecar12175-RA,Ecar01253-RA,Ecar11868-RA,Ecar09762-RA,Ecar15426-RA,Ecar01559-RA,Ecar14612-RA,Ecar11862-RA,Ecar15701-RA,Ecar01319-RA,Ecar16547-RA,Ecar10865-RA,Ecar19987-RA,Ecar09910-RA,Ecar12348-RA,Ecar06962-RA,Ecar09765-RA,Ecar06578-RA,
Biological Process	generation of neurons	GO:0048699	6	2.13012e-10	1.38307	266	1654	800	6880	Ecar07173-RA,Ecar15997-RA,Ecar01304-RA,Ecar01144-RA,Ecar14156-RA,Ecar18587-RA,Ecar12317-RA,Ecar13140-RA,Ecar03108-RA,Ecar15904-RA,Ecar01338-RA,Ecar04595-RA,Ecar06557-RA,Ecar12466-RA,Ecar03588-RA,Ecar07002-RA,Ecar08233-RA,Ecar04526-RA,Ecar10158-RA,Ecar19521-RA,Ecar13966-RA,Ecar00312-RA,Ecar13458-RA,Ecar04239-RA,Ecar01318-RA,Ecar10707-RA,Ecar01258-RA,Ecar00072-RA,Ecar15766-RA,Ecar01142-RA,Ecar04548…
Biological Process	nephric duct formation	GO:0072179	6	4.29864e-10	8.6	10	10	800	6880	Ecar15997-RA,Ecar15999-RA,Ecar05705-RA,Ecar05715-RA,Ecar05707-RA,Ecar15996-RA,Ecar05700-RA,Ecar02518-RA,Ecar05714-RA,Ecar05711-RA,
Biological Process	myosin II filament assembly	GO:0031036	10	5.30718e-10	7.88333	11	12	800	6880	Ecar17998-RA,Ecar13293-RA,Ecar01253-RA,Ecar02890-RA,Ecar15426-RA,Ecar04477-RA,Ecar02891-RA,Ecar04775-RA,Ecar07512-RA,Ecar05325-RA,Ecar04392-RA,
Biological Process	locomotory exploration behavior	GO:0035641	5	6.85106e-10	5.22143	17	28	800	6880	Ecar06557-RA,Ecar00312-RA,Ecar00344-RA,Ecar00227-RA,Ecar00397-RA,Ecar00395-RA,Ecar00464-RA,Ecar01675-RA,Ecar07626-RA,Ecar00369-RA,Ecar00908-RA,Ecar15913-RA,Ecar10154-RA,Ecar00053-RA,Ecar09534-RA,Ecar02106-RA,Ecar06556-RA,
Biological Process	behavior	GO:0007610	3	8.25428e-10	1.43666	216	1293	800	6880	Ecar03211-RA,Ecar06489-RA,Ecar07173-RA,Ecar15997-RA,Ecar12685-RA,Ecar01304-RA,Ecar02058-RA,Ecar04595-RA,Ecar13919-RA,Ecar06557-RA,Ecar15091-RA,Ecar07002-RA,Ecar08233-RA,Ecar10158-RA,Ecar00312-RA,Ecar13458-RA,Ecar02560-RA,Ecar01258-RA,Ecar15766-RA,Ecar04548-RA,Ecar02736-RA,Ecar09094-RA,Ecar05258-RA,Ecar15736-RA,Ecar06204-RA,Ecar09757-RA,Ecar00293-RA,Ecar15999-RA,Ecar01308-RA,Ecar18860-RA,Ecar13293…
Biological Process	locomotory behavior	GO:0007626	4	9.07117e-10	1.76667	106	516	800	6880	Ecar12685-RA,Ecar04595-RA,Ecar06557-RA,Ecar15091-RA,Ecar07002-RA,Ecar08233-RA,Ecar10158-RA,Ecar00312-RA,Ecar15766-RA,Ecar04548-RA,Ecar09094-RA,Ecar05258-RA,Ecar15736-RA,Ecar01308-RA,Ecar13293-RA,Ecar10479-RA,Ecar00344-RA,Ecar16791-RA,Ecar07897-RA,Ecar10771-RA,Ecar00601-RA,Ecar00227-RA,Ecar07026-RA,Ecar14433-RA,Ecar02122-RA,Ecar04772-RA,Ecar03961-RA,Ecar16790-RA,Ecar02890-RA,Ecar18662-RA,Ecar19940…
Biological Process	nervous system process	GO:0050877	4	1.44009e-09	1.53945	162	905	800	6880	Ecar06489-RA,Ecar07173-RA,Ecar18587-RA,Ecar07081-RA,Ecar01338-RA,Ecar04595-RA,Ecar18300-RA,Ecar06557-RA,Ecar15091-RA,Ecar08233-RA,Ecar10158-RA,Ecar07163-RA,Ecar15766-RA,Ecar04548-RA,Ecar00715-RA,Ecar17998-RA,Ecar09094-RA,Ecar05258-RA,Ecar15736-RA,Ecar18149-RA,Ecar01308-RA,Ecar15445-RA,Ecar18860-RA,Ecar10479-RA,Ecar07853-RA,Ecar14896-RA,Ecar09269-RA,Ecar16791-RA,Ecar08187-RA,Ecar14433-RA,Ecar06341…
Biological Process	developmental process	GO:0032502	2	1.52041e-09	1.14985	578	4323	800	6880	Ecar01191-RA,Ecar12249-RA,Ecar03211-RA,Ecar06489-RA,Ecar07173-RA,Ecar15997-RA,Ecar12685-RA,Ecar01304-RA,Ecar16325-RA,Ecar01144-RA,Ecar14156-RA,Ecar16853-RA,Ecar18587-RA,Ecar12317-RA,Ecar13140-RA,Ecar03108-RA,Ecar07081-RA,Ecar11382-RA,Ecar03624-RA,Ecar02058-RA,Ecar15904-RA,Ecar01338-RA,Ecar04595-RA,Ecar19981-RA,Ecar07345-RA,Ecar14406-RA,Ecar06557-RA,Ecar12466-RA,Ecar01752-RA,Ecar01936-RA,Ecar03588…
Biological Process	cellular component organization	GO:0016043	4	2.12525e-09	1.18241	505	3673	800	6880	Ecar01191-RA,Ecar12249-RA,Ecar03211-RA,Ecar06489-RA,Ecar07173-RA,Ecar15997-RA,Ecar12685-RA,Ecar01304-RA,Ecar16325-RA,Ecar01144-RA,Ecar14156-RA,Ecar18587-RA,Ecar13140-RA,Ecar11026-RA,Ecar03108-RA,Ecar07081-RA,Ecar11382-RA,Ecar15904-RA,Ecar01338-RA,Ecar04595-RA,Ecar07345-RA,Ecar14406-RA,Ecar19271-RA,Ecar07197-RA,Ecar12466-RA,Ecar01752-RA,Ecar01936-RA,Ecar03588-RA,Ecar09184-RA,Ecar15091-RA,Ecar07002…
Biological Process	camera-type eye development	GO:0043010	7	2.48165e-09	2.03918	69	291	800	6880	Ecar01191-RA,Ecar15997-RA,Ecar01144-RA,Ecar18587-RA,Ecar01338-RA,Ecar06557-RA,Ecar07002-RA,Ecar04526-RA,Ecar01142-RA,Ecar17998-RA,Ecar09094-RA,Ecar08329-RA,Ecar08330-RA,Ecar15999-RA,Ecar13319-RA,Ecar02800-RA,Ecar05705-RA,Ecar09013-RA,Ecar16185-RA,Ecar02795-RA,Ecar05715-RA,Ecar05707-RA,Ecar06484-RA,Ecar06643-RA,Ecar20072-RA,Ecar02589-RA,Ecar07111-RA,Ecar16964-RA,Ecar02788-RA,Ecar12848-RA,Ecar12568…
Biological Process	tissue development	GO:0009888	4	2.81998e-09	1.33907	277	1779	800	6880	Ecar01191-RA,Ecar12249-RA,Ecar03211-RA,Ecar07173-RA,Ecar15997-RA,Ecar12685-RA,Ecar01304-RA,Ecar01144-RA,Ecar13140-RA,Ecar03108-RA,Ecar11382-RA,Ecar03624-RA,Ecar15904-RA,Ecar01338-RA,Ecar07345-RA,Ecar06557-RA,Ecar12466-RA,Ecar01752-RA,Ecar03588-RA,Ecar15091-RA,Ecar07002-RA,Ecar00516-RA,Ecar08233-RA,Ecar04593-RA,Ecar19521-RA,Ecar13966-RA,Ecar13458-RA,Ecar01318-RA,Ecar10707-RA,Ecar01258-RA,Ecar01142…
Biological Process	R1/R6 cell differentiation	GO:0048052	9	3.0867e-09	7.27692	11	13	800	6880	Ecar09013-RA,Ecar20072-RA,Ecar11158-RA,Ecar00413-RA,Ecar11152-RA,Ecar09819-RA,Ecar00386-RA,Ecar11169-RA,Ecar11150-RA,Ecar11172-RA,Ecar11160-RA,
Biological Process	regulation of biological quality	GO:0065008	3	3.18111e-09	1.25996	367	2505	800	6880	Ecar01191-RA,Ecar12249-RA,Ecar03211-RA,Ecar07975-RA,Ecar07173-RA,Ecar15997-RA,Ecar12685-RA,Ecar01304-RA,Ecar01144-RA,Ecar18587-RA,Ecar13140-RA,Ecar11026-RA,Ecar03108-RA,Ecar03624-RA,Ecar02058-RA,Ecar01338-RA,Ecar04595-RA,Ecar13919-RA,Ecar06557-RA,Ecar19271-RA,Ecar07197-RA,Ecar07435-RA,Ecar01752-RA,Ecar01936-RA,Ecar07002-RA,Ecar08233-RA,Ecar00886-RA,Ecar04526-RA,Ecar10158-RA,Ecar11564-RA,Ecar08581…
Biological Process	cellular component organization or biogenesis	GO:0071840	3	3.3775e-09	1.17713	510	3726	800	6880	Ecar01191-RA,Ecar12249-RA,Ecar03211-RA,Ecar06489-RA,Ecar07173-RA,Ecar15997-RA,Ecar12685-RA,Ecar01304-RA,Ecar16325-RA,Ecar01144-RA,Ecar14156-RA,Ecar16853-RA,Ecar18587-RA,Ecar13140-RA,Ecar11026-RA,Ecar03108-RA,Ecar07081-RA,Ecar11382-RA,Ecar15904-RA,Ecar01338-RA,Ecar04595-RA,Ecar07345-RA,Ecar14406-RA,Ecar19271-RA,Ecar07197-RA,Ecar12466-RA,Ecar01752-RA,Ecar01936-RA,Ecar03588-RA,Ecar09184-RA,Ecar15091…
Biological Process	obsolete multi-organism process	GO:0051704	0	3.38384e-09	1.31962	294	1916	800	6880	Ecar12249-RA,Ecar03211-RA,Ecar07975-RA,Ecar07173-RA,Ecar12685-RA,Ecar01304-RA,Ecar16325-RA,Ecar16853-RA,Ecar18587-RA,Ecar13140-RA,Ecar03108-RA,Ecar07081-RA,Ecar01338-RA,Ecar04595-RA,Ecar06866-RA,Ecar13919-RA,Ecar14406-RA,Ecar07197-RA,Ecar07435-RA,Ecar12466-RA,Ecar15091-RA,Ecar07002-RA,Ecar00516-RA,Ecar04526-RA,Ecar04593-RA,Ecar10158-RA,Ecar11564-RA,Ecar07163-RA,Ecar13458-RA,Ecar02560-RA,Ecar02379…
Biological Process	actin filament organization	GO:0007015	6	3.93981e-09	2.03056	68	288	800	6880	Ecar01191-RA,Ecar03211-RA,Ecar07173-RA,Ecar12685-RA,Ecar01304-RA,Ecar03588-RA,Ecar04526-RA,Ecar13458-RA,Ecar17998-RA,Ecar09094-RA,Ecar00293-RA,Ecar01308-RA,Ecar18956-RA,Ecar13293-RA,Ecar07853-RA,Ecar08187-RA,Ecar07897-RA,Ecar18959-RA,Ecar06484-RA,Ecar02890-RA,Ecar06186-RA,Ecar07005-RA,Ecar02589-RA,Ecar07111-RA,Ecar19940-RA,Ecar01687-RA,Ecar01754-RA,Ecar12568-RA,Ecar01675-RA,Ecar13952-RA,Ecar20251…
Biological Process	ureter maturation	GO:0035799	6	4.23419e-09	7.81818	10	11	800	6880	Ecar15997-RA,Ecar15999-RA,Ecar05705-RA,Ecar05715-RA,Ecar05707-RA,Ecar15996-RA,Ecar05700-RA,Ecar02518-RA,Ecar05714-RA,Ecar05711-RA,
Biological Process	mesonephric tubule formation	GO:0072172	8	4.23419e-09	7.81818	10	11	800	6880	Ecar15997-RA,Ecar15999-RA,Ecar05705-RA,Ecar05715-RA,Ecar05707-RA,Ecar15996-RA,Ecar05700-RA,Ecar02518-RA,Ecar05714-RA,Ecar05711-RA,
Biological Process	negative regulation of DNA-templated transcription	GO:0045892	11	4.31919e-09	1.59001	137	741	800	6880	Ecar12249-RA,Ecar15997-RA,Ecar12685-RA,Ecar01144-RA,Ecar13140-RA,Ecar03108-RA,Ecar03624-RA,Ecar01338-RA,Ecar12466-RA,Ecar01936-RA,Ecar07289-RA,Ecar19521-RA,Ecar01142-RA,Ecar00635-RA,Ecar09757-RA,Ecar15999-RA,Ecar02800-RA,Ecar05705-RA,Ecar18860-RA,Ecar12655-RA,Ecar09269-RA,Ecar13819-RA,Ecar16791-RA,Ecar07897-RA,Ecar08478-RA,Ecar07026-RA,Ecar02795-RA,Ecar11423-RA,Ecar05715-RA,Ecar07445-RA,Ecar19932…
Biological Process	sensory perception of light stimulus	GO:0050953	6	4.99985e-09	3.02955	31	88	800	6880	Ecar01338-RA,Ecar04595-RA,Ecar06557-RA,Ecar08233-RA,Ecar10158-RA,Ecar15766-RA,Ecar04548-RA,Ecar15736-RA,Ecar14433-RA,Ecar02122-RA,Ecar02395-RA,Ecar01675-RA,Ecar11087-RA,Ecar07626-RA,Ecar11839-RA,Ecar13425-RA,Ecar15913-RA,Ecar04968-RA,Ecar16874-RA,Ecar01656-RA,Ecar13808-RA,Ecar12671-RA,Ecar08868-RA,Ecar09534-RA,Ecar18413-RA,Ecar12322-RA,Ecar06556-RA,Ecar10032-RA,Ecar13427-RA,Ecar05347-RA,Ecar11302…
Biological Process	anatomical structure formation involved in morphogenesis	GO:0048646	3	5.79006e-09	1.46692	182	1067	800	6880	Ecar12249-RA,Ecar03211-RA,Ecar07173-RA,Ecar15997-RA,Ecar01304-RA,Ecar16853-RA,Ecar07081-RA,Ecar11382-RA,Ecar15904-RA,Ecar01338-RA,Ecar07345-RA,Ecar12466-RA,Ecar03588-RA,Ecar15091-RA,Ecar07002-RA,Ecar00516-RA,Ecar00886-RA,Ecar04526-RA,Ecar11564-RA,Ecar07163-RA,Ecar19521-RA,Ecar13458-RA,Ecar02379-RA,Ecar01318-RA,Ecar17998-RA,Ecar09094-RA,Ecar00927-RA,Ecar00293-RA,Ecar15999-RA,Ecar12792-RA,Ecar15445…
Biological Process	R7 cell differentiation	GO:0045466	9	6.50718e-09	3.46774	25	62	800	6880	Ecar15997-RA,Ecar01338-RA,Ecar08571-RA,Ecar15999-RA,Ecar09013-RA,Ecar14234-RA,Ecar20072-RA,Ecar11158-RA,Ecar07801-RA,Ecar15996-RA,Ecar11393-RA,Ecar00413-RA,Ecar11152-RA,Ecar09819-RA,Ecar16874-RA,Ecar01656-RA,Ecar17141-RA,Ecar00386-RA,Ecar11169-RA,Ecar00910-RA,Ecar00733-RA,Ecar11150-RA,Ecar11172-RA,Ecar11160-RA,Ecar00222-RA,
Biological Process	lens development in camera-type eye	GO:0002088	4	7.37098e-09	3.27042	27	71	800	6880	Ecar01191-RA,Ecar04526-RA,Ecar09094-RA,Ecar13319-RA,Ecar02800-RA,Ecar05705-RA,Ecar02795-RA,Ecar05715-RA,Ecar05707-RA,Ecar06484-RA,Ecar07111-RA,Ecar02788-RA,Ecar13952-RA,Ecar18564-RA,Ecar05700-RA,Ecar02518-RA,Ecar07937-RA,Ecar14514-RA,Ecar02784-RA,Ecar07901-RA,Ecar05714-RA,Ecar13318-RA,Ecar14585-RA,Ecar08232-RA,Ecar05711-RA,Ecar02799-RA,Ecar05347-RA,
Biological Process	visual perception	GO:0007601	7	7.4093e-09	3.1175	29	80	800	6880	Ecar01338-RA,Ecar04595-RA,Ecar06557-RA,Ecar08233-RA,Ecar10158-RA,Ecar15766-RA,Ecar04548-RA,Ecar15736-RA,Ecar14433-RA,Ecar02122-RA,Ecar02395-RA,Ecar01675-RA,Ecar11087-RA,Ecar07626-RA,Ecar11839-RA,Ecar13425-RA,Ecar15913-RA,Ecar04968-RA,Ecar16874-RA,Ecar01656-RA,Ecar13808-RA,Ecar12671-RA,Ecar09534-RA,Ecar12322-RA,Ecar06556-RA,Ecar10032-RA,Ecar13427-RA,Ecar05347-RA,Ecar11302-RA,
Biological Process	cell fate determination	GO:0001709	4	7.44576e-09	2.36374	47	171	800	6880	Ecar12249-RA,Ecar15997-RA,Ecar11564-RA,Ecar15999-RA,Ecar05705-RA,Ecar16791-RA,Ecar08478-RA,Ecar11423-RA,Ecar05715-RA,Ecar13684-RA,Ecar05707-RA,Ecar17325-RA,Ecar16790-RA,Ecar12209-RA,Ecar12325-RA,Ecar16998-RA,Ecar01125-RA,Ecar02117-RA,Ecar10660-RA,Ecar06742-RA,Ecar15996-RA,Ecar08032-RA,Ecar16834-RA,Ecar16796-RA,Ecar17810-RA,Ecar05700-RA,Ecar10663-RA,Ecar02518-RA,Ecar01823-RA,Ecar03912-RA,Ecar17000…
Biological Process	post-embryonic development	GO:0009791	3	7.85966e-09	1.46749	179	1049	800	6880	Ecar03211-RA,Ecar15997-RA,Ecar01304-RA,Ecar01144-RA,Ecar16853-RA,Ecar13140-RA,Ecar01338-RA,Ecar06557-RA,Ecar12466-RA,Ecar01936-RA,Ecar07002-RA,Ecar07289-RA,Ecar13458-RA,Ecar01318-RA,Ecar01142-RA,Ecar00635-RA,Ecar17998-RA,Ecar09094-RA,Ecar03340-RA,Ecar08329-RA,Ecar08330-RA,Ecar00293-RA,Ecar15999-RA,Ecar01308-RA,Ecar07421-RA,Ecar13319-RA,Ecar05705-RA,Ecar06515-RA,Ecar09013-RA,Ecar11676-RA,Ecar07853…
Biological Process	localization of cell	GO:0051674	3	8.15164e-09	1.57192	138	755	800	6880	Ecar01191-RA,Ecar03211-RA,Ecar01144-RA,Ecar18587-RA,Ecar13140-RA,Ecar07081-RA,Ecar01338-RA,Ecar07197-RA,Ecar15091-RA,Ecar07002-RA,Ecar00516-RA,Ecar07163-RA,Ecar13966-RA,Ecar13458-RA,Ecar01258-RA,Ecar01142-RA,Ecar17998-RA,Ecar06188-RA,Ecar00293-RA,Ecar01308-RA,Ecar07421-RA,Ecar16419-RA,Ecar13319-RA,Ecar05705-RA,Ecar13293-RA,Ecar09913-RA,Ecar10479-RA,Ecar13212-RA,Ecar12655-RA,Ecar09911-RA,Ecar13968…
Biological Process	apoptotic process involved in morphogenesis	GO:0060561	7	9.00639e-09	5.16	15	25	800	6880	Ecar15997-RA,Ecar15091-RA,Ecar04526-RA,Ecar15999-RA,Ecar10479-RA,Ecar06484-RA,Ecar15996-RA,Ecar18564-RA,Ecar07937-RA,Ecar14514-RA,Ecar07901-RA,Ecar19941-RA,Ecar08232-RA,Ecar01349-RA,Ecar05347-RA,
Biological Process	regulation of developmental process	GO:0050793	4	9.33869e-09	1.31948	282	1838	800	6880	Ecar12249-RA,Ecar03211-RA,Ecar07173-RA,Ecar15997-RA,Ecar12685-RA,Ecar01304-RA,Ecar01144-RA,Ecar16853-RA,Ecar18587-RA,Ecar03108-RA,Ecar11382-RA,Ecar15904-RA,Ecar01338-RA,Ecar04595-RA,Ecar07345-RA,Ecar14406-RA,Ecar03588-RA,Ecar15091-RA,Ecar07002-RA,Ecar00886-RA,Ecar04526-RA,Ecar10158-RA,Ecar08581-RA,Ecar19521-RA,Ecar13966-RA,Ecar00312-RA,Ecar13458-RA,Ecar01318-RA,Ecar10707-RA,Ecar01258-RA,Ecar04614…
Biological Process	negative regulation of RNA biosynthetic process	GO:1902679	9	9.75693e-09	1.57093	137	750	800	6880	Ecar12249-RA,Ecar15997-RA,Ecar12685-RA,Ecar01144-RA,Ecar13140-RA,Ecar03108-RA,Ecar03624-RA,Ecar01338-RA,Ecar12466-RA,Ecar01936-RA,Ecar07289-RA,Ecar19521-RA,Ecar01142-RA,Ecar00635-RA,Ecar09757-RA,Ecar15999-RA,Ecar02800-RA,Ecar05705-RA,Ecar18860-RA,Ecar12655-RA,Ecar09269-RA,Ecar13819-RA,Ecar16791-RA,Ecar07897-RA,Ecar08478-RA,Ecar07026-RA,Ecar02795-RA,Ecar11423-RA,Ecar05715-RA,Ecar07445-RA,Ecar19932…
Biological Process	negative regulation of nucleic acid-templated transcription	GO:1903507	10	9.75693e-09	1.57093	137	750	800	6880	Ecar12249-RA,Ecar15997-RA,Ecar12685-RA,Ecar01144-RA,Ecar13140-RA,Ecar03108-RA,Ecar03624-RA,Ecar01338-RA,Ecar12466-RA,Ecar01936-RA,Ecar07289-RA,Ecar19521-RA,Ecar01142-RA,Ecar00635-RA,Ecar09757-RA,Ecar15999-RA,Ecar02800-RA,Ecar05705-RA,Ecar18860-RA,Ecar12655-RA,Ecar09269-RA,Ecar13819-RA,Ecar16791-RA,Ecar07897-RA,Ecar08478-RA,Ecar07026-RA,Ecar02795-RA,Ecar11423-RA,Ecar05715-RA,Ecar07445-RA,Ecar19932…
Biological Process	cell fate commitment	GO:0045165	4	1.00455e-08	1.71663	102	511	800	6880	Ecar12249-RA,Ecar03211-RA,Ecar07173-RA,Ecar15997-RA,Ecar01144-RA,Ecar12317-RA,Ecar15904-RA,Ecar01338-RA,Ecar11564-RA,Ecar01258-RA,Ecar01142-RA,Ecar00293-RA,Ecar15999-RA,Ecar15445-RA,Ecar05705-RA,Ecar11676-RA,Ecar12319-RA,Ecar14234-RA,Ecar16791-RA,Ecar08478-RA,Ecar11423-RA,Ecar05715-RA,Ecar13684-RA,Ecar05707-RA,Ecar06643-RA,Ecar17325-RA,Ecar03182-RA,Ecar16790-RA,Ecar12209-RA,Ecar12325-RA,Ecar07111…
Biological Process	muscle organ development	GO:0007517	5	1.08857e-08	1.9	76	344	800	6880	Ecar15997-RA,Ecar12685-RA,Ecar13140-RA,Ecar07345-RA,Ecar07002-RA,Ecar04526-RA,Ecar19521-RA,Ecar13458-RA,Ecar17998-RA,Ecar15999-RA,Ecar13293-RA,Ecar13212-RA,Ecar07897-RA,Ecar19932-RA,Ecar06484-RA,Ecar06643-RA,Ecar02890-RA,Ecar06186-RA,Ecar07695-RA,Ecar13215-RA,Ecar07111-RA,Ecar19940-RA,Ecar10692-RA,Ecar01675-RA,Ecar07823-RA,Ecar19424-RA,Ecar10660-RA,Ecar12603-RA,Ecar15996-RA,Ecar04056-RA,Ecar18564…
Biological Process	negative regulation of protein polymerization	GO:0032272	8	1.19737e-08	3.7098	22	51	800	6880	Ecar01304-RA,Ecar14156-RA,Ecar04526-RA,Ecar09094-RA,Ecar14896-RA,Ecar05132-RA,Ecar06484-RA,Ecar01687-RA,Ecar11370-RA,Ecar13952-RA,Ecar11193-RA,Ecar18564-RA,Ecar17124-RA,Ecar07937-RA,Ecar14514-RA,Ecar07901-RA,Ecar14897-RA,Ecar05741-RA,Ecar14585-RA,Ecar08232-RA,Ecar11206-RA,Ecar18029-RA,
Biological Process	actin filament-based process	GO:0030029	3	1.231e-08	1.66069	112	580	800	6880	Ecar01191-RA,Ecar03211-RA,Ecar07173-RA,Ecar12685-RA,Ecar01304-RA,Ecar07345-RA,Ecar03588-RA,Ecar08233-RA,Ecar04526-RA,Ecar13966-RA,Ecar13458-RA,Ecar01258-RA,Ecar17998-RA,Ecar09094-RA,Ecar00927-RA,Ecar06188-RA,Ecar15736-RA,Ecar00293-RA,Ecar01308-RA,Ecar18956-RA,Ecar13293-RA,Ecar11676-RA,Ecar07853-RA,Ecar13968-RA,Ecar08187-RA,Ecar07897-RA,Ecar01623-RA,Ecar18959-RA,Ecar01253-RA,Ecar06484-RA,Ecar02890…
Biological Process	cardiac muscle tissue regeneration	GO:0061026	6	1.289e-08	6.75714	11	14	800	6880	Ecar05705-RA,Ecar05715-RA,Ecar05707-RA,Ecar06643-RA,Ecar05700-RA,Ecar05712-RA,Ecar02518-RA,Ecar05714-RA,Ecar16196-RA,Ecar06644-RA,Ecar05711-RA,
Biological Process	regulation of multicellular organismal development	GO:2000026	5	1.48638e-08	1.36119	239	1510	800	6880	Ecar12249-RA,Ecar03211-RA,Ecar07173-RA,Ecar15997-RA,Ecar12685-RA,Ecar01304-RA,Ecar01144-RA,Ecar16853-RA,Ecar18587-RA,Ecar03108-RA,Ecar11382-RA,Ecar15904-RA,Ecar01338-RA,Ecar04595-RA,Ecar14406-RA,Ecar03588-RA,Ecar15091-RA,Ecar07002-RA,Ecar00886-RA,Ecar04526-RA,Ecar10158-RA,Ecar08581-RA,Ecar19521-RA,Ecar13966-RA,Ecar00312-RA,Ecar13458-RA,Ecar01318-RA,Ecar10707-RA,Ecar01258-RA,Ecar04614-RA,Ecar15766…
Biological Process	cell migration	GO:0016477	4	1.72846e-08	1.49203	161	928	800	6880	Ecar01191-RA,Ecar03211-RA,Ecar12685-RA,Ecar01144-RA,Ecar13140-RA,Ecar11382-RA,Ecar15904-RA,Ecar01338-RA,Ecar07197-RA,Ecar15091-RA,Ecar07002-RA,Ecar00516-RA,Ecar04526-RA,Ecar13966-RA,Ecar13458-RA,Ecar01258-RA,Ecar01142-RA,Ecar17998-RA,Ecar06188-RA,Ecar00293-RA,Ecar01308-RA,Ecar07421-RA,Ecar15445-RA,Ecar16419-RA,Ecar13319-RA,Ecar05705-RA,Ecar13293-RA,Ecar09913-RA,Ecar10479-RA,Ecar13212-RA,Ecar09911…
Biological Process	sexual reproduction	GO:0019953	3	2.25609e-08	1.36927	228	1432	800	6880	Ecar12249-RA,Ecar03211-RA,Ecar07173-RA,Ecar12685-RA,Ecar01304-RA,Ecar16325-RA,Ecar16853-RA,Ecar18587-RA,Ecar13140-RA,Ecar03108-RA,Ecar07081-RA,Ecar01338-RA,Ecar04595-RA,Ecar14406-RA,Ecar12466-RA,Ecar15091-RA,Ecar00516-RA,Ecar04593-RA,Ecar10158-RA,Ecar11564-RA,Ecar07163-RA,Ecar02560-RA,Ecar02379-RA,Ecar15766-RA,Ecar04548-RA,Ecar09789-RA,Ecar02736-RA,Ecar17998-RA,Ecar08329-RA,Ecar08330-RA,Ecar00293…
Biological Process	neuroblast differentiation	GO:0014016	5	2.82266e-08	3.56981	22	53	800	6880	Ecar02800-RA,Ecar08478-RA,Ecar02795-RA,Ecar11423-RA,Ecar17325-RA,Ecar16998-RA,Ecar02788-RA,Ecar01280-RA,Ecar07501-RA,Ecar10660-RA,Ecar10663-RA,Ecar18980-RA,Ecar17000-RA,Ecar11424-RA,Ecar08480-RA,Ecar02784-RA,Ecar17197-RA,Ecar11422-RA,Ecar17486-RA,Ecar02799-RA,Ecar08483-RA,Ecar10661-RA,
Biological Process	obsolete movement of cell or subcellular component	GO:0006928	0	3.52286e-08	1.41612	192	1166	800	6880	Ecar01191-RA,Ecar03211-RA,Ecar07173-RA,Ecar12685-RA,Ecar01304-RA,Ecar01144-RA,Ecar18587-RA,Ecar13140-RA,Ecar03108-RA,Ecar07081-RA,Ecar01338-RA,Ecar07197-RA,Ecar03588-RA,Ecar09184-RA,Ecar15091-RA,Ecar07002-RA,Ecar00516-RA,Ecar08233-RA,Ecar04526-RA,Ecar07163-RA,Ecar13966-RA,Ecar13458-RA,Ecar04239-RA,Ecar10707-RA,Ecar01258-RA,Ecar01142-RA,Ecar13184-RA,Ecar17998-RA,Ecar06188-RA,Ecar15736-RA,Ecar01158…
Biological Process	post-embryonic animal organ development	GO:0048569	5	3.53335e-08	1.60992	117	625	800	6880	Ecar15997-RA,Ecar01304-RA,Ecar01144-RA,Ecar13140-RA,Ecar01338-RA,Ecar12466-RA,Ecar07289-RA,Ecar13458-RA,Ecar01318-RA,Ecar01142-RA,Ecar17998-RA,Ecar15999-RA,Ecar01308-RA,Ecar07421-RA,Ecar13319-RA,Ecar06515-RA,Ecar09013-RA,Ecar07853-RA,Ecar05094-RA,Ecar14234-RA,Ecar09269-RA,Ecar07306-RA,Ecar08187-RA,Ecar11423-RA,Ecar17989-RA,Ecar13684-RA,Ecar01253-RA,Ecar06643-RA,Ecar02029-RA,Ecar07155-RA,Ecar20072…
Biological Process	T cell differentiation in thymus	GO:0033077	9	4.5683e-08	3.612	21	50	800	6880	Ecar01144-RA,Ecar01142-RA,Ecar05705-RA,Ecar05715-RA,Ecar05707-RA,Ecar06643-RA,Ecar02589-RA,Ecar12848-RA,Ecar12568-RA,Ecar14856-RA,Ecar19601-RA,Ecar14179-RA,Ecar05700-RA,Ecar02518-RA,Ecar15769-RA,Ecar05714-RA,Ecar02597-RA,Ecar06644-RA,Ecar01141-RA,Ecar06962-RA,Ecar05711-RA,
Biological Process	ectodermal placode morphogenesis	GO:0071697	4	5.35473e-08	4.43871	16	31	800	6880	Ecar15997-RA,Ecar15999-RA,Ecar02800-RA,Ecar05705-RA,Ecar02795-RA,Ecar05715-RA,Ecar05707-RA,Ecar02788-RA,Ecar15996-RA,Ecar05700-RA,Ecar02518-RA,Ecar02784-RA,Ecar05714-RA,Ecar11480-RA,Ecar05711-RA,Ecar02799-RA,
Biological Process	ectodermal placode development	GO:0071696	4	5.35473e-08	4.43871	16	31	800	6880	Ecar15997-RA,Ecar15999-RA,Ecar02800-RA,Ecar05705-RA,Ecar02795-RA,Ecar05715-RA,Ecar05707-RA,Ecar02788-RA,Ecar15996-RA,Ecar05700-RA,Ecar02518-RA,Ecar02784-RA,Ecar05714-RA,Ecar11480-RA,Ecar05711-RA,Ecar02799-RA,
Biological Process	ectodermal placode formation	GO:0060788	4	5.35473e-08	4.43871	16	31	800	6880	Ecar15997-RA,Ecar15999-RA,Ecar02800-RA,Ecar05705-RA,Ecar02795-RA,Ecar05715-RA,Ecar05707-RA,Ecar02788-RA,Ecar15996-RA,Ecar05700-RA,Ecar02518-RA,Ecar02784-RA,Ecar05714-RA,Ecar11480-RA,Ecar05711-RA,Ecar02799-RA,
Biological Process	myosin II filament organization	GO:0031038	9	5.39768e-08	5.32381	13	21	800	6880	Ecar01258-RA,Ecar17998-RA,Ecar13293-RA,Ecar01253-RA,Ecar02890-RA,Ecar15426-RA,Ecar04477-RA,Ecar11178-RA,Ecar02891-RA,Ecar04775-RA,Ecar07512-RA,Ecar05325-RA,Ecar04392-RA,
Biological Process	neuron differentiation	GO:0030182	5	6.63543e-08	1.33852	240	1542	800	6880	Ecar07173-RA,Ecar15997-RA,Ecar01304-RA,Ecar01144-RA,Ecar18587-RA,Ecar13140-RA,Ecar03108-RA,Ecar15904-RA,Ecar01338-RA,Ecar04595-RA,Ecar06557-RA,Ecar12466-RA,Ecar03588-RA,Ecar07002-RA,Ecar08233-RA,Ecar04526-RA,Ecar10158-RA,Ecar13966-RA,Ecar00312-RA,Ecar13458-RA,Ecar04239-RA,Ecar01318-RA,Ecar10707-RA,Ecar00072-RA,Ecar15766-RA,Ecar01142-RA,Ecar04548-RA,Ecar17998-RA,Ecar08329-RA,Ecar15736-RA,Ecar01158…
Biological Process	actin polymerization or depolymerization	GO:0008154	7	6.66055e-08	2.36644	41	149	800	6880	Ecar01191-RA,Ecar07173-RA,Ecar12685-RA,Ecar01304-RA,Ecar03588-RA,Ecar04526-RA,Ecar13458-RA,Ecar09094-RA,Ecar01308-RA,Ecar18956-RA,Ecar07853-RA,Ecar08187-RA,Ecar07897-RA,Ecar06484-RA,Ecar06186-RA,Ecar19940-RA,Ecar01687-RA,Ecar13952-RA,Ecar18564-RA,Ecar17124-RA,Ecar08531-RA,Ecar00026-RA,Ecar16506-RA,Ecar07937-RA,Ecar02157-RA,Ecar14514-RA,Ecar18955-RA,Ecar06783-RA,Ecar07901-RA,Ecar08458-RA,Ecar07716…
Biological Process	regulation of actin filament-based process	GO:0032970	5	6.8596e-08	1.95596	63	277	800	6880	Ecar01191-RA,Ecar03211-RA,Ecar07173-RA,Ecar12685-RA,Ecar01304-RA,Ecar04526-RA,Ecar13458-RA,Ecar01258-RA,Ecar17998-RA,Ecar09094-RA,Ecar00293-RA,Ecar01308-RA,Ecar13293-RA,Ecar07853-RA,Ecar08187-RA,Ecar07897-RA,Ecar01253-RA,Ecar06484-RA,Ecar02890-RA,Ecar06186-RA,Ecar07111-RA,Ecar19940-RA,Ecar01687-RA,Ecar09762-RA,Ecar08606-RA,Ecar15426-RA,Ecar01754-RA,Ecar01559-RA,Ecar13952-RA,Ecar18564-RA,Ecar17124…
Biological Process	sensory organ morphogenesis	GO:0090596	5	7.0144e-08	1.64182	105	550	800	6880	Ecar01191-RA,Ecar15997-RA,Ecar12685-RA,Ecar03624-RA,Ecar01338-RA,Ecar06557-RA,Ecar07002-RA,Ecar13458-RA,Ecar01318-RA,Ecar10707-RA,Ecar17998-RA,Ecar08571-RA,Ecar15999-RA,Ecar15445-RA,Ecar13319-RA,Ecar02800-RA,Ecar05705-RA,Ecar06515-RA,Ecar09013-RA,Ecar19954-RA,Ecar14234-RA,Ecar07897-RA,Ecar02795-RA,Ecar05715-RA,Ecar05707-RA,Ecar06643-RA,Ecar02029-RA,Ecar20072-RA,Ecar03182-RA,Ecar06186-RA,Ecar18662…
Biological Process	angiogenesis	GO:0001525	4	7.14189e-08	2.00553	59	253	800	6880	Ecar03211-RA,Ecar11382-RA,Ecar15091-RA,Ecar00886-RA,Ecar04526-RA,Ecar19521-RA,Ecar17998-RA,Ecar00293-RA,Ecar12792-RA,Ecar05705-RA,Ecar00543-RA,Ecar10479-RA,Ecar12038-RA,Ecar08702-RA,Ecar00601-RA,Ecar11423-RA,Ecar19932-RA,Ecar13684-RA,Ecar06484-RA,Ecar19848-RA,Ecar02589-RA,Ecar07111-RA,Ecar13041-RA,Ecar13937-RA,Ecar04290-RA,Ecar04758-RA,Ecar04840-RA,Ecar02117-RA,Ecar05137-RA,Ecar00791-RA,Ecar01754…
Biological Process	circulatory system development	GO:0072359	5	7.18165e-08	1.53245	134	752	800	6880	Ecar03211-RA,Ecar12685-RA,Ecar03108-RA,Ecar11382-RA,Ecar01338-RA,Ecar06557-RA,Ecar03588-RA,Ecar15091-RA,Ecar00886-RA,Ecar04526-RA,Ecar19521-RA,Ecar01258-RA,Ecar14226-RA,Ecar17998-RA,Ecar00293-RA,Ecar12792-RA,Ecar05705-RA,Ecar00543-RA,Ecar11676-RA,Ecar10479-RA,Ecar14234-RA,Ecar12038-RA,Ecar08702-RA,Ecar07897-RA,Ecar00601-RA,Ecar08478-RA,Ecar11423-RA,Ecar05715-RA,Ecar19932-RA,Ecar13684-RA,Ecar05707…
Biological Process	inorganic anion transport	GO:0015698	5	8.16111e-08	2.55085	35	118	800	6880	Ecar07975-RA,Ecar11026-RA,Ecar04595-RA,Ecar06557-RA,Ecar07435-RA,Ecar10158-RA,Ecar04548-RA,Ecar00715-RA,Ecar05258-RA,Ecar14584-RA,Ecar14896-RA,Ecar14433-RA,Ecar02122-RA,Ecar02854-RA,Ecar04508-RA,Ecar16286-RA,Ecar13502-RA,Ecar11895-RA,Ecar16787-RA,Ecar06894-RA,Ecar11370-RA,Ecar07626-RA,Ecar07436-RA,Ecar11839-RA,Ecar06811-RA,Ecar15913-RA,Ecar04968-RA,Ecar14897-RA,Ecar09623-RA,Ecar05741-RA,Ecar17281…
Biological Process	cell motility	GO:0048870	3	8.70721e-08	1.44187	169	1008	800	6880	Ecar01191-RA,Ecar03211-RA,Ecar12685-RA,Ecar01144-RA,Ecar18587-RA,Ecar13140-RA,Ecar07081-RA,Ecar11382-RA,Ecar15904-RA,Ecar01338-RA,Ecar07197-RA,Ecar15091-RA,Ecar07002-RA,Ecar00516-RA,Ecar04526-RA,Ecar07163-RA,Ecar13966-RA,Ecar13458-RA,Ecar01258-RA,Ecar01142-RA,Ecar17998-RA,Ecar06188-RA,Ecar00293-RA,Ecar01308-RA,Ecar07421-RA,Ecar15445-RA,Ecar16419-RA,Ecar13319-RA,Ecar05705-RA,Ecar13293-RA,Ecar09913…
Biological Process	nephron tubule formation	GO:0072079	7	8.83011e-08	6.61538	10	13	800	6880	Ecar15997-RA,Ecar15999-RA,Ecar05705-RA,Ecar05715-RA,Ecar05707-RA,Ecar15996-RA,Ecar05700-RA,Ecar02518-RA,Ecar05714-RA,Ecar05711-RA,
Biological Process	otic placode formation	GO:0043049	5	8.83011e-08	6.61538	10	13	800	6880	Ecar15997-RA,Ecar15999-RA,Ecar05705-RA,Ecar05715-RA,Ecar05707-RA,Ecar15996-RA,Ecar05700-RA,Ecar02518-RA,Ecar05714-RA,Ecar05711-RA,
Biological Process	sensory system development	GO:0048880	5	8.86885e-08	1.54922	127	705	800	6880	Ecar01191-RA,Ecar15997-RA,Ecar12685-RA,Ecar01144-RA,Ecar18587-RA,Ecar03624-RA,Ecar01338-RA,Ecar06557-RA,Ecar07002-RA,Ecar04526-RA,Ecar19521-RA,Ecar13458-RA,Ecar01318-RA,Ecar01142-RA,Ecar17998-RA,Ecar09094-RA,Ecar08329-RA,Ecar08330-RA,Ecar08571-RA,Ecar15999-RA,Ecar13319-RA,Ecar02800-RA,Ecar05705-RA,Ecar06515-RA,Ecar09013-RA,Ecar19954-RA,Ecar14234-RA,Ecar07897-RA,Ecar16185-RA,Ecar02795-RA,Ecar05715…
Biological Process	negative regulation of RNA metabolic process	GO:0051253	8	8.95519e-08	1.50159	143	819	800	6880	Ecar12249-RA,Ecar15997-RA,Ecar12685-RA,Ecar01144-RA,Ecar18587-RA,Ecar13140-RA,Ecar03108-RA,Ecar03624-RA,Ecar01338-RA,Ecar12466-RA,Ecar01936-RA,Ecar07289-RA,Ecar00516-RA,Ecar19521-RA,Ecar01142-RA,Ecar00635-RA,Ecar09757-RA,Ecar15999-RA,Ecar02800-RA,Ecar05705-RA,Ecar18860-RA,Ecar12655-RA,Ecar09269-RA,Ecar13819-RA,Ecar16791-RA,Ecar07897-RA,Ecar02469-RA,Ecar08478-RA,Ecar07026-RA,Ecar02795-RA,Ecar11423…
Biological Process	central nervous system development	GO:0007417	5	1.13879e-07	1.46645	155	909	800	6880	Ecar01191-RA,Ecar07173-RA,Ecar15997-RA,Ecar12685-RA,Ecar01144-RA,Ecar14156-RA,Ecar13140-RA,Ecar03108-RA,Ecar01338-RA,Ecar04595-RA,Ecar06557-RA,Ecar15091-RA,Ecar10158-RA,Ecar00312-RA,Ecar13458-RA,Ecar01142-RA,Ecar04548-RA,Ecar17998-RA,Ecar03340-RA,Ecar15999-RA,Ecar01308-RA,Ecar12792-RA,Ecar16419-RA,Ecar02800-RA,Ecar05705-RA,Ecar10479-RA,Ecar00344-RA,Ecar07897-RA,Ecar00601-RA,Ecar00227-RA,Ecar08478…
Biological Process	negative regulation of cellular biosynthetic process	GO:0031327	7	1.14676e-07	1.45951	158	931	800	6880	Ecar12249-RA,Ecar15997-RA,Ecar12685-RA,Ecar01144-RA,Ecar13140-RA,Ecar03108-RA,Ecar03624-RA,Ecar01338-RA,Ecar12466-RA,Ecar01936-RA,Ecar07289-RA,Ecar00886-RA,Ecar19521-RA,Ecar01142-RA,Ecar09789-RA,Ecar00635-RA,Ecar08329-RA,Ecar08330-RA,Ecar09757-RA,Ecar15999-RA,Ecar02800-RA,Ecar05705-RA,Ecar18860-RA,Ecar12655-RA,Ecar12038-RA,Ecar09269-RA,Ecar13819-RA,Ecar16791-RA,Ecar07897-RA,Ecar16185-RA,Ecar01623…
Biological Process	reproduction	GO:0000003	2	1.27298e-07	1.27455	297	2004	800	6880	Ecar12249-RA,Ecar03211-RA,Ecar07975-RA,Ecar06489-RA,Ecar07173-RA,Ecar15997-RA,Ecar12685-RA,Ecar01304-RA,Ecar16325-RA,Ecar16853-RA,Ecar18587-RA,Ecar13140-RA,Ecar03108-RA,Ecar07081-RA,Ecar01338-RA,Ecar04595-RA,Ecar14406-RA,Ecar07435-RA,Ecar12466-RA,Ecar09184-RA,Ecar15091-RA,Ecar00516-RA,Ecar04526-RA,Ecar04593-RA,Ecar10158-RA,Ecar11564-RA,Ecar07163-RA,Ecar19521-RA,Ecar02560-RA,Ecar02379-RA,Ecar10707…
Biological Process	epithelium development	GO:0060429	5	1.41956e-07	1.33311	235	1516	800	6880	Ecar01191-RA,Ecar12249-RA,Ecar03211-RA,Ecar07173-RA,Ecar15997-RA,Ecar12685-RA,Ecar01304-RA,Ecar01144-RA,Ecar13140-RA,Ecar03108-RA,Ecar03624-RA,Ecar06557-RA,Ecar12466-RA,Ecar01752-RA,Ecar03588-RA,Ecar15091-RA,Ecar07002-RA,Ecar00516-RA,Ecar04593-RA,Ecar13966-RA,Ecar01318-RA,Ecar01258-RA,Ecar01142-RA,Ecar17998-RA,Ecar09094-RA,Ecar01611-RA,Ecar08571-RA,Ecar00293-RA,Ecar15999-RA,Ecar01308-RA,Ecar07421…
Biological Process	cell maturation	GO:0048469	5	1.44518e-07	1.80168	75	358	800	6880	Ecar12249-RA,Ecar14406-RA,Ecar03588-RA,Ecar07002-RA,Ecar00516-RA,Ecar08233-RA,Ecar15766-RA,Ecar15736-RA,Ecar06204-RA,Ecar05705-RA,Ecar07853-RA,Ecar19954-RA,Ecar14234-RA,Ecar09269-RA,Ecar02469-RA,Ecar07026-RA,Ecar05715-RA,Ecar04772-RA,Ecar05707-RA,Ecar13787-RA,Ecar06643-RA,Ecar12209-RA,Ecar12325-RA,Ecar02395-RA,Ecar01687-RA,Ecar04290-RA,Ecar04840-RA,Ecar05137-RA,Ecar06801-RA,Ecar11087-RA,Ecar06742…
Biological Process	protein polymerization	GO:0051258	7	1.58482e-07	2.13886	48	193	800	6880	Ecar12685-RA,Ecar01304-RA,Ecar14156-RA,Ecar04526-RA,Ecar13458-RA,Ecar09094-RA,Ecar01308-RA,Ecar18956-RA,Ecar07853-RA,Ecar09152-RA,Ecar14896-RA,Ecar08187-RA,Ecar07897-RA,Ecar05132-RA,Ecar13787-RA,Ecar06484-RA,Ecar06186-RA,Ecar19940-RA,Ecar01687-RA,Ecar11370-RA,Ecar13952-RA,Ecar11193-RA,Ecar18564-RA,Ecar17124-RA,Ecar08531-RA,Ecar00026-RA,Ecar16506-RA,Ecar07937-RA,Ecar14514-RA,Ecar18955-RA,Ecar06783…
Biological Process	negative regulation of fat cell differentiation	GO:0045599	7	1.65795e-07	4.1697	16	33	800	6880	Ecar03211-RA,Ecar00293-RA,Ecar01308-RA,Ecar05705-RA,Ecar05715-RA,Ecar05707-RA,Ecar04107-RA,Ecar01754-RA,Ecar05700-RA,Ecar02518-RA,Ecar06783-RA,Ecar05714-RA,Ecar07524-RA,Ecar05706-RA,Ecar05711-RA,Ecar03232-RA,
Biological Process	columnar/cuboidal epithelial cell differentiation	GO:0002065	6	1.67331e-07	1.71601	86	431	800	6880	Ecar12249-RA,Ecar03211-RA,Ecar07173-RA,Ecar01304-RA,Ecar13140-RA,Ecar06557-RA,Ecar12466-RA,Ecar00516-RA,Ecar04593-RA,Ecar17998-RA,Ecar08571-RA,Ecar00293-RA,Ecar12792-RA,Ecar05705-RA,Ecar13293-RA,Ecar19954-RA,Ecar02469-RA,Ecar08478-RA,Ecar11423-RA,Ecar05715-RA,Ecar05707-RA,Ecar01253-RA,Ecar17451-RA,Ecar06643-RA,Ecar02029-RA,Ecar02890-RA,Ecar07695-RA,Ecar12209-RA,Ecar12325-RA,Ecar04290-RA,Ecar04758…
Biological Process	reproductive process	GO:0022414	2	1.76395e-07	1.27718	289	1946	800	6880	Ecar12249-RA,Ecar03211-RA,Ecar07975-RA,Ecar06489-RA,Ecar07173-RA,Ecar15997-RA,Ecar12685-RA,Ecar01304-RA,Ecar16325-RA,Ecar16853-RA,Ecar18587-RA,Ecar13140-RA,Ecar03108-RA,Ecar07081-RA,Ecar01338-RA,Ecar04595-RA,Ecar14406-RA,Ecar07435-RA,Ecar12466-RA,Ecar09184-RA,Ecar15091-RA,Ecar00516-RA,Ecar04526-RA,Ecar04593-RA,Ecar10158-RA,Ecar11564-RA,Ecar07163-RA,Ecar19521-RA,Ecar02560-RA,Ecar02379-RA,Ecar10707…
Biological Process	gamete generation	GO:0007276	4	1.79081e-07	1.38252	195	1213	800	6880	Ecar12249-RA,Ecar03211-RA,Ecar07173-RA,Ecar12685-RA,Ecar01304-RA,Ecar16325-RA,Ecar16853-RA,Ecar18587-RA,Ecar13140-RA,Ecar03108-RA,Ecar07081-RA,Ecar01338-RA,Ecar14406-RA,Ecar12466-RA,Ecar00516-RA,Ecar04593-RA,Ecar11564-RA,Ecar07163-RA,Ecar09789-RA,Ecar17998-RA,Ecar08329-RA,Ecar08330-RA,Ecar00293-RA,Ecar16419-RA,Ecar05705-RA,Ecar18956-RA,Ecar06515-RA,Ecar09013-RA,Ecar13092-RA,Ecar13293-RA,Ecar00543…
Biological Process	epithelial cell differentiation	GO:0030855	5	1.83883e-07	1.52109	130	735	800	6880	Ecar12249-RA,Ecar03211-RA,Ecar07173-RA,Ecar15997-RA,Ecar01304-RA,Ecar01144-RA,Ecar13140-RA,Ecar03108-RA,Ecar06557-RA,Ecar12466-RA,Ecar01752-RA,Ecar15091-RA,Ecar00516-RA,Ecar04593-RA,Ecar01318-RA,Ecar01142-RA,Ecar17998-RA,Ecar09094-RA,Ecar01611-RA,Ecar08571-RA,Ecar00293-RA,Ecar15999-RA,Ecar12792-RA,Ecar13319-RA,Ecar05705-RA,Ecar06515-RA,Ecar13293-RA,Ecar09913-RA,Ecar10479-RA,Ecar19954-RA,Ecar09911…
Biological Process	eye development	GO:0001654	6	2.09117e-07	1.5366	124	694	800	6880	Ecar01191-RA,Ecar15997-RA,Ecar12685-RA,Ecar01144-RA,Ecar18587-RA,Ecar03624-RA,Ecar01338-RA,Ecar06557-RA,Ecar07002-RA,Ecar04526-RA,Ecar13458-RA,Ecar01318-RA,Ecar01142-RA,Ecar17998-RA,Ecar09094-RA,Ecar08329-RA,Ecar08330-RA,Ecar08571-RA,Ecar15999-RA,Ecar13319-RA,Ecar02800-RA,Ecar05705-RA,Ecar06515-RA,Ecar09013-RA,Ecar19954-RA,Ecar14234-RA,Ecar07897-RA,Ecar16185-RA,Ecar02795-RA,Ecar05715-RA,Ecar05707…
Biological Process	visual system development	GO:0150063	6	2.09117e-07	1.5366	124	694	800	6880	Ecar01191-RA,Ecar15997-RA,Ecar12685-RA,Ecar01144-RA,Ecar18587-RA,Ecar03624-RA,Ecar01338-RA,Ecar06557-RA,Ecar07002-RA,Ecar04526-RA,Ecar13458-RA,Ecar01318-RA,Ecar01142-RA,Ecar17998-RA,Ecar09094-RA,Ecar08329-RA,Ecar08330-RA,Ecar08571-RA,Ecar15999-RA,Ecar13319-RA,Ecar02800-RA,Ecar05705-RA,Ecar06515-RA,Ecar09013-RA,Ecar19954-RA,Ecar14234-RA,Ecar07897-RA,Ecar16185-RA,Ecar02795-RA,Ecar05715-RA,Ecar05707…
Biological Process	positive regulation of interleukin-1 production	GO:0032732	9	2.42566e-07	4.86087	13	23	800	6880	Ecar00886-RA,Ecar04526-RA,Ecar12038-RA,Ecar06484-RA,Ecar13041-RA,Ecar18564-RA,Ecar07937-RA,Ecar14514-RA,Ecar07901-RA,Ecar08699-RA,Ecar11480-RA,Ecar09441-RA,Ecar08232-RA,
Biological Process	trachea morphogenesis	GO:0060439	5	2.43085e-07	4.3	15	30	800	6880	Ecar02058-RA,Ecar16340-RA,Ecar15924-RA,Ecar06445-RA,Ecar15698-RA,Ecar12175-RA,Ecar09762-RA,Ecar01559-RA,Ecar14612-RA,Ecar16547-RA,Ecar19987-RA,Ecar16149-RA,Ecar12348-RA,Ecar09765-RA,Ecar06578-RA,
Biological Process	regulation of tube size, open tracheal system	GO:0035151	6	2.4392e-07	2.83171	27	82	800	6880	Ecar02058-RA,Ecar01318-RA,Ecar17998-RA,Ecar09913-RA,Ecar09911-RA,Ecar06445-RA,Ecar15702-RA,Ecar15698-RA,Ecar12175-RA,Ecar01253-RA,Ecar11868-RA,Ecar09762-RA,Ecar15426-RA,Ecar01559-RA,Ecar14612-RA,Ecar11862-RA,Ecar15701-RA,Ecar09819-RA,Ecar01319-RA,Ecar16547-RA,Ecar10865-RA,Ecar19987-RA,Ecar09910-RA,Ecar12348-RA,Ecar06962-RA,Ecar09765-RA,Ecar06578-RA,
Biological Process	commitment of neuronal cell to specific neuron type in forebrain	GO:0021902	7	2.6172e-07	7.64444	8	9	800	6880	Ecar01144-RA,Ecar01142-RA,Ecar05705-RA,Ecar12848-RA,Ecar05700-RA,Ecar02518-RA,Ecar05706-RA,Ecar01141-RA,
Biological Process	positive regulation of histone H3-K14 acetylation	GO:0071442	12	2.6172e-07	7.64444	8	9	800	6880	Ecar09789-RA,Ecar05705-RA,Ecar05715-RA,Ecar05707-RA,Ecar05700-RA,Ecar02518-RA,Ecar05714-RA,Ecar05711-RA,
Biological Process	tubulin complex assembly	GO:0007021	7	2.6172e-07	7.64444	8	9	800	6880	Ecar04526-RA,Ecar06484-RA,Ecar18564-RA,Ecar07937-RA,Ecar14514-RA,Ecar07901-RA,Ecar08232-RA,Ecar05347-RA,
Biological Process	regulation of myosin II filament assembly	GO:0043520	10	2.6172e-07	7.64444	8	9	800	6880	Ecar13293-RA,Ecar02890-RA,Ecar04477-RA,Ecar02891-RA,Ecar04775-RA,Ecar07512-RA,Ecar05325-RA,Ecar04392-RA,
Biological Process	pons development	GO:0021548	4	2.76829e-07	6.14286	10	14	800	6880	Ecar15997-RA,Ecar06557-RA,Ecar15999-RA,Ecar07626-RA,Ecar15996-RA,Ecar01077-RA,Ecar15913-RA,Ecar19941-RA,Ecar09534-RA,Ecar06556-RA,
Biological Process	establishment or maintenance of transmembrane electrochemical gradient	GO:0010248	7	2.76829e-07	6.14286	10	14	800	6880	Ecar18149-RA,Ecar16080-RA,Ecar09762-RA,Ecar01559-RA,Ecar09732-RA,Ecar08954-RA,Ecar19987-RA,Ecar09487-RA,Ecar12348-RA,Ecar09765-RA,
Biological Process	neural nucleus development	GO:0048857	4	2.7969e-07	4.04706	16	34	800	6880	Ecar15997-RA,Ecar06557-RA,Ecar13458-RA,Ecar15999-RA,Ecar06186-RA,Ecar07626-RA,Ecar15996-RA,Ecar01077-RA,Ecar16506-RA,Ecar15913-RA,Ecar08458-RA,Ecar19941-RA,Ecar09680-RA,Ecar09534-RA,Ecar06556-RA,Ecar09682-RA,
Biological Process	negative regulation of DNA demethylation	GO:1901536	9	2.80806e-07	8.6	7	7	800	6880	Ecar05705-RA,Ecar05715-RA,Ecar05707-RA,Ecar05700-RA,Ecar02518-RA,Ecar05714-RA,Ecar05711-RA,
Biological Process	anterograde axonal protein transport	GO:0099641	11	2.80806e-07	8.6	7	7	800	6880	Ecar04526-RA,Ecar06484-RA,Ecar18564-RA,Ecar07937-RA,Ecar14514-RA,Ecar07901-RA,Ecar08232-RA,
Biological Process	positive regulation of T-helper 2 cell cytokine production	GO:2000553	11	2.80806e-07	8.6	7	7	800	6880	Ecar05705-RA,Ecar05715-RA,Ecar05707-RA,Ecar05700-RA,Ecar02518-RA,Ecar05714-RA,Ecar05711-RA,
Biological Process	regulation of cell proliferation involved in mesonephros development	GO:2000606	7	2.80806e-07	8.6	7	7	800	6880	Ecar05705-RA,Ecar05715-RA,Ecar05707-RA,Ecar05700-RA,Ecar02518-RA,Ecar05714-RA,Ecar05711-RA,
Biological Process	negative regulation of cell proliferation involved in mesonephros development	GO:2000607	8	2.80806e-07	8.6	7	7	800	6880	Ecar05705-RA,Ecar05715-RA,Ecar05707-RA,Ecar05700-RA,Ecar02518-RA,Ecar05714-RA,Ecar05711-RA,
Biological Process	positive regulation of thyroid hormone generation	GO:2000611	7	2.80806e-07	8.6	7	7	800	6880	Ecar05705-RA,Ecar05715-RA,Ecar05707-RA,Ecar05700-RA,Ecar02518-RA,Ecar05714-RA,Ecar05711-RA,
Biological Process	regulation of thyroid hormone generation	GO:2000609	6	2.80806e-07	8.6	7	7	800	6880	Ecar05705-RA,Ecar05715-RA,Ecar05707-RA,Ecar05700-RA,Ecar02518-RA,Ecar05714-RA,Ecar05711-RA,
Biological Process	regulation of fibroblast growth factor receptor signaling pathway involved in ureteric bud formation	GO:2000702	8	2.80806e-07	8.6	7	7	800	6880	Ecar05705-RA,Ecar05715-RA,Ecar05707-RA,Ecar05700-RA,Ecar02518-RA,Ecar05714-RA,Ecar05711-RA,
Biological Process	negative regulation of fibroblast growth factor receptor signaling pathway involved in ureteric bud formation	GO:2000703	9	2.80806e-07	8.6	7	7	800	6880	Ecar05705-RA,Ecar05715-RA,Ecar05707-RA,Ecar05700-RA,Ecar02518-RA,Ecar05714-RA,Ecar05711-RA,
Biological Process	glial cell-derived neurotrophic factor receptor signaling pathway involved in ureteric bud formation	GO:2000701	10	2.80806e-07	8.6	7	7	800	6880	Ecar05705-RA,Ecar05715-RA,Ecar05707-RA,Ecar05700-RA,Ecar02518-RA,Ecar05714-RA,Ecar05711-RA,
Biological Process	fibroblast growth factor receptor signaling pathway involved in ureteric bud formation	GO:2000699	10	2.80806e-07	8.6	7	7	800	6880	Ecar05705-RA,Ecar05715-RA,Ecar05707-RA,Ecar05700-RA,Ecar02518-RA,Ecar05714-RA,Ecar05711-RA,
Biological Process	negative regulation of glial cell-derived neurotrophic factor receptor signaling pathway involved in ureteric bud formation	GO:2000734	8	2.80806e-07	8.6	7	7	800	6880	Ecar05705-RA,Ecar05715-RA,Ecar05707-RA,Ecar05700-RA,Ecar02518-RA,Ecar05714-RA,Ecar05711-RA,
Biological Process	regulation of glial cell-derived neurotrophic factor receptor signaling pathway involved in ureteric bud formation	GO:2000733	7	2.80806e-07	8.6	7	7	800	6880	Ecar05705-RA,Ecar05715-RA,Ecar05707-RA,Ecar05700-RA,Ecar02518-RA,Ecar05714-RA,Ecar05711-RA,
Biological Process	pro-T cell differentiation	GO:0002572	7	2.80806e-07	8.6	7	7	800	6880	Ecar05705-RA,Ecar05715-RA,Ecar05707-RA,Ecar05700-RA,Ecar02518-RA,Ecar05714-RA,Ecar05711-RA,
Biological Process	cellular response to butyrate	GO:1903545	8	2.80806e-07	8.6	7	7	800	6880	Ecar04526-RA,Ecar06484-RA,Ecar18564-RA,Ecar07937-RA,Ecar14514-RA,Ecar07901-RA,Ecar08232-RA,
Biological Process	response to interleukin-11	GO:0071105	6	2.80806e-07	8.6	7	7	800	6880	Ecar04526-RA,Ecar06484-RA,Ecar18564-RA,Ecar07937-RA,Ecar14514-RA,Ecar07901-RA,Ecar08232-RA,
Biological Process	cellular response to interleukin-11	GO:0071348	7	2.80806e-07	8.6	7	7	800	6880	Ecar04526-RA,Ecar06484-RA,Ecar18564-RA,Ecar07937-RA,Ecar14514-RA,Ecar07901-RA,Ecar08232-RA,
Biological Process	cell proliferation involved in mesonephros development	GO:0061209	5	2.80806e-07	8.6	7	7	800	6880	Ecar05705-RA,Ecar05715-RA,Ecar05707-RA,Ecar05700-RA,Ecar02518-RA,Ecar05714-RA,Ecar05711-RA,
Biological Process	negative regulation of mesonephros development	GO:0061218	7	2.80806e-07	8.6	7	7	800	6880	Ecar05705-RA,Ecar05715-RA,Ecar05707-RA,Ecar05700-RA,Ecar02518-RA,Ecar05714-RA,Ecar05711-RA,
Biological Process	cardiac muscle contraction	GO:0060048	7	3.22332e-07	2.79759	27	83	800	6880	Ecar08233-RA,Ecar17998-RA,Ecar15736-RA,Ecar18149-RA,Ecar09013-RA,Ecar11676-RA,Ecar16080-RA,Ecar20072-RA,Ecar09762-RA,Ecar01559-RA,Ecar09732-RA,Ecar06959-RA,Ecar00413-RA,Ecar05712-RA,Ecar08954-RA,Ecar05596-RA,Ecar16196-RA,Ecar11677-RA,Ecar19987-RA,Ecar00386-RA,Ecar12002-RA,Ecar09487-RA,Ecar12348-RA,Ecar12000-RA,Ecar12671-RA,Ecar02473-RA,Ecar09765-RA,
Biological Process	regulation of cellular component organization	GO:0051128	5	3.60739e-07	1.28616	268	1792	800	6880	Ecar01191-RA,Ecar12249-RA,Ecar03211-RA,Ecar07173-RA,Ecar15997-RA,Ecar12685-RA,Ecar01304-RA,Ecar01144-RA,Ecar14156-RA,Ecar03108-RA,Ecar15904-RA,Ecar01338-RA,Ecar14406-RA,Ecar19271-RA,Ecar12466-RA,Ecar09184-RA,Ecar07002-RA,Ecar00886-RA,Ecar04526-RA,Ecar08581-RA,Ecar19521-RA,Ecar13966-RA,Ecar00312-RA,Ecar13458-RA,Ecar02379-RA,Ecar04239-RA,Ecar10707-RA,Ecar01258-RA,Ecar15766-RA,Ecar01142-RA,Ecar09789…
Biological Process	anatomical structure maturation	GO:0071695	4	3.8633e-07	1.73782	78	386	800	6880	Ecar12249-RA,Ecar15997-RA,Ecar14406-RA,Ecar03588-RA,Ecar07002-RA,Ecar00516-RA,Ecar08233-RA,Ecar15766-RA,Ecar15736-RA,Ecar06204-RA,Ecar15999-RA,Ecar05705-RA,Ecar07853-RA,Ecar19954-RA,Ecar14234-RA,Ecar09269-RA,Ecar02469-RA,Ecar07026-RA,Ecar05715-RA,Ecar04772-RA,Ecar05707-RA,Ecar13787-RA,Ecar06643-RA,Ecar12209-RA,Ecar12325-RA,Ecar02395-RA,Ecar01687-RA,Ecar04290-RA,Ecar04840-RA,Ecar05137-RA,Ecar06801…
Biological Process	positive regulation of angiogenesis	GO:0045766	8	3.99492e-07	2.56346	31	104	800	6880	Ecar03211-RA,Ecar11382-RA,Ecar00886-RA,Ecar04526-RA,Ecar00293-RA,Ecar05705-RA,Ecar12038-RA,Ecar00601-RA,Ecar13684-RA,Ecar06484-RA,Ecar13041-RA,Ecar04290-RA,Ecar04840-RA,Ecar02117-RA,Ecar05137-RA,Ecar01754-RA,Ecar18564-RA,Ecar05610-RA,Ecar17810-RA,Ecar05700-RA,Ecar05712-RA,Ecar02518-RA,Ecar07937-RA,Ecar14514-RA,Ecar07901-RA,Ecar16196-RA,Ecar02111-RA,Ecar08699-RA,Ecar09441-RA,Ecar05706-RA,Ecar08232…
Biological Process	negative regulation of biosynthetic process	GO:0009890	6	4.16062e-07	1.43182	158	949	800	6880	Ecar12249-RA,Ecar15997-RA,Ecar12685-RA,Ecar01144-RA,Ecar13140-RA,Ecar03108-RA,Ecar03624-RA,Ecar01338-RA,Ecar12466-RA,Ecar01936-RA,Ecar07289-RA,Ecar00886-RA,Ecar19521-RA,Ecar01142-RA,Ecar09789-RA,Ecar00635-RA,Ecar08329-RA,Ecar08330-RA,Ecar09757-RA,Ecar15999-RA,Ecar02800-RA,Ecar05705-RA,Ecar18860-RA,Ecar12655-RA,Ecar12038-RA,Ecar09269-RA,Ecar13819-RA,Ecar16791-RA,Ecar07897-RA,Ecar16185-RA,Ecar01623…
Biological Process	ionotropic glutamate receptor signaling pathway	GO:0035235	8	4.67165e-07	3.74872	17	39	800	6880	Ecar01308-RA,Ecar11187-RA,Ecar09762-RA,Ecar01559-RA,Ecar03120-RA,Ecar04144-RA,Ecar06783-RA,Ecar19987-RA,Ecar08927-RA,Ecar12348-RA,Ecar07524-RA,Ecar08745-RA,Ecar01920-RA,Ecar12302-RA,Ecar09765-RA,Ecar08743-RA,Ecar03232-RA,
Biological Process	ligand-gated ion channel signaling pathway	GO:1990806	6	4.67165e-07	3.74872	17	39	800	6880	Ecar01308-RA,Ecar11187-RA,Ecar09762-RA,Ecar01559-RA,Ecar03120-RA,Ecar04144-RA,Ecar06783-RA,Ecar19987-RA,Ecar08927-RA,Ecar12348-RA,Ecar07524-RA,Ecar08745-RA,Ecar01920-RA,Ecar12302-RA,Ecar09765-RA,Ecar08743-RA,Ecar03232-RA,
Biological Process	response to estradiol	GO:0032355	6	5.3663e-07	2.28531	38	143	800	6880	Ecar07197-RA,Ecar04526-RA,Ecar00312-RA,Ecar00344-RA,Ecar16791-RA,Ecar00227-RA,Ecar07445-RA,Ecar06484-RA,Ecar06643-RA,Ecar03961-RA,Ecar16790-RA,Ecar03344-RA,Ecar05216-RA,Ecar18893-RA,Ecar00397-RA,Ecar00395-RA,Ecar00464-RA,Ecar10660-RA,Ecar18564-RA,Ecar00369-RA,Ecar16796-RA,Ecar00908-RA,Ecar18714-RA,Ecar10663-RA,Ecar01823-RA,Ecar07937-RA,Ecar14514-RA,Ecar07901-RA,Ecar06644-RA,Ecar04435-RA,Ecar10154…
Biological Process	eye-antennal disc morphogenesis	GO:0007455	7	5.37078e-07	3.30769	20	52	800	6880	Ecar17998-RA,Ecar13319-RA,Ecar06515-RA,Ecar06643-RA,Ecar02029-RA,Ecar07111-RA,Ecar06514-RA,Ecar10037-RA,Ecar02027-RA,Ecar13318-RA,Ecar02111-RA,Ecar06644-RA,Ecar13890-RA,Ecar09680-RA,Ecar10029-RA,Ecar10030-RA,Ecar03163-RA,Ecar10032-RA,Ecar05578-RA,Ecar09682-RA,
Biological Process	negative regulation of nucleobase-containing compound metabolic process	GO:0045934	7	5.4611e-07	1.44295	150	894	800	6880	Ecar12249-RA,Ecar15997-RA,Ecar12685-RA,Ecar16325-RA,Ecar01144-RA,Ecar18587-RA,Ecar13140-RA,Ecar03108-RA,Ecar03624-RA,Ecar01338-RA,Ecar12466-RA,Ecar01936-RA,Ecar07289-RA,Ecar00516-RA,Ecar19521-RA,Ecar01142-RA,Ecar00635-RA,Ecar08329-RA,Ecar08330-RA,Ecar09757-RA,Ecar15999-RA,Ecar02800-RA,Ecar05705-RA,Ecar18860-RA,Ecar12655-RA,Ecar09269-RA,Ecar13819-RA,Ecar16791-RA,Ecar07897-RA,Ecar02469-RA,Ecar08478…
Biological Process	cardiac right ventricle morphogenesis	GO:0003215	6	6.10897e-07	4.91429	12	21	800	6880	Ecar05705-RA,Ecar05715-RA,Ecar05707-RA,Ecar05700-RA,Ecar05712-RA,Ecar02518-RA,Ecar08480-RA,Ecar05714-RA,Ecar16196-RA,Ecar07487-RA,Ecar07485-RA,Ecar05711-RA,
Biological Process	adult somatic muscle development	GO:0007527	6	6.10897e-07	4.91429	12	21	800	6880	Ecar00927-RA,Ecar13293-RA,Ecar02890-RA,Ecar10861-RA,Ecar04477-RA,Ecar06516-RA,Ecar02891-RA,Ecar04775-RA,Ecar07512-RA,Ecar14125-RA,Ecar05325-RA,Ecar04392-RA,
Biological Process	obsolete heterochromatin organization involved in chromatin silencing	GO:0070868	0	6.18608e-07	4.3	14	28	800	6880	Ecar12249-RA,Ecar12685-RA,Ecar02800-RA,Ecar07897-RA,Ecar02795-RA,Ecar12209-RA,Ecar12325-RA,Ecar19940-RA,Ecar02788-RA,Ecar00026-RA,Ecar02784-RA,Ecar12062-RA,Ecar12096-RA,Ecar02799-RA,
Biological Process	adult locomotory behavior	GO:0008344	5	6.54967e-07	1.93852	55	244	800	6880	Ecar12685-RA,Ecar04595-RA,Ecar15091-RA,Ecar08233-RA,Ecar10158-RA,Ecar15766-RA,Ecar04548-RA,Ecar09094-RA,Ecar15736-RA,Ecar01308-RA,Ecar10479-RA,Ecar16791-RA,Ecar07897-RA,Ecar00601-RA,Ecar07026-RA,Ecar14433-RA,Ecar02122-RA,Ecar16790-RA,Ecar18662-RA,Ecar19940-RA,Ecar02395-RA,Ecar09762-RA,Ecar15765-RA,Ecar01675-RA,Ecar06801-RA,Ecar01559-RA,Ecar11087-RA,Ecar13952-RA,Ecar18377-RA,Ecar16796-RA,Ecar10274…
Biological Process	stem cell differentiation	GO:0048863	5	6.82835e-07	1.97876	52	226	800	6880	Ecar15997-RA,Ecar11382-RA,Ecar15999-RA,Ecar12792-RA,Ecar02800-RA,Ecar01623-RA,Ecar08478-RA,Ecar02795-RA,Ecar11423-RA,Ecar06341-RA,Ecar06643-RA,Ecar17325-RA,Ecar02589-RA,Ecar06344-RA,Ecar04290-RA,Ecar04758-RA,Ecar16998-RA,Ecar04840-RA,Ecar02788-RA,Ecar05137-RA,Ecar00791-RA,Ecar01280-RA,Ecar07501-RA,Ecar12568-RA,Ecar10660-RA,Ecar15996-RA,Ecar08682-RA,Ecar01077-RA,Ecar10663-RA,Ecar04042-RA,Ecar05712…
Biological Process	localization	GO:0051179	2	7.26379e-07	1.17128	441	3238	800	6880	Ecar01191-RA,Ecar11875-RA,Ecar12249-RA,Ecar03211-RA,Ecar07975-RA,Ecar06489-RA,Ecar07173-RA,Ecar12685-RA,Ecar01304-RA,Ecar16325-RA,Ecar01144-RA,Ecar16853-RA,Ecar18587-RA,Ecar13140-RA,Ecar11026-RA,Ecar03108-RA,Ecar07081-RA,Ecar18840-RA,Ecar11382-RA,Ecar03624-RA,Ecar15904-RA,Ecar01338-RA,Ecar04595-RA,Ecar14406-RA,Ecar06557-RA,Ecar19271-RA,Ecar07197-RA,Ecar07435-RA,Ecar09366-RA,Ecar01752-RA,Ecar01936…
Biological Process	sodium ion export across plasma membrane	GO:0036376	10	7.43969e-07	5.73333	10	15	800	6880	Ecar18149-RA,Ecar16080-RA,Ecar09762-RA,Ecar01559-RA,Ecar09732-RA,Ecar08954-RA,Ecar19987-RA,Ecar09487-RA,Ecar12348-RA,Ecar09765-RA,
Biological Process	negative regulation of kidney development	GO:0090185	6	7.43969e-07	5.73333	10	15	800	6880	Ecar15997-RA,Ecar15999-RA,Ecar05705-RA,Ecar05715-RA,Ecar05707-RA,Ecar15996-RA,Ecar05700-RA,Ecar02518-RA,Ecar05714-RA,Ecar05711-RA,
Biological Process	otic vesicle formation	GO:0030916	6	7.43969e-07	5.73333	10	15	800	6880	Ecar15997-RA,Ecar15999-RA,Ecar05705-RA,Ecar05715-RA,Ecar05707-RA,Ecar15996-RA,Ecar05700-RA,Ecar02518-RA,Ecar05714-RA,Ecar05711-RA,
Biological Process	striated muscle contraction	GO:0006941	6	7.98917e-07	2.49159	31	107	800	6880	Ecar08233-RA,Ecar17998-RA,Ecar15736-RA,Ecar06204-RA,Ecar18149-RA,Ecar09013-RA,Ecar11676-RA,Ecar16080-RA,Ecar20072-RA,Ecar09762-RA,Ecar01559-RA,Ecar09732-RA,Ecar06959-RA,Ecar00413-RA,Ecar05712-RA,Ecar08954-RA,Ecar05596-RA,Ecar17885-RA,Ecar16196-RA,Ecar11677-RA,Ecar19987-RA,Ecar00386-RA,Ecar12002-RA,Ecar09988-RA,Ecar09487-RA,Ecar12348-RA,Ecar12000-RA,Ecar12671-RA,Ecar02473-RA,Ecar09765-RA,Ecar18668…
Biological Process	multicellular organismal reproductive process	GO:0048609	3	8.33472e-07	1.31042	231	1516	800	6880	Ecar12249-RA,Ecar03211-RA,Ecar06489-RA,Ecar07173-RA,Ecar12685-RA,Ecar01304-RA,Ecar16325-RA,Ecar16853-RA,Ecar18587-RA,Ecar13140-RA,Ecar03108-RA,Ecar07081-RA,Ecar01338-RA,Ecar14406-RA,Ecar12466-RA,Ecar15091-RA,Ecar00516-RA,Ecar04593-RA,Ecar11564-RA,Ecar07163-RA,Ecar02560-RA,Ecar15766-RA,Ecar09789-RA,Ecar02736-RA,Ecar17998-RA,Ecar08329-RA,Ecar08330-RA,Ecar00293-RA,Ecar01308-RA,Ecar16419-RA,Ecar05705…
Biological Process	supramolecular fiber organization	GO:0097435	5	8.55019e-07	1.60827	95	508	800	6880	Ecar01191-RA,Ecar03211-RA,Ecar07173-RA,Ecar12685-RA,Ecar01304-RA,Ecar14156-RA,Ecar01338-RA,Ecar07345-RA,Ecar03588-RA,Ecar04526-RA,Ecar13458-RA,Ecar01258-RA,Ecar17998-RA,Ecar09094-RA,Ecar00927-RA,Ecar00293-RA,Ecar01308-RA,Ecar18956-RA,Ecar13092-RA,Ecar13293-RA,Ecar07853-RA,Ecar09152-RA,Ecar08187-RA,Ecar07897-RA,Ecar01623-RA,Ecar05132-RA,Ecar18959-RA,Ecar13787-RA,Ecar01253-RA,Ecar06484-RA,Ecar02890…
Biological Process	negative regulation of cellular macromolecule biosynthetic process	GO:2000113	8	9.16963e-07	1.43991	146	872	800	6880	Ecar12249-RA,Ecar15997-RA,Ecar12685-RA,Ecar01144-RA,Ecar13140-RA,Ecar03108-RA,Ecar03624-RA,Ecar01338-RA,Ecar12466-RA,Ecar01936-RA,Ecar07289-RA,Ecar19521-RA,Ecar01142-RA,Ecar09789-RA,Ecar00635-RA,Ecar08329-RA,Ecar08330-RA,Ecar09757-RA,Ecar15999-RA,Ecar02800-RA,Ecar05705-RA,Ecar18860-RA,Ecar12655-RA,Ecar09269-RA,Ecar13819-RA,Ecar16791-RA,Ecar07897-RA,Ecar01623-RA,Ecar08478-RA,Ecar07026-RA,Ecar02795…
Biological Process	sensory organ development	GO:0007423	5	9.54672e-07	1.43016	150	902	800	6880	Ecar01191-RA,Ecar15997-RA,Ecar12685-RA,Ecar01144-RA,Ecar18587-RA,Ecar13140-RA,Ecar03624-RA,Ecar01338-RA,Ecar06557-RA,Ecar07002-RA,Ecar04526-RA,Ecar13458-RA,Ecar01318-RA,Ecar10707-RA,Ecar01142-RA,Ecar17998-RA,Ecar09094-RA,Ecar08329-RA,Ecar08330-RA,Ecar08571-RA,Ecar15999-RA,Ecar15445-RA,Ecar13319-RA,Ecar02800-RA,Ecar05705-RA,Ecar06515-RA,Ecar09013-RA,Ecar11676-RA,Ecar19954-RA,Ecar14234-RA,Ecar07897…
Biological Process	male sex differentiation	GO:0046661	5	1.08065e-06	1.99716	49	211	800	6880	Ecar15997-RA,Ecar01338-RA,Ecar19521-RA,Ecar10707-RA,Ecar15999-RA,Ecar01308-RA,Ecar05705-RA,Ecar16791-RA,Ecar11423-RA,Ecar15373-RA,Ecar05715-RA,Ecar19932-RA,Ecar13684-RA,Ecar05707-RA,Ecar06643-RA,Ecar16790-RA,Ecar07111-RA,Ecar08606-RA,Ecar01125-RA,Ecar02117-RA,Ecar18562-RA,Ecar10861-RA,Ecar15996-RA,Ecar16796-RA,Ecar00345-RA,Ecar10708-RA,Ecar17810-RA,Ecar05700-RA,Ecar14452-RA,Ecar05712-RA,Ecar02518…
Biological Process	exploration behavior	GO:0035640	4	1.10671e-06	3.56585	17	41	800	6880	Ecar06557-RA,Ecar00312-RA,Ecar00344-RA,Ecar00227-RA,Ecar00397-RA,Ecar00395-RA,Ecar00464-RA,Ecar01675-RA,Ecar07626-RA,Ecar00369-RA,Ecar00908-RA,Ecar15913-RA,Ecar10154-RA,Ecar00053-RA,Ecar09534-RA,Ecar02106-RA,Ecar06556-RA,
Biological Process	regulation of protein polymerization	GO:0032271	7	1.11302e-06	2.15	41	164	800	6880	Ecar12685-RA,Ecar01304-RA,Ecar14156-RA,Ecar04526-RA,Ecar13458-RA,Ecar09094-RA,Ecar01308-RA,Ecar07853-RA,Ecar14896-RA,Ecar08187-RA,Ecar07897-RA,Ecar05132-RA,Ecar06484-RA,Ecar06186-RA,Ecar19940-RA,Ecar01687-RA,Ecar11370-RA,Ecar13952-RA,Ecar11193-RA,Ecar18564-RA,Ecar17124-RA,Ecar08531-RA,Ecar00026-RA,Ecar16506-RA,Ecar07937-RA,Ecar14514-RA,Ecar06783-RA,Ecar07901-RA,Ecar14897-RA,Ecar08458-RA,Ecar07716…
Biological Process	detection of light stimulus	GO:0009583	6	1.11796e-06	2.5449	29	98	800	6880	Ecar08233-RA,Ecar15766-RA,Ecar15736-RA,Ecar18860-RA,Ecar19954-RA,Ecar14896-RA,Ecar03791-RA,Ecar18662-RA,Ecar02395-RA,Ecar01675-RA,Ecar11087-RA,Ecar11370-RA,Ecar07671-RA,Ecar11839-RA,Ecar13425-RA,Ecar18610-RA,Ecar13808-RA,Ecar14897-RA,Ecar00662-RA,Ecar19863-RA,Ecar05741-RA,Ecar06205-RA,Ecar12671-RA,Ecar08868-RA,Ecar18413-RA,Ecar12322-RA,Ecar13427-RA,Ecar18273-RA,Ecar11302-RA,
Biological Process	metencephalon development	GO:0022037	4	1.15448e-06	2.41404	32	114	800	6880	Ecar15997-RA,Ecar03108-RA,Ecar06557-RA,Ecar15091-RA,Ecar00312-RA,Ecar17998-RA,Ecar15999-RA,Ecar10479-RA,Ecar00344-RA,Ecar00227-RA,Ecar07111-RA,Ecar00397-RA,Ecar00395-RA,Ecar00464-RA,Ecar07626-RA,Ecar15996-RA,Ecar00369-RA,Ecar00908-RA,Ecar01077-RA,Ecar15913-RA,Ecar02111-RA,Ecar19057-RA,Ecar15956-RA,Ecar10154-RA,Ecar19941-RA,Ecar00053-RA,Ecar09534-RA,Ecar02106-RA,Ecar06556-RA,Ecar19017-RA,Ecar14417…
Biological Process	canalicular bile acid transport	GO:0015722	10	1.17471e-06	6.88	8	10	800	6880	Ecar07975-RA,Ecar07197-RA,Ecar07435-RA,Ecar14584-RA,Ecar04508-RA,Ecar07436-RA,Ecar06811-RA,Ecar05367-RA,
Biological Process	regulation of transcription by RNA polymerase II	GO:0006357	11	1.19468e-06	1.37507	177	1107	800	6880	Ecar12249-RA,Ecar15997-RA,Ecar01144-RA,Ecar13140-RA,Ecar03108-RA,Ecar03624-RA,Ecar01338-RA,Ecar01936-RA,Ecar03588-RA,Ecar07289-RA,Ecar19521-RA,Ecar01142-RA,Ecar00635-RA,Ecar17998-RA,Ecar08329-RA,Ecar01158-RA,Ecar08330-RA,Ecar09757-RA,Ecar10306-RA,Ecar08106-RA,Ecar15999-RA,Ecar02800-RA,Ecar05705-RA,Ecar18860-RA,Ecar11676-RA,Ecar14234-RA,Ecar13819-RA,Ecar16791-RA,Ecar08478-RA,Ecar07026-RA,Ecar02795…
Biological Process	positive regulation of interleukin-1 beta production	GO:0032731	10	1.20242e-06	4.69091	12	22	800	6880	Ecar00886-RA,Ecar04526-RA,Ecar12038-RA,Ecar06484-RA,Ecar13041-RA,Ecar18564-RA,Ecar07937-RA,Ecar14514-RA,Ecar07901-RA,Ecar08699-RA,Ecar09441-RA,Ecar08232-RA,
Biological Process	stem cell development	GO:0048864	5	1.21097e-06	2.69398	26	83	800	6880	Ecar11382-RA,Ecar02800-RA,Ecar08478-RA,Ecar02795-RA,Ecar06341-RA,Ecar06643-RA,Ecar06344-RA,Ecar02788-RA,Ecar01280-RA,Ecar07501-RA,Ecar10660-RA,Ecar08682-RA,Ecar01077-RA,Ecar10663-RA,Ecar12756-RA,Ecar18980-RA,Ecar08480-RA,Ecar02784-RA,Ecar02111-RA,Ecar06644-RA,Ecar09842-RA,Ecar17815-RA,Ecar12482-RA,Ecar02799-RA,Ecar08483-RA,Ecar10661-RA,
Biological Process	actin cytoskeleton organization	GO:0030036	7	1.24465e-06	1.59075	96	519	800	6880	Ecar01191-RA,Ecar03211-RA,Ecar07173-RA,Ecar12685-RA,Ecar01304-RA,Ecar07345-RA,Ecar03588-RA,Ecar04526-RA,Ecar13966-RA,Ecar13458-RA,Ecar01258-RA,Ecar17998-RA,Ecar09094-RA,Ecar00927-RA,Ecar06188-RA,Ecar00293-RA,Ecar01308-RA,Ecar18956-RA,Ecar13293-RA,Ecar07853-RA,Ecar13968-RA,Ecar08187-RA,Ecar07897-RA,Ecar01623-RA,Ecar18959-RA,Ecar01253-RA,Ecar06484-RA,Ecar02890-RA,Ecar06186-RA,Ecar07005-RA,Ecar02589…
Biological Process	neuron fate commitment	GO:0048663	5	1.30756e-06	2.365	33	120	800	6880	Ecar15997-RA,Ecar01144-RA,Ecar01142-RA,Ecar15999-RA,Ecar05705-RA,Ecar14234-RA,Ecar08478-RA,Ecar11423-RA,Ecar07111-RA,Ecar12848-RA,Ecar07801-RA,Ecar15996-RA,Ecar11393-RA,Ecar05700-RA,Ecar14452-RA,Ecar12756-RA,Ecar02518-RA,Ecar11424-RA,Ecar08480-RA,Ecar02111-RA,Ecar11422-RA,Ecar17141-RA,Ecar19941-RA,Ecar09842-RA,Ecar05706-RA,Ecar00910-RA,Ecar09122-RA,Ecar01141-RA,Ecar00733-RA,Ecar06962-RA,Ecar15179…
Biological Process	multicellular organism reproduction	GO:0032504	3	1.31171e-06	1.29404	240	1595	800	6880	Ecar12249-RA,Ecar03211-RA,Ecar06489-RA,Ecar07173-RA,Ecar12685-RA,Ecar01304-RA,Ecar16325-RA,Ecar16853-RA,Ecar18587-RA,Ecar13140-RA,Ecar03108-RA,Ecar07081-RA,Ecar01338-RA,Ecar14406-RA,Ecar12466-RA,Ecar09184-RA,Ecar15091-RA,Ecar00516-RA,Ecar04593-RA,Ecar11564-RA,Ecar07163-RA,Ecar02560-RA,Ecar01258-RA,Ecar15766-RA,Ecar09789-RA,Ecar13184-RA,Ecar02736-RA,Ecar17998-RA,Ecar08329-RA,Ecar08330-RA,Ecar00293…
Biological Process	regulation of actin polymerization or depolymerization	GO:0008064	10	1.31463e-06	2.29771	35	131	800	6880	Ecar01191-RA,Ecar07173-RA,Ecar12685-RA,Ecar01304-RA,Ecar04526-RA,Ecar13458-RA,Ecar09094-RA,Ecar01308-RA,Ecar07853-RA,Ecar08187-RA,Ecar07897-RA,Ecar06484-RA,Ecar06186-RA,Ecar19940-RA,Ecar01687-RA,Ecar13952-RA,Ecar18564-RA,Ecar17124-RA,Ecar08531-RA,Ecar00026-RA,Ecar16506-RA,Ecar07937-RA,Ecar14514-RA,Ecar06783-RA,Ecar07901-RA,Ecar08458-RA,Ecar07716-RA,Ecar11226-RA,Ecar06976-RA,Ecar19175-RA,Ecar07524…
Biological Process	trachea development	GO:0060438	5	1.48086e-06	3.36522	18	46	800	6880	Ecar02058-RA,Ecar00715-RA,Ecar16340-RA,Ecar15924-RA,Ecar06445-RA,Ecar15698-RA,Ecar12175-RA,Ecar02589-RA,Ecar09762-RA,Ecar12568-RA,Ecar01559-RA,Ecar14612-RA,Ecar16547-RA,Ecar19987-RA,Ecar16149-RA,Ecar12348-RA,Ecar09765-RA,Ecar06578-RA,
Biological Process	thymus development	GO:0048538	6	1.48086e-06	3.36522	18	46	800	6880	Ecar01144-RA,Ecar08233-RA,Ecar01142-RA,Ecar15736-RA,Ecar05705-RA,Ecar05715-RA,Ecar05707-RA,Ecar02589-RA,Ecar07111-RA,Ecar12848-RA,Ecar12568-RA,Ecar03830-RA,Ecar05700-RA,Ecar02518-RA,Ecar05714-RA,Ecar12671-RA,Ecar01141-RA,Ecar05711-RA,
Biological Process	eye-antennal disc development	GO:0035214	6	1.49097e-06	2.86667	23	69	800	6880	Ecar17998-RA,Ecar13319-RA,Ecar06515-RA,Ecar06643-RA,Ecar02029-RA,Ecar07111-RA,Ecar06514-RA,Ecar10037-RA,Ecar02027-RA,Ecar13318-RA,Ecar02111-RA,Ecar06644-RA,Ecar09909-RA,Ecar13890-RA,Ecar09680-RA,Ecar10029-RA,Ecar10030-RA,Ecar03163-RA,Ecar10032-RA,Ecar09905-RA,Ecar05578-RA,Ecar16916-RA,Ecar09682-RA,
Biological Process	regulation of nervous system development	GO:0051960	6	1.51455e-06	1.42371	148	894	800	6880	Ecar07173-RA,Ecar15997-RA,Ecar01304-RA,Ecar01144-RA,Ecar18587-RA,Ecar03108-RA,Ecar15904-RA,Ecar01338-RA,Ecar04595-RA,Ecar03588-RA,Ecar04526-RA,Ecar10158-RA,Ecar08581-RA,Ecar19521-RA,Ecar13966-RA,Ecar00312-RA,Ecar10707-RA,Ecar15766-RA,Ecar01142-RA,Ecar04548-RA,Ecar08329-RA,Ecar08330-RA,Ecar08571-RA,Ecar15999-RA,Ecar01308-RA,Ecar15445-RA,Ecar05705-RA,Ecar06515-RA,Ecar09013-RA,Ecar13212-RA,Ecar14234…
Biological Process	blood vessel morphogenesis	GO:0048514	5	1.52368e-06	1.75616	68	333	800	6880	Ecar03211-RA,Ecar11382-RA,Ecar15091-RA,Ecar00886-RA,Ecar04526-RA,Ecar19521-RA,Ecar17998-RA,Ecar00293-RA,Ecar12792-RA,Ecar05705-RA,Ecar00543-RA,Ecar10479-RA,Ecar12038-RA,Ecar08702-RA,Ecar00601-RA,Ecar11423-RA,Ecar19932-RA,Ecar13684-RA,Ecar06484-RA,Ecar19848-RA,Ecar02589-RA,Ecar07111-RA,Ecar13041-RA,Ecar13937-RA,Ecar04290-RA,Ecar04758-RA,Ecar04840-RA,Ecar02117-RA,Ecar05137-RA,Ecar00791-RA,Ecar01754…
Biological Process	inorganic cation import across plasma membrane	GO:0098659	8	1.52999e-06	3.12727	20	55	800	6880	Ecar18149-RA,Ecar05094-RA,Ecar11187-RA,Ecar16080-RA,Ecar10761-RA,Ecar09762-RA,Ecar01559-RA,Ecar09732-RA,Ecar03120-RA,Ecar08954-RA,Ecar16655-RA,Ecar04144-RA,Ecar10762-RA,Ecar19987-RA,Ecar08927-RA,Ecar09487-RA,Ecar12348-RA,Ecar01920-RA,Ecar12302-RA,Ecar09765-RA,
Biological Process	inorganic ion import across plasma membrane	GO:0099587	7	1.52999e-06	3.12727	20	55	800	6880	Ecar18149-RA,Ecar05094-RA,Ecar11187-RA,Ecar16080-RA,Ecar10761-RA,Ecar09762-RA,Ecar01559-RA,Ecar09732-RA,Ecar03120-RA,Ecar08954-RA,Ecar16655-RA,Ecar04144-RA,Ecar10762-RA,Ecar19987-RA,Ecar08927-RA,Ecar09487-RA,Ecar12348-RA,Ecar01920-RA,Ecar12302-RA,Ecar09765-RA,
Biological Process	intracellular mRNA localization	GO:0008298	5	1.53105e-06	2.60899	27	89	800	6880	Ecar12249-RA,Ecar14406-RA,Ecar00516-RA,Ecar11564-RA,Ecar19954-RA,Ecar02469-RA,Ecar13787-RA,Ecar12209-RA,Ecar12325-RA,Ecar04290-RA,Ecar04840-RA,Ecar05137-RA,Ecar06742-RA,Ecar06776-RA,Ecar16834-RA,Ecar04926-RA,Ecar13403-RA,Ecar17411-RA,Ecar15769-RA,Ecar12109-RA,Ecar12105-RA,Ecar12062-RA,Ecar12096-RA,Ecar08790-RA,Ecar14182-RA,Ecar13786-RA,Ecar18145-RA,
Biological Process	epithelial tube morphogenesis	GO:0060562	6	1.53471e-06	1.47166	128	748	800	6880	Ecar03211-RA,Ecar15997-RA,Ecar12685-RA,Ecar01304-RA,Ecar13140-RA,Ecar12466-RA,Ecar03588-RA,Ecar15091-RA,Ecar13966-RA,Ecar01318-RA,Ecar17998-RA,Ecar00293-RA,Ecar15999-RA,Ecar01308-RA,Ecar13319-RA,Ecar05705-RA,Ecar06515-RA,Ecar09013-RA,Ecar11676-RA,Ecar10479-RA,Ecar07853-RA,Ecar14234-RA,Ecar13968-RA,Ecar06445-RA,Ecar07306-RA,Ecar08187-RA,Ecar07897-RA,Ecar05715-RA,Ecar17989-RA,Ecar05707-RA,Ecar12175…
Biological Process	mesenchymal to epithelial transition	GO:0060231	6	1.53779e-06	4.97895	11	19	800	6880	Ecar15997-RA,Ecar15999-RA,Ecar05705-RA,Ecar05715-RA,Ecar05707-RA,Ecar15996-RA,Ecar05700-RA,Ecar02518-RA,Ecar05714-RA,Ecar06962-RA,Ecar05711-RA,
Biological Process	regulation of actin filament length	GO:0030832	9	1.5945e-06	2.2803	35	132	800	6880	Ecar01191-RA,Ecar07173-RA,Ecar12685-RA,Ecar01304-RA,Ecar04526-RA,Ecar13458-RA,Ecar09094-RA,Ecar01308-RA,Ecar07853-RA,Ecar08187-RA,Ecar07897-RA,Ecar06484-RA,Ecar06186-RA,Ecar19940-RA,Ecar01687-RA,Ecar13952-RA,Ecar18564-RA,Ecar17124-RA,Ecar08531-RA,Ecar00026-RA,Ecar16506-RA,Ecar07937-RA,Ecar14514-RA,Ecar06783-RA,Ecar07901-RA,Ecar08458-RA,Ecar07716-RA,Ecar11226-RA,Ecar06976-RA,Ecar19175-RA,Ecar07524…
Biological Process	intracellular calcium ion homeostasis	GO:0006874	7	1.59714e-06	1.82979	60	282	800	6880	Ecar00886-RA,Ecar15766-RA,Ecar17998-RA,Ecar18149-RA,Ecar05705-RA,Ecar18860-RA,Ecar07016-RA,Ecar05094-RA,Ecar12038-RA,Ecar11187-RA,Ecar16080-RA,Ecar04702-RA,Ecar10761-RA,Ecar03961-RA,Ecar18662-RA,Ecar13041-RA,Ecar02395-RA,Ecar03344-RA,Ecar09762-RA,Ecar18893-RA,Ecar16964-RA,Ecar19038-RA,Ecar01559-RA,Ecar11087-RA,Ecar04464-RA,Ecar09732-RA,Ecar03120-RA,Ecar18714-RA,Ecar05700-RA,Ecar00975-RA,Ecar08954…
Biological Process	transcription by RNA polymerase II	GO:0006366	11	1.61015e-06	1.36593	179	1127	800	6880	Ecar12249-RA,Ecar15997-RA,Ecar01144-RA,Ecar13140-RA,Ecar03108-RA,Ecar03624-RA,Ecar01338-RA,Ecar01936-RA,Ecar03588-RA,Ecar07289-RA,Ecar19521-RA,Ecar01142-RA,Ecar00635-RA,Ecar17998-RA,Ecar08329-RA,Ecar01158-RA,Ecar08330-RA,Ecar09757-RA,Ecar10306-RA,Ecar08106-RA,Ecar15999-RA,Ecar02800-RA,Ecar05705-RA,Ecar18860-RA,Ecar11676-RA,Ecar14234-RA,Ecar11364-RA,Ecar13819-RA,Ecar16791-RA,Ecar08478-RA,Ecar07026…
Biological Process	cytoskeleton organization	GO:0007010	6	1.64645e-06	1.40353	157	962	800	6880	Ecar01191-RA,Ecar03211-RA,Ecar07173-RA,Ecar12685-RA,Ecar01304-RA,Ecar14156-RA,Ecar07081-RA,Ecar15904-RA,Ecar01338-RA,Ecar07345-RA,Ecar03588-RA,Ecar09184-RA,Ecar00516-RA,Ecar04526-RA,Ecar07163-RA,Ecar19521-RA,Ecar13966-RA,Ecar13458-RA,Ecar02379-RA,Ecar01318-RA,Ecar01258-RA,Ecar13184-RA,Ecar17998-RA,Ecar09094-RA,Ecar00927-RA,Ecar06188-RA,Ecar08329-RA,Ecar08330-RA,Ecar00293-RA,Ecar01308-RA,Ecar18956…
Biological Process	regulation of cytoskeleton organization	GO:0051493	7	1.65041e-06	1.68499	77	393	800	6880	Ecar01191-RA,Ecar03211-RA,Ecar07173-RA,Ecar12685-RA,Ecar01304-RA,Ecar14156-RA,Ecar15904-RA,Ecar09184-RA,Ecar04526-RA,Ecar13458-RA,Ecar01258-RA,Ecar13184-RA,Ecar09094-RA,Ecar00293-RA,Ecar01308-RA,Ecar18956-RA,Ecar13293-RA,Ecar07853-RA,Ecar08187-RA,Ecar07897-RA,Ecar05132-RA,Ecar07445-RA,Ecar01253-RA,Ecar06484-RA,Ecar19058-RA,Ecar02890-RA,Ecar06186-RA,Ecar07111-RA,Ecar19940-RA,Ecar01687-RA,Ecar08606…
Biological Process	regulation of interleukin-1 production	GO:0032652	8	1.66035e-06	3.48095	17	42	800	6880	Ecar00886-RA,Ecar04526-RA,Ecar19521-RA,Ecar12038-RA,Ecar00601-RA,Ecar19932-RA,Ecar06484-RA,Ecar13041-RA,Ecar01675-RA,Ecar18564-RA,Ecar07937-RA,Ecar14514-RA,Ecar07901-RA,Ecar08699-RA,Ecar11480-RA,Ecar09441-RA,Ecar08232-RA,
Biological Process	negative regulation of transcription by RNA polymerase II	GO:0000122	12	1.66231e-06	1.55943	101	557	800	6880	Ecar15997-RA,Ecar01144-RA,Ecar13140-RA,Ecar03108-RA,Ecar03624-RA,Ecar01338-RA,Ecar01936-RA,Ecar19521-RA,Ecar01142-RA,Ecar00635-RA,Ecar09757-RA,Ecar15999-RA,Ecar05705-RA,Ecar18860-RA,Ecar13819-RA,Ecar16791-RA,Ecar08478-RA,Ecar07026-RA,Ecar11423-RA,Ecar05715-RA,Ecar07445-RA,Ecar19932-RA,Ecar05707-RA,Ecar16790-RA,Ecar07695-RA,Ecar18662-RA,Ecar11158-RA,Ecar02589-RA,Ecar07111-RA,Ecar08101-RA,Ecar08766…
Biological Process	positive regulation of vasculature development	GO:1904018	7	1.75519e-06	2.37241	32	116	800	6880	Ecar03211-RA,Ecar11382-RA,Ecar00886-RA,Ecar04526-RA,Ecar00293-RA,Ecar05705-RA,Ecar12038-RA,Ecar00601-RA,Ecar13684-RA,Ecar06484-RA,Ecar13041-RA,Ecar04290-RA,Ecar04107-RA,Ecar04840-RA,Ecar02117-RA,Ecar05137-RA,Ecar01754-RA,Ecar18564-RA,Ecar05610-RA,Ecar17810-RA,Ecar05700-RA,Ecar05712-RA,Ecar02518-RA,Ecar07937-RA,Ecar14514-RA,Ecar07901-RA,Ecar16196-RA,Ecar02111-RA,Ecar08699-RA,Ecar09441-RA,Ecar05706…
Biological Process	negative regulation of cellular process	GO:0048523	5	1.76553e-06	1.19489	375	2699	800	6880	Ecar01191-RA,Ecar11875-RA,Ecar12249-RA,Ecar03211-RA,Ecar07173-RA,Ecar15997-RA,Ecar12685-RA,Ecar01304-RA,Ecar16325-RA,Ecar01144-RA,Ecar14156-RA,Ecar18587-RA,Ecar10216-RA,Ecar13140-RA,Ecar03108-RA,Ecar11382-RA,Ecar03624-RA,Ecar01338-RA,Ecar04595-RA,Ecar14406-RA,Ecar19271-RA,Ecar07197-RA,Ecar12466-RA,Ecar01936-RA,Ecar09184-RA,Ecar15091-RA,Ecar07289-RA,Ecar00516-RA,Ecar08233-RA,Ecar00886-RA,Ecar04526…
Biological Process	pharyngeal pumping	GO:0043050	6	1.77007e-06	2.494	29	100	800	6880	Ecar03211-RA,Ecar04595-RA,Ecar10158-RA,Ecar04548-RA,Ecar06204-RA,Ecar00293-RA,Ecar13293-RA,Ecar14433-RA,Ecar02122-RA,Ecar10761-RA,Ecar02890-RA,Ecar07111-RA,Ecar01754-RA,Ecar14227-RA,Ecar04477-RA,Ecar04968-RA,Ecar17885-RA,Ecar10762-RA,Ecar01401-RA,Ecar04175-RA,Ecar09988-RA,Ecar18616-RA,Ecar02891-RA,Ecar13091-RA,Ecar04775-RA,Ecar07512-RA,Ecar05325-RA,Ecar18668-RA,Ecar04392-RA,
Biological Process	regulation of calcium:sodium antiporter activity	GO:1903279	11	1.77743e-06	5.375	10	16	800	6880	Ecar18149-RA,Ecar16080-RA,Ecar09762-RA,Ecar01559-RA,Ecar09732-RA,Ecar08954-RA,Ecar19987-RA,Ecar09487-RA,Ecar12348-RA,Ecar09765-RA,
Biological Process	nephric duct morphogenesis	GO:0072178	7	1.77743e-06	5.375	10	16	800	6880	Ecar15997-RA,Ecar15999-RA,Ecar05705-RA,Ecar05715-RA,Ecar05707-RA,Ecar15996-RA,Ecar05700-RA,Ecar02518-RA,Ecar05714-RA,Ecar05711-RA,
Biological Process	regulation of nephron tubule epithelial cell differentiation	GO:0072182	8	1.77743e-06	5.375	10	16	800	6880	Ecar15997-RA,Ecar15999-RA,Ecar05705-RA,Ecar05715-RA,Ecar05707-RA,Ecar15996-RA,Ecar05700-RA,Ecar02518-RA,Ecar05714-RA,Ecar05711-RA,
Biological Process	potassium ion import across plasma membrane	GO:1990573	10	1.77743e-06	5.375	10	16	800	6880	Ecar18149-RA,Ecar16080-RA,Ecar09762-RA,Ecar01559-RA,Ecar09732-RA,Ecar08954-RA,Ecar19987-RA,Ecar09487-RA,Ecar12348-RA,Ecar09765-RA,
Biological Process	obsolete chromatin organization involved in regulation of transcription	GO:0034401	0	1.79167e-06	4.01333	14	30	800	6880	Ecar12249-RA,Ecar12685-RA,Ecar02800-RA,Ecar07897-RA,Ecar02795-RA,Ecar12209-RA,Ecar12325-RA,Ecar19940-RA,Ecar02788-RA,Ecar00026-RA,Ecar02784-RA,Ecar12062-RA,Ecar12096-RA,Ecar02799-RA,
Biological Process	camera-type eye photoreceptor cell differentiation	GO:0060219	8	1.79167e-06	4.01333	14	30	800	6880	Ecar15997-RA,Ecar06557-RA,Ecar15999-RA,Ecar09013-RA,Ecar20072-RA,Ecar16964-RA,Ecar07626-RA,Ecar15996-RA,Ecar00413-RA,Ecar15913-RA,Ecar00386-RA,Ecar09534-RA,Ecar18470-RA,Ecar06556-RA,
Biological Process	obsolete chromatin organization involved in negative regulation of transcription	GO:0097549	0	1.79167e-06	4.01333	14	30	800	6880	Ecar12249-RA,Ecar12685-RA,Ecar02800-RA,Ecar07897-RA,Ecar02795-RA,Ecar12209-RA,Ecar12325-RA,Ecar19940-RA,Ecar02788-RA,Ecar00026-RA,Ecar02784-RA,Ecar12062-RA,Ecar12096-RA,Ecar02799-RA,
Biological Process	glucosamine-containing compound metabolic process	GO:1901071	6	1.79642e-06	3.62105	16	38	800	6880	Ecar16853-RA,Ecar15091-RA,Ecar01385-RA,Ecar16340-RA,Ecar07226-RA,Ecar15924-RA,Ecar10479-RA,Ecar06445-RA,Ecar12175-RA,Ecar17625-RA,Ecar14612-RA,Ecar10478-RA,Ecar16149-RA,Ecar08399-RA,Ecar01349-RA,Ecar06578-RA,
Biological Process	regulation of nucleobase-containing compound metabolic process	GO:0019219	6	1.83811e-06	1.27225	258	1744	800	6880	Ecar12249-RA,Ecar03211-RA,Ecar15997-RA,Ecar12685-RA,Ecar16325-RA,Ecar01144-RA,Ecar18587-RA,Ecar13140-RA,Ecar03108-RA,Ecar07081-RA,Ecar03624-RA,Ecar01338-RA,Ecar12466-RA,Ecar09366-RA,Ecar01936-RA,Ecar03588-RA,Ecar07289-RA,Ecar00516-RA,Ecar00886-RA,Ecar11564-RA,Ecar07163-RA,Ecar09364-RA,Ecar19521-RA,Ecar10707-RA,Ecar01142-RA,Ecar09789-RA,Ecar00635-RA,Ecar17998-RA,Ecar13750-RA,Ecar12458-RA,Ecar08329…
Biological Process	export across plasma membrane	GO:0140115	6	1.85359e-06	3.79412	15	34	800	6880	Ecar07197-RA,Ecar18149-RA,Ecar16080-RA,Ecar09762-RA,Ecar19038-RA,Ecar01559-RA,Ecar09732-RA,Ecar08954-RA,Ecar13736-RA,Ecar19987-RA,Ecar12002-RA,Ecar09487-RA,Ecar12348-RA,Ecar12000-RA,Ecar09765-RA,
Biological Process	actin filament polymerization	GO:0030041	8	1.92874e-06	2.26316	35	133	800	6880	Ecar12685-RA,Ecar01304-RA,Ecar04526-RA,Ecar13458-RA,Ecar09094-RA,Ecar01308-RA,Ecar18956-RA,Ecar07853-RA,Ecar08187-RA,Ecar07897-RA,Ecar06484-RA,Ecar06186-RA,Ecar19940-RA,Ecar01687-RA,Ecar13952-RA,Ecar18564-RA,Ecar17124-RA,Ecar08531-RA,Ecar00026-RA,Ecar16506-RA,Ecar07937-RA,Ecar14514-RA,Ecar18955-RA,Ecar06783-RA,Ecar07901-RA,Ecar08458-RA,Ecar07716-RA,Ecar11226-RA,Ecar06976-RA,Ecar19175-RA,Ecar07524…
Biological Process	regulation of tube architecture, open tracheal system	GO:0035152	4	1.95813e-06	2.32623	33	122	800	6880	Ecar02058-RA,Ecar01318-RA,Ecar17998-RA,Ecar07421-RA,Ecar09913-RA,Ecar09911-RA,Ecar06445-RA,Ecar15702-RA,Ecar15698-RA,Ecar12175-RA,Ecar01253-RA,Ecar06643-RA,Ecar07155-RA,Ecar11868-RA,Ecar09762-RA,Ecar15426-RA,Ecar01559-RA,Ecar07908-RA,Ecar14612-RA,Ecar11862-RA,Ecar18654-RA,Ecar15701-RA,Ecar09819-RA,Ecar01319-RA,Ecar16547-RA,Ecar10865-RA,Ecar06644-RA,Ecar19987-RA,Ecar09910-RA,Ecar12348-RA,Ecar06962…
Biological Process	regulation of actin cytoskeleton organization	GO:0032956	8	1.98889e-06	1.8878	54	246	800	6880	Ecar01191-RA,Ecar03211-RA,Ecar07173-RA,Ecar12685-RA,Ecar01304-RA,Ecar04526-RA,Ecar13458-RA,Ecar01258-RA,Ecar09094-RA,Ecar00293-RA,Ecar01308-RA,Ecar13293-RA,Ecar07853-RA,Ecar08187-RA,Ecar07897-RA,Ecar01253-RA,Ecar06484-RA,Ecar02890-RA,Ecar06186-RA,Ecar07111-RA,Ecar19940-RA,Ecar01687-RA,Ecar08606-RA,Ecar15426-RA,Ecar01754-RA,Ecar13952-RA,Ecar18564-RA,Ecar17124-RA,Ecar08531-RA,Ecar00026-RA,Ecar16506…
Biological Process	benzylpenicillin metabolic process	GO:1901086	9	2.01965e-06	7.525	7	8	800	6880	Ecar07975-RA,Ecar07435-RA,Ecar14584-RA,Ecar04508-RA,Ecar07436-RA,Ecar06811-RA,Ecar05367-RA,
Biological Process	negative regulation of cell proliferation involved in kidney development	GO:1901723	7	2.01965e-06	7.525	7	8	800	6880	Ecar05705-RA,Ecar05715-RA,Ecar05707-RA,Ecar05700-RA,Ecar02518-RA,Ecar05714-RA,Ecar05711-RA,
Biological Process	regulation of T-helper 2 cell cytokine production	GO:2000551	10	2.01965e-06	7.525	7	8	800	6880	Ecar05705-RA,Ecar05715-RA,Ecar05707-RA,Ecar05700-RA,Ecar02518-RA,Ecar05714-RA,Ecar05711-RA,
Biological Process	positive regulation of type 2 immune response	GO:0002830	7	2.01965e-06	7.525	7	8	800	6880	Ecar05705-RA,Ecar05715-RA,Ecar05707-RA,Ecar05700-RA,Ecar02518-RA,Ecar05714-RA,Ecar05711-RA,
Biological Process	response to butyrate	GO:1903544	7	2.01965e-06	7.525	7	8	800	6880	Ecar04526-RA,Ecar06484-RA,Ecar18564-RA,Ecar07937-RA,Ecar14514-RA,Ecar07901-RA,Ecar08232-RA,
Biological Process	parathyroid hormone secretion	GO:0035898	10	2.01965e-06	7.525	7	8	800	6880	Ecar05705-RA,Ecar05715-RA,Ecar05707-RA,Ecar05700-RA,Ecar02518-RA,Ecar05714-RA,Ecar05711-RA,
Biological Process	negative regulation of epithelial tube formation	GO:1905277	8	2.01965e-06	7.525	7	8	800	6880	Ecar05705-RA,Ecar05715-RA,Ecar05707-RA,Ecar05700-RA,Ecar02518-RA,Ecar05714-RA,Ecar05711-RA,
Biological Process	positive regulation of epithelial tube formation	GO:1905278	8	2.01965e-06	7.525	7	8	800	6880	Ecar05705-RA,Ecar05715-RA,Ecar05707-RA,Ecar05700-RA,Ecar02518-RA,Ecar05714-RA,Ecar05711-RA,
Biological Process	protein localization to presynapse	GO:1905383	8	2.01965e-06	7.525	7	8	800	6880	Ecar04526-RA,Ecar06484-RA,Ecar18564-RA,Ecar07937-RA,Ecar14514-RA,Ecar07901-RA,Ecar08232-RA,
Biological Process	positive regulation of ureteric bud formation	GO:0072107	9	2.01965e-06	7.525	7	8	800	6880	Ecar05705-RA,Ecar05715-RA,Ecar05707-RA,Ecar05700-RA,Ecar02518-RA,Ecar05714-RA,Ecar05711-RA,
Biological Process	regulation of ureteric bud formation	GO:0072106	8	2.01965e-06	7.525	7	8	800	6880	Ecar05705-RA,Ecar05715-RA,Ecar05707-RA,Ecar05700-RA,Ecar02518-RA,Ecar05714-RA,Ecar05711-RA,
Biological Process	penicillin metabolic process	GO:0042316	8	2.01965e-06	7.525	7	8	800	6880	Ecar07975-RA,Ecar07435-RA,Ecar14584-RA,Ecar04508-RA,Ecar07436-RA,Ecar06811-RA,Ecar05367-RA,
Biological Process	ureteric bud formation	GO:0060676	9	2.01965e-06	7.525	7	8	800	6880	Ecar05705-RA,Ecar05715-RA,Ecar05707-RA,Ecar05700-RA,Ecar02518-RA,Ecar05714-RA,Ecar05711-RA,
Biological Process	beta-lactam antibiotic metabolic process	GO:0030653	6	2.01965e-06	7.525	7	8	800	6880	Ecar07975-RA,Ecar07435-RA,Ecar14584-RA,Ecar04508-RA,Ecar07436-RA,Ecar06811-RA,Ecar05367-RA,
Biological Process	response to methotrexate	GO:0031427	6	2.01965e-06	7.525	7	8	800	6880	Ecar07975-RA,Ecar07435-RA,Ecar14584-RA,Ecar04508-RA,Ecar07436-RA,Ecar06811-RA,Ecar05367-RA,
Biological Process	mercury ion transport	GO:0015694	9	2.01965e-06	7.525	7	8	800	6880	Ecar07975-RA,Ecar07435-RA,Ecar14584-RA,Ecar04508-RA,Ecar07436-RA,Ecar06811-RA,Ecar05367-RA,
Biological Process	positive regulation of interleukin-13 production	GO:0032736	9	2.01965e-06	7.525	7	8	800	6880	Ecar05705-RA,Ecar05715-RA,Ecar05707-RA,Ecar05700-RA,Ecar02518-RA,Ecar05714-RA,Ecar05711-RA,
Biological Process	regulation of myoblast fusion	GO:1901739	7	2.24954e-06	4.48696	12	23	800	6880	Ecar03211-RA,Ecar13458-RA,Ecar17998-RA,Ecar00293-RA,Ecar09013-RA,Ecar20072-RA,Ecar06186-RA,Ecar01754-RA,Ecar00413-RA,Ecar16506-RA,Ecar08458-RA,Ecar00386-RA,
Biological Process	histone H3-K27 methylation	GO:0070734	11	2.24954e-06	4.48696	12	23	800	6880	Ecar03108-RA,Ecar05705-RA,Ecar11676-RA,Ecar05715-RA,Ecar05707-RA,Ecar10416-RA,Ecar05700-RA,Ecar02518-RA,Ecar05714-RA,Ecar11677-RA,Ecar11480-RA,Ecar05711-RA,
Biological Process	chitin metabolic process	GO:0006030	7	2.24954e-06	4.48696	12	23	800	6880	Ecar16853-RA,Ecar01385-RA,Ecar16340-RA,Ecar07226-RA,Ecar15924-RA,Ecar06445-RA,Ecar12175-RA,Ecar17625-RA,Ecar14612-RA,Ecar16149-RA,Ecar08399-RA,Ecar06578-RA,
Biological Process	intracellular monoatomic ion homeostasis	GO:0006873	5	2.37522e-06	1.65707	79	410	800	6880	Ecar07975-RA,Ecar06557-RA,Ecar07435-RA,Ecar01752-RA,Ecar00886-RA,Ecar15766-RA,Ecar17998-RA,Ecar18149-RA,Ecar14584-RA,Ecar05705-RA,Ecar18860-RA,Ecar07016-RA,Ecar05094-RA,Ecar12038-RA,Ecar11187-RA,Ecar16080-RA,Ecar04702-RA,Ecar10761-RA,Ecar04508-RA,Ecar03961-RA,Ecar18662-RA,Ecar16286-RA,Ecar13041-RA,Ecar02395-RA,Ecar03344-RA,Ecar09762-RA,Ecar18893-RA,Ecar16964-RA,Ecar19038-RA,Ecar06894-RA,Ecar01559…
Biological Process	cochlear nucleus development	GO:0021747	5	2.43105e-06	8.6	6	6	800	6880	Ecar06557-RA,Ecar07626-RA,Ecar15913-RA,Ecar19941-RA,Ecar09534-RA,Ecar06556-RA,
Biological Process	obsolete positive regulation of transcription via serum response element binding	GO:0010735	0	2.43105e-06	8.6	6	6	800	6880	Ecar03588-RA,Ecar02589-RA,Ecar12568-RA,Ecar02157-RA,Ecar00934-RA,Ecar01696-RA,
Biological Process	neuroblast fate specification	GO:0014018	5	2.43105e-06	8.6	6	6	800	6880	Ecar08478-RA,Ecar11423-RA,Ecar11424-RA,Ecar08480-RA,Ecar11422-RA,Ecar08483-RA,
Biological Process	stem cell fate specification	GO:0048866	5	2.43105e-06	8.6	6	6	800	6880	Ecar08478-RA,Ecar11423-RA,Ecar11424-RA,Ecar08480-RA,Ecar11422-RA,Ecar08483-RA,
Biological Process	T cell selection	GO:0045058	3	2.7193e-06	4.14074	13	27	800	6880	Ecar01144-RA,Ecar01142-RA,Ecar05705-RA,Ecar05715-RA,Ecar05707-RA,Ecar02589-RA,Ecar12848-RA,Ecar12568-RA,Ecar05700-RA,Ecar02518-RA,Ecar05714-RA,Ecar01141-RA,Ecar05711-RA,
Biological Process	nephrocyte filtration	GO:0097206	6	2.7193e-06	4.14074	13	27	800	6880	Ecar12454-RA,Ecar13458-RA,Ecar18288-RA,Ecar06186-RA,Ecar15109-RA,Ecar18217-RA,Ecar19996-RA,Ecar15471-RA,Ecar16506-RA,Ecar11283-RA,Ecar15107-RA,Ecar08458-RA,Ecar04875-RA,
Biological Process	neuromuscular junction development	GO:0007528	7	2.84623e-06	1.82044	58	274	800	6880	Ecar07173-RA,Ecar01304-RA,Ecar01338-RA,Ecar15091-RA,Ecar07002-RA,Ecar08233-RA,Ecar08581-RA,Ecar13966-RA,Ecar04239-RA,Ecar15766-RA,Ecar15736-RA,Ecar10306-RA,Ecar01308-RA,Ecar12792-RA,Ecar10479-RA,Ecar13968-RA,Ecar04772-RA,Ecar06643-RA,Ecar07005-RA,Ecar19848-RA,Ecar16264-RA,Ecar02395-RA,Ecar04758-RA,Ecar09762-RA,Ecar00791-RA,Ecar01559-RA,Ecar11087-RA,Ecar14856-RA,Ecar12603-RA,Ecar19601-RA,Ecar18403…
Biological Process	neuroblast development	GO:0014019	5	2.92064e-06	3.88387	14	31	800	6880	Ecar02800-RA,Ecar08478-RA,Ecar02795-RA,Ecar02788-RA,Ecar01280-RA,Ecar07501-RA,Ecar10660-RA,Ecar10663-RA,Ecar18980-RA,Ecar08480-RA,Ecar02784-RA,Ecar02799-RA,Ecar08483-RA,Ecar10661-RA,
Biological Process	myosin filament assembly	GO:0031034	9	3.05961e-06	4.73	11	20	800	6880	Ecar17998-RA,Ecar13293-RA,Ecar01253-RA,Ecar02890-RA,Ecar15426-RA,Ecar04477-RA,Ecar02891-RA,Ecar04775-RA,Ecar07512-RA,Ecar05325-RA,Ecar04392-RA,
Biological Process	biological regulation	GO:0065007	2	3.08972e-06	1.08699	646	5111	800	6880	Ecar01191-RA,Ecar11875-RA,Ecar12249-RA,Ecar03211-RA,Ecar07975-RA,Ecar06489-RA,Ecar07173-RA,Ecar15997-RA,Ecar12685-RA,Ecar01304-RA,Ecar16325-RA,Ecar01144-RA,Ecar14156-RA,Ecar16853-RA,Ecar18587-RA,Ecar10216-RA,Ecar12317-RA,Ecar13140-RA,Ecar13448-RA,Ecar11026-RA,Ecar03108-RA,Ecar07081-RA,Ecar18840-RA,Ecar11382-RA,Ecar03624-RA,Ecar02058-RA,Ecar15904-RA,Ecar01338-RA,Ecar04595-RA,Ecar07345-RA,Ecar13919…
Biological Process	gland development	GO:0048732	5	3.20201e-06	1.5761	92	502	800	6880	Ecar07173-RA,Ecar15997-RA,Ecar01144-RA,Ecar03108-RA,Ecar15091-RA,Ecar07002-RA,Ecar07289-RA,Ecar08233-RA,Ecar00886-RA,Ecar19521-RA,Ecar01142-RA,Ecar17998-RA,Ecar15736-RA,Ecar15999-RA,Ecar01308-RA,Ecar02800-RA,Ecar05705-RA,Ecar09913-RA,Ecar11676-RA,Ecar10479-RA,Ecar07853-RA,Ecar09911-RA,Ecar12038-RA,Ecar16791-RA,Ecar01623-RA,Ecar02795-RA,Ecar05715-RA,Ecar19932-RA,Ecar04772-RA,Ecar05707-RA,Ecar06643…
Biological Process	protein homooligomerization	GO:0051260	8	3.22601e-06	1.8987	51	231	800	6880	Ecar04595-RA,Ecar09184-RA,Ecar15091-RA,Ecar04526-RA,Ecar10158-RA,Ecar11564-RA,Ecar05471-RA,Ecar04548-RA,Ecar13184-RA,Ecar03340-RA,Ecar18956-RA,Ecar09013-RA,Ecar10479-RA,Ecar14433-RA,Ecar02122-RA,Ecar18959-RA,Ecar06484-RA,Ecar20072-RA,Ecar05454-RA,Ecar04107-RA,Ecar09133-RA,Ecar16964-RA,Ecar02233-RA,Ecar18564-RA,Ecar03172-RA,Ecar16834-RA,Ecar00413-RA,Ecar14890-RA,Ecar03533-RA,Ecar19008-RA,Ecar07174…
Biological Process	negative regulation of macromolecule biosynthetic process	GO:0010558	7	3.32639e-06	1.4092	146	891	800	6880	Ecar12249-RA,Ecar15997-RA,Ecar12685-RA,Ecar01144-RA,Ecar13140-RA,Ecar03108-RA,Ecar03624-RA,Ecar01338-RA,Ecar12466-RA,Ecar01936-RA,Ecar07289-RA,Ecar19521-RA,Ecar01142-RA,Ecar09789-RA,Ecar00635-RA,Ecar08329-RA,Ecar08330-RA,Ecar09757-RA,Ecar15999-RA,Ecar02800-RA,Ecar05705-RA,Ecar18860-RA,Ecar12655-RA,Ecar09269-RA,Ecar13819-RA,Ecar16791-RA,Ecar07897-RA,Ecar01623-RA,Ecar08478-RA,Ecar07026-RA,Ecar02795…
Biological Process	regulation of epithelial cell apoptotic process	GO:1904035	8	3.56907e-06	3.32273	17	44	800	6880	Ecar03624-RA,Ecar19521-RA,Ecar05705-RA,Ecar05715-RA,Ecar19932-RA,Ecar05707-RA,Ecar01675-RA,Ecar04926-RA,Ecar05700-RA,Ecar16942-RA,Ecar02518-RA,Ecar15769-RA,Ecar05714-RA,Ecar11480-RA,Ecar05706-RA,Ecar17470-RA,Ecar05711-RA,
Biological Process	multi-multicellular organism process	GO:0044706	3	3.57862e-06	1.98462	45	195	800	6880	Ecar07975-RA,Ecar07435-RA,Ecar15091-RA,Ecar04526-RA,Ecar02560-RA,Ecar02736-RA,Ecar01308-RA,Ecar14584-RA,Ecar10479-RA,Ecar12655-RA,Ecar16791-RA,Ecar00601-RA,Ecar04177-RA,Ecar13684-RA,Ecar12576-RA,Ecar06484-RA,Ecar04508-RA,Ecar16790-RA,Ecar07111-RA,Ecar01263-RA,Ecar05216-RA,Ecar08606-RA,Ecar01125-RA,Ecar02117-RA,Ecar10660-RA,Ecar18564-RA,Ecar07436-RA,Ecar16796-RA,Ecar17810-RA,Ecar10663-RA,Ecar06811…
Biological Process	developmental maturation	GO:0021700	3	3.61658e-06	1.60087	86	462	800	6880	Ecar12249-RA,Ecar15997-RA,Ecar14406-RA,Ecar03588-RA,Ecar09184-RA,Ecar07002-RA,Ecar00516-RA,Ecar08233-RA,Ecar15766-RA,Ecar13184-RA,Ecar15736-RA,Ecar06204-RA,Ecar15999-RA,Ecar05705-RA,Ecar07853-RA,Ecar19954-RA,Ecar14234-RA,Ecar09269-RA,Ecar06445-RA,Ecar02469-RA,Ecar07026-RA,Ecar05715-RA,Ecar04772-RA,Ecar05707-RA,Ecar12175-RA,Ecar13787-RA,Ecar06643-RA,Ecar12209-RA,Ecar12325-RA,Ecar02395-RA,Ecar01687…
Biological Process	regulation of histone H3-K14 acetylation	GO:0071440	11	3.86718e-06	6.25455	8	11	800	6880	Ecar09789-RA,Ecar05705-RA,Ecar05715-RA,Ecar05707-RA,Ecar05700-RA,Ecar02518-RA,Ecar05714-RA,Ecar05711-RA,
Biological Process	ureter development	GO:0072189	5	3.86775e-06	5.05882	10	17	800	6880	Ecar15997-RA,Ecar15999-RA,Ecar05705-RA,Ecar05715-RA,Ecar05707-RA,Ecar15996-RA,Ecar05700-RA,Ecar02518-RA,Ecar05714-RA,Ecar05711-RA,
Biological Process	intracellular sodium ion homeostasis	GO:0006883	7	3.86775e-06	5.05882	10	17	800	6880	Ecar18149-RA,Ecar16080-RA,Ecar09762-RA,Ecar01559-RA,Ecar09732-RA,Ecar08954-RA,Ecar19987-RA,Ecar09487-RA,Ecar12348-RA,Ecar09765-RA,
Biological Process	regulation of tube diameter, open tracheal system	GO:0035158	7	4.02587e-06	4.3	12	24	800	6880	Ecar09913-RA,Ecar09911-RA,Ecar06445-RA,Ecar12175-RA,Ecar09762-RA,Ecar01559-RA,Ecar14612-RA,Ecar19987-RA,Ecar09910-RA,Ecar12348-RA,Ecar09765-RA,Ecar06578-RA,
Biological Process	positive regulation of nuclear-transcribed mRNA catabolic process, deadenylation-dependent decay	GO:1900153	12	4.02587e-06	4.3	12	24	800	6880	Ecar12249-RA,Ecar09789-RA,Ecar13684-RA,Ecar12209-RA,Ecar12325-RA,Ecar16264-RA,Ecar02117-RA,Ecar04926-RA,Ecar17810-RA,Ecar15769-RA,Ecar12062-RA,Ecar12096-RA,
Biological Process	amino sugar metabolic process	GO:0006040	5	4.05154e-06	3.44	16	40	800	6880	Ecar16853-RA,Ecar15091-RA,Ecar01385-RA,Ecar16340-RA,Ecar07226-RA,Ecar15924-RA,Ecar10479-RA,Ecar06445-RA,Ecar12175-RA,Ecar17625-RA,Ecar14612-RA,Ecar10478-RA,Ecar16149-RA,Ecar08399-RA,Ecar01349-RA,Ecar06578-RA,
Biological Process	regulation of actin filament polymerization	GO:0030833	11	4.23795e-06	2.25238	33	126	800	6880	Ecar12685-RA,Ecar01304-RA,Ecar04526-RA,Ecar13458-RA,Ecar09094-RA,Ecar01308-RA,Ecar07853-RA,Ecar08187-RA,Ecar07897-RA,Ecar06484-RA,Ecar06186-RA,Ecar19940-RA,Ecar01687-RA,Ecar13952-RA,Ecar18564-RA,Ecar17124-RA,Ecar08531-RA,Ecar00026-RA,Ecar16506-RA,Ecar07937-RA,Ecar14514-RA,Ecar06783-RA,Ecar07901-RA,Ecar08458-RA,Ecar07716-RA,Ecar11226-RA,Ecar06976-RA,Ecar19175-RA,Ecar07524-RA,Ecar14585-RA,Ecar08232…
Biological Process	tissue regeneration	GO:0042246	5	4.25495e-06	2.86667	21	63	800	6880	Ecar03108-RA,Ecar05705-RA,Ecar05715-RA,Ecar05707-RA,Ecar06643-RA,Ecar11868-RA,Ecar03830-RA,Ecar05700-RA,Ecar11862-RA,Ecar05712-RA,Ecar12756-RA,Ecar02518-RA,Ecar05714-RA,Ecar13808-RA,Ecar16196-RA,Ecar10865-RA,Ecar06644-RA,Ecar09842-RA,Ecar05698-RA,Ecar06962-RA,Ecar05711-RA,
Biological Process	cellular response to ionizing radiation	GO:0071479	7	4.46268e-06	2.70959	23	73	800	6880	Ecar04526-RA,Ecar11564-RA,Ecar05705-RA,Ecar11676-RA,Ecar16791-RA,Ecar05715-RA,Ecar05707-RA,Ecar06484-RA,Ecar16790-RA,Ecar18564-RA,Ecar16834-RA,Ecar16796-RA,Ecar05700-RA,Ecar02518-RA,Ecar01823-RA,Ecar07937-RA,Ecar14514-RA,Ecar07901-RA,Ecar05714-RA,Ecar11677-RA,Ecar14182-RA,Ecar08232-RA,Ecar05711-RA,
Biological Process	regulation of supramolecular fiber organization	GO:1902903	6	4.48012e-06	1.81736	56	265	800	6880	Ecar01191-RA,Ecar03211-RA,Ecar07173-RA,Ecar12685-RA,Ecar01304-RA,Ecar14156-RA,Ecar04526-RA,Ecar13458-RA,Ecar01258-RA,Ecar09094-RA,Ecar00293-RA,Ecar01308-RA,Ecar13293-RA,Ecar07853-RA,Ecar08187-RA,Ecar07897-RA,Ecar05132-RA,Ecar06484-RA,Ecar02890-RA,Ecar06186-RA,Ecar07111-RA,Ecar19940-RA,Ecar01687-RA,Ecar01754-RA,Ecar13952-RA,Ecar08032-RA,Ecar11193-RA,Ecar18564-RA,Ecar17124-RA,Ecar08531-RA,Ecar00026…
Biological Process	ovulation	GO:0030728	4	5.123e-06	3.24889	17	45	800	6880	Ecar13293-RA,Ecar00543-RA,Ecar08702-RA,Ecar07026-RA,Ecar06643-RA,Ecar02890-RA,Ecar06801-RA,Ecar11096-RA,Ecar04477-RA,Ecar10237-RA,Ecar06644-RA,Ecar02891-RA,Ecar04775-RA,Ecar07512-RA,Ecar06802-RA,Ecar05325-RA,Ecar04392-RA,
Biological Process	regulation of actin filament organization	GO:0110053	9	5.56774e-06	2.04762	40	168	800	6880	Ecar01191-RA,Ecar03211-RA,Ecar07173-RA,Ecar12685-RA,Ecar01304-RA,Ecar04526-RA,Ecar13458-RA,Ecar09094-RA,Ecar00293-RA,Ecar01308-RA,Ecar07853-RA,Ecar08187-RA,Ecar07897-RA,Ecar06484-RA,Ecar06186-RA,Ecar07111-RA,Ecar19940-RA,Ecar01687-RA,Ecar01754-RA,Ecar13952-RA,Ecar18564-RA,Ecar17124-RA,Ecar08531-RA,Ecar00026-RA,Ecar16506-RA,Ecar07937-RA,Ecar14514-RA,Ecar06783-RA,Ecar07901-RA,Ecar08458-RA,Ecar07716…
Biological Process	positive regulation of nuclear-transcribed mRNA poly(A) tail shortening	GO:0060213	11	5.7532e-06	4.50476	11	21	800	6880	Ecar12249-RA,Ecar09789-RA,Ecar13684-RA,Ecar12209-RA,Ecar12325-RA,Ecar16264-RA,Ecar02117-RA,Ecar04926-RA,Ecar17810-RA,Ecar12062-RA,Ecar12096-RA,
Biological Process	developmental process involved in reproduction	GO:0003006	3	5.77522e-06	1.29986	211	1396	800	6880	Ecar12249-RA,Ecar03211-RA,Ecar07173-RA,Ecar15997-RA,Ecar12685-RA,Ecar01304-RA,Ecar16853-RA,Ecar18587-RA,Ecar13140-RA,Ecar03108-RA,Ecar07081-RA,Ecar01338-RA,Ecar14406-RA,Ecar12466-RA,Ecar15091-RA,Ecar00516-RA,Ecar04593-RA,Ecar11564-RA,Ecar07163-RA,Ecar19521-RA,Ecar02379-RA,Ecar10707-RA,Ecar09789-RA,Ecar17998-RA,Ecar08329-RA,Ecar08330-RA,Ecar00293-RA,Ecar15999-RA,Ecar01308-RA,Ecar05705-RA,Ecar18956…
Biological Process	neuroepithelial cell differentiation	GO:0060563	7	5.77683e-06	2.67297	23	74	800	6880	Ecar06557-RA,Ecar05705-RA,Ecar19954-RA,Ecar11423-RA,Ecar05715-RA,Ecar05707-RA,Ecar04290-RA,Ecar04840-RA,Ecar05137-RA,Ecar07626-RA,Ecar05700-RA,Ecar12844-RA,Ecar02518-RA,Ecar15913-RA,Ecar11424-RA,Ecar05714-RA,Ecar02111-RA,Ecar11422-RA,Ecar19941-RA,Ecar09534-RA,Ecar05711-RA,Ecar12159-RA,Ecar06556-RA,
Biological Process	calcium ion homeostasis	GO:0055074	6	6.57919e-06	1.7551	60	294	800	6880	Ecar00886-RA,Ecar15766-RA,Ecar17998-RA,Ecar18149-RA,Ecar05705-RA,Ecar18860-RA,Ecar07016-RA,Ecar05094-RA,Ecar12038-RA,Ecar11187-RA,Ecar16080-RA,Ecar04702-RA,Ecar10761-RA,Ecar03961-RA,Ecar18662-RA,Ecar13041-RA,Ecar02395-RA,Ecar03344-RA,Ecar09762-RA,Ecar18893-RA,Ecar16964-RA,Ecar19038-RA,Ecar01559-RA,Ecar11087-RA,Ecar04464-RA,Ecar09732-RA,Ecar03120-RA,Ecar18714-RA,Ecar05700-RA,Ecar00975-RA,Ecar08954…
Biological Process	regulation of anatomical structure size	GO:0090066	4	6.91124e-06	1.53981	94	525	800	6880	Ecar01191-RA,Ecar07173-RA,Ecar15997-RA,Ecar12685-RA,Ecar01304-RA,Ecar01144-RA,Ecar13140-RA,Ecar02058-RA,Ecar04526-RA,Ecar13458-RA,Ecar01318-RA,Ecar01142-RA,Ecar17998-RA,Ecar09094-RA,Ecar15999-RA,Ecar01308-RA,Ecar09913-RA,Ecar07853-RA,Ecar07016-RA,Ecar09911-RA,Ecar06445-RA,Ecar08187-RA,Ecar07897-RA,Ecar15702-RA,Ecar01623-RA,Ecar15698-RA,Ecar07445-RA,Ecar12175-RA,Ecar01253-RA,Ecar06484-RA,Ecar03961…
Biological Process	muscle thin filament assembly	GO:0071689	7	6.92834e-06	4.128	12	25	800	6880	Ecar09094-RA,Ecar13293-RA,Ecar02890-RA,Ecar13952-RA,Ecar20251-RA,Ecar04477-RA,Ecar02891-RA,Ecar14585-RA,Ecar04775-RA,Ecar07512-RA,Ecar05325-RA,Ecar04392-RA,
Biological Process	skeletal myofibril assembly	GO:0014866	10	6.92834e-06	4.128	12	25	800	6880	Ecar03588-RA,Ecar17998-RA,Ecar13293-RA,Ecar02890-RA,Ecar20251-RA,Ecar04477-RA,Ecar02157-RA,Ecar02891-RA,Ecar04775-RA,Ecar07512-RA,Ecar05325-RA,Ecar04392-RA,
Biological Process	renal tubular secretion	GO:0097254	5	6.92834e-06	4.128	12	25	800	6880	Ecar07975-RA,Ecar07435-RA,Ecar16419-RA,Ecar14584-RA,Ecar04508-RA,Ecar00400-RA,Ecar03044-RA,Ecar07436-RA,Ecar06811-RA,Ecar18076-RA,Ecar05733-RA,Ecar05367-RA,
Biological Process	regulation of nuclear-transcribed mRNA catabolic process, deadenylation-dependent decay	GO:1900151	11	6.92834e-06	4.128	12	25	800	6880	Ecar12249-RA,Ecar09789-RA,Ecar13684-RA,Ecar12209-RA,Ecar12325-RA,Ecar16264-RA,Ecar02117-RA,Ecar04926-RA,Ecar17810-RA,Ecar15769-RA,Ecar12062-RA,Ecar12096-RA,
Biological Process	vasculature development	GO:0001944	5	7.06523e-06	1.62993	76	401	800	6880	Ecar03211-RA,Ecar11382-RA,Ecar06557-RA,Ecar15091-RA,Ecar00886-RA,Ecar04526-RA,Ecar19521-RA,Ecar17998-RA,Ecar00293-RA,Ecar12792-RA,Ecar05705-RA,Ecar00543-RA,Ecar10479-RA,Ecar12038-RA,Ecar08702-RA,Ecar00601-RA,Ecar11423-RA,Ecar19932-RA,Ecar13684-RA,Ecar06484-RA,Ecar19848-RA,Ecar02589-RA,Ecar07111-RA,Ecar13041-RA,Ecar13937-RA,Ecar04290-RA,Ecar04758-RA,Ecar04107-RA,Ecar04840-RA,Ecar15765-RA,Ecar02117…
Biological Process	detection of light stimulus involved in sensory perception	GO:0050962	7	7.20798e-06	3.64848	14	33	800	6880	Ecar08233-RA,Ecar15766-RA,Ecar15736-RA,Ecar02395-RA,Ecar11087-RA,Ecar11839-RA,Ecar13425-RA,Ecar13808-RA,Ecar12671-RA,Ecar08868-RA,Ecar18413-RA,Ecar12322-RA,Ecar13427-RA,Ecar11302-RA,
Biological Process	myosin filament organization	GO:0031033	8	7.36e-06	3.85517	13	29	800	6880	Ecar01258-RA,Ecar17998-RA,Ecar13293-RA,Ecar01253-RA,Ecar02890-RA,Ecar15426-RA,Ecar04477-RA,Ecar11178-RA,Ecar02891-RA,Ecar04775-RA,Ecar07512-RA,Ecar05325-RA,Ecar04392-RA,
Biological Process	otic vesicle morphogenesis	GO:0071600	7	7.79836e-06	4.77778	10	18	800	6880	Ecar15997-RA,Ecar15999-RA,Ecar05705-RA,Ecar05715-RA,Ecar05707-RA,Ecar15996-RA,Ecar05700-RA,Ecar02518-RA,Ecar05714-RA,Ecar05711-RA,
Biological Process	regulation of myosin II filament organization	GO:0043519	9	7.79836e-06	4.77778	10	18	800	6880	Ecar01258-RA,Ecar13293-RA,Ecar02890-RA,Ecar04477-RA,Ecar11178-RA,Ecar02891-RA,Ecar04775-RA,Ecar07512-RA,Ecar05325-RA,Ecar04392-RA,
Biological Process	protein transport along microtubule	GO:0098840	9	8.17241e-06	6.68889	7	9	800	6880	Ecar04526-RA,Ecar06484-RA,Ecar18564-RA,Ecar07937-RA,Ecar14514-RA,Ecar07901-RA,Ecar08232-RA,
Biological Process	microtubule-based protein transport	GO:0099118	8	8.17241e-06	6.68889	7	9	800	6880	Ecar04526-RA,Ecar06484-RA,Ecar18564-RA,Ecar07937-RA,Ecar14514-RA,Ecar07901-RA,Ecar08232-RA,
Biological Process	positive regulation of voltage-gated calcium channel activity	GO:1901387	12	8.17241e-06	6.68889	7	9	800	6880	Ecar08233-RA,Ecar15736-RA,Ecar09013-RA,Ecar20072-RA,Ecar00413-RA,Ecar00386-RA,Ecar12671-RA,
Biological Process	axo-dendritic protein transport	GO:0099640	10	8.17241e-06	6.68889	7	9	800	6880	Ecar04526-RA,Ecar06484-RA,Ecar18564-RA,Ecar07937-RA,Ecar14514-RA,Ecar07901-RA,Ecar08232-RA,
Biological Process	detoxification of mercury ion	GO:0050787	4	8.17241e-06	6.68889	7	9	800	6880	Ecar07975-RA,Ecar07435-RA,Ecar14584-RA,Ecar04508-RA,Ecar07436-RA,Ecar06811-RA,Ecar05367-RA,
Biological Process	CD4-positive, alpha-beta T cell cytokine production	GO:0035743	9	8.17241e-06	6.68889	7	9	800	6880	Ecar05705-RA,Ecar05715-RA,Ecar05707-RA,Ecar05700-RA,Ecar02518-RA,Ecar05714-RA,Ecar05711-RA,
Biological Process	T-helper 2 cell cytokine production	GO:0035745	10	8.17241e-06	6.68889	7	9	800	6880	Ecar05705-RA,Ecar05715-RA,Ecar05707-RA,Ecar05700-RA,Ecar02518-RA,Ecar05714-RA,Ecar05711-RA,
Biological Process	glial cell-derived neurotrophic factor receptor signaling pathway	GO:0035860	9	8.17241e-06	6.68889	7	9	800	6880	Ecar05705-RA,Ecar05715-RA,Ecar05707-RA,Ecar05700-RA,Ecar02518-RA,Ecar05714-RA,Ecar05711-RA,
Biological Process	thyroid hormone generation	GO:0006590	7	8.17241e-06	6.68889	7	9	800	6880	Ecar05705-RA,Ecar05715-RA,Ecar05707-RA,Ecar05700-RA,Ecar02518-RA,Ecar05714-RA,Ecar05711-RA,
Biological Process	T-helper 2 cell differentiation	GO:0045064	13	8.17241e-06	6.68889	7	9	800	6880	Ecar05705-RA,Ecar05715-RA,Ecar05707-RA,Ecar05700-RA,Ecar02518-RA,Ecar05714-RA,Ecar05711-RA,
Biological Process	interleukin-13 production	GO:0032616	7	8.17241e-06	6.68889	7	9	800	6880	Ecar05705-RA,Ecar05715-RA,Ecar05707-RA,Ecar05700-RA,Ecar02518-RA,Ecar05714-RA,Ecar05711-RA,
Biological Process	interleukin-5 production	GO:0032634	7	8.17241e-06	6.68889	7	9	800	6880	Ecar05705-RA,Ecar05715-RA,Ecar05707-RA,Ecar05700-RA,Ecar02518-RA,Ecar05714-RA,Ecar05711-RA,
Biological Process	regulation of interleukin-13 production	GO:0032656	8	8.17241e-06	6.68889	7	9	800	6880	Ecar05705-RA,Ecar05715-RA,Ecar05707-RA,Ecar05700-RA,Ecar02518-RA,Ecar05714-RA,Ecar05711-RA,
Biological Process	regulation of interleukin-4 production	GO:0032673	8	8.17241e-06	6.68889	7	9	800	6880	Ecar05705-RA,Ecar05715-RA,Ecar05707-RA,Ecar05700-RA,Ecar02518-RA,Ecar05714-RA,Ecar05711-RA,
Biological Process	regulation of interleukin-5 production	GO:0032674	8	8.17241e-06	6.68889	7	9	800	6880	Ecar05705-RA,Ecar05715-RA,Ecar05707-RA,Ecar05700-RA,Ecar02518-RA,Ecar05714-RA,Ecar05711-RA,
Biological Process	positive regulation of interleukin-4 production	GO:0032753	9	8.17241e-06	6.68889	7	9	800	6880	Ecar05705-RA,Ecar05715-RA,Ecar05707-RA,Ecar05700-RA,Ecar02518-RA,Ecar05714-RA,Ecar05711-RA,
Biological Process	positive regulation of interleukin-5 production	GO:0032754	9	8.17241e-06	6.68889	7	9	800	6880	Ecar05705-RA,Ecar05715-RA,Ecar05707-RA,Ecar05700-RA,Ecar02518-RA,Ecar05714-RA,Ecar05711-RA,
Biological Process	salivary gland morphogenesis	GO:0007435	6	8.59886e-06	2.28319	30	113	800	6880	Ecar07173-RA,Ecar07002-RA,Ecar07289-RA,Ecar17998-RA,Ecar11676-RA,Ecar07853-RA,Ecar04772-RA,Ecar06643-RA,Ecar07005-RA,Ecar01378-RA,Ecar07719-RA,Ecar12883-RA,Ecar06742-RA,Ecar13289-RA,Ecar14452-RA,Ecar04042-RA,Ecar05712-RA,Ecar13425-RA,Ecar07903-RA,Ecar07410-RA,Ecar19184-RA,Ecar02597-RA,Ecar06644-RA,Ecar11677-RA,Ecar12105-RA,Ecar09842-RA,Ecar09122-RA,Ecar06962-RA,Ecar15179-RA,Ecar13427-RA,
Biological Process	protein-containing complex assembly	GO:0065003	6	8.67421e-06	1.35571	163	1034	800	6880	Ecar12249-RA,Ecar06489-RA,Ecar12685-RA,Ecar01304-RA,Ecar14156-RA,Ecar18587-RA,Ecar07081-RA,Ecar11382-RA,Ecar04595-RA,Ecar09184-RA,Ecar15091-RA,Ecar04526-RA,Ecar10158-RA,Ecar11564-RA,Ecar07163-RA,Ecar05471-RA,Ecar13458-RA,Ecar04548-RA,Ecar09789-RA,Ecar13184-RA,Ecar17998-RA,Ecar09094-RA,Ecar01611-RA,Ecar03340-RA,Ecar03855-RA,Ecar01308-RA,Ecar18956-RA,Ecar09013-RA,Ecar13293-RA,Ecar10479-RA,Ecar07853…
Biological Process	hindbrain development	GO:0030902	4	8.68348e-06	2.05535	38	159	800	6880	Ecar15997-RA,Ecar03108-RA,Ecar06557-RA,Ecar15091-RA,Ecar00312-RA,Ecar17998-RA,Ecar15999-RA,Ecar05705-RA,Ecar10479-RA,Ecar00344-RA,Ecar00227-RA,Ecar07111-RA,Ecar00397-RA,Ecar00395-RA,Ecar00464-RA,Ecar07626-RA,Ecar15996-RA,Ecar00369-RA,Ecar00908-RA,Ecar05700-RA,Ecar01077-RA,Ecar12844-RA,Ecar02518-RA,Ecar15913-RA,Ecar02111-RA,Ecar19057-RA,Ecar15956-RA,Ecar10154-RA,Ecar19941-RA,Ecar00053-RA,Ecar05706…
Biological Process	thymic T cell selection	GO:0045061	4	9.71324e-06	5.16	9	15	800	6880	Ecar05705-RA,Ecar05715-RA,Ecar05707-RA,Ecar02589-RA,Ecar12568-RA,Ecar05700-RA,Ecar02518-RA,Ecar05714-RA,Ecar05711-RA,
Biological Process	skeletal muscle myosin thick filament assembly	GO:0030241	11	9.71324e-06	5.16	9	15	800	6880	Ecar17998-RA,Ecar13293-RA,Ecar02890-RA,Ecar04477-RA,Ecar02891-RA,Ecar04775-RA,Ecar07512-RA,Ecar05325-RA,Ecar04392-RA,
Biological Process	regulation of cell differentiation	GO:0045595	5	9.8424e-06	1.31456	190	1243	800	6880	Ecar12249-RA,Ecar03211-RA,Ecar15997-RA,Ecar12685-RA,Ecar01144-RA,Ecar18587-RA,Ecar03108-RA,Ecar15904-RA,Ecar01338-RA,Ecar04595-RA,Ecar14406-RA,Ecar03588-RA,Ecar07002-RA,Ecar04526-RA,Ecar10158-RA,Ecar19521-RA,Ecar00312-RA,Ecar13458-RA,Ecar10707-RA,Ecar01142-RA,Ecar04548-RA,Ecar17998-RA,Ecar08329-RA,Ecar08330-RA,Ecar08571-RA,Ecar00293-RA,Ecar15999-RA,Ecar01308-RA,Ecar12792-RA,Ecar15445-RA,Ecar05705…
Biological Process	regulation of sodium ion transmembrane transporter activity	GO:2000649	10	9.85599e-06	3.39474	15	38	800	6880	Ecar18149-RA,Ecar16080-RA,Ecar09762-RA,Ecar09133-RA,Ecar01559-RA,Ecar09732-RA,Ecar14890-RA,Ecar08954-RA,Ecar09726-RA,Ecar19987-RA,Ecar19401-RA,Ecar09487-RA,Ecar12348-RA,Ecar12648-RA,Ecar09765-RA,
Biological Process	regulation of cellular process	GO:0050794	4	1.00915e-05	1.10188	579	4519	800	6880	Ecar01191-RA,Ecar11875-RA,Ecar12249-RA,Ecar03211-RA,Ecar06489-RA,Ecar07173-RA,Ecar15997-RA,Ecar12685-RA,Ecar01304-RA,Ecar16325-RA,Ecar01144-RA,Ecar14156-RA,Ecar16853-RA,Ecar18587-RA,Ecar10216-RA,Ecar12317-RA,Ecar13140-RA,Ecar03108-RA,Ecar07081-RA,Ecar18840-RA,Ecar11382-RA,Ecar03624-RA,Ecar15904-RA,Ecar01338-RA,Ecar04595-RA,Ecar07345-RA,Ecar13919-RA,Ecar14406-RA,Ecar06557-RA,Ecar19271-RA,Ecar07197…
Biological Process	regulation of nuclear-transcribed mRNA poly(A) tail shortening	GO:0060211	10	1.0304e-05	4.3	11	22	800	6880	Ecar12249-RA,Ecar09789-RA,Ecar13684-RA,Ecar12209-RA,Ecar12325-RA,Ecar16264-RA,Ecar02117-RA,Ecar04926-RA,Ecar17810-RA,Ecar12062-RA,Ecar12096-RA,
Biological Process	chloride ion homeostasis	GO:0055064	6	1.04177e-05	5.73333	8	12	800	6880	Ecar07975-RA,Ecar07435-RA,Ecar14584-RA,Ecar04508-RA,Ecar07436-RA,Ecar06811-RA,Ecar05367-RA,Ecar19017-RA,
Biological Process	protein refolding	GO:0042026	4	1.04177e-05	5.73333	8	12	800	6880	Ecar04526-RA,Ecar06484-RA,Ecar18564-RA,Ecar07937-RA,Ecar14514-RA,Ecar07901-RA,Ecar08232-RA,Ecar05347-RA,
Biological Process	parathyroid gland development	GO:0060017	6	1.04177e-05	5.73333	8	12	800	6880	Ecar05705-RA,Ecar05715-RA,Ecar05707-RA,Ecar07111-RA,Ecar05700-RA,Ecar02518-RA,Ecar05714-RA,Ecar05711-RA,
Biological Process	Malpighian tubule tip cell differentiation	GO:0061382	5	1.04177e-05	5.73333	8	12	800	6880	Ecar11423-RA,Ecar17325-RA,Ecar16998-RA,Ecar17000-RA,Ecar11424-RA,Ecar17197-RA,Ecar11422-RA,Ecar17486-RA,
Biological Process	intracellular chloride ion homeostasis	GO:0030644	7	1.04177e-05	5.73333	8	12	800	6880	Ecar07975-RA,Ecar07435-RA,Ecar14584-RA,Ecar04508-RA,Ecar07436-RA,Ecar06811-RA,Ecar05367-RA,Ecar19017-RA,
Biological Process	bile acid and bile salt transport	GO:0015721	9	1.04177e-05	5.73333	8	12	800	6880	Ecar07975-RA,Ecar07197-RA,Ecar07435-RA,Ecar14584-RA,Ecar04508-RA,Ecar07436-RA,Ecar06811-RA,Ecar05367-RA,
Biological Process	negative regulation of actin filament polymerization	GO:0030837	12	1.0956e-05	3.54118	14	34	800	6880	Ecar01304-RA,Ecar04526-RA,Ecar09094-RA,Ecar06484-RA,Ecar01687-RA,Ecar13952-RA,Ecar18564-RA,Ecar17124-RA,Ecar07937-RA,Ecar14514-RA,Ecar07901-RA,Ecar14585-RA,Ecar08232-RA,Ecar18029-RA,
Biological Process	neuroblast proliferation	GO:0007405	5	1.12593e-05	2.1049	35	143	800	6880	Ecar14156-RA,Ecar12317-RA,Ecar03108-RA,Ecar19521-RA,Ecar01258-RA,Ecar12319-RA,Ecar05132-RA,Ecar19932-RA,Ecar17325-RA,Ecar03182-RA,Ecar11158-RA,Ecar07111-RA,Ecar10416-RA,Ecar16998-RA,Ecar11193-RA,Ecar12316-RA,Ecar11152-RA,Ecar03477-RA,Ecar04042-RA,Ecar17000-RA,Ecar11178-RA,Ecar03479-RA,Ecar17197-RA,Ecar12318-RA,Ecar11480-RA,Ecar17486-RA,Ecar11169-RA,Ecar05698-RA,Ecar11206-RA,Ecar11150-RA,Ecar11172…
Biological Process	antennal development	GO:0007469	6	1.15155e-05	3.96923	12	26	800	6880	Ecar06515-RA,Ecar02029-RA,Ecar06514-RA,Ecar02027-RA,Ecar02111-RA,Ecar09909-RA,Ecar13890-RA,Ecar09680-RA,Ecar09905-RA,Ecar05578-RA,Ecar16916-RA,Ecar09682-RA,
Biological Process	sex differentiation	GO:0007548	4	1.23471e-05	1.6059	76	407	800	6880	Ecar07173-RA,Ecar15997-RA,Ecar12685-RA,Ecar01338-RA,Ecar19521-RA,Ecar10707-RA,Ecar17998-RA,Ecar15999-RA,Ecar01308-RA,Ecar05705-RA,Ecar07853-RA,Ecar13212-RA,Ecar09269-RA,Ecar16791-RA,Ecar07897-RA,Ecar08478-RA,Ecar11423-RA,Ecar15373-RA,Ecar05715-RA,Ecar19932-RA,Ecar13684-RA,Ecar05707-RA,Ecar06643-RA,Ecar03182-RA,Ecar16790-RA,Ecar13215-RA,Ecar01378-RA,Ecar07111-RA,Ecar19940-RA,Ecar08606-RA,Ecar01125…
Biological Process	hair cell differentiation	GO:0035315	7	1.25513e-05	2.24348	30	115	800	6880	Ecar15997-RA,Ecar01304-RA,Ecar06557-RA,Ecar12466-RA,Ecar01318-RA,Ecar17998-RA,Ecar15999-RA,Ecar05705-RA,Ecar06515-RA,Ecar19954-RA,Ecar05715-RA,Ecar05707-RA,Ecar01253-RA,Ecar15426-RA,Ecar07626-RA,Ecar15996-RA,Ecar17124-RA,Ecar05700-RA,Ecar02518-RA,Ecar06514-RA,Ecar15913-RA,Ecar01319-RA,Ecar05714-RA,Ecar02111-RA,Ecar19941-RA,Ecar19757-RA,Ecar09534-RA,Ecar06962-RA,Ecar05711-RA,Ecar06556-RA,
Biological Process	cellularization	GO:0007349	4	1.25563e-05	2.4043	26	93	800	6880	Ecar12249-RA,Ecar07173-RA,Ecar01304-RA,Ecar07081-RA,Ecar07163-RA,Ecar09013-RA,Ecar07853-RA,Ecar14896-RA,Ecar20072-RA,Ecar12209-RA,Ecar12325-RA,Ecar07476-RA,Ecar15799-RA,Ecar11370-RA,Ecar19250-RA,Ecar17124-RA,Ecar08669-RA,Ecar00413-RA,Ecar04042-RA,Ecar19456-RA,Ecar04981-RA,Ecar14897-RA,Ecar00386-RA,Ecar12062-RA,Ecar05741-RA,Ecar12096-RA,
Biological Process	pole plasm oskar mRNA localization	GO:0045451	9	1.25858e-05	2.77419	20	62	800	6880	Ecar12249-RA,Ecar14406-RA,Ecar00516-RA,Ecar19954-RA,Ecar02469-RA,Ecar12209-RA,Ecar12325-RA,Ecar04290-RA,Ecar04840-RA,Ecar05137-RA,Ecar06742-RA,Ecar06776-RA,Ecar13403-RA,Ecar17411-RA,Ecar12109-RA,Ecar12105-RA,Ecar12062-RA,Ecar12096-RA,Ecar08790-RA,Ecar18145-RA,
Biological Process	respiratory system development	GO:0060541	5	1.3067e-05	1.57602	81	442	800	6880	Ecar07173-RA,Ecar12685-RA,Ecar02058-RA,Ecar01752-RA,Ecar07289-RA,Ecar01318-RA,Ecar00715-RA,Ecar17998-RA,Ecar16340-RA,Ecar15924-RA,Ecar07421-RA,Ecar02800-RA,Ecar13092-RA,Ecar09913-RA,Ecar07853-RA,Ecar09911-RA,Ecar06445-RA,Ecar07897-RA,Ecar15702-RA,Ecar02795-RA,Ecar15698-RA,Ecar12175-RA,Ecar01253-RA,Ecar06643-RA,Ecar07155-RA,Ecar07005-RA,Ecar02589-RA,Ecar01378-RA,Ecar07111-RA,Ecar13937-RA,Ecar19940…
Biological Process	regulation of epithelial cell differentiation involved in kidney development	GO:2000696	7	1.47546e-05	4.52632	10	19	800	6880	Ecar15997-RA,Ecar15999-RA,Ecar05705-RA,Ecar05715-RA,Ecar05707-RA,Ecar15996-RA,Ecar05700-RA,Ecar02518-RA,Ecar05714-RA,Ecar05711-RA,
Biological Process	neuron-neuron synaptic transmission	GO:0007270	9	1.47546e-05	4.52632	10	19	800	6880	Ecar09094-RA,Ecar14896-RA,Ecar11370-RA,Ecar10660-RA,Ecar13952-RA,Ecar10663-RA,Ecar14897-RA,Ecar05741-RA,Ecar14585-RA,Ecar10661-RA,
Biological Process	regulation of histone H3-K27 methylation	GO:0061085	10	1.47546e-05	4.52632	10	19	800	6880	Ecar05705-RA,Ecar11676-RA,Ecar05715-RA,Ecar05707-RA,Ecar05700-RA,Ecar02518-RA,Ecar05714-RA,Ecar11677-RA,Ecar11480-RA,Ecar05711-RA,
Biological Process	actomyosin structure organization	GO:0031032	8	1.47755e-05	1.84286	48	224	800	6880	Ecar03211-RA,Ecar07173-RA,Ecar12685-RA,Ecar07345-RA,Ecar03588-RA,Ecar17998-RA,Ecar09094-RA,Ecar00927-RA,Ecar06188-RA,Ecar00293-RA,Ecar18956-RA,Ecar13293-RA,Ecar07897-RA,Ecar01623-RA,Ecar01253-RA,Ecar02890-RA,Ecar02589-RA,Ecar07111-RA,Ecar19940-RA,Ecar08216-RA,Ecar15426-RA,Ecar01754-RA,Ecar12568-RA,Ecar01675-RA,Ecar07823-RA,Ecar13952-RA,Ecar20251-RA,Ecar07344-RA,Ecar00026-RA,Ecar04477-RA,Ecar02157…
Biological Process	regulation of muscle contraction	GO:0006937	7	1.5215e-05	2.1036	34	139	800	6880	Ecar13919-RA,Ecar06204-RA,Ecar18149-RA,Ecar09013-RA,Ecar00543-RA,Ecar08702-RA,Ecar00601-RA,Ecar16080-RA,Ecar10761-RA,Ecar20072-RA,Ecar02589-RA,Ecar09762-RA,Ecar12568-RA,Ecar01559-RA,Ecar09732-RA,Ecar11096-RA,Ecar00413-RA,Ecar05712-RA,Ecar08954-RA,Ecar05596-RA,Ecar10237-RA,Ecar17885-RA,Ecar16196-RA,Ecar10762-RA,Ecar19987-RA,Ecar00386-RA,Ecar12002-RA,Ecar09988-RA,Ecar09487-RA,Ecar12348-RA,Ecar13091…
Biological Process	cellular carbohydrate biosynthetic process	GO:0034637	6	1.53638e-05	2.92075	18	53	800	6880	Ecar16853-RA,Ecar15091-RA,Ecar00886-RA,Ecar14226-RA,Ecar10479-RA,Ecar12038-RA,Ecar06445-RA,Ecar12175-RA,Ecar13041-RA,Ecar10181-RA,Ecar14612-RA,Ecar04750-RA,Ecar08699-RA,Ecar16902-RA,Ecar09441-RA,Ecar13253-RA,Ecar01349-RA,Ecar06578-RA,
Biological Process	regulation of RNA metabolic process	GO:0051252	7	1.54681e-05	1.26011	234	1597	800	6880	Ecar12249-RA,Ecar03211-RA,Ecar15997-RA,Ecar12685-RA,Ecar01144-RA,Ecar18587-RA,Ecar13140-RA,Ecar03108-RA,Ecar07081-RA,Ecar03624-RA,Ecar01338-RA,Ecar12466-RA,Ecar09366-RA,Ecar01936-RA,Ecar03588-RA,Ecar07289-RA,Ecar00516-RA,Ecar07163-RA,Ecar09364-RA,Ecar19521-RA,Ecar01142-RA,Ecar09789-RA,Ecar00635-RA,Ecar17998-RA,Ecar13750-RA,Ecar08329-RA,Ecar01158-RA,Ecar08330-RA,Ecar09757-RA,Ecar10306-RA,Ecar08106…
Biological Process	cognition	GO:0050890	5	1.56281e-05	1.56364	82	451	800	6880	Ecar06489-RA,Ecar07173-RA,Ecar04595-RA,Ecar15091-RA,Ecar10158-RA,Ecar04548-RA,Ecar09094-RA,Ecar05258-RA,Ecar01308-RA,Ecar10479-RA,Ecar07853-RA,Ecar14896-RA,Ecar09269-RA,Ecar16791-RA,Ecar08187-RA,Ecar14433-RA,Ecar02122-RA,Ecar18959-RA,Ecar13684-RA,Ecar09555-RA,Ecar06643-RA,Ecar16790-RA,Ecar19848-RA,Ecar02589-RA,Ecar16264-RA,Ecar09762-RA,Ecar13502-RA,Ecar16787-RA,Ecar02117-RA,Ecar12568-RA,Ecar01559…
Biological Process	intracellular mRNA localization involved in anterior/posterior axis specification	GO:0060811	7	1.59607e-05	2.59178	22	73	800	6880	Ecar12249-RA,Ecar14406-RA,Ecar00516-RA,Ecar19954-RA,Ecar02469-RA,Ecar13787-RA,Ecar12209-RA,Ecar12325-RA,Ecar04290-RA,Ecar04840-RA,Ecar05137-RA,Ecar06742-RA,Ecar06776-RA,Ecar13403-RA,Ecar17411-RA,Ecar12109-RA,Ecar12105-RA,Ecar12062-RA,Ecar12096-RA,Ecar08790-RA,Ecar13786-RA,Ecar18145-RA,
Biological Process	epidermal cell differentiation	GO:0009913	6	1.59845e-05	1.98462	39	169	800	6880	Ecar15997-RA,Ecar01304-RA,Ecar01144-RA,Ecar03108-RA,Ecar06557-RA,Ecar12466-RA,Ecar01318-RA,Ecar01142-RA,Ecar17998-RA,Ecar15999-RA,Ecar05705-RA,Ecar06515-RA,Ecar19954-RA,Ecar05715-RA,Ecar05707-RA,Ecar01253-RA,Ecar12848-RA,Ecar15426-RA,Ecar07626-RA,Ecar15996-RA,Ecar04926-RA,Ecar17124-RA,Ecar05700-RA,Ecar02518-RA,Ecar06514-RA,Ecar15913-RA,Ecar01319-RA,Ecar15769-RA,Ecar05714-RA,Ecar02111-RA,Ecar11480…
Biological Process	detection of visible light	GO:0009584	7	1.63704e-05	2.65588	21	68	800	6880	Ecar08233-RA,Ecar15766-RA,Ecar15736-RA,Ecar18860-RA,Ecar03791-RA,Ecar18662-RA,Ecar02395-RA,Ecar11087-RA,Ecar07671-RA,Ecar11839-RA,Ecar13425-RA,Ecar18610-RA,Ecar13808-RA,Ecar00662-RA,Ecar19863-RA,Ecar06205-RA,Ecar12671-RA,Ecar12322-RA,Ecar13427-RA,Ecar18273-RA,Ecar11302-RA,
Biological Process	positive regulation of biological process	GO:0048518	4	1.64211e-05	1.15101	424	3168	800	6880	Ecar12249-RA,Ecar03211-RA,Ecar07173-RA,Ecar15997-RA,Ecar12685-RA,Ecar01304-RA,Ecar01144-RA,Ecar16853-RA,Ecar18587-RA,Ecar10216-RA,Ecar12317-RA,Ecar13448-RA,Ecar03108-RA,Ecar07081-RA,Ecar18840-RA,Ecar11382-RA,Ecar03624-RA,Ecar15904-RA,Ecar01338-RA,Ecar04595-RA,Ecar19271-RA,Ecar07197-RA,Ecar03588-RA,Ecar09184-RA,Ecar15091-RA,Ecar07002-RA,Ecar07289-RA,Ecar08233-RA,Ecar00886-RA,Ecar04526-RA,Ecar04593…
Biological Process	response to radiation	GO:0009314	4	1.71279e-05	1.55021	84	466	800	6880	Ecar02058-RA,Ecar06557-RA,Ecar15091-RA,Ecar08233-RA,Ecar04526-RA,Ecar11564-RA,Ecar15766-RA,Ecar15736-RA,Ecar05705-RA,Ecar18860-RA,Ecar11676-RA,Ecar10479-RA,Ecar19954-RA,Ecar12655-RA,Ecar14896-RA,Ecar16791-RA,Ecar15698-RA,Ecar05715-RA,Ecar05707-RA,Ecar12576-RA,Ecar06484-RA,Ecar06643-RA,Ecar03791-RA,Ecar16790-RA,Ecar18662-RA,Ecar07111-RA,Ecar08101-RA,Ecar02395-RA,Ecar09762-RA,Ecar04107-RA,Ecar01675…
Biological Process	regulation of ovulation	GO:0060278	5	1.76872e-05	4.11304	11	23	800	6880	Ecar13293-RA,Ecar07026-RA,Ecar02890-RA,Ecar06801-RA,Ecar04477-RA,Ecar02891-RA,Ecar04775-RA,Ecar07512-RA,Ecar06802-RA,Ecar05325-RA,Ecar04392-RA,
Biological Process	negative regulation of protein-containing complex assembly	GO:0031333	7	1.8094e-05	2.45714	24	84	800	6880	Ecar01304-RA,Ecar14156-RA,Ecar04526-RA,Ecar09789-RA,Ecar09094-RA,Ecar14896-RA,Ecar05132-RA,Ecar06484-RA,Ecar01687-RA,Ecar11370-RA,Ecar13952-RA,Ecar11193-RA,Ecar18564-RA,Ecar17124-RA,Ecar07937-RA,Ecar14514-RA,Ecar08480-RA,Ecar07901-RA,Ecar14897-RA,Ecar05741-RA,Ecar14585-RA,Ecar08232-RA,Ecar11206-RA,Ecar18029-RA,
Biological Process	regulation of syncytium formation by plasma membrane fusion	GO:0060142	6	1.85525e-05	3.82222	12	27	800	6880	Ecar03211-RA,Ecar13458-RA,Ecar17998-RA,Ecar00293-RA,Ecar09013-RA,Ecar20072-RA,Ecar06186-RA,Ecar01754-RA,Ecar00413-RA,Ecar16506-RA,Ecar08458-RA,Ecar00386-RA,
Biological Process	renal system process	GO:0003014	4	1.90116e-05	2.35368	26	95	800	6880	Ecar07975-RA,Ecar07435-RA,Ecar12454-RA,Ecar13458-RA,Ecar16419-RA,Ecar14584-RA,Ecar18288-RA,Ecar04508-RA,Ecar06186-RA,Ecar15109-RA,Ecar18217-RA,Ecar19996-RA,Ecar00400-RA,Ecar03044-RA,Ecar07436-RA,Ecar15471-RA,Ecar16506-RA,Ecar19456-RA,Ecar06811-RA,Ecar11283-RA,Ecar15107-RA,Ecar08458-RA,Ecar04875-RA,Ecar18076-RA,Ecar05733-RA,Ecar05367-RA,
Biological Process	negative regulation of gene expression	GO:0010629	7	1.91322e-05	1.31248	181	1186	800	6880	Ecar12249-RA,Ecar15997-RA,Ecar12685-RA,Ecar01144-RA,Ecar18587-RA,Ecar13140-RA,Ecar03108-RA,Ecar03624-RA,Ecar01338-RA,Ecar12466-RA,Ecar01936-RA,Ecar07289-RA,Ecar00516-RA,Ecar04526-RA,Ecar19521-RA,Ecar01318-RA,Ecar01142-RA,Ecar09789-RA,Ecar00635-RA,Ecar09757-RA,Ecar15999-RA,Ecar02800-RA,Ecar05705-RA,Ecar18860-RA,Ecar07853-RA,Ecar12655-RA,Ecar09269-RA,Ecar13819-RA,Ecar16791-RA,Ecar07897-RA,Ecar02469…
Biological Process	regulation of synaptic transmission, GABAergic	GO:0032228	8	1.92156e-05	2.98367	17	49	800	6880	Ecar18587-RA,Ecar06557-RA,Ecar01308-RA,Ecar06643-RA,Ecar16286-RA,Ecar04700-RA,Ecar07626-RA,Ecar04695-RA,Ecar18588-RA,Ecar03120-RA,Ecar15913-RA,Ecar06783-RA,Ecar06644-RA,Ecar07524-RA,Ecar09534-RA,Ecar06556-RA,Ecar03232-RA,
Biological Process	detoxification of inorganic compound	GO:0061687	3	1.99164e-05	4.8375	9	16	800	6880	Ecar07975-RA,Ecar07435-RA,Ecar14584-RA,Ecar05094-RA,Ecar04508-RA,Ecar07436-RA,Ecar06811-RA,Ecar16655-RA,Ecar05367-RA,
Biological Process	cellular polysaccharide biosynthetic process	GO:0033692	7	2.04735e-05	3.225	15	40	800	6880	Ecar16853-RA,Ecar00886-RA,Ecar14226-RA,Ecar12038-RA,Ecar06445-RA,Ecar12175-RA,Ecar13041-RA,Ecar10181-RA,Ecar14612-RA,Ecar04750-RA,Ecar08699-RA,Ecar16902-RA,Ecar09441-RA,Ecar13253-RA,Ecar06578-RA,
Biological Process	regulation of sodium ion transmembrane transport	GO:1902305	9	2.04735e-05	3.225	15	40	800	6880	Ecar18149-RA,Ecar16080-RA,Ecar09762-RA,Ecar09133-RA,Ecar01559-RA,Ecar09732-RA,Ecar14890-RA,Ecar08954-RA,Ecar09726-RA,Ecar19987-RA,Ecar19401-RA,Ecar09487-RA,Ecar12348-RA,Ecar12648-RA,Ecar09765-RA,
Biological Process	response to endogenous stimulus	GO:0009719	3	2.05053e-05	1.30473	186	1226	800	6880	Ecar12249-RA,Ecar03211-RA,Ecar07975-RA,Ecar12685-RA,Ecar03108-RA,Ecar11382-RA,Ecar04595-RA,Ecar19271-RA,Ecar07197-RA,Ecar07435-RA,Ecar08233-RA,Ecar00886-RA,Ecar04526-RA,Ecar10158-RA,Ecar11564-RA,Ecar19521-RA,Ecar00312-RA,Ecar05471-RA,Ecar04548-RA,Ecar17998-RA,Ecar15736-RA,Ecar01158-RA,Ecar00293-RA,Ecar01308-RA,Ecar15445-RA,Ecar14584-RA,Ecar05705-RA,Ecar09013-RA,Ecar00727-RA,Ecar13092-RA,Ecar11676…
Biological Process	import across plasma membrane	GO:0098739	6	2.10037e-05	2.61739	21	69	800	6880	Ecar07197-RA,Ecar18149-RA,Ecar05094-RA,Ecar11187-RA,Ecar16080-RA,Ecar10761-RA,Ecar09762-RA,Ecar01559-RA,Ecar09732-RA,Ecar03120-RA,Ecar08954-RA,Ecar16655-RA,Ecar04144-RA,Ecar10762-RA,Ecar19987-RA,Ecar08927-RA,Ecar09487-RA,Ecar12348-RA,Ecar01920-RA,Ecar12302-RA,Ecar09765-RA,
Biological Process	desensitization of G protein-coupled receptor signaling pathway by arrestin	GO:0002032	10	2.10233e-05	8.6	5	5	800	6880	Ecar03791-RA,Ecar01675-RA,Ecar07671-RA,Ecar00662-RA,Ecar06205-RA,
Biological Process	regulation of sodium ion export across plasma membrane	GO:1903276	10	2.10233e-05	8.6	5	5	800	6880	Ecar18149-RA,Ecar16080-RA,Ecar09732-RA,Ecar08954-RA,Ecar09487-RA,
Biological Process	positive regulation of sodium ion export across plasma membrane	GO:1903278	11	2.10233e-05	8.6	5	5	800	6880	Ecar18149-RA,Ecar16080-RA,Ecar09732-RA,Ecar08954-RA,Ecar09487-RA,
Biological Process	cellular component macromolecule biosynthetic process	GO:0070589	7	2.10233e-05	8.6	5	5	800	6880	Ecar16853-RA,Ecar06445-RA,Ecar12175-RA,Ecar14612-RA,Ecar06578-RA,
Biological Process	cell wall polysaccharide biosynthetic process	GO:0070592	9	2.10233e-05	8.6	5	5	800	6880	Ecar16853-RA,Ecar06445-RA,Ecar12175-RA,Ecar14612-RA,Ecar06578-RA,
Biological Process	cell wall chitin metabolic process	GO:0006037	8	2.10233e-05	8.6	5	5	800	6880	Ecar16853-RA,Ecar06445-RA,Ecar12175-RA,Ecar14612-RA,Ecar06578-RA,
Biological Process	cell wall chitin biosynthetic process	GO:0006038	9	2.10233e-05	8.6	5	5	800	6880	Ecar16853-RA,Ecar06445-RA,Ecar12175-RA,Ecar14612-RA,Ecar06578-RA,
Biological Process	light-induced release of internally sequestered calcium ion	GO:0008377	7	2.10233e-05	8.6	5	5	800	6880	Ecar18860-RA,Ecar18662-RA,Ecar18610-RA,Ecar19863-RA,Ecar18273-RA,
Biological Process	cell wall macromolecule biosynthetic process	GO:0044038	8	2.10233e-05	8.6	5	5	800	6880	Ecar16853-RA,Ecar06445-RA,Ecar12175-RA,Ecar14612-RA,Ecar06578-RA,
Biological Process	negative regulation of cysteine-type endopeptidase activity involved in apoptotic process	GO:0043154	12	2.12697e-05	2.76949	19	59	800	6880	Ecar15997-RA,Ecar04526-RA,Ecar08571-RA,Ecar15999-RA,Ecar06484-RA,Ecar02029-RA,Ecar01675-RA,Ecar14856-RA,Ecar15996-RA,Ecar18564-RA,Ecar19601-RA,Ecar14179-RA,Ecar07937-RA,Ecar14514-RA,Ecar02027-RA,Ecar07901-RA,Ecar08232-RA,Ecar05578-RA,Ecar05347-RA,
Biological Process	pole plasm mRNA localization	GO:0019094	8	2.13737e-05	2.6875	20	64	800	6880	Ecar12249-RA,Ecar14406-RA,Ecar00516-RA,Ecar19954-RA,Ecar02469-RA,Ecar12209-RA,Ecar12325-RA,Ecar04290-RA,Ecar04840-RA,Ecar05137-RA,Ecar06742-RA,Ecar06776-RA,Ecar13403-RA,Ecar17411-RA,Ecar12109-RA,Ecar12105-RA,Ecar12062-RA,Ecar12096-RA,Ecar08790-RA,Ecar18145-RA,
Biological Process	protein-containing complex organization	GO:0043933	5	2.15549e-05	1.3087	182	1196	800	6880	Ecar01191-RA,Ecar12249-RA,Ecar06489-RA,Ecar12685-RA,Ecar01304-RA,Ecar14156-RA,Ecar18587-RA,Ecar07081-RA,Ecar11382-RA,Ecar04595-RA,Ecar03588-RA,Ecar09184-RA,Ecar15091-RA,Ecar04526-RA,Ecar10158-RA,Ecar11564-RA,Ecar07163-RA,Ecar05471-RA,Ecar13458-RA,Ecar15766-RA,Ecar04548-RA,Ecar09789-RA,Ecar13184-RA,Ecar17998-RA,Ecar09094-RA,Ecar01611-RA,Ecar03340-RA,Ecar03855-RA,Ecar01308-RA,Ecar18956-RA,Ecar09013…
Biological Process	mitotic cell cycle	GO:0000278	4	2.16028e-05	1.40872	124	757	800	6880	Ecar12249-RA,Ecar06489-RA,Ecar07173-RA,Ecar12685-RA,Ecar16325-RA,Ecar14156-RA,Ecar03108-RA,Ecar15904-RA,Ecar07345-RA,Ecar01936-RA,Ecar09184-RA,Ecar08233-RA,Ecar19521-RA,Ecar02379-RA,Ecar01258-RA,Ecar13184-RA,Ecar00635-RA,Ecar17998-RA,Ecar09094-RA,Ecar12458-RA,Ecar08329-RA,Ecar15736-RA,Ecar08330-RA,Ecar07421-RA,Ecar13319-RA,Ecar18956-RA,Ecar09913-RA,Ecar17432-RA,Ecar19954-RA,Ecar14234-RA,Ecar09911…
Biological Process	inorganic ion homeostasis	GO:0098771	4	2.3804e-05	1.54649	82	456	800	6880	Ecar07975-RA,Ecar06557-RA,Ecar07435-RA,Ecar01752-RA,Ecar00886-RA,Ecar15766-RA,Ecar17998-RA,Ecar18149-RA,Ecar14584-RA,Ecar05705-RA,Ecar18860-RA,Ecar07016-RA,Ecar05094-RA,Ecar12038-RA,Ecar11187-RA,Ecar16080-RA,Ecar04702-RA,Ecar10761-RA,Ecar04508-RA,Ecar03961-RA,Ecar18662-RA,Ecar16286-RA,Ecar13041-RA,Ecar02395-RA,Ecar03344-RA,Ecar09762-RA,Ecar18893-RA,Ecar04107-RA,Ecar16964-RA,Ecar19038-RA,Ecar06894…
Biological Process	Malpighian tubule development	GO:0072002	7	2.4133e-05	2.4725	23	80	800	6880	Ecar17998-RA,Ecar06445-RA,Ecar11423-RA,Ecar12175-RA,Ecar06643-RA,Ecar17325-RA,Ecar01378-RA,Ecar16998-RA,Ecar10660-RA,Ecar00345-RA,Ecar14612-RA,Ecar10663-RA,Ecar04042-RA,Ecar17000-RA,Ecar11424-RA,Ecar17197-RA,Ecar06644-RA,Ecar11422-RA,Ecar19941-RA,Ecar17486-RA,Ecar18857-RA,Ecar06578-RA,Ecar10661-RA,
Biological Process	negative regulation of programmed cell death	GO:0043069	7	2.42773e-05	1.46971	101	591	800	6880	Ecar15997-RA,Ecar12685-RA,Ecar01144-RA,Ecar14406-RA,Ecar04526-RA,Ecar11564-RA,Ecar08581-RA,Ecar19521-RA,Ecar01142-RA,Ecar06188-RA,Ecar08571-RA,Ecar08106-RA,Ecar15999-RA,Ecar05705-RA,Ecar13212-RA,Ecar12655-RA,Ecar14896-RA,Ecar16791-RA,Ecar07897-RA,Ecar00601-RA,Ecar07026-RA,Ecar05715-RA,Ecar19932-RA,Ecar04279-RA,Ecar13684-RA,Ecar05707-RA,Ecar12576-RA,Ecar06484-RA,Ecar06643-RA,Ecar02029-RA,Ecar16790…
Biological Process	positive regulation of histone H3-K9 acetylation	GO:2000617	12	2.43262e-05	5.29231	8	13	800	6880	Ecar09789-RA,Ecar05705-RA,Ecar05715-RA,Ecar05707-RA,Ecar05700-RA,Ecar02518-RA,Ecar05714-RA,Ecar05711-RA,
Biological Process	epidermal cell fate specification	GO:0009957	5	2.43262e-05	5.29231	8	13	800	6880	Ecar05705-RA,Ecar05715-RA,Ecar05707-RA,Ecar05700-RA,Ecar02518-RA,Ecar05714-RA,Ecar05706-RA,Ecar05711-RA,
Biological Process	response to interferon-alpha	GO:0035455	6	2.45004e-05	6.02	7	10	800	6880	Ecar05705-RA,Ecar05715-RA,Ecar05707-RA,Ecar05700-RA,Ecar02518-RA,Ecar05714-RA,Ecar05711-RA,
Biological Process	cellular response to interferon-alpha	GO:0035457	7	2.45004e-05	6.02	7	10	800	6880	Ecar05705-RA,Ecar05715-RA,Ecar05707-RA,Ecar05700-RA,Ecar02518-RA,Ecar05714-RA,Ecar05711-RA,
Biological Process	regulation of type 2 immune response	GO:0002828	6	2.45004e-05	6.02	7	10	800	6880	Ecar05705-RA,Ecar05715-RA,Ecar05707-RA,Ecar05700-RA,Ecar02518-RA,Ecar05714-RA,Ecar05711-RA,
Biological Process	positive regulation of endothelial cell chemotaxis by VEGF-activated vascular endothelial growth factor receptor signaling pathway	GO:0038033	11	2.45004e-05	6.02	7	10	800	6880	Ecar04526-RA,Ecar06484-RA,Ecar18564-RA,Ecar07937-RA,Ecar14514-RA,Ecar07901-RA,Ecar08232-RA,
Biological Process	cell-cell signaling involved in metanephros development	GO:0072204	6	2.45004e-05	6.02	7	10	800	6880	Ecar05705-RA,Ecar05715-RA,Ecar05707-RA,Ecar05700-RA,Ecar02518-RA,Ecar05714-RA,Ecar05711-RA,
Biological Process	mast cell differentiation	GO:0060374	7	2.45004e-05	6.02	7	10	800	6880	Ecar05705-RA,Ecar05715-RA,Ecar05707-RA,Ecar05700-RA,Ecar02518-RA,Ecar05714-RA,Ecar05711-RA,
Biological Process	cell-cell signaling involved in kidney development	GO:0060995	5	2.45004e-05	6.02	7	10	800	6880	Ecar05705-RA,Ecar05715-RA,Ecar05707-RA,Ecar05700-RA,Ecar02518-RA,Ecar05714-RA,Ecar05711-RA,
Biological Process	Wnt signaling pathway involved in kidney development	GO:0061289	9	2.45004e-05	6.02	7	10	800	6880	Ecar05705-RA,Ecar05715-RA,Ecar05707-RA,Ecar05700-RA,Ecar02518-RA,Ecar05714-RA,Ecar05711-RA,
Biological Process	canonical Wnt signaling pathway involved in metanephric kidney development	GO:0061290	10	2.45004e-05	6.02	7	10	800	6880	Ecar05705-RA,Ecar05715-RA,Ecar05707-RA,Ecar05700-RA,Ecar02518-RA,Ecar05714-RA,Ecar05711-RA,
Biological Process	interleukin-4 production	GO:0032633	7	2.45004e-05	6.02	7	10	800	6880	Ecar05705-RA,Ecar05715-RA,Ecar05707-RA,Ecar05700-RA,Ecar02518-RA,Ecar05714-RA,Ecar05711-RA,
Biological Process	positive regulation of nucleobase-containing compound metabolic process	GO:0045935	7	2.49951e-05	1.32865	165	1068	800	6880	Ecar12249-RA,Ecar03211-RA,Ecar15997-RA,Ecar01144-RA,Ecar18587-RA,Ecar07081-RA,Ecar03588-RA,Ecar07289-RA,Ecar00886-RA,Ecar11564-RA,Ecar07163-RA,Ecar19521-RA,Ecar10707-RA,Ecar01142-RA,Ecar09789-RA,Ecar13750-RA,Ecar08329-RA,Ecar01158-RA,Ecar08330-RA,Ecar09757-RA,Ecar10306-RA,Ecar00293-RA,Ecar15999-RA,Ecar13749-RA,Ecar02800-RA,Ecar05705-RA,Ecar06515-RA,Ecar11676-RA,Ecar12655-RA,Ecar12038-RA,Ecar16791…
Biological Process	DNA-templated transcription	GO:0006351	10	2.49981e-05	1.2712	213	1441	800	6880	Ecar12249-RA,Ecar03211-RA,Ecar15997-RA,Ecar12685-RA,Ecar01144-RA,Ecar18587-RA,Ecar13140-RA,Ecar03108-RA,Ecar03624-RA,Ecar01338-RA,Ecar12466-RA,Ecar01936-RA,Ecar03588-RA,Ecar07289-RA,Ecar19521-RA,Ecar01142-RA,Ecar00635-RA,Ecar17998-RA,Ecar13750-RA,Ecar08329-RA,Ecar01158-RA,Ecar08330-RA,Ecar09757-RA,Ecar10306-RA,Ecar08106-RA,Ecar00293-RA,Ecar15999-RA,Ecar13749-RA,Ecar02800-RA,Ecar05705-RA,Ecar18860…
Biological Process	intracellular mRNA localization involved in pattern specification process	GO:0060810	6	2.55973e-05	2.52267	22	75	800	6880	Ecar12249-RA,Ecar14406-RA,Ecar00516-RA,Ecar19954-RA,Ecar02469-RA,Ecar13787-RA,Ecar12209-RA,Ecar12325-RA,Ecar04290-RA,Ecar04840-RA,Ecar05137-RA,Ecar06742-RA,Ecar06776-RA,Ecar13403-RA,Ecar17411-RA,Ecar12109-RA,Ecar12105-RA,Ecar12062-RA,Ecar12096-RA,Ecar08790-RA,Ecar13786-RA,Ecar18145-RA,
Biological Process	neural precursor cell proliferation	GO:0061351	4	2.62804e-05	1.83148	46	216	800	6880	Ecar14156-RA,Ecar12317-RA,Ecar03108-RA,Ecar19521-RA,Ecar01258-RA,Ecar05705-RA,Ecar12319-RA,Ecar05132-RA,Ecar19932-RA,Ecar17325-RA,Ecar03182-RA,Ecar11158-RA,Ecar07111-RA,Ecar10416-RA,Ecar16998-RA,Ecar11193-RA,Ecar05700-RA,Ecar12316-RA,Ecar11152-RA,Ecar03477-RA,Ecar04042-RA,Ecar12844-RA,Ecar02518-RA,Ecar17000-RA,Ecar11178-RA,Ecar03479-RA,Ecar17197-RA,Ecar02111-RA,Ecar12318-RA,Ecar11480-RA,Ecar17486…
Biological Process	nephron tubule epithelial cell differentiation	GO:0072160	7	2.64495e-05	4.3	10	20	800	6880	Ecar15997-RA,Ecar15999-RA,Ecar05705-RA,Ecar05715-RA,Ecar05707-RA,Ecar15996-RA,Ecar05700-RA,Ecar02518-RA,Ecar05714-RA,Ecar05711-RA,
Biological Process	intracellular potassium ion homeostasis	GO:0030007	7	2.64495e-05	4.3	10	20	800	6880	Ecar18149-RA,Ecar16080-RA,Ecar09762-RA,Ecar01559-RA,Ecar09732-RA,Ecar08954-RA,Ecar19987-RA,Ecar09487-RA,Ecar12348-RA,Ecar09765-RA,
Biological Process	animal organ maturation	GO:0048799	5	2.64495e-05	4.3	10	20	800	6880	Ecar15997-RA,Ecar15999-RA,Ecar05705-RA,Ecar05715-RA,Ecar05707-RA,Ecar15996-RA,Ecar05700-RA,Ecar02518-RA,Ecar05714-RA,Ecar05711-RA,
Biological Process	regulation of striated muscle contraction	GO:0006942	8	2.6782e-05	2.58	21	70	800	6880	Ecar06204-RA,Ecar18149-RA,Ecar09013-RA,Ecar16080-RA,Ecar20072-RA,Ecar09762-RA,Ecar01559-RA,Ecar09732-RA,Ecar00413-RA,Ecar05712-RA,Ecar08954-RA,Ecar05596-RA,Ecar17885-RA,Ecar16196-RA,Ecar19987-RA,Ecar00386-RA,Ecar09988-RA,Ecar09487-RA,Ecar12348-RA,Ecar09765-RA,Ecar18668-RA,
Biological Process	regulation of DNA-templated transcription	GO:0006355	10	2.68467e-05	1.27385	209	1411	800	6880	Ecar12249-RA,Ecar03211-RA,Ecar15997-RA,Ecar12685-RA,Ecar01144-RA,Ecar13140-RA,Ecar03108-RA,Ecar03624-RA,Ecar01338-RA,Ecar12466-RA,Ecar01936-RA,Ecar03588-RA,Ecar07289-RA,Ecar19521-RA,Ecar01142-RA,Ecar00635-RA,Ecar17998-RA,Ecar13750-RA,Ecar08329-RA,Ecar01158-RA,Ecar08330-RA,Ecar09757-RA,Ecar10306-RA,Ecar08106-RA,Ecar00293-RA,Ecar15999-RA,Ecar13749-RA,Ecar02800-RA,Ecar05705-RA,Ecar18860-RA,Ecar06515…
Biological Process	regulation of DNA recombination	GO:0000018	8	2.77935e-05	2.72333	19	60	800	6880	Ecar12249-RA,Ecar16325-RA,Ecar11564-RA,Ecar12458-RA,Ecar12655-RA,Ecar13603-RA,Ecar12576-RA,Ecar09555-RA,Ecar12209-RA,Ecar12885-RA,Ecar12325-RA,Ecar06460-RA,Ecar16834-RA,Ecar14911-RA,Ecar04202-RA,Ecar12062-RA,Ecar19928-RA,Ecar12096-RA,Ecar14182-RA,
Biological Process	striated muscle cell differentiation	GO:0051146	6	2.82766e-05	1.66106	62	321	800	6880	Ecar03211-RA,Ecar12685-RA,Ecar03108-RA,Ecar07345-RA,Ecar03588-RA,Ecar08233-RA,Ecar19521-RA,Ecar13458-RA,Ecar17998-RA,Ecar09094-RA,Ecar00927-RA,Ecar15736-RA,Ecar00293-RA,Ecar09013-RA,Ecar13293-RA,Ecar07897-RA,Ecar01623-RA,Ecar19932-RA,Ecar01253-RA,Ecar20072-RA,Ecar02890-RA,Ecar06186-RA,Ecar02589-RA,Ecar19940-RA,Ecar15426-RA,Ecar01754-RA,Ecar12568-RA,Ecar01675-RA,Ecar07823-RA,Ecar12603-RA,Ecar13952…
Biological Process	regulation of cytosolic calcium ion concentration	GO:0051480	8	2.83347e-05	1.8549	44	204	800	6880	Ecar00886-RA,Ecar15766-RA,Ecar17998-RA,Ecar05705-RA,Ecar12038-RA,Ecar11187-RA,Ecar04702-RA,Ecar10761-RA,Ecar03961-RA,Ecar13041-RA,Ecar02395-RA,Ecar03344-RA,Ecar09762-RA,Ecar18893-RA,Ecar16964-RA,Ecar19038-RA,Ecar01559-RA,Ecar11087-RA,Ecar04464-RA,Ecar03120-RA,Ecar18714-RA,Ecar05700-RA,Ecar00975-RA,Ecar02518-RA,Ecar04144-RA,Ecar11178-RA,Ecar13736-RA,Ecar08699-RA,Ecar10762-RA,Ecar19987-RA,Ecar08927…
Biological Process	neuron migration	GO:0001764	5	2.87133e-05	1.95689	38	167	800	6880	Ecar15904-RA,Ecar13458-RA,Ecar17998-RA,Ecar01308-RA,Ecar15445-RA,Ecar05705-RA,Ecar07026-RA,Ecar05715-RA,Ecar05707-RA,Ecar06643-RA,Ecar06186-RA,Ecar02589-RA,Ecar12568-RA,Ecar06801-RA,Ecar10660-RA,Ecar05700-RA,Ecar01077-RA,Ecar10663-RA,Ecar16506-RA,Ecar02518-RA,Ecar08480-RA,Ecar06783-RA,Ecar05714-RA,Ecar02597-RA,Ecar06644-RA,Ecar08458-RA,Ecar15774-RA,Ecar19941-RA,Ecar09680-RA,Ecar07524-RA,Ecar05706…
Biological Process	heart valve morphogenesis	GO:0003179	4	2.88605e-05	3.14634	15	41	800	6880	Ecar05705-RA,Ecar05715-RA,Ecar05707-RA,Ecar03172-RA,Ecar05700-RA,Ecar03533-RA,Ecar05712-RA,Ecar02518-RA,Ecar08480-RA,Ecar05714-RA,Ecar16196-RA,Ecar03698-RA,Ecar03787-RA,Ecar03534-RA,Ecar05711-RA,
Biological Process	regulation of respiratory gaseous exchange	GO:0043576	5	2.88605e-05	3.14634	15	41	800	6880	Ecar04595-RA,Ecar10158-RA,Ecar04548-RA,Ecar07026-RA,Ecar14433-RA,Ecar02122-RA,Ecar09762-RA,Ecar06801-RA,Ecar01559-RA,Ecar01077-RA,Ecar04968-RA,Ecar19987-RA,Ecar12348-RA,Ecar06802-RA,Ecar09765-RA,
Biological Process	synaptonemal complex organization	GO:0070193	7	2.92468e-05	3.94167	11	24	800	6880	Ecar01936-RA,Ecar00635-RA,Ecar12655-RA,Ecar13684-RA,Ecar12576-RA,Ecar02117-RA,Ecar17411-RA,Ecar17810-RA,Ecar08790-RA,Ecar12439-RA,Ecar14098-RA,
Biological Process	stem cell fate determination	GO:0048867	5	2.92468e-05	3.94167	11	24	800	6880	Ecar08478-RA,Ecar11423-RA,Ecar17325-RA,Ecar16998-RA,Ecar17000-RA,Ecar11424-RA,Ecar08480-RA,Ecar17197-RA,Ecar11422-RA,Ecar17486-RA,Ecar08483-RA,
Biological Process	regulation of protein stability	GO:0031647	4	3.21175e-05	1.80446	47	224	800	6880	Ecar03624-RA,Ecar01936-RA,Ecar04526-RA,Ecar19521-RA,Ecar00635-RA,Ecar08329-RA,Ecar08330-RA,Ecar18149-RA,Ecar13293-RA,Ecar12655-RA,Ecar19932-RA,Ecar12576-RA,Ecar16080-RA,Ecar06484-RA,Ecar17325-RA,Ecar02890-RA,Ecar16998-RA,Ecar10181-RA,Ecar01675-RA,Ecar14856-RA,Ecar18564-RA,Ecar19601-RA,Ecar09732-RA,Ecar14179-RA,Ecar16942-RA,Ecar04477-RA,Ecar08954-RA,Ecar07937-RA,Ecar14514-RA,Ecar17000-RA,Ecar07901…
Biological Process	obsolete cellular divalent inorganic cation homeostasis	GO:0072503	0	3.27643e-05	1.71377	55	276	800	6880	Ecar01752-RA,Ecar00886-RA,Ecar15766-RA,Ecar17998-RA,Ecar18149-RA,Ecar05705-RA,Ecar07016-RA,Ecar05094-RA,Ecar12038-RA,Ecar11187-RA,Ecar16080-RA,Ecar04702-RA,Ecar10761-RA,Ecar03961-RA,Ecar13041-RA,Ecar02395-RA,Ecar03344-RA,Ecar09762-RA,Ecar18893-RA,Ecar16964-RA,Ecar19038-RA,Ecar01559-RA,Ecar11087-RA,Ecar04464-RA,Ecar09732-RA,Ecar03120-RA,Ecar18714-RA,Ecar05700-RA,Ecar00975-RA,Ecar08954-RA,Ecar02518…
Biological Process	striated muscle tissue development	GO:0014706	6	3.31206e-05	1.73308	53	263	800	6880	Ecar15997-RA,Ecar12685-RA,Ecar01338-RA,Ecar07345-RA,Ecar07002-RA,Ecar19521-RA,Ecar13458-RA,Ecar17998-RA,Ecar15999-RA,Ecar07897-RA,Ecar19932-RA,Ecar06643-RA,Ecar06186-RA,Ecar02589-RA,Ecar07111-RA,Ecar19940-RA,Ecar10692-RA,Ecar12568-RA,Ecar01675-RA,Ecar07823-RA,Ecar10660-RA,Ecar12603-RA,Ecar15996-RA,Ecar04056-RA,Ecar07344-RA,Ecar03830-RA,Ecar00026-RA,Ecar01077-RA,Ecar10663-RA,Ecar03725-RA,Ecar04042…
Biological Process	salivary gland development	GO:0007431	6	3.33016e-05	2.05652	33	138	800	6880	Ecar07173-RA,Ecar07002-RA,Ecar07289-RA,Ecar17998-RA,Ecar09913-RA,Ecar11676-RA,Ecar07853-RA,Ecar09911-RA,Ecar04772-RA,Ecar06643-RA,Ecar07005-RA,Ecar01378-RA,Ecar07719-RA,Ecar12883-RA,Ecar06742-RA,Ecar13289-RA,Ecar14452-RA,Ecar04042-RA,Ecar05712-RA,Ecar13425-RA,Ecar07903-RA,Ecar07410-RA,Ecar19184-RA,Ecar02597-RA,Ecar06644-RA,Ecar11677-RA,Ecar12105-RA,Ecar09910-RA,Ecar09842-RA,Ecar09122-RA,Ecar06962…
Biological Process	regulation of angiogenesis	GO:0045765	7	3.36639e-05	2.03056	34	144	800	6880	Ecar03211-RA,Ecar11382-RA,Ecar00886-RA,Ecar04526-RA,Ecar00293-RA,Ecar05705-RA,Ecar12038-RA,Ecar00601-RA,Ecar11423-RA,Ecar13684-RA,Ecar06484-RA,Ecar13041-RA,Ecar04290-RA,Ecar04840-RA,Ecar02117-RA,Ecar05137-RA,Ecar01754-RA,Ecar18564-RA,Ecar05610-RA,Ecar17810-RA,Ecar05700-RA,Ecar05712-RA,Ecar02518-RA,Ecar07937-RA,Ecar14514-RA,Ecar11424-RA,Ecar07901-RA,Ecar16196-RA,Ecar02111-RA,Ecar08699-RA,Ecar11422…
Biological Process	retinal cell programmed cell death	GO:0046666	6	3.43723e-05	3.25405	14	37	800	6880	Ecar06557-RA,Ecar06643-RA,Ecar02029-RA,Ecar18662-RA,Ecar07626-RA,Ecar18610-RA,Ecar15913-RA,Ecar02027-RA,Ecar06644-RA,Ecar19863-RA,Ecar09534-RA,Ecar06556-RA,Ecar05578-RA,Ecar18273-RA,
Biological Process	regulation of cardiac muscle contraction	GO:0055117	9	3.4855e-05	2.86667	17	51	800	6880	Ecar18149-RA,Ecar09013-RA,Ecar16080-RA,Ecar20072-RA,Ecar09762-RA,Ecar01559-RA,Ecar09732-RA,Ecar00413-RA,Ecar05712-RA,Ecar08954-RA,Ecar05596-RA,Ecar16196-RA,Ecar19987-RA,Ecar00386-RA,Ecar09487-RA,Ecar12348-RA,Ecar09765-RA,
Biological Process	response to arsenic-containing substance	GO:0046685	4	3.4855e-05	2.86667	17	51	800	6880	Ecar07975-RA,Ecar06557-RA,Ecar07435-RA,Ecar14584-RA,Ecar14234-RA,Ecar04508-RA,Ecar16286-RA,Ecar07626-RA,Ecar07436-RA,Ecar06811-RA,Ecar15913-RA,Ecar17141-RA,Ecar08745-RA,Ecar05367-RA,Ecar09534-RA,Ecar06556-RA,Ecar08743-RA,
Biological Process	interleukin-1 production	GO:0032612	7	3.4855e-05	2.86667	17	51	800	6880	Ecar00886-RA,Ecar04526-RA,Ecar19521-RA,Ecar12038-RA,Ecar00601-RA,Ecar19932-RA,Ecar06484-RA,Ecar13041-RA,Ecar01675-RA,Ecar18564-RA,Ecar07937-RA,Ecar14514-RA,Ecar07901-RA,Ecar08699-RA,Ecar11480-RA,Ecar09441-RA,Ecar08232-RA,
Biological Process	negative regulation of biological process	GO:0048519	4	3.67985e-05	1.15571	392	2917	800	6880	Ecar01191-RA,Ecar11875-RA,Ecar12249-RA,Ecar03211-RA,Ecar07173-RA,Ecar15997-RA,Ecar12685-RA,Ecar01304-RA,Ecar16325-RA,Ecar01144-RA,Ecar14156-RA,Ecar18587-RA,Ecar10216-RA,Ecar13140-RA,Ecar03108-RA,Ecar11382-RA,Ecar03624-RA,Ecar01338-RA,Ecar04595-RA,Ecar14406-RA,Ecar19271-RA,Ecar07197-RA,Ecar12466-RA,Ecar01936-RA,Ecar09184-RA,Ecar15091-RA,Ecar07289-RA,Ecar00516-RA,Ecar08233-RA,Ecar00886-RA,Ecar04526…
Biological Process	regulation of cardiac muscle cell membrane potential	GO:0086036	5	3.79712e-05	4.55294	9	17	800	6880	Ecar09013-RA,Ecar20072-RA,Ecar09762-RA,Ecar01559-RA,Ecar00413-RA,Ecar19987-RA,Ecar00386-RA,Ecar12348-RA,Ecar09765-RA,
Biological Process	striated muscle myosin thick filament assembly	GO:0071688	10	3.79712e-05	4.55294	9	17	800	6880	Ecar17998-RA,Ecar13293-RA,Ecar02890-RA,Ecar04477-RA,Ecar02891-RA,Ecar04775-RA,Ecar07512-RA,Ecar05325-RA,Ecar04392-RA,
Biological Process	retinal cone cell differentiation	GO:0042670	9	3.79712e-05	4.55294	9	17	800	6880	Ecar15997-RA,Ecar15999-RA,Ecar09013-RA,Ecar20072-RA,Ecar16964-RA,Ecar15996-RA,Ecar00413-RA,Ecar00386-RA,Ecar18470-RA,
Biological Process	histone H3-K14 acetylation	GO:0044154	13	3.79712e-05	4.55294	9	17	800	6880	Ecar09789-RA,Ecar05705-RA,Ecar05715-RA,Ecar05707-RA,Ecar05700-RA,Ecar02518-RA,Ecar05714-RA,Ecar19057-RA,Ecar05711-RA,
Biological Process	negative regulation of defense response to bacterium	GO:1900425	8	3.79712e-05	4.55294	9	17	800	6880	Ecar10216-RA,Ecar02800-RA,Ecar02795-RA,Ecar02788-RA,Ecar13065-RA,Ecar02784-RA,Ecar10215-RA,Ecar02799-RA,Ecar13064-RA,
Biological Process	protein kinase B signaling	GO:0043491	7	3.81719e-05	2.31183	25	93	800	6880	Ecar15997-RA,Ecar11382-RA,Ecar15999-RA,Ecar05705-RA,Ecar05715-RA,Ecar05707-RA,Ecar06643-RA,Ecar19848-RA,Ecar07111-RA,Ecar01687-RA,Ecar01675-RA,Ecar15996-RA,Ecar00609-RA,Ecar05700-RA,Ecar05712-RA,Ecar02518-RA,Ecar15769-RA,Ecar05714-RA,Ecar16196-RA,Ecar06644-RA,Ecar11480-RA,Ecar04773-RA,Ecar05711-RA,Ecar00536-RA,Ecar18029-RA,
Biological Process	muscle cell development	GO:0055001	5	3.87644e-05	1.77931	48	232	800	6880	Ecar12685-RA,Ecar07345-RA,Ecar03588-RA,Ecar07002-RA,Ecar08233-RA,Ecar17998-RA,Ecar09094-RA,Ecar00927-RA,Ecar15736-RA,Ecar12792-RA,Ecar13293-RA,Ecar07897-RA,Ecar01623-RA,Ecar01253-RA,Ecar02890-RA,Ecar02589-RA,Ecar19940-RA,Ecar04758-RA,Ecar00791-RA,Ecar15426-RA,Ecar12568-RA,Ecar07823-RA,Ecar12603-RA,Ecar13952-RA,Ecar20251-RA,Ecar07344-RA,Ecar03830-RA,Ecar00026-RA,Ecar14452-RA,Ecar05712-RA,Ecar04477…
Biological Process	renal tubule development	GO:0061326	6	3.92228e-05	1.99338	35	151	800	6880	Ecar15997-RA,Ecar17998-RA,Ecar15999-RA,Ecar05705-RA,Ecar06445-RA,Ecar11423-RA,Ecar05715-RA,Ecar05707-RA,Ecar12175-RA,Ecar06643-RA,Ecar17325-RA,Ecar01378-RA,Ecar16998-RA,Ecar10660-RA,Ecar15996-RA,Ecar00345-RA,Ecar05700-RA,Ecar14612-RA,Ecar10663-RA,Ecar04042-RA,Ecar19456-RA,Ecar02518-RA,Ecar17000-RA,Ecar11424-RA,Ecar05714-RA,Ecar17197-RA,Ecar02111-RA,Ecar06644-RA,Ecar11422-RA,Ecar19941-RA,Ecar17486…
Biological Process	postsynaptic membrane organization	GO:0001941	6	3.98167e-05	3.38788	13	33	800	6880	Ecar01338-RA,Ecar19271-RA,Ecar19848-RA,Ecar14856-RA,Ecar19601-RA,Ecar00609-RA,Ecar14179-RA,Ecar16874-RA,Ecar01656-RA,Ecar08252-RA,Ecar10235-RA,Ecar05698-RA,Ecar00536-RA,
Biological Process	regulation of organelle organization	GO:0033043	6	4.07256e-05	1.35049	144	917	800	6880	Ecar01191-RA,Ecar12249-RA,Ecar03211-RA,Ecar07173-RA,Ecar15997-RA,Ecar12685-RA,Ecar01304-RA,Ecar14156-RA,Ecar03108-RA,Ecar15904-RA,Ecar09184-RA,Ecar00886-RA,Ecar04526-RA,Ecar13458-RA,Ecar01258-RA,Ecar09789-RA,Ecar13184-RA,Ecar09094-RA,Ecar08329-RA,Ecar08330-RA,Ecar00293-RA,Ecar15999-RA,Ecar01308-RA,Ecar13319-RA,Ecar05705-RA,Ecar18956-RA,Ecar09013-RA,Ecar13293-RA,Ecar11676-RA,Ecar07853-RA,Ecar07016…
Biological Process	morphogenesis of an epithelium	GO:0002009	5	4.14096e-05	1.33661	152	978	800	6880	Ecar01191-RA,Ecar03211-RA,Ecar07173-RA,Ecar15997-RA,Ecar12685-RA,Ecar01304-RA,Ecar13140-RA,Ecar03624-RA,Ecar12466-RA,Ecar03588-RA,Ecar15091-RA,Ecar00516-RA,Ecar13966-RA,Ecar01318-RA,Ecar01258-RA,Ecar17998-RA,Ecar00293-RA,Ecar15999-RA,Ecar01308-RA,Ecar07421-RA,Ecar13319-RA,Ecar05705-RA,Ecar06515-RA,Ecar09013-RA,Ecar11676-RA,Ecar10479-RA,Ecar07853-RA,Ecar14234-RA,Ecar13968-RA,Ecar06445-RA,Ecar07306…
Biological Process	response to abiotic stimulus	GO:0009628	3	4.14252e-05	1.30103	177	1170	800	6880	Ecar03211-RA,Ecar07975-RA,Ecar15997-RA,Ecar12685-RA,Ecar01007-RA,Ecar11382-RA,Ecar02058-RA,Ecar19981-RA,Ecar13919-RA,Ecar06557-RA,Ecar07435-RA,Ecar15091-RA,Ecar08233-RA,Ecar04526-RA,Ecar11564-RA,Ecar19521-RA,Ecar00312-RA,Ecar05471-RA,Ecar15766-RA,Ecar00715-RA,Ecar17998-RA,Ecar05258-RA,Ecar15736-RA,Ecar00293-RA,Ecar15999-RA,Ecar18149-RA,Ecar01308-RA,Ecar16419-RA,Ecar14584-RA,Ecar05705-RA,Ecar18860…
Biological Process	eye morphogenesis	GO:0048592	6	4.17196e-05	1.51447	84	477	800	6880	Ecar01191-RA,Ecar15997-RA,Ecar12685-RA,Ecar03624-RA,Ecar01338-RA,Ecar06557-RA,Ecar07002-RA,Ecar13458-RA,Ecar01318-RA,Ecar17998-RA,Ecar08571-RA,Ecar15999-RA,Ecar13319-RA,Ecar02800-RA,Ecar06515-RA,Ecar09013-RA,Ecar19954-RA,Ecar14234-RA,Ecar07897-RA,Ecar02795-RA,Ecar06643-RA,Ecar02029-RA,Ecar20072-RA,Ecar06186-RA,Ecar18662-RA,Ecar11158-RA,Ecar13937-RA,Ecar19940-RA,Ecar16964-RA,Ecar02788-RA,Ecar07801…
Biological Process	response to stimulus	GO:0050896	2	4.20832e-05	1.10574	535	4161	800	6880	Ecar01191-RA,Ecar12249-RA,Ecar03211-RA,Ecar07975-RA,Ecar06489-RA,Ecar07173-RA,Ecar15997-RA,Ecar12685-RA,Ecar16325-RA,Ecar01144-RA,Ecar16853-RA,Ecar18587-RA,Ecar10216-RA,Ecar12317-RA,Ecar13448-RA,Ecar03108-RA,Ecar18840-RA,Ecar01007-RA,Ecar11382-RA,Ecar03624-RA,Ecar02058-RA,Ecar15904-RA,Ecar01338-RA,Ecar04595-RA,Ecar19981-RA,Ecar06866-RA,Ecar13919-RA,Ecar06557-RA,Ecar19271-RA,Ecar07197-RA,Ecar07435…
Biological Process	response to toxic substance	GO:0009636	4	4.42436e-05	1.4994	87	499	800	6880	Ecar07975-RA,Ecar15997-RA,Ecar03108-RA,Ecar04595-RA,Ecar13919-RA,Ecar07197-RA,Ecar07435-RA,Ecar15091-RA,Ecar04526-RA,Ecar10158-RA,Ecar04548-RA,Ecar15999-RA,Ecar16419-RA,Ecar14584-RA,Ecar10479-RA,Ecar05094-RA,Ecar14234-RA,Ecar16791-RA,Ecar07306-RA,Ecar10771-RA,Ecar00601-RA,Ecar07026-RA,Ecar14433-RA,Ecar02122-RA,Ecar18959-RA,Ecar06484-RA,Ecar06643-RA,Ecar04508-RA,Ecar07429-RA,Ecar16790-RA,Ecar07111…
Biological Process	positive regulation of cytokine production involved in immune response	GO:0002720	9	4.4381e-05	3.55862	12	29	800	6880	Ecar00886-RA,Ecar05705-RA,Ecar12038-RA,Ecar05715-RA,Ecar05707-RA,Ecar13041-RA,Ecar05700-RA,Ecar02518-RA,Ecar05714-RA,Ecar08699-RA,Ecar09441-RA,Ecar05711-RA,
Biological Process	membrane repolarization	GO:0086009	5	4.4381e-05	3.55862	12	29	800	6880	Ecar18149-RA,Ecar16080-RA,Ecar09762-RA,Ecar01559-RA,Ecar09732-RA,Ecar08954-RA,Ecar19987-RA,Ecar12002-RA,Ecar09487-RA,Ecar12348-RA,Ecar12000-RA,Ecar09765-RA,
Biological Process	otic vesicle development	GO:0071599	6	4.52643e-05	4.09524	10	21	800	6880	Ecar15997-RA,Ecar15999-RA,Ecar05705-RA,Ecar05715-RA,Ecar05707-RA,Ecar15996-RA,Ecar05700-RA,Ecar02518-RA,Ecar05714-RA,Ecar05711-RA,
Biological Process	histone H3-K9 acetylation	GO:0043970	13	4.52643e-05	4.09524	10	21	800	6880	Ecar09789-RA,Ecar05705-RA,Ecar05715-RA,Ecar05707-RA,Ecar19058-RA,Ecar05700-RA,Ecar02518-RA,Ecar05714-RA,Ecar19057-RA,Ecar05711-RA,
Biological Process	response to antimetabolite	GO:0097329	4	4.52643e-05	4.09524	10	21	800	6880	Ecar07975-RA,Ecar07435-RA,Ecar11564-RA,Ecar14584-RA,Ecar04508-RA,Ecar16834-RA,Ecar07436-RA,Ecar06811-RA,Ecar14182-RA,Ecar05367-RA,
Biological Process	post-embryonic animal organ morphogenesis	GO:0048563	5	4.56437e-05	1.52429	81	457	800	6880	Ecar01304-RA,Ecar13140-RA,Ecar01338-RA,Ecar12466-RA,Ecar01318-RA,Ecar17998-RA,Ecar01308-RA,Ecar13319-RA,Ecar06515-RA,Ecar09013-RA,Ecar07853-RA,Ecar14234-RA,Ecar07306-RA,Ecar08187-RA,Ecar17989-RA,Ecar01253-RA,Ecar06643-RA,Ecar02029-RA,Ecar20072-RA,Ecar07695-RA,Ecar07005-RA,Ecar02589-RA,Ecar07111-RA,Ecar13937-RA,Ecar11868-RA,Ecar09752-RA,Ecar15426-RA,Ecar12568-RA,Ecar19424-RA,Ecar15962-RA,Ecar13289…
Biological Process	epithelial cell apoptotic process	GO:1904019	6	4.62663e-05	2.81154	17	52	800	6880	Ecar03624-RA,Ecar19521-RA,Ecar05705-RA,Ecar05715-RA,Ecar19932-RA,Ecar05707-RA,Ecar01675-RA,Ecar04926-RA,Ecar05700-RA,Ecar16942-RA,Ecar02518-RA,Ecar15769-RA,Ecar05714-RA,Ecar11480-RA,Ecar05706-RA,Ecar17470-RA,Ecar05711-RA,
Biological Process	negative regulation of cysteine-type endopeptidase activity	GO:2000117	11	4.6412e-05	2.63548	19	62	800	6880	Ecar15997-RA,Ecar04526-RA,Ecar08571-RA,Ecar15999-RA,Ecar06484-RA,Ecar02029-RA,Ecar01675-RA,Ecar14856-RA,Ecar15996-RA,Ecar18564-RA,Ecar19601-RA,Ecar14179-RA,Ecar07937-RA,Ecar14514-RA,Ecar02027-RA,Ecar07901-RA,Ecar08232-RA,Ecar05578-RA,Ecar05347-RA,
Biological Process	establishment or maintenance of cytoskeleton polarity	GO:0030952	7	4.6412e-05	2.63548	19	62	800	6880	Ecar01191-RA,Ecar12685-RA,Ecar00516-RA,Ecar01258-RA,Ecar19954-RA,Ecar07897-RA,Ecar02469-RA,Ecar19940-RA,Ecar04290-RA,Ecar04840-RA,Ecar05137-RA,Ecar06742-RA,Ecar06776-RA,Ecar13403-RA,Ecar00026-RA,Ecar11178-RA,Ecar12105-RA,Ecar04930-RA,Ecar18145-RA,
Biological Process	neuroblast fate commitment	GO:0014017	5	4.67827e-05	3.784	11	25	800	6880	Ecar08478-RA,Ecar11423-RA,Ecar17325-RA,Ecar16998-RA,Ecar17000-RA,Ecar11424-RA,Ecar08480-RA,Ecar17197-RA,Ecar11422-RA,Ecar17486-RA,Ecar08483-RA,
Biological Process	digestive tract development	GO:0048565	5	4.78308e-05	1.7011	54	273	800	6880	Ecar07173-RA,Ecar12685-RA,Ecar01304-RA,Ecar03108-RA,Ecar15904-RA,Ecar01338-RA,Ecar17998-RA,Ecar12792-RA,Ecar06445-RA,Ecar07897-RA,Ecar01623-RA,Ecar12175-RA,Ecar06643-RA,Ecar07005-RA,Ecar01378-RA,Ecar07111-RA,Ecar19940-RA,Ecar04290-RA,Ecar04758-RA,Ecar04840-RA,Ecar05137-RA,Ecar00791-RA,Ecar14227-RA,Ecar06894-RA,Ecar10660-RA,Ecar17124-RA,Ecar03830-RA,Ecar00026-RA,Ecar14612-RA,Ecar10663-RA,Ecar04042…
Biological Process	regulation of interleukin-1 beta production	GO:0032651	9	4.86735e-05	3.16842	14	38	800	6880	Ecar00886-RA,Ecar04526-RA,Ecar12038-RA,Ecar00601-RA,Ecar06484-RA,Ecar13041-RA,Ecar01675-RA,Ecar18564-RA,Ecar07937-RA,Ecar14514-RA,Ecar07901-RA,Ecar08699-RA,Ecar09441-RA,Ecar08232-RA,
Biological Process	columnar/cuboidal epithelial cell development	GO:0002066	6	5.11198e-05	1.58913	68	368	800	6880	Ecar12249-RA,Ecar03211-RA,Ecar07173-RA,Ecar01304-RA,Ecar13140-RA,Ecar06557-RA,Ecar12466-RA,Ecar00516-RA,Ecar04593-RA,Ecar17998-RA,Ecar00293-RA,Ecar12792-RA,Ecar13293-RA,Ecar19954-RA,Ecar02469-RA,Ecar08478-RA,Ecar01253-RA,Ecar17451-RA,Ecar06643-RA,Ecar02029-RA,Ecar02890-RA,Ecar07695-RA,Ecar12209-RA,Ecar12325-RA,Ecar04758-RA,Ecar00791-RA,Ecar15426-RA,Ecar01754-RA,Ecar07626-RA,Ecar06776-RA,Ecar18403…
Biological Process	post-embryonic animal morphogenesis	GO:0009886	4	5.32249e-05	1.4766	91	530	800	6880	Ecar01304-RA,Ecar13140-RA,Ecar01338-RA,Ecar12466-RA,Ecar07002-RA,Ecar01318-RA,Ecar17998-RA,Ecar01308-RA,Ecar13319-RA,Ecar06515-RA,Ecar09013-RA,Ecar11676-RA,Ecar07853-RA,Ecar14234-RA,Ecar07306-RA,Ecar08187-RA,Ecar04772-RA,Ecar17989-RA,Ecar01253-RA,Ecar06643-RA,Ecar02029-RA,Ecar20072-RA,Ecar07695-RA,Ecar07005-RA,Ecar02589-RA,Ecar07111-RA,Ecar13937-RA,Ecar11868-RA,Ecar09752-RA,Ecar15426-RA,Ecar12568…
Biological Process	positive regulation of spindle assembly	GO:1905832	11	5.52712e-05	6.45	6	8	800	6880	Ecar12685-RA,Ecar07897-RA,Ecar07445-RA,Ecar19940-RA,Ecar00026-RA,Ecar13671-RA,
Biological Process	pole plasm RNA localization	GO:0007316	5	5.68349e-05	2.52941	20	68	800	6880	Ecar12249-RA,Ecar14406-RA,Ecar00516-RA,Ecar19954-RA,Ecar02469-RA,Ecar12209-RA,Ecar12325-RA,Ecar04290-RA,Ecar04840-RA,Ecar05137-RA,Ecar06742-RA,Ecar06776-RA,Ecar13403-RA,Ecar17411-RA,Ecar12109-RA,Ecar12105-RA,Ecar12062-RA,Ecar12096-RA,Ecar08790-RA,Ecar18145-RA,
Biological Process	positive regulation of synaptic transmission, cholinergic	GO:0032224	9	5.76828e-05	3.28824	13	34	800	6880	Ecar18587-RA,Ecar01308-RA,Ecar00601-RA,Ecar10761-RA,Ecar15765-RA,Ecar18588-RA,Ecar06783-RA,Ecar10762-RA,Ecar01401-RA,Ecar18616-RA,Ecar07524-RA,Ecar13091-RA,Ecar03232-RA,
Biological Process	stem cell fate commitment	GO:0048865	5	5.76828e-05	3.28824	13	34	800	6880	Ecar08478-RA,Ecar11423-RA,Ecar06643-RA,Ecar17325-RA,Ecar16998-RA,Ecar17000-RA,Ecar11424-RA,Ecar08480-RA,Ecar17197-RA,Ecar06644-RA,Ecar11422-RA,Ecar17486-RA,Ecar08483-RA,
Biological Process	response to chemical	GO:0042221	3	5.95661e-05	1.16644	354	2610	800	6880	Ecar03211-RA,Ecar07975-RA,Ecar06489-RA,Ecar07173-RA,Ecar15997-RA,Ecar12685-RA,Ecar01144-RA,Ecar16853-RA,Ecar03108-RA,Ecar18840-RA,Ecar11382-RA,Ecar03624-RA,Ecar15904-RA,Ecar01338-RA,Ecar04595-RA,Ecar13919-RA,Ecar06557-RA,Ecar19271-RA,Ecar07197-RA,Ecar07435-RA,Ecar03588-RA,Ecar15091-RA,Ecar08233-RA,Ecar00886-RA,Ecar04526-RA,Ecar10158-RA,Ecar11564-RA,Ecar19521-RA,Ecar00312-RA,Ecar05471-RA,Ecar04239…
Biological Process	positive regulation of T cell cytokine production	GO:0002726	10	6.06084e-05	5.47273	7	11	800	6880	Ecar05705-RA,Ecar05715-RA,Ecar05707-RA,Ecar05700-RA,Ecar02518-RA,Ecar05714-RA,Ecar05711-RA,
Biological Process	thyroid hormone transport	GO:0070327	6	6.06084e-05	5.47273	7	11	800	6880	Ecar07975-RA,Ecar07435-RA,Ecar14584-RA,Ecar04508-RA,Ecar07436-RA,Ecar06811-RA,Ecar05367-RA,
Biological Process	obsolete heterochromatin maintenance	GO:0070829	0	6.06084e-05	5.47273	7	11	800	6880	Ecar12685-RA,Ecar12655-RA,Ecar07897-RA,Ecar12576-RA,Ecar19940-RA,Ecar00026-RA,Ecar11480-RA,
Biological Process	positive regulation of cell migration by vascular endothelial growth factor signaling pathway	GO:0038089	10	6.06084e-05	5.47273	7	11	800	6880	Ecar04526-RA,Ecar06484-RA,Ecar18564-RA,Ecar07937-RA,Ecar14514-RA,Ecar07901-RA,Ecar08232-RA,
Biological Process	negative regulation of amyloid fibril formation	GO:1905907	8	6.06084e-05	5.47273	7	11	800	6880	Ecar04526-RA,Ecar06484-RA,Ecar18564-RA,Ecar07937-RA,Ecar14514-RA,Ecar07901-RA,Ecar08232-RA,
Biological Process	type 2 immune response	GO:0042092	4	6.06084e-05	5.47273	7	11	800	6880	Ecar05705-RA,Ecar05715-RA,Ecar05707-RA,Ecar05700-RA,Ecar02518-RA,Ecar05714-RA,Ecar05711-RA,
Biological Process	cold acclimation	GO:0009631	6	6.06084e-05	5.47273	7	11	800	6880	Ecar04526-RA,Ecar06484-RA,Ecar18564-RA,Ecar07937-RA,Ecar14514-RA,Ecar07901-RA,Ecar08232-RA,
Biological Process	negative regulation of protein homooligomerization	GO:0032463	9	6.06084e-05	5.47273	7	11	800	6880	Ecar04526-RA,Ecar06484-RA,Ecar18564-RA,Ecar07937-RA,Ecar14514-RA,Ecar07901-RA,Ecar08232-RA,
Biological Process	inner ear morphogenesis	GO:0042472	5	6.1777e-05	2.39494	22	79	800	6880	Ecar15997-RA,Ecar15999-RA,Ecar15445-RA,Ecar05705-RA,Ecar05715-RA,Ecar05707-RA,Ecar03182-RA,Ecar15996-RA,Ecar11802-RA,Ecar05700-RA,Ecar03477-RA,Ecar02518-RA,Ecar10037-RA,Ecar03479-RA,Ecar05714-RA,Ecar19941-RA,Ecar05706-RA,Ecar07487-RA,Ecar07485-RA,Ecar06962-RA,Ecar05711-RA,Ecar10032-RA,
Biological Process	open tracheal system development	GO:0007424	6	6.51951e-05	1.65608	57	296	800	6880	Ecar07173-RA,Ecar12685-RA,Ecar02058-RA,Ecar01752-RA,Ecar07289-RA,Ecar01318-RA,Ecar17998-RA,Ecar07421-RA,Ecar09913-RA,Ecar07853-RA,Ecar09911-RA,Ecar06445-RA,Ecar07897-RA,Ecar15702-RA,Ecar15698-RA,Ecar12175-RA,Ecar01253-RA,Ecar06643-RA,Ecar07155-RA,Ecar07005-RA,Ecar02589-RA,Ecar01378-RA,Ecar13937-RA,Ecar19940-RA,Ecar03032-RA,Ecar11868-RA,Ecar09762-RA,Ecar07719-RA,Ecar15426-RA,Ecar12883-RA,Ecar12568…
Biological Process	detection of light stimulus involved in visual perception	GO:0050908	8	6.62228e-05	3.44	12	30	800	6880	Ecar08233-RA,Ecar15766-RA,Ecar15736-RA,Ecar02395-RA,Ecar11087-RA,Ecar11839-RA,Ecar13425-RA,Ecar13808-RA,Ecar12671-RA,Ecar12322-RA,Ecar13427-RA,Ecar11302-RA,
Biological Process	potassium ion homeostasis	GO:0055075	6	6.62228e-05	3.44	12	30	800	6880	Ecar18149-RA,Ecar16080-RA,Ecar09762-RA,Ecar01559-RA,Ecar09732-RA,Ecar08954-RA,Ecar19987-RA,Ecar12002-RA,Ecar09487-RA,Ecar12348-RA,Ecar12000-RA,Ecar09765-RA,
Biological Process	negative regulation of retinal cell programmed cell death	GO:0046671	8	6.8144e-05	4.3	9	18	800	6880	Ecar06643-RA,Ecar02029-RA,Ecar18662-RA,Ecar18610-RA,Ecar02027-RA,Ecar06644-RA,Ecar19863-RA,Ecar05578-RA,Ecar18273-RA,
Biological Process	negative regulation of compound eye retinal cell programmed cell death	GO:0046673	9	6.8144e-05	4.3	9	18	800	6880	Ecar06643-RA,Ecar02029-RA,Ecar18662-RA,Ecar18610-RA,Ecar02027-RA,Ecar06644-RA,Ecar19863-RA,Ecar05578-RA,Ecar18273-RA,
Biological Process	sensory perception	GO:0007600	5	7.25381e-05	1.50043	82	470	800	6880	Ecar07081-RA,Ecar01338-RA,Ecar04595-RA,Ecar18300-RA,Ecar06557-RA,Ecar08233-RA,Ecar10158-RA,Ecar07163-RA,Ecar15766-RA,Ecar04548-RA,Ecar00715-RA,Ecar15736-RA,Ecar18149-RA,Ecar15445-RA,Ecar18860-RA,Ecar14433-RA,Ecar02122-RA,Ecar08573-RA,Ecar16080-RA,Ecar03791-RA,Ecar03961-RA,Ecar03182-RA,Ecar18662-RA,Ecar02395-RA,Ecar03344-RA,Ecar09762-RA,Ecar18893-RA,Ecar07476-RA,Ecar16964-RA,Ecar10181-RA,Ecar01675…
Biological Process	cellular response to X-ray	GO:0071481	8	7.26454e-05	3.63846	11	26	800	6880	Ecar05705-RA,Ecar16791-RA,Ecar05715-RA,Ecar05707-RA,Ecar16790-RA,Ecar16796-RA,Ecar05700-RA,Ecar02518-RA,Ecar01823-RA,Ecar05714-RA,Ecar05711-RA,
Biological Process	instar larval or pupal development	GO:0002165	5	7.30375e-05	1.45396	94	556	800	6880	Ecar01304-RA,Ecar13140-RA,Ecar12466-RA,Ecar07002-RA,Ecar01318-RA,Ecar17998-RA,Ecar01308-RA,Ecar13319-RA,Ecar06515-RA,Ecar09013-RA,Ecar11676-RA,Ecar07853-RA,Ecar14234-RA,Ecar07306-RA,Ecar08187-RA,Ecar02668-RA,Ecar02189-RA,Ecar04772-RA,Ecar17989-RA,Ecar01253-RA,Ecar17451-RA,Ecar06643-RA,Ecar02029-RA,Ecar20072-RA,Ecar07695-RA,Ecar07005-RA,Ecar02589-RA,Ecar07111-RA,Ecar13937-RA,Ecar11868-RA,Ecar09752…
Biological Process	intracellular monoatomic cation homeostasis	GO:0030003	6	7.39383e-05	1.55369	71	393	800	6880	Ecar06557-RA,Ecar01752-RA,Ecar00886-RA,Ecar15766-RA,Ecar17998-RA,Ecar18149-RA,Ecar05705-RA,Ecar18860-RA,Ecar07016-RA,Ecar05094-RA,Ecar12038-RA,Ecar11187-RA,Ecar16080-RA,Ecar04702-RA,Ecar10761-RA,Ecar03961-RA,Ecar18662-RA,Ecar16286-RA,Ecar13041-RA,Ecar02395-RA,Ecar03344-RA,Ecar09762-RA,Ecar18893-RA,Ecar16964-RA,Ecar19038-RA,Ecar06894-RA,Ecar01559-RA,Ecar11087-RA,Ecar07626-RA,Ecar04464-RA,Ecar13065…
Biological Process	aortic valve morphogenesis	GO:0003180	5	7.43979e-05	3.90909	10	22	800	6880	Ecar05705-RA,Ecar05715-RA,Ecar05707-RA,Ecar05700-RA,Ecar05712-RA,Ecar02518-RA,Ecar08480-RA,Ecar05714-RA,Ecar16196-RA,Ecar05711-RA,
Biological Process	regulation of gene expression	GO:0010468	6	7.61979e-05	1.19652	288	2070	800	6880	Ecar12249-RA,Ecar03211-RA,Ecar15997-RA,Ecar12685-RA,Ecar01144-RA,Ecar18587-RA,Ecar13140-RA,Ecar13448-RA,Ecar03108-RA,Ecar07081-RA,Ecar03624-RA,Ecar01338-RA,Ecar12466-RA,Ecar09366-RA,Ecar01936-RA,Ecar03588-RA,Ecar07289-RA,Ecar00516-RA,Ecar00886-RA,Ecar04526-RA,Ecar07163-RA,Ecar09364-RA,Ecar19521-RA,Ecar01318-RA,Ecar01142-RA,Ecar09789-RA,Ecar00635-RA,Ecar17998-RA,Ecar01611-RA,Ecar13750-RA,Ecar08329…
Biological Process	hormone transport	GO:0009914	5	7.89153e-05	1.7	51	258	800	6880	Ecar07975-RA,Ecar01144-RA,Ecar07435-RA,Ecar00886-RA,Ecar01142-RA,Ecar00715-RA,Ecar17998-RA,Ecar01308-RA,Ecar14584-RA,Ecar05705-RA,Ecar12038-RA,Ecar00601-RA,Ecar05715-RA,Ecar05707-RA,Ecar10761-RA,Ecar04508-RA,Ecar03961-RA,Ecar07111-RA,Ecar13041-RA,Ecar03344-RA,Ecar05216-RA,Ecar18893-RA,Ecar15765-RA,Ecar12848-RA,Ecar01675-RA,Ecar04700-RA,Ecar04695-RA,Ecar07436-RA,Ecar18714-RA,Ecar05700-RA,Ecar06811…
Biological Process	blood vessel development	GO:0001568	4	7.95952e-05	1.56158	69	380	800	6880	Ecar03211-RA,Ecar11382-RA,Ecar15091-RA,Ecar00886-RA,Ecar04526-RA,Ecar19521-RA,Ecar17998-RA,Ecar00293-RA,Ecar12792-RA,Ecar05705-RA,Ecar00543-RA,Ecar10479-RA,Ecar12038-RA,Ecar08702-RA,Ecar00601-RA,Ecar11423-RA,Ecar19932-RA,Ecar13684-RA,Ecar06484-RA,Ecar19848-RA,Ecar02589-RA,Ecar07111-RA,Ecar13041-RA,Ecar13937-RA,Ecar04290-RA,Ecar04758-RA,Ecar04840-RA,Ecar15765-RA,Ecar02117-RA,Ecar05137-RA,Ecar00791…
Biological Process	learning or memory	GO:0007611	6	8.0743e-05	1.52844	75	422	800	6880	Ecar06489-RA,Ecar07173-RA,Ecar15091-RA,Ecar09094-RA,Ecar05258-RA,Ecar01308-RA,Ecar10479-RA,Ecar07853-RA,Ecar14896-RA,Ecar09269-RA,Ecar16791-RA,Ecar08187-RA,Ecar18959-RA,Ecar13684-RA,Ecar09555-RA,Ecar06643-RA,Ecar16790-RA,Ecar19848-RA,Ecar02589-RA,Ecar16264-RA,Ecar09762-RA,Ecar13502-RA,Ecar16787-RA,Ecar02117-RA,Ecar12568-RA,Ecar01559-RA,Ecar07801-RA,Ecar11370-RA,Ecar13952-RA,Ecar18377-RA,Ecar05610…
Biological Process	renal filtration	GO:0097205	5	8.21199e-05	3.19429	13	35	800	6880	Ecar12454-RA,Ecar13458-RA,Ecar18288-RA,Ecar06186-RA,Ecar15109-RA,Ecar18217-RA,Ecar19996-RA,Ecar15471-RA,Ecar16506-RA,Ecar11283-RA,Ecar15107-RA,Ecar08458-RA,Ecar04875-RA,
Biological Process	taxis	GO:0042330	3	8.2147e-05	1.39971	111	682	800	6880	Ecar07173-RA,Ecar01144-RA,Ecar03108-RA,Ecar15904-RA,Ecar01338-RA,Ecar13919-RA,Ecar07197-RA,Ecar03588-RA,Ecar04526-RA,Ecar00312-RA,Ecar04239-RA,Ecar10707-RA,Ecar01142-RA,Ecar17998-RA,Ecar01158-RA,Ecar01308-RA,Ecar05705-RA,Ecar18860-RA,Ecar09913-RA,Ecar09911-RA,Ecar00344-RA,Ecar00227-RA,Ecar08478-RA,Ecar15373-RA,Ecar05715-RA,Ecar05707-RA,Ecar06484-RA,Ecar06643-RA,Ecar03182-RA,Ecar07005-RA,Ecar18662…
Biological Process	nucleic acid-templated transcription	GO:0097659	9	8.65023e-05	1.24782	213	1468	800	6880	Ecar12249-RA,Ecar03211-RA,Ecar15997-RA,Ecar12685-RA,Ecar01144-RA,Ecar18587-RA,Ecar13140-RA,Ecar03108-RA,Ecar03624-RA,Ecar01338-RA,Ecar12466-RA,Ecar01936-RA,Ecar03588-RA,Ecar07289-RA,Ecar19521-RA,Ecar01142-RA,Ecar00635-RA,Ecar17998-RA,Ecar13750-RA,Ecar08329-RA,Ecar01158-RA,Ecar08330-RA,Ecar09757-RA,Ecar10306-RA,Ecar08106-RA,Ecar00293-RA,Ecar15999-RA,Ecar13749-RA,Ecar02800-RA,Ecar05705-RA,Ecar18860…
Biological Process	monoatomic ion homeostasis	GO:0050801	4	8.84186e-05	1.47976	85	494	800	6880	Ecar07975-RA,Ecar06557-RA,Ecar07435-RA,Ecar01752-RA,Ecar00886-RA,Ecar15766-RA,Ecar17998-RA,Ecar18149-RA,Ecar14584-RA,Ecar05705-RA,Ecar18860-RA,Ecar07016-RA,Ecar05094-RA,Ecar12038-RA,Ecar11187-RA,Ecar16080-RA,Ecar04702-RA,Ecar10761-RA,Ecar04508-RA,Ecar03961-RA,Ecar18662-RA,Ecar16286-RA,Ecar13041-RA,Ecar02395-RA,Ecar03344-RA,Ecar09762-RA,Ecar18893-RA,Ecar04107-RA,Ecar16964-RA,Ecar17854-RA,Ecar19038…
Biological Process	negative regulation of nitrogen compound metabolic process	GO:0051172	6	8.85561e-05	1.26244	197	1342	800	6880	Ecar12249-RA,Ecar15997-RA,Ecar12685-RA,Ecar16325-RA,Ecar01144-RA,Ecar18587-RA,Ecar13140-RA,Ecar03108-RA,Ecar03624-RA,Ecar01338-RA,Ecar12466-RA,Ecar01936-RA,Ecar07289-RA,Ecar00516-RA,Ecar04526-RA,Ecar19521-RA,Ecar13458-RA,Ecar01142-RA,Ecar09789-RA,Ecar00635-RA,Ecar08329-RA,Ecar08330-RA,Ecar09757-RA,Ecar08571-RA,Ecar15999-RA,Ecar15445-RA,Ecar02800-RA,Ecar05705-RA,Ecar18860-RA,Ecar06515-RA,Ecar11676…
Biological Process	striated muscle cell development	GO:0055002	6	8.85991e-05	1.78647	43	207	800	6880	Ecar12685-RA,Ecar07345-RA,Ecar03588-RA,Ecar08233-RA,Ecar17998-RA,Ecar09094-RA,Ecar00927-RA,Ecar15736-RA,Ecar13293-RA,Ecar07897-RA,Ecar01623-RA,Ecar01253-RA,Ecar02890-RA,Ecar02589-RA,Ecar19940-RA,Ecar15426-RA,Ecar12568-RA,Ecar07823-RA,Ecar12603-RA,Ecar13952-RA,Ecar20251-RA,Ecar07344-RA,Ecar03830-RA,Ecar00026-RA,Ecar14452-RA,Ecar05712-RA,Ecar04477-RA,Ecar02157-RA,Ecar16196-RA,Ecar11480-RA,Ecar02891…
Biological Process	detection of abiotic stimulus	GO:0009582	4	8.9891e-05	1.89939	36	163	800	6880	Ecar08233-RA,Ecar15766-RA,Ecar00715-RA,Ecar15736-RA,Ecar18860-RA,Ecar19954-RA,Ecar14896-RA,Ecar08573-RA,Ecar03791-RA,Ecar18662-RA,Ecar02395-RA,Ecar01675-RA,Ecar11087-RA,Ecar11370-RA,Ecar07671-RA,Ecar06959-RA,Ecar01604-RA,Ecar11839-RA,Ecar13425-RA,Ecar18610-RA,Ecar13808-RA,Ecar14897-RA,Ecar09726-RA,Ecar15774-RA,Ecar00662-RA,Ecar19863-RA,Ecar05741-RA,Ecar06205-RA,Ecar12671-RA,Ecar02473-RA,Ecar08868…
Biological Process	compound eye morphogenesis	GO:0001745	7	9.04475e-05	1.58617	64	347	800	6880	Ecar15997-RA,Ecar12685-RA,Ecar03624-RA,Ecar01338-RA,Ecar13458-RA,Ecar01318-RA,Ecar17998-RA,Ecar08571-RA,Ecar15999-RA,Ecar13319-RA,Ecar06515-RA,Ecar09013-RA,Ecar14234-RA,Ecar07897-RA,Ecar06643-RA,Ecar02029-RA,Ecar20072-RA,Ecar06186-RA,Ecar18662-RA,Ecar11158-RA,Ecar19940-RA,Ecar07801-RA,Ecar15996-RA,Ecar00345-RA,Ecar11393-RA,Ecar00413-RA,Ecar00026-RA,Ecar14452-RA,Ecar11152-RA,Ecar03725-RA,Ecar16506…
Biological Process	neuron development	GO:0048666	5	9.21727e-05	1.26262	196	1335	800	6880	Ecar07173-RA,Ecar15997-RA,Ecar01144-RA,Ecar13140-RA,Ecar03108-RA,Ecar15904-RA,Ecar01338-RA,Ecar06557-RA,Ecar03588-RA,Ecar07002-RA,Ecar08233-RA,Ecar04526-RA,Ecar13966-RA,Ecar00312-RA,Ecar13458-RA,Ecar04239-RA,Ecar10707-RA,Ecar00072-RA,Ecar15766-RA,Ecar01142-RA,Ecar17998-RA,Ecar15736-RA,Ecar01158-RA,Ecar06204-RA,Ecar15999-RA,Ecar01308-RA,Ecar15445-RA,Ecar02800-RA,Ecar05705-RA,Ecar06515-RA,Ecar09013…
Biological Process	neuron maturation	GO:0042551	6	9.26314e-05	2.09391	28	115	800	6880	Ecar03588-RA,Ecar07002-RA,Ecar08233-RA,Ecar15766-RA,Ecar15736-RA,Ecar06204-RA,Ecar07026-RA,Ecar04772-RA,Ecar02395-RA,Ecar01687-RA,Ecar06801-RA,Ecar11087-RA,Ecar13289-RA,Ecar04042-RA,Ecar02157-RA,Ecar07410-RA,Ecar17885-RA,Ecar01401-RA,Ecar10235-RA,Ecar09988-RA,Ecar18616-RA,Ecar07487-RA,Ecar12671-RA,Ecar07485-RA,Ecar06802-RA,Ecar18668-RA,Ecar11302-RA,Ecar18029-RA,
Biological Process	regulation of nucleic acid-templated transcription	GO:1903506	9	9.33877e-05	1.24993	209	1438	800	6880	Ecar12249-RA,Ecar03211-RA,Ecar15997-RA,Ecar12685-RA,Ecar01144-RA,Ecar13140-RA,Ecar03108-RA,Ecar03624-RA,Ecar01338-RA,Ecar12466-RA,Ecar01936-RA,Ecar03588-RA,Ecar07289-RA,Ecar19521-RA,Ecar01142-RA,Ecar00635-RA,Ecar17998-RA,Ecar13750-RA,Ecar08329-RA,Ecar01158-RA,Ecar08330-RA,Ecar09757-RA,Ecar10306-RA,Ecar08106-RA,Ecar00293-RA,Ecar15999-RA,Ecar13749-RA,Ecar02800-RA,Ecar05705-RA,Ecar18860-RA,Ecar06515…
Biological Process	cardiac muscle cell contraction	GO:0086003	6	9.34589e-05	3.01	14	40	800	6880	Ecar08233-RA,Ecar15736-RA,Ecar11676-RA,Ecar09762-RA,Ecar01559-RA,Ecar05712-RA,Ecar16196-RA,Ecar11677-RA,Ecar19987-RA,Ecar12002-RA,Ecar12348-RA,Ecar12000-RA,Ecar12671-RA,Ecar09765-RA,
Biological Process	positive regulation of multicellular organismal process	GO:0051240	5	9.68529e-05	1.281	178	1195	800	6880	Ecar03211-RA,Ecar07173-RA,Ecar15997-RA,Ecar12685-RA,Ecar01304-RA,Ecar01144-RA,Ecar16853-RA,Ecar13448-RA,Ecar03108-RA,Ecar11382-RA,Ecar15904-RA,Ecar01338-RA,Ecar15091-RA,Ecar00886-RA,Ecar04526-RA,Ecar15766-RA,Ecar01142-RA,Ecar06204-RA,Ecar00293-RA,Ecar15999-RA,Ecar01308-RA,Ecar07421-RA,Ecar15445-RA,Ecar05705-RA,Ecar18860-RA,Ecar09013-RA,Ecar13293-RA,Ecar00543-RA,Ecar10479-RA,Ecar05094-RA,Ecar14234…
Biological Process	muscle tissue development	GO:0060537	5	9.73707e-05	1.65857	54	280	800	6880	Ecar15997-RA,Ecar12685-RA,Ecar01338-RA,Ecar07345-RA,Ecar07002-RA,Ecar19521-RA,Ecar13458-RA,Ecar17998-RA,Ecar15999-RA,Ecar07897-RA,Ecar19932-RA,Ecar06643-RA,Ecar06186-RA,Ecar02589-RA,Ecar07111-RA,Ecar19940-RA,Ecar10692-RA,Ecar12568-RA,Ecar01675-RA,Ecar07823-RA,Ecar10660-RA,Ecar12603-RA,Ecar15996-RA,Ecar04056-RA,Ecar07344-RA,Ecar03830-RA,Ecar06959-RA,Ecar00026-RA,Ecar01077-RA,Ecar10663-RA,Ecar03725…
Biological Process	inorganic ion transmembrane transport	GO:0098660	6	9.77171e-05	1.43333	97	582	800	6880	Ecar07975-RA,Ecar06489-RA,Ecar11026-RA,Ecar04595-RA,Ecar06557-RA,Ecar19271-RA,Ecar07435-RA,Ecar01752-RA,Ecar08233-RA,Ecar00886-RA,Ecar10158-RA,Ecar15766-RA,Ecar04548-RA,Ecar00715-RA,Ecar05258-RA,Ecar15736-RA,Ecar06204-RA,Ecar08106-RA,Ecar18149-RA,Ecar14584-RA,Ecar09013-RA,Ecar00543-RA,Ecar05094-RA,Ecar12038-RA,Ecar08702-RA,Ecar11187-RA,Ecar14433-RA,Ecar07445-RA,Ecar02122-RA,Ecar16080-RA,Ecar02854…
Biological Process	regulation of histone H3-K9 acetylation	GO:2000615	11	9.81537e-05	4.58667	8	15	800	6880	Ecar09789-RA,Ecar05705-RA,Ecar05715-RA,Ecar05707-RA,Ecar05700-RA,Ecar02518-RA,Ecar05714-RA,Ecar05711-RA,
Biological Process	chitin biosynthetic process	GO:0006031	8	9.81537e-05	4.58667	8	15	800	6880	Ecar16853-RA,Ecar16340-RA,Ecar15924-RA,Ecar06445-RA,Ecar12175-RA,Ecar14612-RA,Ecar16149-RA,Ecar06578-RA,
Biological Process	epithelial cell fate commitment	GO:0072148	5	9.81537e-05	4.58667	8	15	800	6880	Ecar10660-RA,Ecar10663-RA,Ecar05712-RA,Ecar16196-RA,Ecar02111-RA,Ecar09680-RA,Ecar10661-RA,Ecar09682-RA,
Biological Process	fin regeneration	GO:0031101	6	9.81537e-05	4.58667	8	15	800	6880	Ecar03108-RA,Ecar05705-RA,Ecar05715-RA,Ecar05707-RA,Ecar05700-RA,Ecar02518-RA,Ecar05714-RA,Ecar05711-RA,
Biological Process	macromolecule biosynthetic process	GO:0009059	5	9.85089e-05	1.19159	290	2093	800	6880	Ecar12249-RA,Ecar03211-RA,Ecar15997-RA,Ecar12685-RA,Ecar01144-RA,Ecar16853-RA,Ecar18587-RA,Ecar13140-RA,Ecar03108-RA,Ecar03624-RA,Ecar01338-RA,Ecar12466-RA,Ecar01936-RA,Ecar03588-RA,Ecar15091-RA,Ecar07289-RA,Ecar00886-RA,Ecar04526-RA,Ecar11564-RA,Ecar19521-RA,Ecar14226-RA,Ecar01142-RA,Ecar09789-RA,Ecar00635-RA,Ecar17998-RA,Ecar01611-RA,Ecar13750-RA,Ecar16340-RA,Ecar12458-RA,Ecar08329-RA,Ecar01158…
Biological Process	positive regulation of muscle contraction	GO:0045933	8	0.000102646	2.65818	17	55	800	6880	Ecar06204-RA,Ecar00543-RA,Ecar08702-RA,Ecar00601-RA,Ecar02589-RA,Ecar09762-RA,Ecar12568-RA,Ecar01559-RA,Ecar11096-RA,Ecar05596-RA,Ecar10237-RA,Ecar17885-RA,Ecar19987-RA,Ecar09988-RA,Ecar12348-RA,Ecar09765-RA,Ecar18668-RA,
Biological Process	detection of external stimulus	GO:0009581	4	0.000102673	1.8878	36	164	800	6880	Ecar08233-RA,Ecar15766-RA,Ecar00715-RA,Ecar15736-RA,Ecar18860-RA,Ecar19954-RA,Ecar14896-RA,Ecar08573-RA,Ecar03791-RA,Ecar18662-RA,Ecar02395-RA,Ecar01675-RA,Ecar11087-RA,Ecar11370-RA,Ecar07671-RA,Ecar06959-RA,Ecar01604-RA,Ecar11839-RA,Ecar13425-RA,Ecar18610-RA,Ecar13808-RA,Ecar14897-RA,Ecar09726-RA,Ecar15774-RA,Ecar00662-RA,Ecar19863-RA,Ecar05741-RA,Ecar06205-RA,Ecar12671-RA,Ecar02473-RA,Ecar08868…
Biological Process	cellular macromolecule biosynthetic process	GO:0034645	6	0.000106618	1.19671	279	2005	800	6880	Ecar12249-RA,Ecar03211-RA,Ecar15997-RA,Ecar12685-RA,Ecar01144-RA,Ecar16853-RA,Ecar18587-RA,Ecar13140-RA,Ecar03108-RA,Ecar03624-RA,Ecar01338-RA,Ecar12466-RA,Ecar01936-RA,Ecar03588-RA,Ecar15091-RA,Ecar07289-RA,Ecar00886-RA,Ecar11564-RA,Ecar19521-RA,Ecar14226-RA,Ecar01142-RA,Ecar09789-RA,Ecar00635-RA,Ecar17998-RA,Ecar01611-RA,Ecar13750-RA,Ecar12458-RA,Ecar08329-RA,Ecar01158-RA,Ecar08330-RA,Ecar09757…
Biological Process	signal transduction	GO:0007165	5	0.000109534	1.17158	326	2393	800	6880	Ecar12249-RA,Ecar03211-RA,Ecar06489-RA,Ecar07173-RA,Ecar15997-RA,Ecar12685-RA,Ecar18587-RA,Ecar10216-RA,Ecar12317-RA,Ecar03108-RA,Ecar11382-RA,Ecar03624-RA,Ecar15904-RA,Ecar01338-RA,Ecar04595-RA,Ecar13919-RA,Ecar15091-RA,Ecar08233-RA,Ecar00886-RA,Ecar04526-RA,Ecar04593-RA,Ecar10158-RA,Ecar11564-RA,Ecar19521-RA,Ecar13966-RA,Ecar01318-RA,Ecar10707-RA,Ecar01258-RA,Ecar15766-RA,Ecar04548-RA,Ecar09789…
Biological Process	regulation of RNA biosynthetic process	GO:2001141	8	0.000111383	1.24646	209	1442	800	6880	Ecar12249-RA,Ecar03211-RA,Ecar15997-RA,Ecar12685-RA,Ecar01144-RA,Ecar13140-RA,Ecar03108-RA,Ecar03624-RA,Ecar01338-RA,Ecar12466-RA,Ecar01936-RA,Ecar03588-RA,Ecar07289-RA,Ecar19521-RA,Ecar01142-RA,Ecar00635-RA,Ecar17998-RA,Ecar13750-RA,Ecar08329-RA,Ecar01158-RA,Ecar08330-RA,Ecar09757-RA,Ecar10306-RA,Ecar08106-RA,Ecar00293-RA,Ecar15999-RA,Ecar13749-RA,Ecar02800-RA,Ecar05705-RA,Ecar18860-RA,Ecar06515…
Biological Process	response to hormone	GO:0009725	5	0.000112033	1.3602	124	784	800	6880	Ecar03211-RA,Ecar07975-RA,Ecar12685-RA,Ecar07197-RA,Ecar07435-RA,Ecar00886-RA,Ecar04526-RA,Ecar19521-RA,Ecar00312-RA,Ecar05471-RA,Ecar17998-RA,Ecar00293-RA,Ecar14584-RA,Ecar05705-RA,Ecar11676-RA,Ecar12655-RA,Ecar14234-RA,Ecar00344-RA,Ecar12038-RA,Ecar16791-RA,Ecar07897-RA,Ecar00601-RA,Ecar00227-RA,Ecar07026-RA,Ecar06341-RA,Ecar05715-RA,Ecar07445-RA,Ecar19932-RA,Ecar05707-RA,Ecar12576-RA,Ecar04702…
Biological Process	RNA biosynthetic process	GO:0032774	8	0.000112706	1.24184	214	1482	800	6880	Ecar12249-RA,Ecar03211-RA,Ecar15997-RA,Ecar12685-RA,Ecar01144-RA,Ecar18587-RA,Ecar13140-RA,Ecar03108-RA,Ecar03624-RA,Ecar01338-RA,Ecar12466-RA,Ecar01936-RA,Ecar03588-RA,Ecar07289-RA,Ecar19521-RA,Ecar01142-RA,Ecar00635-RA,Ecar17998-RA,Ecar13750-RA,Ecar08329-RA,Ecar01158-RA,Ecar08330-RA,Ecar09757-RA,Ecar10306-RA,Ecar08106-RA,Ecar00293-RA,Ecar15999-RA,Ecar13749-RA,Ecar02800-RA,Ecar05705-RA,Ecar18860…
Biological Process	asymmetric stem cell division	GO:0098722	5	0.0001137	2.30732	22	82	800	6880	Ecar12249-RA,Ecar12317-RA,Ecar01258-RA,Ecar18956-RA,Ecar12319-RA,Ecar17325-RA,Ecar03182-RA,Ecar12209-RA,Ecar12325-RA,Ecar16998-RA,Ecar12316-RA,Ecar03477-RA,Ecar17000-RA,Ecar11178-RA,Ecar03479-RA,Ecar18955-RA,Ecar17197-RA,Ecar12318-RA,Ecar17486-RA,Ecar12062-RA,Ecar12096-RA,Ecar13671-RA,
Biological Process	regulation of acid-sensing ion channel activity	GO:1901585	11	0.000113984	7.16667	5	6	800	6880	Ecar09133-RA,Ecar14890-RA,Ecar09726-RA,Ecar19401-RA,Ecar12648-RA,
Biological Process	positive regulation of potassium ion import across plasma membrane	GO:1903288	11	0.000113984	7.16667	5	6	800	6880	Ecar18149-RA,Ecar16080-RA,Ecar09732-RA,Ecar08954-RA,Ecar09487-RA,
Biological Process	regulation of potassium ion import	GO:1903286	10	0.000113984	7.16667	5	6	800	6880	Ecar18149-RA,Ecar16080-RA,Ecar09732-RA,Ecar08954-RA,Ecar09487-RA,
Biological Process	negative regulation of antibacterial peptide production	GO:0002787	10	0.000113984	7.16667	5	6	800	6880	Ecar02800-RA,Ecar02795-RA,Ecar02788-RA,Ecar02784-RA,Ecar02799-RA,
Biological Process	negative regulation of antimicrobial peptide biosynthetic process	GO:0002806	10	0.000113984	7.16667	5	6	800	6880	Ecar02800-RA,Ecar02795-RA,Ecar02788-RA,Ecar02784-RA,Ecar02799-RA,
Biological Process	negative regulation of antibacterial peptide biosynthetic process	GO:0002809	11	0.000113984	7.16667	5	6	800	6880	Ecar02800-RA,Ecar02795-RA,Ecar02788-RA,Ecar02784-RA,Ecar02799-RA,
Biological Process	positive regulation of asymmetric protein localization involved in cell fate determination	GO:1904787	8	0.000113984	7.16667	5	6	800	6880	Ecar16791-RA,Ecar16790-RA,Ecar01125-RA,Ecar16796-RA,Ecar01823-RA,
Biological Process	positive regulation of cell fate determination	GO:1905935	6	0.000113984	7.16667	5	6	800	6880	Ecar16791-RA,Ecar16790-RA,Ecar01125-RA,Ecar16796-RA,Ecar01823-RA,
Biological Process	cell wall organization or biogenesis	GO:0071554	3	0.000113984	7.16667	5	6	800	6880	Ecar16853-RA,Ecar06445-RA,Ecar12175-RA,Ecar14612-RA,Ecar06578-RA,
Biological Process	olfactory bulb axon guidance	GO:0071678	10	0.000113984	7.16667	5	6	800	6880	Ecar01144-RA,Ecar01142-RA,Ecar15373-RA,Ecar12848-RA,Ecar01141-RA,
Biological Process	cell wall biogenesis	GO:0042546	5	0.000113984	7.16667	5	6	800	6880	Ecar16853-RA,Ecar06445-RA,Ecar12175-RA,Ecar14612-RA,Ecar06578-RA,
Biological Process	cell wall polysaccharide metabolic process	GO:0010383	7	0.000113984	7.16667	5	6	800	6880	Ecar16853-RA,Ecar06445-RA,Ecar12175-RA,Ecar14612-RA,Ecar06578-RA,
Biological Process	cell wall macromolecule metabolic process	GO:0044036	6	0.000113984	7.16667	5	6	800	6880	Ecar16853-RA,Ecar06445-RA,Ecar12175-RA,Ecar14612-RA,Ecar06578-RA,
Biological Process	regulation of muscle system process	GO:0090257	6	0.00011443	1.81053	40	190	800	6880	Ecar12685-RA,Ecar13919-RA,Ecar06204-RA,Ecar18149-RA,Ecar09013-RA,Ecar00543-RA,Ecar08702-RA,Ecar07897-RA,Ecar00601-RA,Ecar01623-RA,Ecar16080-RA,Ecar10761-RA,Ecar20072-RA,Ecar02589-RA,Ecar19940-RA,Ecar09762-RA,Ecar12568-RA,Ecar01559-RA,Ecar09732-RA,Ecar11096-RA,Ecar00413-RA,Ecar00026-RA,Ecar05712-RA,Ecar08954-RA,Ecar05596-RA,Ecar10237-RA,Ecar17885-RA,Ecar16196-RA,Ecar16653-RA,Ecar10762-RA,Ecar19987…
Biological Process	pole plasm protein localization	GO:0007318	6	0.000116194	4.07368	9	19	800	6880	Ecar12249-RA,Ecar14406-RA,Ecar12209-RA,Ecar12325-RA,Ecar03912-RA,Ecar12109-RA,Ecar19941-RA,Ecar12062-RA,Ecar12096-RA,
Biological Process	antennal morphogenesis	GO:0048800	5	0.000116194	4.07368	9	19	800	6880	Ecar06515-RA,Ecar02029-RA,Ecar06514-RA,Ecar02027-RA,Ecar02111-RA,Ecar13890-RA,Ecar09680-RA,Ecar05578-RA,Ecar09682-RA,
Biological Process	eye photoreceptor cell differentiation	GO:0001754	7	0.000117122	1.70579	48	242	800	6880	Ecar15997-RA,Ecar01338-RA,Ecar06557-RA,Ecar08571-RA,Ecar15999-RA,Ecar06515-RA,Ecar09013-RA,Ecar19954-RA,Ecar14234-RA,Ecar06643-RA,Ecar20072-RA,Ecar18662-RA,Ecar11158-RA,Ecar16964-RA,Ecar07801-RA,Ecar07626-RA,Ecar15996-RA,Ecar11393-RA,Ecar00413-RA,Ecar14452-RA,Ecar11152-RA,Ecar18610-RA,Ecar06514-RA,Ecar15913-RA,Ecar09819-RA,Ecar16874-RA,Ecar01656-RA,Ecar13808-RA,Ecar06644-RA,Ecar17141-RA,Ecar00386…
Biological Process	response to glucagon	GO:0033762	8	0.000118022	3.73913	10	23	800	6880	Ecar07975-RA,Ecar07435-RA,Ecar14584-RA,Ecar04508-RA,Ecar07436-RA,Ecar06811-RA,Ecar19641-RA,Ecar09623-RA,Ecar04278-RA,Ecar05367-RA,
Biological Process	aortic valve development	GO:0003176	6	0.000118022	3.73913	10	23	800	6880	Ecar05705-RA,Ecar05715-RA,Ecar05707-RA,Ecar05700-RA,Ecar05712-RA,Ecar02518-RA,Ecar08480-RA,Ecar05714-RA,Ecar16196-RA,Ecar05711-RA,
Biological Process	positive regulation of mesonephros development	GO:0061213	7	0.000118022	3.73913	10	23	800	6880	Ecar15997-RA,Ecar15999-RA,Ecar05705-RA,Ecar05715-RA,Ecar05707-RA,Ecar15996-RA,Ecar05700-RA,Ecar02518-RA,Ecar05714-RA,Ecar05711-RA,
Biological Process	positive regulation of gene expression	GO:0010628	7	0.000119176	1.27407	180	1215	800	6880	Ecar03211-RA,Ecar15997-RA,Ecar12685-RA,Ecar01144-RA,Ecar18587-RA,Ecar13448-RA,Ecar07081-RA,Ecar03588-RA,Ecar07289-RA,Ecar00886-RA,Ecar04526-RA,Ecar07163-RA,Ecar19521-RA,Ecar01142-RA,Ecar09789-RA,Ecar17998-RA,Ecar13750-RA,Ecar08329-RA,Ecar01158-RA,Ecar08330-RA,Ecar09757-RA,Ecar10306-RA,Ecar00293-RA,Ecar15999-RA,Ecar13749-RA,Ecar02800-RA,Ecar05705-RA,Ecar06515-RA,Ecar11676-RA,Ecar14234-RA,Ecar12038…
Biological Process	regulation of fat cell differentiation	GO:0045598	6	0.000119312	2.47576	19	66	800	6880	Ecar03211-RA,Ecar00293-RA,Ecar01308-RA,Ecar05705-RA,Ecar05715-RA,Ecar05707-RA,Ecar04107-RA,Ecar01754-RA,Ecar15962-RA,Ecar05700-RA,Ecar02518-RA,Ecar15769-RA,Ecar06783-RA,Ecar05714-RA,Ecar13121-RA,Ecar07524-RA,Ecar05706-RA,Ecar05711-RA,Ecar03232-RA,
Biological Process	exocrine system development	GO:0035272	5	0.000125847	1.93061	33	147	800	6880	Ecar07173-RA,Ecar07002-RA,Ecar07289-RA,Ecar17998-RA,Ecar09913-RA,Ecar11676-RA,Ecar07853-RA,Ecar09911-RA,Ecar04772-RA,Ecar06643-RA,Ecar07005-RA,Ecar01378-RA,Ecar07719-RA,Ecar12883-RA,Ecar06742-RA,Ecar13289-RA,Ecar14452-RA,Ecar04042-RA,Ecar05712-RA,Ecar13425-RA,Ecar07903-RA,Ecar07410-RA,Ecar19184-RA,Ecar02597-RA,Ecar06644-RA,Ecar11677-RA,Ecar12105-RA,Ecar09910-RA,Ecar09842-RA,Ecar09122-RA,Ecar06962…
Biological Process	imaginal disc morphogenesis	GO:0007560	6	0.000126977	1.49399	78	449	800	6880	Ecar01304-RA,Ecar13140-RA,Ecar12466-RA,Ecar01318-RA,Ecar17998-RA,Ecar01308-RA,Ecar13319-RA,Ecar06515-RA,Ecar09013-RA,Ecar07853-RA,Ecar14234-RA,Ecar07306-RA,Ecar08187-RA,Ecar17989-RA,Ecar01253-RA,Ecar06643-RA,Ecar02029-RA,Ecar20072-RA,Ecar07695-RA,Ecar07005-RA,Ecar02589-RA,Ecar07111-RA,Ecar13937-RA,Ecar11868-RA,Ecar09752-RA,Ecar15426-RA,Ecar12568-RA,Ecar19424-RA,Ecar15962-RA,Ecar13289-RA,Ecar17124…
Biological Process	instar larval or pupal morphogenesis	GO:0048707	5	0.000126982	1.46493	85	499	800	6880	Ecar01304-RA,Ecar13140-RA,Ecar12466-RA,Ecar07002-RA,Ecar01318-RA,Ecar17998-RA,Ecar01308-RA,Ecar13319-RA,Ecar06515-RA,Ecar09013-RA,Ecar11676-RA,Ecar07853-RA,Ecar14234-RA,Ecar07306-RA,Ecar08187-RA,Ecar04772-RA,Ecar17989-RA,Ecar01253-RA,Ecar06643-RA,Ecar02029-RA,Ecar20072-RA,Ecar07695-RA,Ecar07005-RA,Ecar02589-RA,Ecar07111-RA,Ecar13937-RA,Ecar11868-RA,Ecar09752-RA,Ecar15426-RA,Ecar12568-RA,Ecar19424…
Biological Process	cell cycle	GO:0007049	3	0.000127496	1.2818	172	1154	800	6880	Ecar12249-RA,Ecar06489-RA,Ecar07173-RA,Ecar12685-RA,Ecar16325-RA,Ecar14156-RA,Ecar03108-RA,Ecar15904-RA,Ecar07345-RA,Ecar01936-RA,Ecar09184-RA,Ecar08233-RA,Ecar04593-RA,Ecar11564-RA,Ecar19521-RA,Ecar02379-RA,Ecar01258-RA,Ecar09789-RA,Ecar13184-RA,Ecar00635-RA,Ecar17998-RA,Ecar09094-RA,Ecar12458-RA,Ecar08329-RA,Ecar15736-RA,Ecar08330-RA,Ecar07421-RA,Ecar13319-RA,Ecar05705-RA,Ecar18956-RA,Ecar09913…
Biological Process	camera-type eye morphogenesis	GO:0048593	7	0.000127712	2.05812	28	117	800	6880	Ecar01191-RA,Ecar15997-RA,Ecar01338-RA,Ecar06557-RA,Ecar07002-RA,Ecar15999-RA,Ecar02800-RA,Ecar09013-RA,Ecar02795-RA,Ecar20072-RA,Ecar16964-RA,Ecar02788-RA,Ecar07626-RA,Ecar15996-RA,Ecar00413-RA,Ecar12844-RA,Ecar15913-RA,Ecar02784-RA,Ecar16874-RA,Ecar01656-RA,Ecar02111-RA,Ecar00386-RA,Ecar09534-RA,Ecar18470-RA,Ecar02799-RA,Ecar12159-RA,Ecar06556-RA,Ecar05347-RA,
Biological Process	cellular process involved in reproduction in multicellular organism	GO:0022412	3	0.000128131	1.29689	160	1061	800	6880	Ecar12249-RA,Ecar03211-RA,Ecar07173-RA,Ecar12685-RA,Ecar01304-RA,Ecar16325-RA,Ecar16853-RA,Ecar13140-RA,Ecar03108-RA,Ecar07081-RA,Ecar14406-RA,Ecar12466-RA,Ecar09184-RA,Ecar00516-RA,Ecar04593-RA,Ecar11564-RA,Ecar07163-RA,Ecar09789-RA,Ecar13184-RA,Ecar17998-RA,Ecar08329-RA,Ecar08330-RA,Ecar00293-RA,Ecar16419-RA,Ecar18956-RA,Ecar06515-RA,Ecar09013-RA,Ecar13293-RA,Ecar07853-RA,Ecar19954-RA,Ecar12655…
Biological Process	intracellular chemical homeostasis	GO:0055082	4	0.000128597	1.44962	89	528	800	6880	Ecar07975-RA,Ecar15997-RA,Ecar06557-RA,Ecar07435-RA,Ecar01752-RA,Ecar00886-RA,Ecar15766-RA,Ecar00715-RA,Ecar17998-RA,Ecar15999-RA,Ecar18149-RA,Ecar14584-RA,Ecar05705-RA,Ecar18860-RA,Ecar07016-RA,Ecar05094-RA,Ecar12038-RA,Ecar11187-RA,Ecar16080-RA,Ecar04702-RA,Ecar10761-RA,Ecar04508-RA,Ecar03961-RA,Ecar18662-RA,Ecar16286-RA,Ecar13041-RA,Ecar02395-RA,Ecar03344-RA,Ecar09762-RA,Ecar18893-RA,Ecar04107…
Biological Process	response to BMP	GO:0071772	5	0.000128837	1.85	37	172	800	6880	Ecar12249-RA,Ecar17998-RA,Ecar01158-RA,Ecar01308-RA,Ecar05705-RA,Ecar05715-RA,Ecar05707-RA,Ecar03182-RA,Ecar12209-RA,Ecar12325-RA,Ecar07111-RA,Ecar09752-RA,Ecar15962-RA,Ecar00345-RA,Ecar03120-RA,Ecar04467-RA,Ecar05700-RA,Ecar01077-RA,Ecar03477-RA,Ecar05712-RA,Ecar02518-RA,Ecar10037-RA,Ecar03479-RA,Ecar06783-RA,Ecar05714-RA,Ecar16196-RA,Ecar13121-RA,Ecar18857-RA,Ecar12062-RA,Ecar10029-RA,Ecar07524…
Biological Process	digestive system development	GO:0055123	5	0.00013036	1.64099	54	283	800	6880	Ecar07173-RA,Ecar12685-RA,Ecar01304-RA,Ecar03108-RA,Ecar15904-RA,Ecar01338-RA,Ecar17998-RA,Ecar12792-RA,Ecar06445-RA,Ecar07897-RA,Ecar01623-RA,Ecar12175-RA,Ecar06643-RA,Ecar07005-RA,Ecar01378-RA,Ecar07111-RA,Ecar19940-RA,Ecar04290-RA,Ecar04758-RA,Ecar04840-RA,Ecar05137-RA,Ecar00791-RA,Ecar14227-RA,Ecar06894-RA,Ecar10660-RA,Ecar17124-RA,Ecar03830-RA,Ecar00026-RA,Ecar14612-RA,Ecar10663-RA,Ecar04042…
Biological Process	negative regulation of transposition, DNA-mediated	GO:0000335	10	0.000130875	5.01667	7	12	800	6880	Ecar12249-RA,Ecar09555-RA,Ecar12209-RA,Ecar12325-RA,Ecar12062-RA,Ecar19928-RA,Ecar12096-RA,
Biological Process	regulation of transposition, DNA-mediated	GO:0000337	9	0.000130875	5.01667	7	12	800	6880	Ecar12249-RA,Ecar09555-RA,Ecar12209-RA,Ecar12325-RA,Ecar12062-RA,Ecar19928-RA,Ecar12096-RA,
Biological Process	regulation of cellular response to X-ray	GO:2000683	5	0.000130875	5.01667	7	12	800	6880	Ecar05705-RA,Ecar05715-RA,Ecar05707-RA,Ecar05700-RA,Ecar02518-RA,Ecar05714-RA,Ecar05711-RA,
Biological Process	cuticle chitin metabolic process	GO:0006034	8	0.000130875	5.01667	7	12	800	6880	Ecar16340-RA,Ecar15924-RA,Ecar06445-RA,Ecar12175-RA,Ecar14612-RA,Ecar16149-RA,Ecar06578-RA,
Biological Process	cuticle chitin biosynthetic process	GO:0006035	9	0.000130875	5.01667	7	12	800	6880	Ecar16340-RA,Ecar15924-RA,Ecar06445-RA,Ecar12175-RA,Ecar14612-RA,Ecar16149-RA,Ecar06578-RA,
Biological Process	thyroid hormone metabolic process	GO:0042403	6	0.000130875	5.01667	7	12	800	6880	Ecar05705-RA,Ecar05715-RA,Ecar05707-RA,Ecar05700-RA,Ecar02518-RA,Ecar05714-RA,Ecar05711-RA,
Biological Process	male germ-line stem cell asymmetric division	GO:0048133	7	0.000130875	5.01667	7	12	800	6880	Ecar12249-RA,Ecar18956-RA,Ecar12209-RA,Ecar12325-RA,Ecar18955-RA,Ecar12062-RA,Ecar12096-RA,
Biological Process	response to growth factor	GO:0070848	4	0.000131675	1.47531	82	478	800	6880	Ecar12249-RA,Ecar03211-RA,Ecar11382-RA,Ecar19271-RA,Ecar04526-RA,Ecar17998-RA,Ecar01158-RA,Ecar00293-RA,Ecar01308-RA,Ecar15445-RA,Ecar05705-RA,Ecar09013-RA,Ecar00727-RA,Ecar13092-RA,Ecar00601-RA,Ecar11423-RA,Ecar05715-RA,Ecar05707-RA,Ecar06484-RA,Ecar17451-RA,Ecar06643-RA,Ecar20072-RA,Ecar03182-RA,Ecar12209-RA,Ecar19848-RA,Ecar12325-RA,Ecar07111-RA,Ecar09752-RA,Ecar01754-RA,Ecar01675-RA,Ecar02233…
Biological Process	respiratory gaseous exchange by respiratory system	GO:0007585	3	0.000131712	2.61071	17	56	800	6880	Ecar04595-RA,Ecar10158-RA,Ecar04548-RA,Ecar11676-RA,Ecar07026-RA,Ecar14433-RA,Ecar02122-RA,Ecar09762-RA,Ecar06801-RA,Ecar01559-RA,Ecar01077-RA,Ecar04968-RA,Ecar11677-RA,Ecar19987-RA,Ecar12348-RA,Ecar06802-RA,Ecar09765-RA,
Biological Process	negative regulation of apoptotic process	GO:0043066	8	0.000132568	1.42832	95	572	800	6880	Ecar15997-RA,Ecar12685-RA,Ecar01144-RA,Ecar14406-RA,Ecar04526-RA,Ecar11564-RA,Ecar08581-RA,Ecar19521-RA,Ecar01142-RA,Ecar06188-RA,Ecar08571-RA,Ecar08106-RA,Ecar15999-RA,Ecar05705-RA,Ecar13212-RA,Ecar12655-RA,Ecar14896-RA,Ecar16791-RA,Ecar07897-RA,Ecar00601-RA,Ecar07026-RA,Ecar05715-RA,Ecar19932-RA,Ecar04279-RA,Ecar13684-RA,Ecar05707-RA,Ecar12576-RA,Ecar06484-RA,Ecar06643-RA,Ecar02029-RA,Ecar16790…
Biological Process	regulation of tube size	GO:0035150	5	0.000133274	1.86506	36	166	800	6880	Ecar02058-RA,Ecar01318-RA,Ecar17998-RA,Ecar09913-RA,Ecar09911-RA,Ecar06445-RA,Ecar15702-RA,Ecar15698-RA,Ecar12175-RA,Ecar01253-RA,Ecar03961-RA,Ecar01378-RA,Ecar11868-RA,Ecar03344-RA,Ecar09762-RA,Ecar18893-RA,Ecar04107-RA,Ecar15426-RA,Ecar01559-RA,Ecar18714-RA,Ecar14612-RA,Ecar11862-RA,Ecar04042-RA,Ecar15393-RA,Ecar15701-RA,Ecar09819-RA,Ecar01319-RA,Ecar16547-RA,Ecar10865-RA,Ecar19987-RA,Ecar09910…
Biological Process	mitotic cell cycle process	GO:1903047	4	0.000136343	1.41215	100	609	800	6880	Ecar12249-RA,Ecar06489-RA,Ecar07173-RA,Ecar12685-RA,Ecar16325-RA,Ecar14156-RA,Ecar03108-RA,Ecar15904-RA,Ecar07345-RA,Ecar01936-RA,Ecar09184-RA,Ecar08233-RA,Ecar02379-RA,Ecar01258-RA,Ecar13184-RA,Ecar00635-RA,Ecar17998-RA,Ecar09094-RA,Ecar12458-RA,Ecar08329-RA,Ecar15736-RA,Ecar08330-RA,Ecar13319-RA,Ecar18956-RA,Ecar17432-RA,Ecar19954-RA,Ecar16791-RA,Ecar07897-RA,Ecar01623-RA,Ecar05132-RA,Ecar04279…
Biological Process	protein folding	GO:0006457	3	0.000148754	2.43881	19	67	800	6880	Ecar04526-RA,Ecar14652-RA,Ecar07016-RA,Ecar06484-RA,Ecar10181-RA,Ecar14856-RA,Ecar11721-RA,Ecar18564-RA,Ecar19601-RA,Ecar14179-RA,Ecar07937-RA,Ecar14514-RA,Ecar07901-RA,Ecar04750-RA,Ecar12109-RA,Ecar14096-RA,Ecar08232-RA,Ecar13253-RA,Ecar05347-RA,
Biological Process	morphogenesis of follicular epithelium	GO:0016333	6	0.000148754	2.43881	19	67	800	6880	Ecar07173-RA,Ecar01304-RA,Ecar12466-RA,Ecar00516-RA,Ecar07421-RA,Ecar02469-RA,Ecar06643-RA,Ecar07155-RA,Ecar07908-RA,Ecar06776-RA,Ecar13403-RA,Ecar17124-RA,Ecar17411-RA,Ecar18654-RA,Ecar03912-RA,Ecar06644-RA,Ecar19941-RA,Ecar19757-RA,Ecar08790-RA,
Biological Process	negative regulation of hormone secretion	GO:0046888	9	0.000148794	2.22247	23	89	800	6880	Ecar01144-RA,Ecar00886-RA,Ecar01142-RA,Ecar01308-RA,Ecar12038-RA,Ecar03961-RA,Ecar07111-RA,Ecar13041-RA,Ecar03344-RA,Ecar05216-RA,Ecar18893-RA,Ecar12848-RA,Ecar18714-RA,Ecar06783-RA,Ecar04435-RA,Ecar09623-RA,Ecar08699-RA,Ecar11480-RA,Ecar09441-RA,Ecar07524-RA,Ecar01141-RA,Ecar03099-RA,Ecar03232-RA,
Biological Process	endothelial cell migration	GO:0043542	7	0.000149033	1.96029	31	136	800	6880	Ecar03211-RA,Ecar11382-RA,Ecar04526-RA,Ecar17998-RA,Ecar00293-RA,Ecar05705-RA,Ecar05715-RA,Ecar05707-RA,Ecar06484-RA,Ecar02589-RA,Ecar07111-RA,Ecar04290-RA,Ecar04840-RA,Ecar05137-RA,Ecar01754-RA,Ecar12568-RA,Ecar10660-RA,Ecar18564-RA,Ecar05610-RA,Ecar05700-RA,Ecar10663-RA,Ecar02518-RA,Ecar07937-RA,Ecar14514-RA,Ecar07901-RA,Ecar05714-RA,Ecar02111-RA,Ecar05706-RA,Ecar08232-RA,Ecar05711-RA,Ecar10661…
Biological Process	positive regulation of type B pancreatic cell apoptotic process	GO:2000676	10	0.000149469	5.73333	6	9	800	6880	Ecar03624-RA,Ecar19521-RA,Ecar19932-RA,Ecar16942-RA,Ecar11480-RA,Ecar17470-RA,
Biological Process	positive regulation of protein localization to cell cortex	GO:1904778	9	0.000149469	5.73333	6	9	800	6880	Ecar16853-RA,Ecar06445-RA,Ecar12175-RA,Ecar14612-RA,Ecar13671-RA,Ecar06578-RA,
Biological Process	metamorphosis	GO:0007552	5	0.000152379	1.45	87	516	800	6880	Ecar01304-RA,Ecar13140-RA,Ecar12466-RA,Ecar07002-RA,Ecar01318-RA,Ecar17998-RA,Ecar01308-RA,Ecar13319-RA,Ecar06515-RA,Ecar09013-RA,Ecar11676-RA,Ecar07853-RA,Ecar14234-RA,Ecar07306-RA,Ecar08187-RA,Ecar02668-RA,Ecar02189-RA,Ecar04772-RA,Ecar17989-RA,Ecar01253-RA,Ecar06643-RA,Ecar02029-RA,Ecar20072-RA,Ecar07695-RA,Ecar07005-RA,Ecar02589-RA,Ecar07111-RA,Ecar13937-RA,Ecar11868-RA,Ecar09752-RA,Ecar15426…
Biological Process	regulation of cellular biosynthetic process	GO:0031326	6	0.000154383	1.20618	254	1811	800	6880	Ecar12249-RA,Ecar03211-RA,Ecar15997-RA,Ecar12685-RA,Ecar01144-RA,Ecar13140-RA,Ecar03108-RA,Ecar03624-RA,Ecar01338-RA,Ecar12466-RA,Ecar01936-RA,Ecar03588-RA,Ecar07289-RA,Ecar00886-RA,Ecar04526-RA,Ecar19521-RA,Ecar10707-RA,Ecar01142-RA,Ecar09789-RA,Ecar00635-RA,Ecar17998-RA,Ecar13750-RA,Ecar08329-RA,Ecar01158-RA,Ecar08330-RA,Ecar09757-RA,Ecar10306-RA,Ecar08106-RA,Ecar00293-RA,Ecar15999-RA,Ecar13749…
Biological Process	negative regulation of cell death	GO:0060548	6	0.000155645	1.38102	110	685	800	6880	Ecar15997-RA,Ecar12685-RA,Ecar01144-RA,Ecar14406-RA,Ecar07197-RA,Ecar04526-RA,Ecar11564-RA,Ecar08581-RA,Ecar19521-RA,Ecar01142-RA,Ecar06188-RA,Ecar08571-RA,Ecar08106-RA,Ecar15999-RA,Ecar05705-RA,Ecar13212-RA,Ecar12655-RA,Ecar14896-RA,Ecar16791-RA,Ecar07897-RA,Ecar00601-RA,Ecar07026-RA,Ecar05715-RA,Ecar19932-RA,Ecar04279-RA,Ecar13684-RA,Ecar05707-RA,Ecar12576-RA,Ecar06484-RA,Ecar06643-RA,Ecar02029…
Biological Process	regulation of macromolecule biosynthetic process	GO:0010556	6	0.000160126	1.21225	244	1731	800	6880	Ecar12249-RA,Ecar03211-RA,Ecar15997-RA,Ecar12685-RA,Ecar01144-RA,Ecar13140-RA,Ecar03108-RA,Ecar03624-RA,Ecar01338-RA,Ecar12466-RA,Ecar01936-RA,Ecar03588-RA,Ecar07289-RA,Ecar00886-RA,Ecar04526-RA,Ecar19521-RA,Ecar01142-RA,Ecar09789-RA,Ecar00635-RA,Ecar17998-RA,Ecar13750-RA,Ecar08329-RA,Ecar01158-RA,Ecar08330-RA,Ecar09757-RA,Ecar10306-RA,Ecar08106-RA,Ecar00293-RA,Ecar15999-RA,Ecar13749-RA,Ecar02800…
Biological Process	chromosome organization	GO:0051276	6	0.000161563	1.34712	125	798	800	6880	Ecar12249-RA,Ecar07173-RA,Ecar15997-RA,Ecar12685-RA,Ecar16325-RA,Ecar03108-RA,Ecar07345-RA,Ecar01936-RA,Ecar09184-RA,Ecar07289-RA,Ecar11564-RA,Ecar19521-RA,Ecar02379-RA,Ecar09789-RA,Ecar13184-RA,Ecar00635-RA,Ecar13750-RA,Ecar12458-RA,Ecar08329-RA,Ecar08330-RA,Ecar15999-RA,Ecar13749-RA,Ecar02800-RA,Ecar05705-RA,Ecar11676-RA,Ecar07853-RA,Ecar12655-RA,Ecar13819-RA,Ecar07897-RA,Ecar02795-RA,Ecar05715…
Biological Process	regulation of cellular macromolecule biosynthetic process	GO:2000112	7	0.000163109	1.21684	237	1675	800	6880	Ecar12249-RA,Ecar03211-RA,Ecar15997-RA,Ecar12685-RA,Ecar01144-RA,Ecar13140-RA,Ecar03108-RA,Ecar03624-RA,Ecar01338-RA,Ecar12466-RA,Ecar01936-RA,Ecar03588-RA,Ecar07289-RA,Ecar00886-RA,Ecar19521-RA,Ecar01142-RA,Ecar09789-RA,Ecar00635-RA,Ecar17998-RA,Ecar13750-RA,Ecar08329-RA,Ecar01158-RA,Ecar08330-RA,Ecar09757-RA,Ecar10306-RA,Ecar08106-RA,Ecar00293-RA,Ecar15999-RA,Ecar13749-RA,Ecar02800-RA,Ecar05705…
Biological Process	respiratory system process	GO:0003016	4	0.000170364	2.86667	14	42	800	6880	Ecar04595-RA,Ecar10158-RA,Ecar04548-RA,Ecar11676-RA,Ecar14433-RA,Ecar02122-RA,Ecar09762-RA,Ecar01559-RA,Ecar01077-RA,Ecar04968-RA,Ecar11677-RA,Ecar19987-RA,Ecar12348-RA,Ecar09765-RA,
Biological Process	regulation of reproductive process	GO:2000241	4	0.000172214	1.58562	59	320	800	6880	Ecar12249-RA,Ecar01304-RA,Ecar04595-RA,Ecar14406-RA,Ecar15091-RA,Ecar10158-RA,Ecar01258-RA,Ecar04548-RA,Ecar09789-RA,Ecar13319-RA,Ecar13293-RA,Ecar10479-RA,Ecar12655-RA,Ecar09269-RA,Ecar07026-RA,Ecar14433-RA,Ecar07445-RA,Ecar02122-RA,Ecar13684-RA,Ecar12576-RA,Ecar10761-RA,Ecar02890-RA,Ecar12209-RA,Ecar12325-RA,Ecar07111-RA,Ecar04290-RA,Ecar04840-RA,Ecar02117-RA,Ecar05137-RA,Ecar06801-RA,Ecar16589…
Biological Process	signaling	GO:0023052	2	0.000172941	1.15093	360	2690	800	6880	Ecar12249-RA,Ecar03211-RA,Ecar06489-RA,Ecar07173-RA,Ecar15997-RA,Ecar12685-RA,Ecar01144-RA,Ecar18587-RA,Ecar10216-RA,Ecar12317-RA,Ecar03108-RA,Ecar11382-RA,Ecar03624-RA,Ecar15904-RA,Ecar01338-RA,Ecar04595-RA,Ecar13919-RA,Ecar06557-RA,Ecar15091-RA,Ecar08233-RA,Ecar00886-RA,Ecar04526-RA,Ecar04593-RA,Ecar10158-RA,Ecar11564-RA,Ecar19521-RA,Ecar13966-RA,Ecar13458-RA,Ecar01318-RA,Ecar10707-RA,Ecar01258…
Biological Process	positive regulation of protein kinase B signaling	GO:0051897	9	0.000173358	2.64615	16	52	800	6880	Ecar05705-RA,Ecar05715-RA,Ecar05707-RA,Ecar06643-RA,Ecar19848-RA,Ecar07111-RA,Ecar01687-RA,Ecar01675-RA,Ecar00609-RA,Ecar05700-RA,Ecar02518-RA,Ecar05714-RA,Ecar06644-RA,Ecar05711-RA,Ecar00536-RA,Ecar18029-RA,
Biological Process	stem cell division	GO:0017145	4	0.000173695	1.96947	30	131	800	6880	Ecar12249-RA,Ecar12317-RA,Ecar03108-RA,Ecar01258-RA,Ecar08329-RA,Ecar08330-RA,Ecar18956-RA,Ecar12319-RA,Ecar17325-RA,Ecar03182-RA,Ecar12209-RA,Ecar12325-RA,Ecar10416-RA,Ecar16998-RA,Ecar00345-RA,Ecar12316-RA,Ecar03477-RA,Ecar17000-RA,Ecar11178-RA,Ecar03479-RA,Ecar18955-RA,Ecar17197-RA,Ecar12318-RA,Ecar17486-RA,Ecar18857-RA,Ecar12062-RA,Ecar17815-RA,Ecar12096-RA,Ecar06962-RA,Ecar13671-RA,
Biological Process	polysaccharide biosynthetic process	GO:0000271	6	0.000174734	2.74468	15	47	800	6880	Ecar16853-RA,Ecar00886-RA,Ecar14226-RA,Ecar12038-RA,Ecar06445-RA,Ecar12175-RA,Ecar13041-RA,Ecar10181-RA,Ecar14612-RA,Ecar04750-RA,Ecar08699-RA,Ecar16902-RA,Ecar09441-RA,Ecar13253-RA,Ecar06578-RA,
Biological Process	tissue morphogenesis	GO:0048729	4	0.000175327	1.29716	154	1021	800	6880	Ecar01191-RA,Ecar03211-RA,Ecar07173-RA,Ecar15997-RA,Ecar12685-RA,Ecar01304-RA,Ecar13140-RA,Ecar03624-RA,Ecar12466-RA,Ecar03588-RA,Ecar15091-RA,Ecar00516-RA,Ecar13966-RA,Ecar01318-RA,Ecar01258-RA,Ecar17998-RA,Ecar00293-RA,Ecar15999-RA,Ecar01308-RA,Ecar07421-RA,Ecar15445-RA,Ecar13319-RA,Ecar05705-RA,Ecar06515-RA,Ecar09013-RA,Ecar11676-RA,Ecar10479-RA,Ecar07853-RA,Ecar14234-RA,Ecar13968-RA,Ecar06445…
Biological Process	glucosamine-containing compound biosynthetic process	GO:1901073	7	0.000176391	4.3	8	16	800	6880	Ecar16853-RA,Ecar16340-RA,Ecar15924-RA,Ecar06445-RA,Ecar12175-RA,Ecar14612-RA,Ecar16149-RA,Ecar06578-RA,
Biological Process	negative regulation of endothelial cell apoptotic process	GO:2000352	10	0.000176391	4.3	8	16	800	6880	Ecar05705-RA,Ecar05715-RA,Ecar05707-RA,Ecar05700-RA,Ecar02518-RA,Ecar05714-RA,Ecar05706-RA,Ecar05711-RA,
Biological Process	negative regulation of oxidative stress-induced intrinsic apoptotic signaling pathway	GO:1902176	11	0.000176391	4.3	8	16	800	6880	Ecar04526-RA,Ecar06484-RA,Ecar04107-RA,Ecar18564-RA,Ecar07937-RA,Ecar14514-RA,Ecar07901-RA,Ecar08232-RA,
Biological Process	muscle hypertrophy in response to stress	GO:0003299	6	0.000176391	4.3	8	16	800	6880	Ecar12685-RA,Ecar03108-RA,Ecar17998-RA,Ecar07897-RA,Ecar19940-RA,Ecar00026-RA,Ecar05712-RA,Ecar16196-RA,
Biological Process	regulation of epithelial tube formation	GO:1905276	7	0.000176391	4.3	8	16	800	6880	Ecar05705-RA,Ecar05715-RA,Ecar05707-RA,Ecar05700-RA,Ecar02518-RA,Ecar05714-RA,Ecar06962-RA,Ecar05711-RA,
Biological Process	visceral muscle development	GO:0007522	6	0.000176391	4.3	8	16	800	6880	Ecar07345-RA,Ecar13458-RA,Ecar17998-RA,Ecar06186-RA,Ecar07823-RA,Ecar07344-RA,Ecar16506-RA,Ecar08458-RA,
Biological Process	intracellular monoatomic anion homeostasis	GO:0030002	6	0.000176391	4.3	8	16	800	6880	Ecar07975-RA,Ecar07435-RA,Ecar14584-RA,Ecar04508-RA,Ecar07436-RA,Ecar06811-RA,Ecar05367-RA,Ecar19017-RA,
Biological Process	obsolete cellular monovalent inorganic anion homeostasis	GO:0030320	0	0.000176391	4.3	8	16	800	6880	Ecar07975-RA,Ecar07435-RA,Ecar14584-RA,Ecar04508-RA,Ecar07436-RA,Ecar06811-RA,Ecar05367-RA,Ecar19017-RA,
Biological Process	cardiac muscle hypertrophy in response to stress	GO:0014898	8	0.000176391	4.3	8	16	800	6880	Ecar12685-RA,Ecar03108-RA,Ecar17998-RA,Ecar07897-RA,Ecar19940-RA,Ecar00026-RA,Ecar05712-RA,Ecar16196-RA,
Biological Process	semi-lunar valve development	GO:1905314	5	0.000181432	3.58333	10	24	800	6880	Ecar05705-RA,Ecar05715-RA,Ecar05707-RA,Ecar05700-RA,Ecar05712-RA,Ecar02518-RA,Ecar08480-RA,Ecar05714-RA,Ecar16196-RA,Ecar05711-RA,
Biological Process	regulation of mesonephros development	GO:0061217	6	0.000181432	3.58333	10	24	800	6880	Ecar15997-RA,Ecar15999-RA,Ecar05705-RA,Ecar05715-RA,Ecar05707-RA,Ecar15996-RA,Ecar05700-RA,Ecar02518-RA,Ecar05714-RA,Ecar05711-RA,
Biological Process	synaptic signaling	GO:0099536	5	0.00018393	1.41594	95	577	800	6880	Ecar07173-RA,Ecar18587-RA,Ecar01338-RA,Ecar04595-RA,Ecar06557-RA,Ecar08233-RA,Ecar10158-RA,Ecar15766-RA,Ecar04548-RA,Ecar09094-RA,Ecar05258-RA,Ecar15736-RA,Ecar03855-RA,Ecar01308-RA,Ecar05094-RA,Ecar14234-RA,Ecar14896-RA,Ecar11187-RA,Ecar00601-RA,Ecar14433-RA,Ecar02122-RA,Ecar06643-RA,Ecar10761-RA,Ecar07005-RA,Ecar16286-RA,Ecar19848-RA,Ecar02589-RA,Ecar16264-RA,Ecar02395-RA,Ecar05216-RA,Ecar09762…
Biological Process	regulation of system process	GO:0044057	5	0.000183968	1.47753	78	454	800	6880	Ecar12685-RA,Ecar18587-RA,Ecar01338-RA,Ecar04595-RA,Ecar13919-RA,Ecar08233-RA,Ecar10158-RA,Ecar15766-RA,Ecar04548-RA,Ecar17998-RA,Ecar05258-RA,Ecar15736-RA,Ecar06204-RA,Ecar18149-RA,Ecar09013-RA,Ecar00543-RA,Ecar08702-RA,Ecar07897-RA,Ecar00601-RA,Ecar01623-RA,Ecar14433-RA,Ecar02122-RA,Ecar13684-RA,Ecar16080-RA,Ecar10761-RA,Ecar20072-RA,Ecar03961-RA,Ecar02589-RA,Ecar19940-RA,Ecar02395-RA,Ecar03344…
Biological Process	response to estrogen	GO:0043627	6	0.000184396	2.40294	19	68	800	6880	Ecar07975-RA,Ecar07435-RA,Ecar14584-RA,Ecar05705-RA,Ecar05715-RA,Ecar05707-RA,Ecar04508-RA,Ecar07111-RA,Ecar05216-RA,Ecar07436-RA,Ecar05700-RA,Ecar05712-RA,Ecar06811-RA,Ecar02518-RA,Ecar05714-RA,Ecar16196-RA,Ecar04435-RA,Ecar05367-RA,Ecar05711-RA,
Biological Process	ventral spinal cord interneuron differentiation	GO:0021514	7	0.000189622	3.87	9	20	800	6880	Ecar05705-RA,Ecar05715-RA,Ecar05707-RA,Ecar05700-RA,Ecar02518-RA,Ecar05714-RA,Ecar02111-RA,Ecar05706-RA,Ecar05711-RA,
Biological Process	anterior/posterior pattern specification	GO:0009952	5	0.000189994	1.57317	60	328	800	6880	Ecar12249-RA,Ecar07173-RA,Ecar15997-RA,Ecar14406-RA,Ecar00516-RA,Ecar11564-RA,Ecar17998-RA,Ecar15999-RA,Ecar11676-RA,Ecar19954-RA,Ecar02469-RA,Ecar13787-RA,Ecar01253-RA,Ecar03182-RA,Ecar12209-RA,Ecar12325-RA,Ecar02589-RA,Ecar07111-RA,Ecar04290-RA,Ecar04840-RA,Ecar05137-RA,Ecar15426-RA,Ecar12568-RA,Ecar10660-RA,Ecar06742-RA,Ecar15996-RA,Ecar06776-RA,Ecar16834-RA,Ecar16589-RA,Ecar13403-RA,Ecar02952…
Biological Process	regulation of respiratory gaseous exchange by nervous system process	GO:0002087	7	0.000195057	3.12727	12	33	800	6880	Ecar04595-RA,Ecar10158-RA,Ecar04548-RA,Ecar14433-RA,Ecar02122-RA,Ecar09762-RA,Ecar01559-RA,Ecar01077-RA,Ecar04968-RA,Ecar19987-RA,Ecar12348-RA,Ecar09765-RA,
Biological Process	regulation of respiratory system process	GO:0044065	6	0.000195057	3.12727	12	33	800	6880	Ecar04595-RA,Ecar10158-RA,Ecar04548-RA,Ecar14433-RA,Ecar02122-RA,Ecar09762-RA,Ecar01559-RA,Ecar01077-RA,Ecar04968-RA,Ecar19987-RA,Ecar12348-RA,Ecar09765-RA,
Biological Process	regulatory ncRNA processing	GO:0070918	10	0.000199108	2.45714	18	63	800	6880	Ecar12249-RA,Ecar09789-RA,Ecar13684-RA,Ecar09555-RA,Ecar06643-RA,Ecar12209-RA,Ecar12325-RA,Ecar16264-RA,Ecar02117-RA,Ecar10660-RA,Ecar17810-RA,Ecar10663-RA,Ecar06644-RA,Ecar12062-RA,Ecar19928-RA,Ecar12096-RA,Ecar12208-RA,Ecar10661-RA,
Biological Process	cardiocyte differentiation	GO:0035051	5	0.000200478	1.95455	30	132	800	6880	Ecar12685-RA,Ecar01338-RA,Ecar19521-RA,Ecar17998-RA,Ecar07897-RA,Ecar08478-RA,Ecar19932-RA,Ecar06643-RA,Ecar02589-RA,Ecar19940-RA,Ecar12568-RA,Ecar01675-RA,Ecar10660-RA,Ecar03830-RA,Ecar00026-RA,Ecar10663-RA,Ecar04042-RA,Ecar05712-RA,Ecar08480-RA,Ecar16874-RA,Ecar01656-RA,Ecar16196-RA,Ecar16653-RA,Ecar02111-RA,Ecar06644-RA,Ecar11480-RA,Ecar02473-RA,Ecar06962-RA,Ecar08483-RA,Ecar10661-RA,
Biological Process	obsolete gene silencing	GO:0016458	0	0.000202123	1.84663	35	163	800	6880	Ecar12249-RA,Ecar12685-RA,Ecar07289-RA,Ecar19521-RA,Ecar09789-RA,Ecar02800-RA,Ecar12655-RA,Ecar09269-RA,Ecar07897-RA,Ecar02795-RA,Ecar19932-RA,Ecar13684-RA,Ecar12576-RA,Ecar09555-RA,Ecar12209-RA,Ecar12325-RA,Ecar19940-RA,Ecar16264-RA,Ecar07719-RA,Ecar02117-RA,Ecar02788-RA,Ecar12883-RA,Ecar17810-RA,Ecar00026-RA,Ecar02984-RA,Ecar07903-RA,Ecar02784-RA,Ecar11480-RA,Ecar10371-RA,Ecar12062-RA,Ecar19928…
Biological Process	compound eye photoreceptor cell differentiation	GO:0001751	8	0.000205666	1.7641	40	195	800	6880	Ecar15997-RA,Ecar01338-RA,Ecar08571-RA,Ecar15999-RA,Ecar06515-RA,Ecar09013-RA,Ecar14234-RA,Ecar06643-RA,Ecar20072-RA,Ecar18662-RA,Ecar11158-RA,Ecar07801-RA,Ecar15996-RA,Ecar11393-RA,Ecar00413-RA,Ecar14452-RA,Ecar11152-RA,Ecar18610-RA,Ecar06514-RA,Ecar09819-RA,Ecar16874-RA,Ecar01656-RA,Ecar13808-RA,Ecar06644-RA,Ecar17141-RA,Ecar00386-RA,Ecar19941-RA,Ecar11169-RA,Ecar19863-RA,Ecar00910-RA,Ecar09122…
Biological Process	negative regulation of cellular component organization	GO:0051129	6	0.000208612	1.42047	92	557	800	6880	Ecar01191-RA,Ecar07173-RA,Ecar15997-RA,Ecar12685-RA,Ecar01304-RA,Ecar01144-RA,Ecar14156-RA,Ecar09184-RA,Ecar04526-RA,Ecar08581-RA,Ecar13966-RA,Ecar00312-RA,Ecar01142-RA,Ecar09789-RA,Ecar13184-RA,Ecar09094-RA,Ecar08329-RA,Ecar08330-RA,Ecar15999-RA,Ecar15445-RA,Ecar11676-RA,Ecar13212-RA,Ecar12655-RA,Ecar00344-RA,Ecar14896-RA,Ecar13968-RA,Ecar07897-RA,Ecar00227-RA,Ecar05132-RA,Ecar18959-RA,Ecar12576…
Biological Process	receptor clustering	GO:0043113	7	0.000212069	2.52069	17	58	800	6880	Ecar04595-RA,Ecar19271-RA,Ecar10158-RA,Ecar04548-RA,Ecar14433-RA,Ecar02122-RA,Ecar19848-RA,Ecar14856-RA,Ecar19601-RA,Ecar00609-RA,Ecar03120-RA,Ecar14179-RA,Ecar04968-RA,Ecar08252-RA,Ecar10235-RA,Ecar05698-RA,Ecar00536-RA,
Biological Process	obsolete divalent inorganic cation homeostasis	GO:0072507	0	0.000212335	1.60339	55	295	800	6880	Ecar01752-RA,Ecar00886-RA,Ecar15766-RA,Ecar17998-RA,Ecar18149-RA,Ecar05705-RA,Ecar07016-RA,Ecar05094-RA,Ecar12038-RA,Ecar11187-RA,Ecar16080-RA,Ecar04702-RA,Ecar10761-RA,Ecar03961-RA,Ecar13041-RA,Ecar02395-RA,Ecar03344-RA,Ecar09762-RA,Ecar18893-RA,Ecar16964-RA,Ecar19038-RA,Ecar01559-RA,Ecar11087-RA,Ecar04464-RA,Ecar09732-RA,Ecar03120-RA,Ecar18714-RA,Ecar05700-RA,Ecar00975-RA,Ecar08954-RA,Ecar02518…
Biological Process	germarium-derived oocyte fate determination	GO:0007294	6	0.000215947	2.94211	13	38	800	6880	Ecar12249-RA,Ecar11564-RA,Ecar13684-RA,Ecar12209-RA,Ecar12325-RA,Ecar02117-RA,Ecar06742-RA,Ecar16834-RA,Ecar17810-RA,Ecar12105-RA,Ecar12062-RA,Ecar12096-RA,Ecar14182-RA,
Biological Process	negative regulation of cellular metabolic process	GO:0031324	6	0.000220877	1.23192	210	1466	800	6880	Ecar12249-RA,Ecar15997-RA,Ecar12685-RA,Ecar16325-RA,Ecar01144-RA,Ecar18587-RA,Ecar13140-RA,Ecar03108-RA,Ecar03624-RA,Ecar01338-RA,Ecar12466-RA,Ecar01936-RA,Ecar07289-RA,Ecar00516-RA,Ecar00886-RA,Ecar04526-RA,Ecar19521-RA,Ecar13458-RA,Ecar01142-RA,Ecar09789-RA,Ecar00635-RA,Ecar08329-RA,Ecar08330-RA,Ecar09757-RA,Ecar08571-RA,Ecar15999-RA,Ecar15445-RA,Ecar02800-RA,Ecar05705-RA,Ecar18860-RA,Ecar06515…
Biological Process	establishment or maintenance of microtubule cytoskeleton polarity	GO:0030951	8	0.000222007	2.59623	16	53	800	6880	Ecar12685-RA,Ecar00516-RA,Ecar19954-RA,Ecar07897-RA,Ecar02469-RA,Ecar19940-RA,Ecar04290-RA,Ecar04840-RA,Ecar05137-RA,Ecar06742-RA,Ecar06776-RA,Ecar13403-RA,Ecar00026-RA,Ecar12105-RA,Ecar04930-RA,Ecar18145-RA,
Biological Process	regionalization	GO:0003002	4	0.000222539	1.35126	118	751	800	6880	Ecar12249-RA,Ecar07173-RA,Ecar15997-RA,Ecar03624-RA,Ecar15904-RA,Ecar14406-RA,Ecar03588-RA,Ecar07002-RA,Ecar07289-RA,Ecar00516-RA,Ecar11564-RA,Ecar19521-RA,Ecar01318-RA,Ecar17998-RA,Ecar06204-RA,Ecar15999-RA,Ecar09013-RA,Ecar11676-RA,Ecar19954-RA,Ecar14234-RA,Ecar13819-RA,Ecar02469-RA,Ecar01623-RA,Ecar08478-RA,Ecar19932-RA,Ecar04772-RA,Ecar13684-RA,Ecar13787-RA,Ecar01253-RA,Ecar06643-RA,Ecar20072…
Biological Process	regulation of biological process	GO:0050789	3	0.000225212	1.07725	598	4774	800	6880	Ecar01191-RA,Ecar11875-RA,Ecar12249-RA,Ecar03211-RA,Ecar06489-RA,Ecar07173-RA,Ecar15997-RA,Ecar12685-RA,Ecar01304-RA,Ecar16325-RA,Ecar01144-RA,Ecar14156-RA,Ecar16853-RA,Ecar18587-RA,Ecar10216-RA,Ecar12317-RA,Ecar13140-RA,Ecar13448-RA,Ecar03108-RA,Ecar07081-RA,Ecar18840-RA,Ecar11382-RA,Ecar03624-RA,Ecar15904-RA,Ecar01338-RA,Ecar04595-RA,Ecar07345-RA,Ecar13919-RA,Ecar14406-RA,Ecar06557-RA,Ecar19271…
Biological Process	establishment or maintenance of polarity of follicular epithelium	GO:0016334	4	0.000226008	2.8	14	43	800	6880	Ecar00516-RA,Ecar07421-RA,Ecar02469-RA,Ecar06643-RA,Ecar07155-RA,Ecar07908-RA,Ecar06776-RA,Ecar13403-RA,Ecar17411-RA,Ecar18654-RA,Ecar03912-RA,Ecar06644-RA,Ecar19941-RA,Ecar08790-RA,
Biological Process	chromosome condensation	GO:0030261	7	0.000227312	2.36812	19	69	800	6880	Ecar12249-RA,Ecar16325-RA,Ecar07345-RA,Ecar11564-RA,Ecar13819-RA,Ecar12209-RA,Ecar12325-RA,Ecar13399-RA,Ecar19549-RA,Ecar07823-RA,Ecar16834-RA,Ecar07344-RA,Ecar14911-RA,Ecar03830-RA,Ecar04202-RA,Ecar11480-RA,Ecar12062-RA,Ecar12096-RA,Ecar14182-RA,
Biological Process	reproductive structure development	GO:0048608	4	0.000228528	1.46783	78	457	800	6880	Ecar07173-RA,Ecar15997-RA,Ecar12685-RA,Ecar01338-RA,Ecar10707-RA,Ecar17998-RA,Ecar15999-RA,Ecar01308-RA,Ecar05705-RA,Ecar07853-RA,Ecar13212-RA,Ecar09269-RA,Ecar16791-RA,Ecar07897-RA,Ecar08478-RA,Ecar11423-RA,Ecar05715-RA,Ecar13684-RA,Ecar05707-RA,Ecar06643-RA,Ecar03182-RA,Ecar16790-RA,Ecar13215-RA,Ecar01378-RA,Ecar07111-RA,Ecar13937-RA,Ecar19940-RA,Ecar08606-RA,Ecar01125-RA,Ecar02117-RA,Ecar18562…
Biological Process	nuclear-transcribed mRNA poly(A) tail shortening	GO:0000289	11	0.000234037	3.26207	11	29	800	6880	Ecar12249-RA,Ecar09789-RA,Ecar13684-RA,Ecar12209-RA,Ecar12325-RA,Ecar16264-RA,Ecar02117-RA,Ecar04926-RA,Ecar17810-RA,Ecar12062-RA,Ecar12096-RA,
Biological Process	asymmetric cell division	GO:0008356	4	0.000245738	1.86711	33	152	800	6880	Ecar12249-RA,Ecar12317-RA,Ecar01258-RA,Ecar18956-RA,Ecar12319-RA,Ecar16791-RA,Ecar02029-RA,Ecar17325-RA,Ecar03182-RA,Ecar16790-RA,Ecar12209-RA,Ecar12325-RA,Ecar16998-RA,Ecar01125-RA,Ecar16589-RA,Ecar16796-RA,Ecar12316-RA,Ecar13382-RA,Ecar03477-RA,Ecar01823-RA,Ecar17000-RA,Ecar11178-RA,Ecar03479-RA,Ecar02027-RA,Ecar18955-RA,Ecar17197-RA,Ecar12318-RA,Ecar17486-RA,Ecar12062-RA,Ecar12096-RA,Ecar06962…
Biological Process	chromosome segregation	GO:0007059	4	0.000248657	1.5392	63	352	800	6880	Ecar12249-RA,Ecar12685-RA,Ecar16325-RA,Ecar07345-RA,Ecar01936-RA,Ecar09184-RA,Ecar04593-RA,Ecar19521-RA,Ecar02379-RA,Ecar13184-RA,Ecar00635-RA,Ecar08329-RA,Ecar08330-RA,Ecar19954-RA,Ecar12655-RA,Ecar09152-RA,Ecar07897-RA,Ecar07445-RA,Ecar19932-RA,Ecar13684-RA,Ecar13787-RA,Ecar12576-RA,Ecar14104-RA,Ecar12209-RA,Ecar12325-RA,Ecar13399-RA,Ecar19940-RA,Ecar16264-RA,Ecar11035-RA,Ecar02117-RA,Ecar19274…
Biological Process	monoatomic cation homeostasis	GO:0055080	5	0.000251265	1.47207	76	444	800	6880	Ecar06557-RA,Ecar01752-RA,Ecar00886-RA,Ecar15766-RA,Ecar17998-RA,Ecar18149-RA,Ecar05705-RA,Ecar18860-RA,Ecar07016-RA,Ecar05094-RA,Ecar12038-RA,Ecar11187-RA,Ecar16080-RA,Ecar04702-RA,Ecar10761-RA,Ecar03961-RA,Ecar18662-RA,Ecar16286-RA,Ecar13041-RA,Ecar02395-RA,Ecar03344-RA,Ecar09762-RA,Ecar18893-RA,Ecar04107-RA,Ecar16964-RA,Ecar17854-RA,Ecar19038-RA,Ecar06894-RA,Ecar01559-RA,Ecar11087-RA,Ecar07626…
Biological Process	growth	GO:0040007	2	0.000251755	1.28	160	1075	800	6880	Ecar06489-RA,Ecar07173-RA,Ecar01304-RA,Ecar01144-RA,Ecar03108-RA,Ecar02058-RA,Ecar01338-RA,Ecar06557-RA,Ecar07002-RA,Ecar04526-RA,Ecar08581-RA,Ecar19521-RA,Ecar13966-RA,Ecar13458-RA,Ecar01318-RA,Ecar15766-RA,Ecar01142-RA,Ecar17998-RA,Ecar08329-RA,Ecar08330-RA,Ecar10306-RA,Ecar01308-RA,Ecar15445-RA,Ecar05705-RA,Ecar11676-RA,Ecar09269-RA,Ecar13968-RA,Ecar16791-RA,Ecar10771-RA,Ecar00601-RA,Ecar01623…
Biological Process	RNA localization	GO:0006403	4	0.000252913	1.69686	44	223	800	6880	Ecar12249-RA,Ecar14406-RA,Ecar00516-RA,Ecar11564-RA,Ecar19954-RA,Ecar02469-RA,Ecar13603-RA,Ecar13787-RA,Ecar17325-RA,Ecar12209-RA,Ecar12885-RA,Ecar12325-RA,Ecar04290-RA,Ecar16998-RA,Ecar04840-RA,Ecar05137-RA,Ecar10345-RA,Ecar04847-RA,Ecar06742-RA,Ecar02233-RA,Ecar06776-RA,Ecar16834-RA,Ecar04926-RA,Ecar13403-RA,Ecar04846-RA,Ecar17411-RA,Ecar17000-RA,Ecar09002-RA,Ecar15769-RA,Ecar17197-RA,Ecar12109…
Biological Process	neuron remodeling	GO:0016322	7	0.000253627	2.15	23	92	800	6880	Ecar03588-RA,Ecar07002-RA,Ecar08233-RA,Ecar15766-RA,Ecar15736-RA,Ecar06204-RA,Ecar04772-RA,Ecar02395-RA,Ecar01687-RA,Ecar11087-RA,Ecar13289-RA,Ecar04042-RA,Ecar02157-RA,Ecar07410-RA,Ecar17885-RA,Ecar10235-RA,Ecar09988-RA,Ecar07487-RA,Ecar12671-RA,Ecar07485-RA,Ecar18668-RA,Ecar11302-RA,Ecar18029-RA,
Biological Process	regulation of DNA demethylation	GO:1901535	8	0.000255183	4.63077	7	13	800	6880	Ecar05705-RA,Ecar05715-RA,Ecar05707-RA,Ecar05700-RA,Ecar02518-RA,Ecar05714-RA,Ecar05711-RA,
Biological Process	regulation of cell proliferation involved in kidney development	GO:1901722	6	0.000255183	4.63077	7	13	800	6880	Ecar05705-RA,Ecar05715-RA,Ecar05707-RA,Ecar05700-RA,Ecar02518-RA,Ecar05714-RA,Ecar05711-RA,
Biological Process	regulation of T cell cytokine production	GO:0002724	9	0.000255183	4.63077	7	13	800	6880	Ecar05705-RA,Ecar05715-RA,Ecar05707-RA,Ecar05700-RA,Ecar02518-RA,Ecar05714-RA,Ecar05711-RA,
Biological Process	transposition, DNA-mediated	GO:0006313	9	0.000255183	4.63077	7	13	800	6880	Ecar12249-RA,Ecar09555-RA,Ecar12209-RA,Ecar12325-RA,Ecar12062-RA,Ecar19928-RA,Ecar12096-RA,
Biological Process	glomerulus morphogenesis	GO:0072102	4	0.000255183	4.63077	7	13	800	6880	Ecar15997-RA,Ecar13458-RA,Ecar15999-RA,Ecar06186-RA,Ecar15996-RA,Ecar16506-RA,Ecar08458-RA,
Biological Process	lactam metabolic process	GO:0072338	5	0.000255183	4.63077	7	13	800	6880	Ecar07975-RA,Ecar07435-RA,Ecar14584-RA,Ecar04508-RA,Ecar07436-RA,Ecar06811-RA,Ecar05367-RA,
Biological Process	norepinephrine biosynthetic process	GO:0042421	9	0.000255183	4.63077	7	13	800	6880	Ecar05705-RA,Ecar05715-RA,Ecar05707-RA,Ecar05700-RA,Ecar02518-RA,Ecar05714-RA,Ecar05711-RA,
Biological Process	embryonic neurocranium morphogenesis	GO:0048702	5	0.000255183	4.63077	7	13	800	6880	Ecar05705-RA,Ecar05715-RA,Ecar05707-RA,Ecar05700-RA,Ecar02518-RA,Ecar05714-RA,Ecar05711-RA,
Biological Process	negative regulation of protein oligomerization	GO:0032460	8	0.000255183	4.63077	7	13	800	6880	Ecar04526-RA,Ecar06484-RA,Ecar18564-RA,Ecar07937-RA,Ecar14514-RA,Ecar07901-RA,Ecar08232-RA,
Biological Process	regulation of protein homooligomerization	GO:0032462	8	0.000255183	4.63077	7	13	800	6880	Ecar04526-RA,Ecar06484-RA,Ecar18564-RA,Ecar07937-RA,Ecar14514-RA,Ecar07901-RA,Ecar08232-RA,
Biological Process	negative regulation of type II interferon production	GO:0032689	9	0.000255183	4.63077	7	13	800	6880	Ecar05705-RA,Ecar05715-RA,Ecar05707-RA,Ecar05700-RA,Ecar02518-RA,Ecar05714-RA,Ecar05711-RA,
Biological Process	anterograde trans-synaptic signaling	GO:0098916	7	0.000264278	1.4081	93	568	800	6880	Ecar07173-RA,Ecar18587-RA,Ecar01338-RA,Ecar04595-RA,Ecar06557-RA,Ecar08233-RA,Ecar10158-RA,Ecar15766-RA,Ecar04548-RA,Ecar09094-RA,Ecar05258-RA,Ecar15736-RA,Ecar01308-RA,Ecar05094-RA,Ecar14234-RA,Ecar14896-RA,Ecar11187-RA,Ecar00601-RA,Ecar14433-RA,Ecar02122-RA,Ecar06643-RA,Ecar10761-RA,Ecar07005-RA,Ecar16286-RA,Ecar19848-RA,Ecar02589-RA,Ecar16264-RA,Ecar02395-RA,Ecar05216-RA,Ecar09762-RA,Ecar13502…
Biological Process	chemical synaptic transmission	GO:0007268	8	0.000264278	1.4081	93	568	800	6880	Ecar07173-RA,Ecar18587-RA,Ecar01338-RA,Ecar04595-RA,Ecar06557-RA,Ecar08233-RA,Ecar10158-RA,Ecar15766-RA,Ecar04548-RA,Ecar09094-RA,Ecar05258-RA,Ecar15736-RA,Ecar01308-RA,Ecar05094-RA,Ecar14234-RA,Ecar14896-RA,Ecar11187-RA,Ecar00601-RA,Ecar14433-RA,Ecar02122-RA,Ecar06643-RA,Ecar10761-RA,Ecar07005-RA,Ecar16286-RA,Ecar19848-RA,Ecar02589-RA,Ecar16264-RA,Ecar02395-RA,Ecar05216-RA,Ecar09762-RA,Ecar13502…
Biological Process	eating behavior	GO:0042755	5	0.000265335	1.92537	30	134	800	6880	Ecar03211-RA,Ecar04595-RA,Ecar10158-RA,Ecar04548-RA,Ecar06204-RA,Ecar00293-RA,Ecar13293-RA,Ecar14433-RA,Ecar02122-RA,Ecar10761-RA,Ecar02890-RA,Ecar07111-RA,Ecar01754-RA,Ecar14227-RA,Ecar04477-RA,Ecar04968-RA,Ecar17885-RA,Ecar10762-RA,Ecar01401-RA,Ecar04175-RA,Ecar09988-RA,Ecar18616-RA,Ecar02891-RA,Ecar13091-RA,Ecar04775-RA,Ecar12322-RA,Ecar07512-RA,Ecar05325-RA,Ecar18668-RA,Ecar04392-RA,
Biological Process	regulation of cell development	GO:0060284	6	0.00026718	1.29304	149	991	800	6880	Ecar12249-RA,Ecar15997-RA,Ecar01144-RA,Ecar18587-RA,Ecar03108-RA,Ecar15904-RA,Ecar01338-RA,Ecar04595-RA,Ecar14406-RA,Ecar03588-RA,Ecar04526-RA,Ecar10158-RA,Ecar19521-RA,Ecar00312-RA,Ecar10707-RA,Ecar01142-RA,Ecar04548-RA,Ecar08329-RA,Ecar08330-RA,Ecar08571-RA,Ecar15999-RA,Ecar01308-RA,Ecar12792-RA,Ecar15445-RA,Ecar05705-RA,Ecar06515-RA,Ecar09013-RA,Ecar14234-RA,Ecar00344-RA,Ecar09269-RA,Ecar16791…
Biological Process	vascular endothelial growth factor signaling pathway	GO:0038084	9	0.000269988	3.03529	12	34	800	6880	Ecar04526-RA,Ecar13092-RA,Ecar11423-RA,Ecar06484-RA,Ecar18564-RA,Ecar07937-RA,Ecar14514-RA,Ecar11424-RA,Ecar07901-RA,Ecar02111-RA,Ecar11422-RA,Ecar08232-RA,
Biological Process	nephric duct development	GO:0072176	7	0.000271198	3.44	10	25	800	6880	Ecar15997-RA,Ecar15999-RA,Ecar05705-RA,Ecar05715-RA,Ecar05707-RA,Ecar15996-RA,Ecar05700-RA,Ecar02518-RA,Ecar05714-RA,Ecar05711-RA,
Biological Process	chloride transmembrane transport	GO:1902476	8	0.000272108	2.22963	21	81	800	6880	Ecar11026-RA,Ecar04595-RA,Ecar06557-RA,Ecar10158-RA,Ecar04548-RA,Ecar00715-RA,Ecar05258-RA,Ecar14433-RA,Ecar02122-RA,Ecar16286-RA,Ecar13502-RA,Ecar11895-RA,Ecar16787-RA,Ecar06894-RA,Ecar07626-RA,Ecar11839-RA,Ecar15913-RA,Ecar04968-RA,Ecar17281-RA,Ecar09534-RA,Ecar06556-RA,
Biological Process	behavioral response to ethanol	GO:0048149	5	0.000278717	2.33429	19	70	800	6880	Ecar14234-RA,Ecar10771-RA,Ecar06643-RA,Ecar16264-RA,Ecar05216-RA,Ecar07801-RA,Ecar10949-RA,Ecar01604-RA,Ecar03912-RA,Ecar08839-RA,Ecar10770-RA,Ecar10772-RA,Ecar06644-RA,Ecar04435-RA,Ecar17141-RA,Ecar00910-RA,Ecar00733-RA,Ecar10533-RA,Ecar00222-RA,
Biological Process	reproductive system development	GO:0061458	5	0.000282724	1.45826	78	460	800	6880	Ecar07173-RA,Ecar15997-RA,Ecar12685-RA,Ecar01338-RA,Ecar10707-RA,Ecar17998-RA,Ecar15999-RA,Ecar01308-RA,Ecar05705-RA,Ecar07853-RA,Ecar13212-RA,Ecar09269-RA,Ecar16791-RA,Ecar07897-RA,Ecar08478-RA,Ecar11423-RA,Ecar05715-RA,Ecar13684-RA,Ecar05707-RA,Ecar06643-RA,Ecar03182-RA,Ecar16790-RA,Ecar13215-RA,Ecar01378-RA,Ecar07111-RA,Ecar13937-RA,Ecar19940-RA,Ecar08606-RA,Ecar01125-RA,Ecar02117-RA,Ecar18562…
Biological Process	developmental growth	GO:0048589	3	0.000289973	1.31186	135	885	800	6880	Ecar06489-RA,Ecar07173-RA,Ecar01304-RA,Ecar01144-RA,Ecar03108-RA,Ecar02058-RA,Ecar01338-RA,Ecar06557-RA,Ecar08581-RA,Ecar19521-RA,Ecar13966-RA,Ecar13458-RA,Ecar01318-RA,Ecar15766-RA,Ecar01142-RA,Ecar17998-RA,Ecar08329-RA,Ecar08330-RA,Ecar10306-RA,Ecar01308-RA,Ecar15445-RA,Ecar05705-RA,Ecar11676-RA,Ecar13968-RA,Ecar10771-RA,Ecar01623-RA,Ecar02668-RA,Ecar08818-RA,Ecar02189-RA,Ecar15698-RA,Ecar05715…
Biological Process	regulation of vasculature development	GO:1901342	6	0.00029293	1.81325	35	166	800	6880	Ecar03211-RA,Ecar11382-RA,Ecar00886-RA,Ecar04526-RA,Ecar00293-RA,Ecar05705-RA,Ecar12038-RA,Ecar00601-RA,Ecar11423-RA,Ecar13684-RA,Ecar06484-RA,Ecar13041-RA,Ecar04290-RA,Ecar04107-RA,Ecar04840-RA,Ecar02117-RA,Ecar05137-RA,Ecar01754-RA,Ecar18564-RA,Ecar05610-RA,Ecar17810-RA,Ecar05700-RA,Ecar05712-RA,Ecar02518-RA,Ecar07937-RA,Ecar14514-RA,Ecar11424-RA,Ecar07901-RA,Ecar16196-RA,Ecar02111-RA,Ecar08699…
Biological Process	negative regulation of reactive oxygen species metabolic process	GO:2000378	7	0.000292992	2.63265	15	49	800	6880	Ecar15997-RA,Ecar00886-RA,Ecar04526-RA,Ecar15999-RA,Ecar12038-RA,Ecar06484-RA,Ecar13041-RA,Ecar15996-RA,Ecar18564-RA,Ecar07937-RA,Ecar14514-RA,Ecar07901-RA,Ecar08699-RA,Ecar09441-RA,Ecar08232-RA,
Biological Process	inner ear auditory receptor cell differentiation	GO:0042491	8	0.000292992	2.63265	15	49	800	6880	Ecar06557-RA,Ecar05705-RA,Ecar19954-RA,Ecar05715-RA,Ecar05707-RA,Ecar07626-RA,Ecar05700-RA,Ecar02518-RA,Ecar15913-RA,Ecar05714-RA,Ecar02111-RA,Ecar19941-RA,Ecar09534-RA,Ecar05711-RA,Ecar06556-RA,
Biological Process	epithelial cell development	GO:0002064	5	0.000295403	1.43333	84	504	800	6880	Ecar12249-RA,Ecar03211-RA,Ecar07173-RA,Ecar01304-RA,Ecar01144-RA,Ecar13140-RA,Ecar06557-RA,Ecar12466-RA,Ecar01752-RA,Ecar15091-RA,Ecar00516-RA,Ecar04593-RA,Ecar01142-RA,Ecar17998-RA,Ecar09094-RA,Ecar00293-RA,Ecar12792-RA,Ecar13293-RA,Ecar09913-RA,Ecar10479-RA,Ecar19954-RA,Ecar09911-RA,Ecar02469-RA,Ecar08478-RA,Ecar01253-RA,Ecar17451-RA,Ecar06643-RA,Ecar02029-RA,Ecar02890-RA,Ecar07695-RA,Ecar12209…
Biological Process	flight	GO:0060361	3	0.000297891	3.68571	9	21	800	6880	Ecar13293-RA,Ecar02890-RA,Ecar01140-RA,Ecar04477-RA,Ecar02891-RA,Ecar04775-RA,Ecar07512-RA,Ecar05325-RA,Ecar04392-RA,
Biological Process	protein localization to nuclear envelope	GO:0090435	8	0.000299431	4.04706	8	17	800	6880	Ecar12685-RA,Ecar07897-RA,Ecar19940-RA,Ecar15441-RA,Ecar00026-RA,Ecar15440-RA,Ecar12439-RA,Ecar14098-RA,
Biological Process	bicoid mRNA localization	GO:0045450	8	0.000299431	4.04706	8	17	800	6880	Ecar13787-RA,Ecar04290-RA,Ecar04840-RA,Ecar05137-RA,Ecar06742-RA,Ecar12105-RA,Ecar13786-RA,Ecar18145-RA,
Biological Process	amino sugar biosynthetic process	GO:0046349	6	0.000299431	4.04706	8	17	800	6880	Ecar16853-RA,Ecar16340-RA,Ecar15924-RA,Ecar06445-RA,Ecar12175-RA,Ecar14612-RA,Ecar16149-RA,Ecar06578-RA,
Biological Process	pattern specification process	GO:0007389	3	0.000305661	1.33316	122	787	800	6880	Ecar12249-RA,Ecar07173-RA,Ecar15997-RA,Ecar03624-RA,Ecar15904-RA,Ecar14406-RA,Ecar03588-RA,Ecar07002-RA,Ecar07289-RA,Ecar00516-RA,Ecar11564-RA,Ecar19521-RA,Ecar01318-RA,Ecar17998-RA,Ecar01158-RA,Ecar06204-RA,Ecar15999-RA,Ecar09013-RA,Ecar11676-RA,Ecar19954-RA,Ecar14234-RA,Ecar13819-RA,Ecar02469-RA,Ecar01623-RA,Ecar08478-RA,Ecar19932-RA,Ecar04772-RA,Ecar13684-RA,Ecar13787-RA,Ecar01253-RA,Ecar06643…
Biological Process	calcium ion import	GO:0070509	9	0.000305888	2.38154	18	65	800	6880	Ecar08233-RA,Ecar00886-RA,Ecar15736-RA,Ecar05094-RA,Ecar12038-RA,Ecar11187-RA,Ecar10761-RA,Ecar13041-RA,Ecar03120-RA,Ecar16655-RA,Ecar04144-RA,Ecar08699-RA,Ecar10762-RA,Ecar08927-RA,Ecar09441-RA,Ecar12671-RA,Ecar01920-RA,Ecar12302-RA,
Biological Process	epidermis development	GO:0008544	5	0.000311008	1.6498	47	245	800	6880	Ecar15997-RA,Ecar01304-RA,Ecar01144-RA,Ecar03108-RA,Ecar06557-RA,Ecar12466-RA,Ecar01318-RA,Ecar10707-RA,Ecar01142-RA,Ecar17998-RA,Ecar15999-RA,Ecar05705-RA,Ecar06515-RA,Ecar19954-RA,Ecar05715-RA,Ecar05707-RA,Ecar01253-RA,Ecar06643-RA,Ecar07111-RA,Ecar08606-RA,Ecar12848-RA,Ecar18562-RA,Ecar15426-RA,Ecar07626-RA,Ecar15996-RA,Ecar04926-RA,Ecar17124-RA,Ecar10708-RA,Ecar05700-RA,Ecar04042-RA,Ecar02518…
Biological Process	regulation of hormone levels	GO:0010817	4	0.000313458	1.50444	67	383	800	6880	Ecar07975-RA,Ecar01144-RA,Ecar13919-RA,Ecar07435-RA,Ecar00886-RA,Ecar01142-RA,Ecar00715-RA,Ecar17998-RA,Ecar01308-RA,Ecar14584-RA,Ecar05705-RA,Ecar12038-RA,Ecar00601-RA,Ecar02668-RA,Ecar02189-RA,Ecar05715-RA,Ecar02373-RA,Ecar05707-RA,Ecar10761-RA,Ecar04508-RA,Ecar03961-RA,Ecar07111-RA,Ecar13041-RA,Ecar03344-RA,Ecar05216-RA,Ecar09762-RA,Ecar18893-RA,Ecar15765-RA,Ecar12848-RA,Ecar10861-RA,Ecar01675…
Biological Process	photoreceptor cell differentiation	GO:0046530	6	0.000317377	1.60287	52	279	800	6880	Ecar15997-RA,Ecar01338-RA,Ecar06557-RA,Ecar08571-RA,Ecar15999-RA,Ecar06515-RA,Ecar09013-RA,Ecar19954-RA,Ecar14234-RA,Ecar06643-RA,Ecar20072-RA,Ecar18662-RA,Ecar11158-RA,Ecar16964-RA,Ecar07801-RA,Ecar10660-RA,Ecar07626-RA,Ecar15996-RA,Ecar11393-RA,Ecar00413-RA,Ecar14452-RA,Ecar10663-RA,Ecar11152-RA,Ecar04042-RA,Ecar18610-RA,Ecar06514-RA,Ecar15913-RA,Ecar09819-RA,Ecar16874-RA,Ecar01656-RA,Ecar13808…
Biological Process	stem cell proliferation	GO:0072089	4	0.000320725	1.75699	38	186	800	6880	Ecar14156-RA,Ecar12317-RA,Ecar03108-RA,Ecar19521-RA,Ecar01258-RA,Ecar12319-RA,Ecar05132-RA,Ecar19932-RA,Ecar15660-RA,Ecar17325-RA,Ecar03182-RA,Ecar11158-RA,Ecar07111-RA,Ecar10416-RA,Ecar16998-RA,Ecar11193-RA,Ecar12316-RA,Ecar11152-RA,Ecar03477-RA,Ecar04042-RA,Ecar17000-RA,Ecar11178-RA,Ecar15769-RA,Ecar03479-RA,Ecar17197-RA,Ecar12318-RA,Ecar11480-RA,Ecar19941-RA,Ecar17486-RA,Ecar11169-RA,Ecar05698…
Biological Process	cellular component assembly involved in morphogenesis	GO:0010927	6	0.000322212	1.6681	45	232	800	6880	Ecar12249-RA,Ecar03211-RA,Ecar01338-RA,Ecar07345-RA,Ecar03588-RA,Ecar02379-RA,Ecar17998-RA,Ecar09094-RA,Ecar00927-RA,Ecar00293-RA,Ecar13293-RA,Ecar01623-RA,Ecar01253-RA,Ecar17451-RA,Ecar06643-RA,Ecar02890-RA,Ecar12209-RA,Ecar12325-RA,Ecar02589-RA,Ecar15426-RA,Ecar01754-RA,Ecar12568-RA,Ecar07823-RA,Ecar13952-RA,Ecar20251-RA,Ecar07344-RA,Ecar04477-RA,Ecar02157-RA,Ecar09819-RA,Ecar16874-RA,Ecar01656…
Biological Process	detection of stimulus	GO:0051606	3	0.000331181	1.68858	43	219	800	6880	Ecar08233-RA,Ecar00886-RA,Ecar15766-RA,Ecar00715-RA,Ecar15736-RA,Ecar18860-RA,Ecar19954-RA,Ecar12038-RA,Ecar14896-RA,Ecar08573-RA,Ecar03791-RA,Ecar18662-RA,Ecar07111-RA,Ecar13041-RA,Ecar02395-RA,Ecar04107-RA,Ecar01675-RA,Ecar11087-RA,Ecar11370-RA,Ecar07671-RA,Ecar06959-RA,Ecar01604-RA,Ecar11839-RA,Ecar13425-RA,Ecar18610-RA,Ecar13808-RA,Ecar14897-RA,Ecar08699-RA,Ecar09726-RA,Ecar15774-RA,Ecar00662…
Biological Process	microtubule cytoskeleton organization	GO:0000226	7	0.000331208	1.42495	85	513	800	6880	Ecar07173-RA,Ecar12685-RA,Ecar14156-RA,Ecar07081-RA,Ecar15904-RA,Ecar01338-RA,Ecar09184-RA,Ecar00516-RA,Ecar04526-RA,Ecar07163-RA,Ecar19521-RA,Ecar13966-RA,Ecar02379-RA,Ecar01318-RA,Ecar01258-RA,Ecar13184-RA,Ecar17998-RA,Ecar08329-RA,Ecar08330-RA,Ecar18956-RA,Ecar19954-RA,Ecar12655-RA,Ecar09152-RA,Ecar13968-RA,Ecar07897-RA,Ecar02469-RA,Ecar05132-RA,Ecar07445-RA,Ecar19932-RA,Ecar13787-RA,Ecar12576…
Biological Process	negative regulation of hematopoietic progenitor cell differentiation	GO:1901533	7	0.000336922	5.16	6	10	800	6880	Ecar12792-RA,Ecar04290-RA,Ecar04758-RA,Ecar04840-RA,Ecar05137-RA,Ecar00791-RA,
Biological Process	negative regulation of hematopoietic stem cell differentiation	GO:1902037	8	0.000336922	5.16	6	10	800	6880	Ecar12792-RA,Ecar04290-RA,Ecar04758-RA,Ecar04840-RA,Ecar05137-RA,Ecar00791-RA,
Biological Process	regulation of type B pancreatic cell apoptotic process	GO:2000674	9	0.000336922	5.16	6	10	800	6880	Ecar03624-RA,Ecar19521-RA,Ecar19932-RA,Ecar16942-RA,Ecar11480-RA,Ecar17470-RA,
Biological Process	fasciculation of motor neuron axon	GO:0097156	10	0.000336922	5.16	6	10	800	6880	Ecar08478-RA,Ecar11868-RA,Ecar11862-RA,Ecar08480-RA,Ecar10865-RA,Ecar08483-RA,
Biological Process	trans-synaptic signaling	GO:0099537	6	0.000339683	1.39825	93	572	800	6880	Ecar07173-RA,Ecar18587-RA,Ecar01338-RA,Ecar04595-RA,Ecar06557-RA,Ecar08233-RA,Ecar10158-RA,Ecar15766-RA,Ecar04548-RA,Ecar09094-RA,Ecar05258-RA,Ecar15736-RA,Ecar01308-RA,Ecar05094-RA,Ecar14234-RA,Ecar14896-RA,Ecar11187-RA,Ecar00601-RA,Ecar14433-RA,Ecar02122-RA,Ecar06643-RA,Ecar10761-RA,Ecar07005-RA,Ecar16286-RA,Ecar19848-RA,Ecar02589-RA,Ecar16264-RA,Ecar02395-RA,Ecar05216-RA,Ecar09762-RA,Ecar13502…
Biological Process	instar larval development	GO:0002168	6	0.000339979	2.30141	19	71	800	6880	Ecar01318-RA,Ecar02668-RA,Ecar02189-RA,Ecar02589-RA,Ecar11868-RA,Ecar12568-RA,Ecar01675-RA,Ecar06742-RA,Ecar13289-RA,Ecar11862-RA,Ecar03912-RA,Ecar07410-RA,Ecar01319-RA,Ecar02597-RA,Ecar10865-RA,Ecar06199-RA,Ecar19941-RA,Ecar12105-RA,Ecar06962-RA,
Biological Process	regulation of neurogenesis	GO:0050767	7	0.000345486	1.33702	118	759	800	6880	Ecar15997-RA,Ecar01144-RA,Ecar18587-RA,Ecar03108-RA,Ecar15904-RA,Ecar01338-RA,Ecar04595-RA,Ecar03588-RA,Ecar04526-RA,Ecar10158-RA,Ecar19521-RA,Ecar00312-RA,Ecar10707-RA,Ecar01142-RA,Ecar04548-RA,Ecar08329-RA,Ecar08330-RA,Ecar08571-RA,Ecar15999-RA,Ecar01308-RA,Ecar15445-RA,Ecar05705-RA,Ecar06515-RA,Ecar09013-RA,Ecar14234-RA,Ecar00344-RA,Ecar16791-RA,Ecar00601-RA,Ecar00227-RA,Ecar11423-RA,Ecar14433…
Biological Process	cellular component assembly	GO:0022607	5	0.000358087	1.1881	260	1882	800	6880	Ecar12249-RA,Ecar03211-RA,Ecar06489-RA,Ecar07173-RA,Ecar15997-RA,Ecar12685-RA,Ecar01304-RA,Ecar14156-RA,Ecar18587-RA,Ecar07081-RA,Ecar11382-RA,Ecar01338-RA,Ecar04595-RA,Ecar07345-RA,Ecar14406-RA,Ecar03588-RA,Ecar09184-RA,Ecar15091-RA,Ecar00516-RA,Ecar04526-RA,Ecar10158-RA,Ecar11564-RA,Ecar07163-RA,Ecar08581-RA,Ecar19521-RA,Ecar13966-RA,Ecar05471-RA,Ecar13458-RA,Ecar02379-RA,Ecar15766-RA,Ecar04548…
Biological Process	detection of monosaccharide stimulus	GO:0034287	7	0.000360614	6.14286	5	7	800	6880	Ecar00886-RA,Ecar12038-RA,Ecar13041-RA,Ecar08699-RA,Ecar09441-RA,
Biological Process	detection of glucose	GO:0051594	9	0.000360614	6.14286	5	7	800	6880	Ecar00886-RA,Ecar12038-RA,Ecar13041-RA,Ecar08699-RA,Ecar09441-RA,
Biological Process	positive regulation of calcium:sodium antiporter activity	GO:1903281	12	0.000360614	6.14286	5	7	800	6880	Ecar18149-RA,Ecar16080-RA,Ecar09732-RA,Ecar08954-RA,Ecar09487-RA,
Biological Process	negative regulation of antimicrobial peptide production	GO:0002785	9	0.000360614	6.14286	5	7	800	6880	Ecar02800-RA,Ecar02795-RA,Ecar02788-RA,Ecar02784-RA,Ecar02799-RA,
Biological Process	limb joint morphogenesis	GO:0036022	4	0.000360614	6.14286	5	7	800	6880	Ecar02800-RA,Ecar02795-RA,Ecar02788-RA,Ecar02784-RA,Ecar02799-RA,
Biological Process	regulation of asymmetric protein localization involved in cell fate determination	GO:1904785	7	0.000360614	6.14286	5	7	800	6880	Ecar16791-RA,Ecar16790-RA,Ecar01125-RA,Ecar16796-RA,Ecar01823-RA,
Biological Process	regulation of cell fate determination	GO:1905933	5	0.000360614	6.14286	5	7	800	6880	Ecar16791-RA,Ecar16790-RA,Ecar01125-RA,Ecar16796-RA,Ecar01823-RA,
Biological Process	detection of carbohydrate stimulus	GO:0009730	6	0.000360614	6.14286	5	7	800	6880	Ecar00886-RA,Ecar12038-RA,Ecar13041-RA,Ecar08699-RA,Ecar09441-RA,
Biological Process	detection of hexose stimulus	GO:0009732	8	0.000360614	6.14286	5	7	800	6880	Ecar00886-RA,Ecar12038-RA,Ecar13041-RA,Ecar08699-RA,Ecar09441-RA,
Biological Process	positive regulation of protein kinase C activity	GO:1900020	13	0.000360614	6.14286	5	7	800	6880	Ecar06643-RA,Ecar19848-RA,Ecar00609-RA,Ecar06644-RA,Ecar00536-RA,
Biological Process	regulation of protein kinase C activity	GO:1900019	12	0.000360614	6.14286	5	7	800	6880	Ecar06643-RA,Ecar19848-RA,Ecar00609-RA,Ecar06644-RA,Ecar00536-RA,
Biological Process	appendage development	GO:0048736	4	0.000361556	1.43933	80	478	800	6880	Ecar01304-RA,Ecar13140-RA,Ecar12466-RA,Ecar01318-RA,Ecar17998-RA,Ecar01158-RA,Ecar01308-RA,Ecar02800-RA,Ecar06515-RA,Ecar09013-RA,Ecar07853-RA,Ecar14234-RA,Ecar08187-RA,Ecar02795-RA,Ecar01253-RA,Ecar06643-RA,Ecar15660-RA,Ecar02029-RA,Ecar19058-RA,Ecar20072-RA,Ecar03182-RA,Ecar07695-RA,Ecar07005-RA,Ecar02589-RA,Ecar07111-RA,Ecar13937-RA,Ecar02788-RA,Ecar09752-RA,Ecar15426-RA,Ecar12568-RA,Ecar19424…
Biological Process	regulation of protein-containing complex assembly	GO:0043254	6	0.000368642	1.54907	58	322	800	6880	Ecar12685-RA,Ecar01304-RA,Ecar14156-RA,Ecar04526-RA,Ecar13458-RA,Ecar09789-RA,Ecar09094-RA,Ecar01308-RA,Ecar13293-RA,Ecar07853-RA,Ecar14896-RA,Ecar08187-RA,Ecar07897-RA,Ecar05132-RA,Ecar07445-RA,Ecar06484-RA,Ecar02890-RA,Ecar06186-RA,Ecar02589-RA,Ecar19940-RA,Ecar01687-RA,Ecar19274-RA,Ecar12568-RA,Ecar11370-RA,Ecar13952-RA,Ecar11193-RA,Ecar18564-RA,Ecar17124-RA,Ecar08531-RA,Ecar00026-RA,Ecar04042…
Biological Process	tube formation	GO:0035148	4	0.000372171	1.79167	35	168	800	6880	Ecar15997-RA,Ecar15999-RA,Ecar05705-RA,Ecar09913-RA,Ecar11676-RA,Ecar09911-RA,Ecar06445-RA,Ecar05715-RA,Ecar05707-RA,Ecar12175-RA,Ecar01253-RA,Ecar11868-RA,Ecar15799-RA,Ecar15426-RA,Ecar19250-RA,Ecar15996-RA,Ecar05700-RA,Ecar14612-RA,Ecar11862-RA,Ecar12756-RA,Ecar12844-RA,Ecar02518-RA,Ecar04981-RA,Ecar05714-RA,Ecar10865-RA,Ecar11677-RA,Ecar19057-RA,Ecar19941-RA,Ecar09910-RA,Ecar09842-RA,Ecar06962…
Biological Process	cellular response to endogenous stimulus	GO:0071495	4	0.000382281	1.28067	151	1014	800	6880	Ecar12249-RA,Ecar03211-RA,Ecar07975-RA,Ecar12685-RA,Ecar03108-RA,Ecar11382-RA,Ecar04595-RA,Ecar19271-RA,Ecar07435-RA,Ecar08233-RA,Ecar00886-RA,Ecar04526-RA,Ecar10158-RA,Ecar11564-RA,Ecar19521-RA,Ecar04548-RA,Ecar17998-RA,Ecar15736-RA,Ecar01158-RA,Ecar00293-RA,Ecar15445-RA,Ecar14584-RA,Ecar05705-RA,Ecar09013-RA,Ecar00727-RA,Ecar13092-RA,Ecar11676-RA,Ecar12655-RA,Ecar14234-RA,Ecar12038-RA,Ecar16791…
Biological Process	regulation of intracellular mRNA localization	GO:1904580	6	0.000384576	2.795	13	40	800	6880	Ecar12249-RA,Ecar14406-RA,Ecar12209-RA,Ecar12325-RA,Ecar04290-RA,Ecar04840-RA,Ecar05137-RA,Ecar04926-RA,Ecar15769-RA,Ecar12109-RA,Ecar12062-RA,Ecar12096-RA,Ecar18145-RA,
Biological Process	regulation of myotube differentiation	GO:0010830	8	0.000384576	2.795	13	40	800	6880	Ecar03211-RA,Ecar13458-RA,Ecar17998-RA,Ecar00293-RA,Ecar09013-RA,Ecar20072-RA,Ecar06186-RA,Ecar01754-RA,Ecar06959-RA,Ecar00413-RA,Ecar16506-RA,Ecar08458-RA,Ecar00386-RA,
Biological Process	regulation of cyclin-dependent protein serine/threonine kinase activity	GO:0000079	12	0.000385261	2.67556	14	45	800	6880	Ecar16791-RA,Ecar06643-RA,Ecar19058-RA,Ecar16790-RA,Ecar10660-RA,Ecar16796-RA,Ecar03830-RA,Ecar10663-RA,Ecar01823-RA,Ecar06644-RA,Ecar19057-RA,Ecar12439-RA,Ecar14098-RA,Ecar10661-RA,
Biological Process	positive regulation of protein localization	GO:1903829	7	0.000387547	1.4835	69	400	800	6880	Ecar12685-RA,Ecar16853-RA,Ecar18840-RA,Ecar19271-RA,Ecar09184-RA,Ecar08233-RA,Ecar00886-RA,Ecar19521-RA,Ecar13184-RA,Ecar00715-RA,Ecar17998-RA,Ecar06188-RA,Ecar08329-RA,Ecar15736-RA,Ecar08330-RA,Ecar01308-RA,Ecar15445-RA,Ecar05705-RA,Ecar07016-RA,Ecar12038-RA,Ecar16791-RA,Ecar06445-RA,Ecar07897-RA,Ecar05715-RA,Ecar19932-RA,Ecar05707-RA,Ecar12175-RA,Ecar17451-RA,Ecar06643-RA,Ecar16790-RA,Ecar13041…
Biological Process	positive regulation of cytokine production	GO:0001819	8	0.000416862	1.9264	28	125	800	6880	Ecar13448-RA,Ecar00886-RA,Ecar04526-RA,Ecar05705-RA,Ecar12038-RA,Ecar05715-RA,Ecar05707-RA,Ecar06484-RA,Ecar13041-RA,Ecar16264-RA,Ecar01687-RA,Ecar18458-RA,Ecar18564-RA,Ecar05700-RA,Ecar13447-RA,Ecar05712-RA,Ecar02518-RA,Ecar07937-RA,Ecar14514-RA,Ecar07901-RA,Ecar05714-RA,Ecar16196-RA,Ecar08699-RA,Ecar11480-RA,Ecar09441-RA,Ecar08232-RA,Ecar05711-RA,Ecar18029-RA,
Biological Process	inorganic anion transmembrane transport	GO:0098661	7	0.00041875	2.08211	23	95	800	6880	Ecar11026-RA,Ecar04595-RA,Ecar06557-RA,Ecar10158-RA,Ecar04548-RA,Ecar00715-RA,Ecar05258-RA,Ecar14433-RA,Ecar02122-RA,Ecar02854-RA,Ecar16286-RA,Ecar13502-RA,Ecar11895-RA,Ecar16787-RA,Ecar06894-RA,Ecar07626-RA,Ecar11839-RA,Ecar15913-RA,Ecar04968-RA,Ecar17281-RA,Ecar09534-RA,Ecar06556-RA,Ecar12803-RA,
Biological Process	regulation of cell maturation	GO:1903429	7	0.00041875	2.08211	23	95	800	6880	Ecar12249-RA,Ecar14406-RA,Ecar03588-RA,Ecar09269-RA,Ecar12209-RA,Ecar12325-RA,Ecar01687-RA,Ecar04290-RA,Ecar04840-RA,Ecar05137-RA,Ecar16589-RA,Ecar02984-RA,Ecar04042-RA,Ecar02147-RA,Ecar02157-RA,Ecar08839-RA,Ecar12109-RA,Ecar10371-RA,Ecar12062-RA,Ecar12096-RA,Ecar04930-RA,Ecar18145-RA,Ecar18029-RA,
Biological Process	membrane organization	GO:0061024	5	0.000434237	1.46383	72	423	800	6880	Ecar12685-RA,Ecar01304-RA,Ecar11026-RA,Ecar11382-RA,Ecar15904-RA,Ecar01338-RA,Ecar19271-RA,Ecar07197-RA,Ecar12466-RA,Ecar07002-RA,Ecar00886-RA,Ecar02379-RA,Ecar17998-RA,Ecar06188-RA,Ecar03855-RA,Ecar01308-RA,Ecar07421-RA,Ecar05705-RA,Ecar00727-RA,Ecar09913-RA,Ecar09911-RA,Ecar12038-RA,Ecar07897-RA,Ecar07445-RA,Ecar04772-RA,Ecar07155-RA,Ecar19848-RA,Ecar13041-RA,Ecar19940-RA,Ecar11895-RA,Ecar08208…
Biological Process	aminoglycan metabolic process	GO:0006022	5	0.000445259	2.45714	16	56	800	6880	Ecar16853-RA,Ecar01385-RA,Ecar16340-RA,Ecar07226-RA,Ecar15924-RA,Ecar16791-RA,Ecar06445-RA,Ecar12175-RA,Ecar16790-RA,Ecar17625-RA,Ecar16796-RA,Ecar14612-RA,Ecar01823-RA,Ecar16149-RA,Ecar08399-RA,Ecar06578-RA,
Biological Process	positive regulation of acetylcholine secretion, neurotransmission	GO:0014057	10	0.000452616	3.51818	9	22	800	6880	Ecar01308-RA,Ecar00601-RA,Ecar10761-RA,Ecar15765-RA,Ecar06783-RA,Ecar10762-RA,Ecar07524-RA,Ecar13091-RA,Ecar03232-RA,
Biological Process	response to fibroblast growth factor	GO:0071774	5	0.000459278	2.31045	18	67	800	6880	Ecar05705-RA,Ecar05715-RA,Ecar05707-RA,Ecar19848-RA,Ecar03172-RA,Ecar04926-RA,Ecar00609-RA,Ecar05700-RA,Ecar03533-RA,Ecar02518-RA,Ecar15769-RA,Ecar05714-RA,Ecar02111-RA,Ecar03698-RA,Ecar03787-RA,Ecar03534-RA,Ecar05711-RA,Ecar00536-RA,
Biological Process	phototransduction	GO:0007602	7	0.000459278	2.31045	18	67	800	6880	Ecar18860-RA,Ecar19954-RA,Ecar14896-RA,Ecar03791-RA,Ecar18662-RA,Ecar01675-RA,Ecar11370-RA,Ecar07671-RA,Ecar18610-RA,Ecar14897-RA,Ecar00662-RA,Ecar19863-RA,Ecar05741-RA,Ecar06205-RA,Ecar08868-RA,Ecar18413-RA,Ecar12322-RA,Ecar18273-RA,
Biological Process	cellular response to fibroblast growth factor stimulus	GO:0044344	6	0.000459278	2.31045	18	67	800	6880	Ecar05705-RA,Ecar05715-RA,Ecar05707-RA,Ecar19848-RA,Ecar03172-RA,Ecar04926-RA,Ecar00609-RA,Ecar05700-RA,Ecar03533-RA,Ecar02518-RA,Ecar15769-RA,Ecar05714-RA,Ecar02111-RA,Ecar03698-RA,Ecar03787-RA,Ecar03534-RA,Ecar05711-RA,Ecar00536-RA,
Biological Process	positive regulation of endothelial cell chemotaxis	GO:2001028	10	0.00045938	4.3	7	14	800	6880	Ecar04526-RA,Ecar06484-RA,Ecar18564-RA,Ecar07937-RA,Ecar14514-RA,Ecar07901-RA,Ecar08232-RA,
Biological Process	regulation of endothelial cell chemotaxis	GO:2001026	9	0.00045938	4.3	7	14	800	6880	Ecar04526-RA,Ecar06484-RA,Ecar18564-RA,Ecar07937-RA,Ecar14514-RA,Ecar07901-RA,Ecar08232-RA,
Biological Process	negative regulation of cyclin-dependent protein kinase activity	GO:1904030	12	0.00045938	4.3	7	14	800	6880	Ecar19058-RA,Ecar10660-RA,Ecar10663-RA,Ecar19057-RA,Ecar12439-RA,Ecar14098-RA,Ecar10661-RA,
Biological Process	nose development	GO:0043584	6	0.00045938	4.3	7	14	800	6880	Ecar02800-RA,Ecar02795-RA,Ecar02788-RA,Ecar02784-RA,Ecar07487-RA,Ecar07485-RA,Ecar02799-RA,
Biological Process	negative regulation of cyclin-dependent protein serine/threonine kinase activity	GO:0045736	13	0.00045938	4.3	7	14	800	6880	Ecar19058-RA,Ecar10660-RA,Ecar10663-RA,Ecar19057-RA,Ecar12439-RA,Ecar14098-RA,Ecar10661-RA,
Biological Process	negative regulation of oxidative stress-induced cell death	GO:1903202	9	0.00046014	3.05161	11	31	800	6880	Ecar04526-RA,Ecar06484-RA,Ecar04107-RA,Ecar18564-RA,Ecar05712-RA,Ecar07937-RA,Ecar14514-RA,Ecar07901-RA,Ecar16196-RA,Ecar08232-RA,Ecar06962-RA,
Biological Process	mitotic chromosome condensation	GO:0007076	8	0.00046014	3.05161	11	31	800	6880	Ecar12249-RA,Ecar16325-RA,Ecar07345-RA,Ecar12209-RA,Ecar12325-RA,Ecar07823-RA,Ecar07344-RA,Ecar14911-RA,Ecar04202-RA,Ecar12062-RA,Ecar12096-RA,
Biological Process	chloride transport	GO:0006821	7	0.000464993	2.15	21	84	800	6880	Ecar11026-RA,Ecar04595-RA,Ecar06557-RA,Ecar10158-RA,Ecar04548-RA,Ecar00715-RA,Ecar05258-RA,Ecar14433-RA,Ecar02122-RA,Ecar16286-RA,Ecar13502-RA,Ecar11895-RA,Ecar16787-RA,Ecar06894-RA,Ecar07626-RA,Ecar11839-RA,Ecar15913-RA,Ecar04968-RA,Ecar17281-RA,Ecar09534-RA,Ecar06556-RA,
Biological Process	myofibril assembly	GO:0030239	9	0.000466616	1.88939	29	132	800	6880	Ecar07345-RA,Ecar03588-RA,Ecar17998-RA,Ecar09094-RA,Ecar00927-RA,Ecar13293-RA,Ecar01623-RA,Ecar01253-RA,Ecar02890-RA,Ecar02589-RA,Ecar15426-RA,Ecar12568-RA,Ecar07823-RA,Ecar13952-RA,Ecar20251-RA,Ecar07344-RA,Ecar04477-RA,Ecar02157-RA,Ecar11480-RA,Ecar02891-RA,Ecar14585-RA,Ecar02473-RA,Ecar04775-RA,Ecar07512-RA,Ecar14125-RA,Ecar04930-RA,Ecar05325-RA,Ecar05347-RA,Ecar04392-RA,
Biological Process	eye photoreceptor cell fate commitment	GO:0042706	7	0.000474444	2.52941	15	51	800	6880	Ecar15997-RA,Ecar15999-RA,Ecar14234-RA,Ecar07801-RA,Ecar15996-RA,Ecar11393-RA,Ecar14452-RA,Ecar17141-RA,Ecar19941-RA,Ecar00910-RA,Ecar09122-RA,Ecar00733-RA,Ecar06962-RA,Ecar15179-RA,Ecar00222-RA,
Biological Process	pole plasm assembly	GO:0007315	6	0.000481249	2.10222	22	90	800	6880	Ecar12249-RA,Ecar14406-RA,Ecar00516-RA,Ecar19954-RA,Ecar02469-RA,Ecar12209-RA,Ecar12325-RA,Ecar04290-RA,Ecar04840-RA,Ecar05137-RA,Ecar06742-RA,Ecar06776-RA,Ecar13403-RA,Ecar17411-RA,Ecar03912-RA,Ecar12109-RA,Ecar19941-RA,Ecar12105-RA,Ecar12062-RA,Ecar12096-RA,Ecar08790-RA,Ecar18145-RA,
Biological Process	organelle organization	GO:0006996	5	0.000482551	1.15841	309	2294	800	6880	Ecar01191-RA,Ecar12249-RA,Ecar03211-RA,Ecar07173-RA,Ecar15997-RA,Ecar12685-RA,Ecar01304-RA,Ecar16325-RA,Ecar14156-RA,Ecar18587-RA,Ecar03108-RA,Ecar07081-RA,Ecar11382-RA,Ecar15904-RA,Ecar01338-RA,Ecar07345-RA,Ecar01936-RA,Ecar03588-RA,Ecar09184-RA,Ecar07289-RA,Ecar00516-RA,Ecar00886-RA,Ecar04526-RA,Ecar11564-RA,Ecar07163-RA,Ecar19521-RA,Ecar13966-RA,Ecar05471-RA,Ecar13458-RA,Ecar02379-RA,Ecar01318…
Biological Process	positive regulation of ovulation	GO:0060279	6	0.00048446	3.82222	8	18	800	6880	Ecar13293-RA,Ecar02890-RA,Ecar04477-RA,Ecar02891-RA,Ecar04775-RA,Ecar07512-RA,Ecar05325-RA,Ecar04392-RA,
Biological Process	regulation of cellular component biogenesis	GO:0044087	5	0.000485614	1.32393	119	773	800	6880	Ecar12249-RA,Ecar03211-RA,Ecar07173-RA,Ecar12685-RA,Ecar01304-RA,Ecar14156-RA,Ecar01338-RA,Ecar14406-RA,Ecar04526-RA,Ecar08581-RA,Ecar13966-RA,Ecar13458-RA,Ecar15766-RA,Ecar09789-RA,Ecar17998-RA,Ecar09094-RA,Ecar00293-RA,Ecar01308-RA,Ecar12792-RA,Ecar18956-RA,Ecar13293-RA,Ecar07853-RA,Ecar07016-RA,Ecar13212-RA,Ecar14896-RA,Ecar13968-RA,Ecar08187-RA,Ecar07897-RA,Ecar05132-RA,Ecar07445-RA,Ecar18959…
Biological Process	excretion	GO:0007588	4	0.000491632	2.06042	23	96	800	6880	Ecar07975-RA,Ecar01338-RA,Ecar07435-RA,Ecar13458-RA,Ecar16419-RA,Ecar14584-RA,Ecar04508-RA,Ecar06186-RA,Ecar00400-RA,Ecar03044-RA,Ecar07436-RA,Ecar16506-RA,Ecar06811-RA,Ecar11214-RA,Ecar16874-RA,Ecar01656-RA,Ecar08458-RA,Ecar01401-RA,Ecar18076-RA,Ecar18616-RA,Ecar13091-RA,Ecar05733-RA,Ecar05367-RA,
Biological Process	cellular response to radiation	GO:0071478	6	0.000493556	1.78293	34	164	800	6880	Ecar04526-RA,Ecar11564-RA,Ecar05705-RA,Ecar18860-RA,Ecar11676-RA,Ecar16791-RA,Ecar05715-RA,Ecar05707-RA,Ecar06484-RA,Ecar03791-RA,Ecar16790-RA,Ecar18662-RA,Ecar07671-RA,Ecar18564-RA,Ecar16834-RA,Ecar16796-RA,Ecar05700-RA,Ecar18610-RA,Ecar02518-RA,Ecar01823-RA,Ecar07937-RA,Ecar14514-RA,Ecar07901-RA,Ecar05714-RA,Ecar11677-RA,Ecar00662-RA,Ecar19863-RA,Ecar06205-RA,Ecar14182-RA,Ecar08868-RA,Ecar08232…
Biological Process	regulation of anatomical structure morphogenesis	GO:0022603	5	0.000495735	1.32138	120	781	800	6880	Ecar03211-RA,Ecar15997-RA,Ecar01144-RA,Ecar11382-RA,Ecar15904-RA,Ecar01338-RA,Ecar15091-RA,Ecar00886-RA,Ecar04526-RA,Ecar13966-RA,Ecar13458-RA,Ecar10707-RA,Ecar01258-RA,Ecar01142-RA,Ecar17998-RA,Ecar08571-RA,Ecar00293-RA,Ecar15999-RA,Ecar01308-RA,Ecar15445-RA,Ecar05705-RA,Ecar06515-RA,Ecar09013-RA,Ecar10479-RA,Ecar14234-RA,Ecar12038-RA,Ecar13968-RA,Ecar00601-RA,Ecar11423-RA,Ecar15373-RA,Ecar05715…
Biological Process	memory	GO:0007613	7	0.000500064	1.6168	47	250	800	6880	Ecar07173-RA,Ecar15091-RA,Ecar01308-RA,Ecar10479-RA,Ecar16791-RA,Ecar08187-RA,Ecar18959-RA,Ecar16790-RA,Ecar02589-RA,Ecar16264-RA,Ecar09762-RA,Ecar12568-RA,Ecar01559-RA,Ecar07801-RA,Ecar18377-RA,Ecar05610-RA,Ecar16796-RA,Ecar08531-RA,Ecar04042-RA,Ecar01823-RA,Ecar19409-RA,Ecar06783-RA,Ecar18372-RA,Ecar19057-RA,Ecar11236-RA,Ecar15956-RA,Ecar07716-RA,Ecar19987-RA,Ecar19941-RA,Ecar18376-RA,Ecar11226…
Biological Process	muscle cell differentiation	GO:0042692	5	0.000523798	1.47305	68	397	800	6880	Ecar03211-RA,Ecar12685-RA,Ecar03108-RA,Ecar07345-RA,Ecar03588-RA,Ecar07002-RA,Ecar08233-RA,Ecar19521-RA,Ecar13458-RA,Ecar17998-RA,Ecar09094-RA,Ecar00927-RA,Ecar15736-RA,Ecar00293-RA,Ecar12792-RA,Ecar09013-RA,Ecar13293-RA,Ecar07897-RA,Ecar01623-RA,Ecar19932-RA,Ecar01253-RA,Ecar20072-RA,Ecar02890-RA,Ecar06186-RA,Ecar02589-RA,Ecar19940-RA,Ecar04758-RA,Ecar04107-RA,Ecar00791-RA,Ecar15426-RA,Ecar01754…
Biological Process	germ cell development	GO:0007281	5	0.000529382	1.28815	139	928	800	6880	Ecar12249-RA,Ecar03211-RA,Ecar07173-RA,Ecar12685-RA,Ecar01304-RA,Ecar16853-RA,Ecar13140-RA,Ecar03108-RA,Ecar07081-RA,Ecar14406-RA,Ecar12466-RA,Ecar00516-RA,Ecar04593-RA,Ecar11564-RA,Ecar07163-RA,Ecar09789-RA,Ecar17998-RA,Ecar08329-RA,Ecar08330-RA,Ecar00293-RA,Ecar18956-RA,Ecar06515-RA,Ecar09013-RA,Ecar13293-RA,Ecar07853-RA,Ecar19954-RA,Ecar12655-RA,Ecar14234-RA,Ecar14896-RA,Ecar09269-RA,Ecar06445…
Biological Process	protein stabilization	GO:0050821	5	0.000532348	1.87519	29	133	800	6880	Ecar04526-RA,Ecar18149-RA,Ecar13293-RA,Ecar12655-RA,Ecar12576-RA,Ecar16080-RA,Ecar06484-RA,Ecar02890-RA,Ecar10181-RA,Ecar14856-RA,Ecar18564-RA,Ecar19601-RA,Ecar09732-RA,Ecar14179-RA,Ecar04477-RA,Ecar08954-RA,Ecar07937-RA,Ecar14514-RA,Ecar07901-RA,Ecar04750-RA,Ecar09487-RA,Ecar02891-RA,Ecar04775-RA,Ecar08232-RA,Ecar07512-RA,Ecar05325-RA,Ecar13253-RA,Ecar05347-RA,Ecar04392-RA,
Biological Process	wound healing	GO:0042060	5	0.000533105	1.5777	51	278	800	6880	Ecar03108-RA,Ecar15091-RA,Ecar01385-RA,Ecar17998-RA,Ecar07226-RA,Ecar05705-RA,Ecar11676-RA,Ecar10479-RA,Ecar07853-RA,Ecar14234-RA,Ecar05715-RA,Ecar05707-RA,Ecar01253-RA,Ecar06643-RA,Ecar15660-RA,Ecar02589-RA,Ecar11868-RA,Ecar01687-RA,Ecar04290-RA,Ecar04840-RA,Ecar05137-RA,Ecar15426-RA,Ecar17625-RA,Ecar12568-RA,Ecar13289-RA,Ecar03830-RA,Ecar05700-RA,Ecar11862-RA,Ecar05712-RA,Ecar12756-RA,Ecar02518…
Biological Process	establishment or maintenance of cell polarity	GO:0007163	3	0.000545244	1.49669	63	362	800	6880	Ecar01191-RA,Ecar07173-RA,Ecar12685-RA,Ecar03624-RA,Ecar15904-RA,Ecar00516-RA,Ecar01318-RA,Ecar01258-RA,Ecar17998-RA,Ecar06188-RA,Ecar07421-RA,Ecar05705-RA,Ecar18956-RA,Ecar09913-RA,Ecar19954-RA,Ecar09911-RA,Ecar07897-RA,Ecar02469-RA,Ecar05715-RA,Ecar05707-RA,Ecar06643-RA,Ecar07155-RA,Ecar03182-RA,Ecar01378-RA,Ecar19940-RA,Ecar01687-RA,Ecar04290-RA,Ecar04840-RA,Ecar05137-RA,Ecar07908-RA,Ecar06742…
Biological Process	cell cycle process	GO:0022402	3	0.000562804	1.27934	144	968	800	6880	Ecar12249-RA,Ecar06489-RA,Ecar07173-RA,Ecar12685-RA,Ecar16325-RA,Ecar14156-RA,Ecar03108-RA,Ecar15904-RA,Ecar07345-RA,Ecar01936-RA,Ecar09184-RA,Ecar08233-RA,Ecar04593-RA,Ecar11564-RA,Ecar19521-RA,Ecar02379-RA,Ecar01258-RA,Ecar09789-RA,Ecar13184-RA,Ecar00635-RA,Ecar17998-RA,Ecar09094-RA,Ecar12458-RA,Ecar08329-RA,Ecar15736-RA,Ecar08330-RA,Ecar13319-RA,Ecar18956-RA,Ecar17432-RA,Ecar07853-RA,Ecar19954…
Biological Process	uterus development	GO:0060065	5	0.000563211	3.18519	10	27	800	6880	Ecar15997-RA,Ecar15999-RA,Ecar05705-RA,Ecar05715-RA,Ecar05707-RA,Ecar15996-RA,Ecar05700-RA,Ecar02518-RA,Ecar05714-RA,Ecar05711-RA,
Biological Process	sympathetic nervous system development	GO:0048485	5	0.000563211	3.18519	10	27	800	6880	Ecar05705-RA,Ecar05715-RA,Ecar05707-RA,Ecar06643-RA,Ecar05700-RA,Ecar01077-RA,Ecar02518-RA,Ecar05714-RA,Ecar06644-RA,Ecar05711-RA,
Biological Process	eggshell formation	GO:0030703	4	0.000566746	2.07912	22	91	800	6880	Ecar12249-RA,Ecar03211-RA,Ecar16853-RA,Ecar00293-RA,Ecar06445-RA,Ecar08478-RA,Ecar12175-RA,Ecar17451-RA,Ecar06643-RA,Ecar12209-RA,Ecar12325-RA,Ecar01754-RA,Ecar00345-RA,Ecar14612-RA,Ecar09819-RA,Ecar08480-RA,Ecar06644-RA,Ecar18857-RA,Ecar12062-RA,Ecar12096-RA,Ecar08483-RA,Ecar06578-RA,
Biological Process	embryonic organ morphogenesis	GO:0048562	5	0.0005672	1.59019	49	265	800	6880	Ecar07173-RA,Ecar15997-RA,Ecar01304-RA,Ecar15904-RA,Ecar03588-RA,Ecar15999-RA,Ecar15445-RA,Ecar05705-RA,Ecar11676-RA,Ecar05715-RA,Ecar05707-RA,Ecar03182-RA,Ecar02589-RA,Ecar07111-RA,Ecar13937-RA,Ecar11868-RA,Ecar12568-RA,Ecar15996-RA,Ecar11802-RA,Ecar17124-RA,Ecar05700-RA,Ecar11862-RA,Ecar03477-RA,Ecar05712-RA,Ecar12844-RA,Ecar13425-RA,Ecar02518-RA,Ecar02157-RA,Ecar10037-RA,Ecar08480-RA,Ecar03479…
Biological Process	intracellular signal transduction	GO:0035556	6	0.000571162	1.23044	188	1314	800	6880	Ecar03211-RA,Ecar06489-RA,Ecar15997-RA,Ecar12317-RA,Ecar03108-RA,Ecar11382-RA,Ecar03624-RA,Ecar01338-RA,Ecar08233-RA,Ecar00886-RA,Ecar04526-RA,Ecar04593-RA,Ecar11564-RA,Ecar19521-RA,Ecar13966-RA,Ecar01318-RA,Ecar10707-RA,Ecar15766-RA,Ecar17998-RA,Ecar12458-RA,Ecar15736-RA,Ecar06204-RA,Ecar00293-RA,Ecar15999-RA,Ecar18149-RA,Ecar01308-RA,Ecar07421-RA,Ecar13319-RA,Ecar05705-RA,Ecar18956-RA,Ecar13293…
Biological Process	cerebellum development	GO:0021549	4	0.000578196	2.00388	24	103	800	6880	Ecar15997-RA,Ecar03108-RA,Ecar15091-RA,Ecar00312-RA,Ecar17998-RA,Ecar15999-RA,Ecar10479-RA,Ecar00344-RA,Ecar00227-RA,Ecar07111-RA,Ecar00397-RA,Ecar00395-RA,Ecar00464-RA,Ecar15996-RA,Ecar00369-RA,Ecar00908-RA,Ecar02111-RA,Ecar15956-RA,Ecar10154-RA,Ecar00053-RA,Ecar02106-RA,Ecar19017-RA,Ecar14417-RA,Ecar01349-RA,
Biological Process	sarcomere organization	GO:0045214	9	0.000578196	2.00388	24	103	800	6880	Ecar07345-RA,Ecar03588-RA,Ecar17998-RA,Ecar09094-RA,Ecar13293-RA,Ecar01623-RA,Ecar02890-RA,Ecar02589-RA,Ecar12568-RA,Ecar07823-RA,Ecar13952-RA,Ecar07344-RA,Ecar04477-RA,Ecar02157-RA,Ecar11480-RA,Ecar02891-RA,Ecar14585-RA,Ecar02473-RA,Ecar04775-RA,Ecar07512-RA,Ecar04930-RA,Ecar05325-RA,Ecar05347-RA,Ecar04392-RA,
Biological Process	gonad development	GO:0008406	5	0.000586788	1.56364	52	286	800	6880	Ecar07173-RA,Ecar12685-RA,Ecar01338-RA,Ecar17998-RA,Ecar05705-RA,Ecar13212-RA,Ecar09269-RA,Ecar16791-RA,Ecar07897-RA,Ecar08478-RA,Ecar11423-RA,Ecar05715-RA,Ecar13684-RA,Ecar05707-RA,Ecar06643-RA,Ecar16790-RA,Ecar13215-RA,Ecar01378-RA,Ecar07111-RA,Ecar19940-RA,Ecar08606-RA,Ecar01125-RA,Ecar02117-RA,Ecar10861-RA,Ecar01675-RA,Ecar19935-RA,Ecar16796-RA,Ecar11393-RA,Ecar17810-RA,Ecar05700-RA,Ecar00026…
Biological Process	regulation of biosynthetic process	GO:0009889	5	0.000592212	1.18267	254	1847	800	6880	Ecar12249-RA,Ecar03211-RA,Ecar15997-RA,Ecar12685-RA,Ecar01144-RA,Ecar13140-RA,Ecar03108-RA,Ecar03624-RA,Ecar01338-RA,Ecar12466-RA,Ecar01936-RA,Ecar03588-RA,Ecar07289-RA,Ecar00886-RA,Ecar04526-RA,Ecar19521-RA,Ecar10707-RA,Ecar01142-RA,Ecar09789-RA,Ecar00635-RA,Ecar17998-RA,Ecar13750-RA,Ecar08329-RA,Ecar01158-RA,Ecar08330-RA,Ecar09757-RA,Ecar10306-RA,Ecar08106-RA,Ecar00293-RA,Ecar15999-RA,Ecar13749…
Biological Process	cellular response to growth factor stimulus	GO:0071363	5	0.000596304	1.4242	78	471	800	6880	Ecar12249-RA,Ecar03211-RA,Ecar11382-RA,Ecar19271-RA,Ecar04526-RA,Ecar17998-RA,Ecar01158-RA,Ecar00293-RA,Ecar15445-RA,Ecar05705-RA,Ecar09013-RA,Ecar00727-RA,Ecar13092-RA,Ecar00601-RA,Ecar11423-RA,Ecar05715-RA,Ecar05707-RA,Ecar06484-RA,Ecar17451-RA,Ecar06643-RA,Ecar20072-RA,Ecar03182-RA,Ecar12209-RA,Ecar19848-RA,Ecar12325-RA,Ecar07111-RA,Ecar09752-RA,Ecar01754-RA,Ecar01675-RA,Ecar02233-RA,Ecar15962…
Biological Process	heart valve development	GO:0003170	4	0.000596505	2.48077	15	52	800	6880	Ecar05705-RA,Ecar05715-RA,Ecar05707-RA,Ecar03172-RA,Ecar05700-RA,Ecar03533-RA,Ecar05712-RA,Ecar02518-RA,Ecar08480-RA,Ecar05714-RA,Ecar16196-RA,Ecar03698-RA,Ecar03787-RA,Ecar03534-RA,Ecar05711-RA,
Biological Process	positive regulation of blood vessel endothelial cell migration	GO:0043536	10	0.000596505	2.48077	15	52	800	6880	Ecar04526-RA,Ecar05705-RA,Ecar06484-RA,Ecar04290-RA,Ecar04840-RA,Ecar05137-RA,Ecar18564-RA,Ecar05610-RA,Ecar05700-RA,Ecar02518-RA,Ecar07937-RA,Ecar14514-RA,Ecar07901-RA,Ecar05706-RA,Ecar08232-RA,
Biological Process	monoatomic cation transmembrane transport	GO:0098655	7	0.000601646	1.40272	84	515	800	6880	Ecar07975-RA,Ecar06489-RA,Ecar06557-RA,Ecar19271-RA,Ecar07435-RA,Ecar01752-RA,Ecar08233-RA,Ecar15766-RA,Ecar00715-RA,Ecar15736-RA,Ecar06204-RA,Ecar08106-RA,Ecar18149-RA,Ecar14584-RA,Ecar09013-RA,Ecar00543-RA,Ecar05094-RA,Ecar08702-RA,Ecar14896-RA,Ecar11187-RA,Ecar16080-RA,Ecar10761-RA,Ecar04508-RA,Ecar20072-RA,Ecar16286-RA,Ecar02395-RA,Ecar05216-RA,Ecar09762-RA,Ecar09133-RA,Ecar16964-RA,Ecar17854…
Biological Process	second-messenger-mediated signaling	GO:0019932	7	0.000618604	1.63103	44	232	800	6880	Ecar01338-RA,Ecar08233-RA,Ecar00886-RA,Ecar15766-RA,Ecar15736-RA,Ecar06204-RA,Ecar18149-RA,Ecar00543-RA,Ecar12655-RA,Ecar12038-RA,Ecar08702-RA,Ecar11187-RA,Ecar00601-RA,Ecar12576-RA,Ecar16080-RA,Ecar06643-RA,Ecar13041-RA,Ecar02395-RA,Ecar16964-RA,Ecar11087-RA,Ecar09732-RA,Ecar11096-RA,Ecar03120-RA,Ecar08954-RA,Ecar02147-RA,Ecar04144-RA,Ecar10237-RA,Ecar11178-RA,Ecar16874-RA,Ecar01656-RA,Ecar17885…
Biological Process	heterochromatin formation	GO:0031507	9	0.000625042	1.88125	28	128	800	6880	Ecar12249-RA,Ecar12685-RA,Ecar07289-RA,Ecar19521-RA,Ecar02800-RA,Ecar12655-RA,Ecar07897-RA,Ecar02795-RA,Ecar19932-RA,Ecar13684-RA,Ecar12576-RA,Ecar12209-RA,Ecar12325-RA,Ecar19940-RA,Ecar07719-RA,Ecar02117-RA,Ecar02788-RA,Ecar12883-RA,Ecar17810-RA,Ecar00026-RA,Ecar02984-RA,Ecar07903-RA,Ecar02784-RA,Ecar11480-RA,Ecar12062-RA,Ecar12096-RA,Ecar02799-RA,Ecar08220-RA,
Biological Process	chromosome organization involved in meiotic cell cycle	GO:0070192	7	0.00063009	2.15	20	80	800	6880	Ecar07173-RA,Ecar11564-RA,Ecar07853-RA,Ecar12655-RA,Ecar13684-RA,Ecar12576-RA,Ecar02117-RA,Ecar16834-RA,Ecar19935-RA,Ecar13289-RA,Ecar14911-RA,Ecar17411-RA,Ecar17810-RA,Ecar19456-RA,Ecar14877-RA,Ecar07410-RA,Ecar04202-RA,Ecar04335-RA,Ecar08790-RA,Ecar14182-RA,
Biological Process	interleukin-1 beta production	GO:0032611	8	0.000631741	2.5617	14	47	800	6880	Ecar00886-RA,Ecar04526-RA,Ecar12038-RA,Ecar00601-RA,Ecar06484-RA,Ecar13041-RA,Ecar01675-RA,Ecar18564-RA,Ecar07937-RA,Ecar14514-RA,Ecar07901-RA,Ecar08699-RA,Ecar09441-RA,Ecar08232-RA,
Biological Process	follicle cell of egg chamber development	GO:0030707	6	0.00064868	1.52889	56	315	800	6880	Ecar12249-RA,Ecar03211-RA,Ecar07173-RA,Ecar01304-RA,Ecar13140-RA,Ecar12466-RA,Ecar00516-RA,Ecar04593-RA,Ecar17998-RA,Ecar00293-RA,Ecar13293-RA,Ecar02469-RA,Ecar08478-RA,Ecar01253-RA,Ecar17451-RA,Ecar06643-RA,Ecar02029-RA,Ecar02890-RA,Ecar07695-RA,Ecar12209-RA,Ecar12325-RA,Ecar15426-RA,Ecar01754-RA,Ecar06776-RA,Ecar18403-RA,Ecar13403-RA,Ecar17124-RA,Ecar17411-RA,Ecar00345-RA,Ecar14452-RA,Ecar04042…
Biological Process	response to insecticide	GO:0017085	5	0.00065383	2.6619	13	42	800	6880	Ecar16419-RA,Ecar07306-RA,Ecar07026-RA,Ecar07429-RA,Ecar00400-RA,Ecar06801-RA,Ecar03044-RA,Ecar03830-RA,Ecar00588-RA,Ecar14865-RA,Ecar18076-RA,Ecar05733-RA,Ecar06802-RA,
Biological Process	nuclear-transcribed mRNA catabolic process, deadenylation-dependent decay	GO:0000288	12	0.000655665	2.78919	12	37	800	6880	Ecar12249-RA,Ecar09789-RA,Ecar13684-RA,Ecar12209-RA,Ecar12325-RA,Ecar16264-RA,Ecar02117-RA,Ecar04926-RA,Ecar17810-RA,Ecar15769-RA,Ecar12062-RA,Ecar12096-RA,
Biological Process	positive regulation of calcium ion transmembrane transporter activity	GO:1901021	11	0.000655665	2.78919	12	37	800	6880	Ecar08233-RA,Ecar15736-RA,Ecar18149-RA,Ecar09013-RA,Ecar16080-RA,Ecar20072-RA,Ecar09732-RA,Ecar00413-RA,Ecar08954-RA,Ecar00386-RA,Ecar09487-RA,Ecar12671-RA,
Biological Process	response to muscle stretch	GO:0035994	5	0.000655665	2.78919	12	37	800	6880	Ecar03211-RA,Ecar04526-RA,Ecar00293-RA,Ecar06484-RA,Ecar01754-RA,Ecar18564-RA,Ecar06959-RA,Ecar07937-RA,Ecar14514-RA,Ecar07901-RA,Ecar02473-RA,Ecar08232-RA,
Biological Process	regulation of apoptotic process involved in morphogenesis	GO:1902337	9	0.000668498	4.69091	6	11	800	6880	Ecar15997-RA,Ecar15091-RA,Ecar15999-RA,Ecar10479-RA,Ecar15996-RA,Ecar01349-RA,
Biological Process	negative regulation of gene expression, epigenetic	GO:0045814	8	0.000688667	1.84741	29	135	800	6880	Ecar12249-RA,Ecar12685-RA,Ecar03108-RA,Ecar07289-RA,Ecar19521-RA,Ecar02800-RA,Ecar12655-RA,Ecar07897-RA,Ecar02795-RA,Ecar19932-RA,Ecar13684-RA,Ecar12576-RA,Ecar12209-RA,Ecar12325-RA,Ecar19940-RA,Ecar07719-RA,Ecar02117-RA,Ecar02788-RA,Ecar12883-RA,Ecar17810-RA,Ecar00026-RA,Ecar02984-RA,Ecar07903-RA,Ecar02784-RA,Ecar11480-RA,Ecar12062-RA,Ecar12096-RA,Ecar02799-RA,Ecar08220-RA,
Biological Process	development of primary sexual characteristics	GO:0045137	4	0.000694532	1.55278	52	288	800	6880	Ecar07173-RA,Ecar12685-RA,Ecar01338-RA,Ecar17998-RA,Ecar05705-RA,Ecar13212-RA,Ecar09269-RA,Ecar16791-RA,Ecar07897-RA,Ecar08478-RA,Ecar11423-RA,Ecar05715-RA,Ecar13684-RA,Ecar05707-RA,Ecar06643-RA,Ecar16790-RA,Ecar13215-RA,Ecar01378-RA,Ecar07111-RA,Ecar19940-RA,Ecar08606-RA,Ecar01125-RA,Ecar02117-RA,Ecar10861-RA,Ecar01675-RA,Ecar19935-RA,Ecar16796-RA,Ecar11393-RA,Ecar17810-RA,Ecar05700-RA,Ecar00026…
Biological Process	appendage morphogenesis	GO:0035107	4	0.000717421	1.42699	75	452	800	6880	Ecar01304-RA,Ecar13140-RA,Ecar12466-RA,Ecar01318-RA,Ecar17998-RA,Ecar01158-RA,Ecar01308-RA,Ecar02800-RA,Ecar06515-RA,Ecar09013-RA,Ecar07853-RA,Ecar14234-RA,Ecar08187-RA,Ecar02795-RA,Ecar01253-RA,Ecar06643-RA,Ecar15660-RA,Ecar02029-RA,Ecar20072-RA,Ecar03182-RA,Ecar07695-RA,Ecar07005-RA,Ecar02589-RA,Ecar07111-RA,Ecar13937-RA,Ecar02788-RA,Ecar09752-RA,Ecar15426-RA,Ecar12568-RA,Ecar19424-RA,Ecar11802…
Biological Process	cytoskeleton-dependent cytokinesis	GO:0061640	5	0.000736064	1.72989	35	174	800	6880	Ecar12685-RA,Ecar17998-RA,Ecar18956-RA,Ecar17432-RA,Ecar07897-RA,Ecar13787-RA,Ecar01253-RA,Ecar14104-RA,Ecar19940-RA,Ecar08216-RA,Ecar11035-RA,Ecar08208-RA,Ecar15799-RA,Ecar15426-RA,Ecar19250-RA,Ecar12603-RA,Ecar16146-RA,Ecar14102-RA,Ecar16589-RA,Ecar13289-RA,Ecar03830-RA,Ecar00026-RA,Ecar13382-RA,Ecar14877-RA,Ecar04981-RA,Ecar07410-RA,Ecar14106-RA,Ecar18744-RA,Ecar18955-RA,Ecar18111-RA,Ecar08215…
Biological Process	chemical homeostasis	GO:0048878	3	0.000740764	1.31358	117	766	800	6880	Ecar07975-RA,Ecar15997-RA,Ecar03624-RA,Ecar06557-RA,Ecar07435-RA,Ecar01752-RA,Ecar00886-RA,Ecar15766-RA,Ecar00715-RA,Ecar17998-RA,Ecar15999-RA,Ecar18149-RA,Ecar14584-RA,Ecar05705-RA,Ecar18860-RA,Ecar09013-RA,Ecar07016-RA,Ecar05094-RA,Ecar12038-RA,Ecar16185-RA,Ecar11187-RA,Ecar02373-RA,Ecar16080-RA,Ecar04702-RA,Ecar17451-RA,Ecar06643-RA,Ecar10761-RA,Ecar04508-RA,Ecar20072-RA,Ecar03961-RA,Ecar18662…
Biological Process	regulation of sodium ion transport	GO:0002028	8	0.000744334	2.43396	15	53	800	6880	Ecar18149-RA,Ecar16080-RA,Ecar09762-RA,Ecar09133-RA,Ecar01559-RA,Ecar09732-RA,Ecar14890-RA,Ecar08954-RA,Ecar09726-RA,Ecar19987-RA,Ecar19401-RA,Ecar09487-RA,Ecar12348-RA,Ecar12648-RA,Ecar09765-RA,
Biological Process	photoreceptor cell fate commitment	GO:0046552	6	0.000744334	2.43396	15	53	800	6880	Ecar15997-RA,Ecar15999-RA,Ecar14234-RA,Ecar07801-RA,Ecar15996-RA,Ecar11393-RA,Ecar14452-RA,Ecar17141-RA,Ecar19941-RA,Ecar00910-RA,Ecar09122-RA,Ecar00733-RA,Ecar06962-RA,Ecar15179-RA,Ecar00222-RA,
Biological Process	regulation of protein kinase B signaling	GO:0051896	8	0.000747461	2.12346	20	81	800	6880	Ecar11382-RA,Ecar05705-RA,Ecar05715-RA,Ecar05707-RA,Ecar06643-RA,Ecar19848-RA,Ecar07111-RA,Ecar01687-RA,Ecar01675-RA,Ecar00609-RA,Ecar05700-RA,Ecar05712-RA,Ecar02518-RA,Ecar05714-RA,Ecar16196-RA,Ecar06644-RA,Ecar11480-RA,Ecar05711-RA,Ecar00536-RA,Ecar18029-RA,
Biological Process	regulation of DNA damage checkpoint	GO:2000001	9	0.00075229	3.62105	8	19	800	6880	Ecar12458-RA,Ecar04279-RA,Ecar06460-RA,Ecar08208-RA,Ecar16653-RA,Ecar04132-RA,Ecar09623-RA,Ecar08207-RA,
Biological Process	neuroblast fate determination	GO:0007400	5	0.00075229	3.62105	8	19	800	6880	Ecar11423-RA,Ecar17325-RA,Ecar16998-RA,Ecar17000-RA,Ecar11424-RA,Ecar17197-RA,Ecar11422-RA,Ecar17486-RA,
Biological Process	entrainment of circadian clock by photoperiod	GO:0043153	7	0.00075229	3.62105	8	19	800	6880	Ecar18860-RA,Ecar18662-RA,Ecar18610-RA,Ecar09623-RA,Ecar19863-RA,Ecar08868-RA,Ecar18413-RA,Ecar18273-RA,
Biological Process	cardiac muscle adaptation	GO:0014887	7	0.00075229	3.62105	8	19	800	6880	Ecar12685-RA,Ecar03108-RA,Ecar17998-RA,Ecar07897-RA,Ecar19940-RA,Ecar00026-RA,Ecar05712-RA,Ecar16196-RA,
Biological Process	protein complex oligomerization	GO:0051259	7	0.000765501	1.46289	66	388	800	6880	Ecar06489-RA,Ecar07081-RA,Ecar04595-RA,Ecar09184-RA,Ecar15091-RA,Ecar04526-RA,Ecar10158-RA,Ecar11564-RA,Ecar07163-RA,Ecar05471-RA,Ecar04548-RA,Ecar13184-RA,Ecar17998-RA,Ecar03340-RA,Ecar18956-RA,Ecar09013-RA,Ecar10479-RA,Ecar14433-RA,Ecar02122-RA,Ecar18959-RA,Ecar06484-RA,Ecar20072-RA,Ecar05454-RA,Ecar04107-RA,Ecar09133-RA,Ecar07476-RA,Ecar16964-RA,Ecar01280-RA,Ecar07501-RA,Ecar02233-RA,Ecar18564…
Biological Process	chitin-based cuticle development	GO:0040003	5	0.000767392	2.07586	21	87	800	6880	Ecar12685-RA,Ecar01385-RA,Ecar16340-RA,Ecar07226-RA,Ecar15924-RA,Ecar06445-RA,Ecar07897-RA,Ecar12175-RA,Ecar19940-RA,Ecar17625-RA,Ecar00026-RA,Ecar14612-RA,Ecar04042-RA,Ecar09819-RA,Ecar02597-RA,Ecar06199-RA,Ecar16149-RA,Ecar08399-RA,Ecar00329-RA,Ecar06962-RA,Ecar06578-RA,
Biological Process	calcium-mediated signaling	GO:0019722	8	0.00077145	1.77548	32	155	800	6880	Ecar01338-RA,Ecar08233-RA,Ecar15766-RA,Ecar15736-RA,Ecar06204-RA,Ecar18149-RA,Ecar00543-RA,Ecar08702-RA,Ecar11187-RA,Ecar00601-RA,Ecar16080-RA,Ecar06643-RA,Ecar02395-RA,Ecar11087-RA,Ecar09732-RA,Ecar11096-RA,Ecar03120-RA,Ecar08954-RA,Ecar04144-RA,Ecar10237-RA,Ecar16874-RA,Ecar01656-RA,Ecar17885-RA,Ecar06644-RA,Ecar08927-RA,Ecar09988-RA,Ecar09487-RA,Ecar12671-RA,Ecar01920-RA,Ecar12302-RA,Ecar18668…
Biological Process	lymphoid progenitor cell differentiation	GO:0002320	6	0.000775454	4.01333	7	15	800	6880	Ecar05705-RA,Ecar05715-RA,Ecar05707-RA,Ecar05700-RA,Ecar02518-RA,Ecar05714-RA,Ecar05711-RA,
Biological Process	cell proliferation involved in kidney development	GO:0072111	4	0.000775454	4.01333	7	15	800	6880	Ecar05705-RA,Ecar05715-RA,Ecar05707-RA,Ecar05700-RA,Ecar02518-RA,Ecar05714-RA,Ecar05711-RA,
Biological Process	regulation of endothelial cell migration	GO:0010594	8	0.000776507	1.96571	24	105	800	6880	Ecar11382-RA,Ecar04526-RA,Ecar05705-RA,Ecar05715-RA,Ecar05707-RA,Ecar06484-RA,Ecar04290-RA,Ecar04840-RA,Ecar05137-RA,Ecar10660-RA,Ecar18564-RA,Ecar05610-RA,Ecar05700-RA,Ecar10663-RA,Ecar02518-RA,Ecar07937-RA,Ecar14514-RA,Ecar07901-RA,Ecar05714-RA,Ecar02111-RA,Ecar05706-RA,Ecar08232-RA,Ecar05711-RA,Ecar10661-RA,
Biological Process	inositol lipid-mediated signaling	GO:0048017	7	0.000776507	1.96571	24	105	800	6880	Ecar06489-RA,Ecar05705-RA,Ecar13293-RA,Ecar05715-RA,Ecar05707-RA,Ecar06643-RA,Ecar02890-RA,Ecar09752-RA,Ecar15962-RA,Ecar05700-RA,Ecar04477-RA,Ecar02518-RA,Ecar15769-RA,Ecar05714-RA,Ecar11214-RA,Ecar06644-RA,Ecar04773-RA,Ecar13121-RA,Ecar02891-RA,Ecar04775-RA,Ecar05711-RA,Ecar07512-RA,Ecar05325-RA,Ecar04392-RA,
Biological Process	regulation of cellular localization	GO:0060341	5	0.000777851	1.28105	136	913	800	6880	Ecar11875-RA,Ecar12249-RA,Ecar12685-RA,Ecar01304-RA,Ecar16853-RA,Ecar18840-RA,Ecar03624-RA,Ecar15904-RA,Ecar14406-RA,Ecar19271-RA,Ecar09184-RA,Ecar08233-RA,Ecar00886-RA,Ecar04526-RA,Ecar19521-RA,Ecar13966-RA,Ecar01318-RA,Ecar15766-RA,Ecar13184-RA,Ecar00715-RA,Ecar17998-RA,Ecar06188-RA,Ecar08329-RA,Ecar15736-RA,Ecar08330-RA,Ecar01308-RA,Ecar15445-RA,Ecar05705-RA,Ecar09013-RA,Ecar09913-RA,Ecar19954…
Biological Process	regulation of cyclin-dependent protein kinase activity	GO:1904029	11	0.000798274	2.50833	14	48	800	6880	Ecar16791-RA,Ecar06643-RA,Ecar19058-RA,Ecar16790-RA,Ecar10660-RA,Ecar16796-RA,Ecar03830-RA,Ecar10663-RA,Ecar01823-RA,Ecar06644-RA,Ecar19057-RA,Ecar12439-RA,Ecar14098-RA,Ecar10661-RA,
Biological Process	cell-cell signaling	GO:0007267	4	0.000811459	1.26246	149	1015	800	6880	Ecar07173-RA,Ecar01144-RA,Ecar18587-RA,Ecar15904-RA,Ecar01338-RA,Ecar04595-RA,Ecar06557-RA,Ecar08233-RA,Ecar00886-RA,Ecar10158-RA,Ecar13458-RA,Ecar15766-RA,Ecar01142-RA,Ecar04548-RA,Ecar00715-RA,Ecar17998-RA,Ecar09094-RA,Ecar05258-RA,Ecar15736-RA,Ecar03855-RA,Ecar08571-RA,Ecar01308-RA,Ecar05705-RA,Ecar11676-RA,Ecar05094-RA,Ecar12655-RA,Ecar14234-RA,Ecar12038-RA,Ecar14896-RA,Ecar11187-RA,Ecar00601…
Biological Process	synaptic target recognition	GO:0008039	5	0.000812218	2.21143	18	70	800	6880	Ecar13140-RA,Ecar01338-RA,Ecar13458-RA,Ecar00072-RA,Ecar06186-RA,Ecar07695-RA,Ecar08685-RA,Ecar09877-RA,Ecar04683-RA,Ecar08496-RA,Ecar16506-RA,Ecar08518-RA,Ecar08140-RA,Ecar16874-RA,Ecar01656-RA,Ecar02597-RA,Ecar08458-RA,Ecar07919-RA,
Biological Process	larval development	GO:0002164	5	0.000829717	1.38243	86	535	800	6880	Ecar03211-RA,Ecar15997-RA,Ecar16853-RA,Ecar01936-RA,Ecar07289-RA,Ecar13458-RA,Ecar01318-RA,Ecar00635-RA,Ecar09094-RA,Ecar08329-RA,Ecar08330-RA,Ecar00293-RA,Ecar15999-RA,Ecar07421-RA,Ecar05094-RA,Ecar14234-RA,Ecar09269-RA,Ecar16791-RA,Ecar06445-RA,Ecar02668-RA,Ecar02189-RA,Ecar11423-RA,Ecar15373-RA,Ecar13684-RA,Ecar12175-RA,Ecar06643-RA,Ecar07155-RA,Ecar16790-RA,Ecar06186-RA,Ecar02589-RA,Ecar07111…
Biological Process	oocyte maturation	GO:0001556	6	0.000838961	2.3322	16	59	800	6880	Ecar12249-RA,Ecar14234-RA,Ecar09269-RA,Ecar12209-RA,Ecar12325-RA,Ecar16589-RA,Ecar19935-RA,Ecar03830-RA,Ecar02984-RA,Ecar14877-RA,Ecar08839-RA,Ecar17141-RA,Ecar10371-RA,Ecar12062-RA,Ecar12096-RA,Ecar04930-RA,
Biological Process	germarium-derived oocyte differentiation	GO:0030706	6	0.00083922	2.6	13	43	800	6880	Ecar12249-RA,Ecar11564-RA,Ecar13684-RA,Ecar12209-RA,Ecar12325-RA,Ecar02117-RA,Ecar06742-RA,Ecar16834-RA,Ecar17810-RA,Ecar12105-RA,Ecar12062-RA,Ecar12096-RA,Ecar14182-RA,
Biological Process	negative regulation of cellular response to oxidative stress	GO:1900408	8	0.000845316	2.86667	11	33	800	6880	Ecar04526-RA,Ecar06484-RA,Ecar04107-RA,Ecar18564-RA,Ecar05712-RA,Ecar07937-RA,Ecar14514-RA,Ecar07901-RA,Ecar16196-RA,Ecar08232-RA,Ecar06962-RA,
Biological Process	response to mechanical stimulus	GO:0009612	4	0.000846632	1.58876	46	249	800	6880	Ecar03211-RA,Ecar15997-RA,Ecar12685-RA,Ecar04526-RA,Ecar19521-RA,Ecar17998-RA,Ecar05258-RA,Ecar00293-RA,Ecar15999-RA,Ecar18149-RA,Ecar01308-RA,Ecar07897-RA,Ecar19932-RA,Ecar16080-RA,Ecar06484-RA,Ecar19848-RA,Ecar19940-RA,Ecar09762-RA,Ecar13502-RA,Ecar16787-RA,Ecar01754-RA,Ecar01559-RA,Ecar15996-RA,Ecar18564-RA,Ecar09732-RA,Ecar00609-RA,Ecar03830-RA,Ecar06959-RA,Ecar00026-RA,Ecar05712-RA,Ecar08954…
Biological Process	regulation of cytokine production involved in immune response	GO:0002718	8	0.000858611	2.71579	12	38	800	6880	Ecar00886-RA,Ecar05705-RA,Ecar12038-RA,Ecar05715-RA,Ecar05707-RA,Ecar13041-RA,Ecar05700-RA,Ecar02518-RA,Ecar05714-RA,Ecar08699-RA,Ecar09441-RA,Ecar05711-RA,
Biological Process	response to ischemia	GO:0002931	4	0.000858611	2.71579	12	38	800	6880	Ecar00886-RA,Ecar04526-RA,Ecar12038-RA,Ecar06484-RA,Ecar13041-RA,Ecar18564-RA,Ecar07937-RA,Ecar14514-RA,Ecar07901-RA,Ecar08699-RA,Ecar09441-RA,Ecar08232-RA,
Biological Process	blastoderm segmentation	GO:0007350	6	0.000860013	1.62703	42	222	800	6880	Ecar12249-RA,Ecar07173-RA,Ecar03624-RA,Ecar14406-RA,Ecar00516-RA,Ecar19954-RA,Ecar02469-RA,Ecar13684-RA,Ecar13787-RA,Ecar06643-RA,Ecar12209-RA,Ecar12325-RA,Ecar04290-RA,Ecar04840-RA,Ecar02117-RA,Ecar05137-RA,Ecar06742-RA,Ecar06776-RA,Ecar13403-RA,Ecar02952-RA,Ecar17411-RA,Ecar17810-RA,Ecar16942-RA,Ecar03912-RA,Ecar16196-RA,Ecar12109-RA,Ecar02597-RA,Ecar06644-RA,Ecar11480-RA,Ecar19941-RA,Ecar12105…
Biological Process	olfactory placode morphogenesis	GO:0071699	5	0.000869518	5.375	5	8	800	6880	Ecar02800-RA,Ecar02795-RA,Ecar02788-RA,Ecar02784-RA,Ecar02799-RA,
Biological Process	olfactory placode development	GO:0071698	5	0.000869518	5.375	5	8	800	6880	Ecar02800-RA,Ecar02795-RA,Ecar02788-RA,Ecar02784-RA,Ecar02799-RA,
Biological Process	regulation of oskar mRNA translation	GO:0046011	9	0.000869518	5.375	5	8	800	6880	Ecar01623-RA,Ecar06742-RA,Ecar17411-RA,Ecar12105-RA,Ecar08790-RA,
Biological Process	nuclear migration along microtubule	GO:0030473	9	0.000869518	5.375	5	8	800	6880	Ecar12685-RA,Ecar07897-RA,Ecar19940-RA,Ecar00026-RA,Ecar04335-RA,
Biological Process	olfactory placode formation	GO:0030910	5	0.000869518	5.375	5	8	800	6880	Ecar02800-RA,Ecar02795-RA,Ecar02788-RA,Ecar02784-RA,Ecar02799-RA,
Biological Process	negative regulation of organelle organization	GO:0010639	7	0.000891572	1.52262	54	305	800	6880	Ecar01191-RA,Ecar15997-RA,Ecar12685-RA,Ecar01304-RA,Ecar14156-RA,Ecar09184-RA,Ecar04526-RA,Ecar13184-RA,Ecar09094-RA,Ecar08329-RA,Ecar08330-RA,Ecar15999-RA,Ecar11676-RA,Ecar12655-RA,Ecar07897-RA,Ecar05132-RA,Ecar12576-RA,Ecar06484-RA,Ecar14104-RA,Ecar19058-RA,Ecar19940-RA,Ecar01687-RA,Ecar11035-RA,Ecar01675-RA,Ecar13952-RA,Ecar02233-RA,Ecar15996-RA,Ecar08032-RA,Ecar08963-RA,Ecar11193-RA,Ecar16146…
Biological Process	negative regulation of cytoskeleton organization	GO:0051494	8	0.000896135	1.94717	24	106	800	6880	Ecar01191-RA,Ecar01304-RA,Ecar14156-RA,Ecar09184-RA,Ecar04526-RA,Ecar13184-RA,Ecar09094-RA,Ecar05132-RA,Ecar06484-RA,Ecar19058-RA,Ecar01687-RA,Ecar13952-RA,Ecar08032-RA,Ecar11193-RA,Ecar18564-RA,Ecar17124-RA,Ecar07937-RA,Ecar14514-RA,Ecar07901-RA,Ecar19057-RA,Ecar14585-RA,Ecar08232-RA,Ecar11206-RA,Ecar18029-RA,
Biological Process	male gonad development	GO:0008584	6	0.000896135	1.94717	24	106	800	6880	Ecar01338-RA,Ecar05705-RA,Ecar16791-RA,Ecar05715-RA,Ecar13684-RA,Ecar05707-RA,Ecar16790-RA,Ecar07111-RA,Ecar08606-RA,Ecar01125-RA,Ecar02117-RA,Ecar10861-RA,Ecar16796-RA,Ecar17810-RA,Ecar05700-RA,Ecar05712-RA,Ecar02518-RA,Ecar01823-RA,Ecar05714-RA,Ecar16874-RA,Ecar01656-RA,Ecar16196-RA,Ecar06516-RA,Ecar05711-RA,
Biological Process	regulation of epithelial cell proliferation	GO:0050678	6	0.000896367	1.6836	37	189	800	6880	Ecar15997-RA,Ecar01144-RA,Ecar11382-RA,Ecar15091-RA,Ecar01142-RA,Ecar15999-RA,Ecar05705-RA,Ecar10479-RA,Ecar16791-RA,Ecar05715-RA,Ecar05707-RA,Ecar06643-RA,Ecar16790-RA,Ecar07111-RA,Ecar08606-RA,Ecar12848-RA,Ecar10660-RA,Ecar15996-RA,Ecar04926-RA,Ecar16796-RA,Ecar05700-RA,Ecar10663-RA,Ecar02518-RA,Ecar01823-RA,Ecar15769-RA,Ecar05714-RA,Ecar02111-RA,Ecar06644-RA,Ecar09909-RA,Ecar19941-RA,Ecar05706…
Biological Process	cell recognition	GO:0008037	3	0.00089667	1.60339	44	236	800	6880	Ecar13140-RA,Ecar01338-RA,Ecar15091-RA,Ecar07002-RA,Ecar13458-RA,Ecar10707-RA,Ecar00072-RA,Ecar06188-RA,Ecar06515-RA,Ecar10479-RA,Ecar14896-RA,Ecar08478-RA,Ecar15373-RA,Ecar06186-RA,Ecar07695-RA,Ecar11868-RA,Ecar08685-RA,Ecar09877-RA,Ecar04683-RA,Ecar18562-RA,Ecar08496-RA,Ecar19424-RA,Ecar11370-RA,Ecar10708-RA,Ecar11393-RA,Ecar11862-RA,Ecar16506-RA,Ecar08518-RA,Ecar06514-RA,Ecar08140-RA,Ecar08480…
Biological Process	renal tubule morphogenesis	GO:0061333	7	0.000905307	1.978	23	100	800	6880	Ecar15997-RA,Ecar17998-RA,Ecar15999-RA,Ecar05705-RA,Ecar06445-RA,Ecar05715-RA,Ecar05707-RA,Ecar12175-RA,Ecar06643-RA,Ecar01378-RA,Ecar10660-RA,Ecar15996-RA,Ecar05700-RA,Ecar14612-RA,Ecar10663-RA,Ecar04042-RA,Ecar19456-RA,Ecar02518-RA,Ecar05714-RA,Ecar06644-RA,Ecar05711-RA,Ecar06578-RA,Ecar10661-RA,
Biological Process	ear morphogenesis	GO:0042471	6	0.000907168	2.01277	22	94	800	6880	Ecar15997-RA,Ecar15999-RA,Ecar15445-RA,Ecar05705-RA,Ecar05715-RA,Ecar05707-RA,Ecar03182-RA,Ecar15996-RA,Ecar11802-RA,Ecar05700-RA,Ecar03477-RA,Ecar02518-RA,Ecar10037-RA,Ecar03479-RA,Ecar05714-RA,Ecar19941-RA,Ecar05706-RA,Ecar07487-RA,Ecar07485-RA,Ecar06962-RA,Ecar05711-RA,Ecar10032-RA,
Biological Process	regulation of calcium ion transmembrane transporter activity	GO:1901019	10	0.00091485	2.24923	17	65	800	6880	Ecar08233-RA,Ecar15736-RA,Ecar18149-RA,Ecar09013-RA,Ecar16080-RA,Ecar20072-RA,Ecar09762-RA,Ecar01559-RA,Ecar09732-RA,Ecar00413-RA,Ecar08954-RA,Ecar19987-RA,Ecar00386-RA,Ecar09487-RA,Ecar12348-RA,Ecar12671-RA,Ecar09765-RA,
Biological Process	fibroblast growth factor receptor signaling pathway	GO:0008543	9	0.000922129	2.38889	15	54	800	6880	Ecar05705-RA,Ecar05715-RA,Ecar05707-RA,Ecar19848-RA,Ecar03172-RA,Ecar00609-RA,Ecar05700-RA,Ecar03533-RA,Ecar02518-RA,Ecar05714-RA,Ecar03698-RA,Ecar03787-RA,Ecar03534-RA,Ecar05711-RA,Ecar00536-RA,
Biological Process	cell division	GO:0051301	3	0.000930272	1.41447	75	456	800	6880	Ecar12249-RA,Ecar12685-RA,Ecar12317-RA,Ecar03108-RA,Ecar02379-RA,Ecar01258-RA,Ecar17998-RA,Ecar08329-RA,Ecar08330-RA,Ecar13319-RA,Ecar18956-RA,Ecar12319-RA,Ecar17432-RA,Ecar16791-RA,Ecar07897-RA,Ecar13787-RA,Ecar01253-RA,Ecar14104-RA,Ecar02029-RA,Ecar17325-RA,Ecar03182-RA,Ecar16790-RA,Ecar12209-RA,Ecar12325-RA,Ecar19940-RA,Ecar10416-RA,Ecar08216-RA,Ecar16998-RA,Ecar11035-RA,Ecar01125-RA,Ecar08208…
Biological Process	oocyte differentiation	GO:0009994	5	0.000935819	1.57276	47	257	800	6880	Ecar12249-RA,Ecar14406-RA,Ecar00516-RA,Ecar11564-RA,Ecar06515-RA,Ecar19954-RA,Ecar14234-RA,Ecar09269-RA,Ecar02469-RA,Ecar13684-RA,Ecar13787-RA,Ecar06643-RA,Ecar12209-RA,Ecar12325-RA,Ecar04290-RA,Ecar04840-RA,Ecar02117-RA,Ecar05137-RA,Ecar06742-RA,Ecar06776-RA,Ecar16834-RA,Ecar16589-RA,Ecar19935-RA,Ecar13403-RA,Ecar03830-RA,Ecar17411-RA,Ecar17810-RA,Ecar02984-RA,Ecar14877-RA,Ecar06514-RA,Ecar03912…
Biological Process	energy taxis	GO:0009453	4	0.000959482	3.225	9	24	800	6880	Ecar18662-RA,Ecar10660-RA,Ecar10663-RA,Ecar18610-RA,Ecar03912-RA,Ecar19863-RA,Ecar12322-RA,Ecar18273-RA,Ecar10661-RA,
Biological Process	acetylcholine secretion, neurotransmission	GO:0014055	10	0.000959482	3.225	9	24	800	6880	Ecar01308-RA,Ecar00601-RA,Ecar10761-RA,Ecar15765-RA,Ecar06783-RA,Ecar10762-RA,Ecar07524-RA,Ecar13091-RA,Ecar03232-RA,
Biological Process	regulation of acetylcholine secretion, neurotransmission	GO:0014056	9	0.000959482	3.225	9	24	800	6880	Ecar01308-RA,Ecar00601-RA,Ecar10761-RA,Ecar15765-RA,Ecar06783-RA,Ecar10762-RA,Ecar07524-RA,Ecar13091-RA,Ecar03232-RA,
Biological Process	monoatomic ion transmembrane transport	GO:0034220	6	0.000978015	1.33631	101	650	800	6880	Ecar07975-RA,Ecar06489-RA,Ecar11026-RA,Ecar04595-RA,Ecar06557-RA,Ecar19271-RA,Ecar07197-RA,Ecar07435-RA,Ecar01752-RA,Ecar08233-RA,Ecar10158-RA,Ecar15766-RA,Ecar04548-RA,Ecar00715-RA,Ecar05258-RA,Ecar15736-RA,Ecar06204-RA,Ecar08106-RA,Ecar18149-RA,Ecar14584-RA,Ecar09013-RA,Ecar00543-RA,Ecar05094-RA,Ecar08702-RA,Ecar14896-RA,Ecar11187-RA,Ecar14433-RA,Ecar02122-RA,Ecar16080-RA,Ecar02854-RA,Ecar10761…
Biological Process	epithelial cell migration	GO:0010631	6	0.000979849	1.46432	63	370	800	6880	Ecar03211-RA,Ecar13140-RA,Ecar11382-RA,Ecar00516-RA,Ecar04526-RA,Ecar17998-RA,Ecar00293-RA,Ecar07421-RA,Ecar05705-RA,Ecar13293-RA,Ecar02469-RA,Ecar05715-RA,Ecar05707-RA,Ecar01253-RA,Ecar06484-RA,Ecar06643-RA,Ecar02029-RA,Ecar07155-RA,Ecar02890-RA,Ecar07695-RA,Ecar02589-RA,Ecar01378-RA,Ecar07111-RA,Ecar04290-RA,Ecar04840-RA,Ecar05137-RA,Ecar15426-RA,Ecar01754-RA,Ecar12568-RA,Ecar07908-RA,Ecar10660…
Biological Process	T cell differentiation	GO:0030217	8	0.000983164	1.87899	26	119	800	6880	Ecar01144-RA,Ecar01142-RA,Ecar05705-RA,Ecar05715-RA,Ecar05707-RA,Ecar06643-RA,Ecar02589-RA,Ecar12848-RA,Ecar12568-RA,Ecar14856-RA,Ecar10826-RA,Ecar19601-RA,Ecar14179-RA,Ecar05700-RA,Ecar02518-RA,Ecar15769-RA,Ecar05714-RA,Ecar02597-RA,Ecar02111-RA,Ecar06644-RA,Ecar19057-RA,Ecar07487-RA,Ecar07485-RA,Ecar01141-RA,Ecar06962-RA,Ecar05711-RA,
Biological Process	positive regulation of RNA metabolic process	GO:0051254	8	0.000984755	1.26708	141	957	800	6880	Ecar12249-RA,Ecar03211-RA,Ecar15997-RA,Ecar01144-RA,Ecar18587-RA,Ecar07081-RA,Ecar03588-RA,Ecar07289-RA,Ecar07163-RA,Ecar19521-RA,Ecar01142-RA,Ecar09789-RA,Ecar13750-RA,Ecar08329-RA,Ecar01158-RA,Ecar08330-RA,Ecar09757-RA,Ecar10306-RA,Ecar00293-RA,Ecar15999-RA,Ecar13749-RA,Ecar02800-RA,Ecar05705-RA,Ecar06515-RA,Ecar11676-RA,Ecar01623-RA,Ecar08478-RA,Ecar07026-RA,Ecar02795-RA,Ecar11423-RA,Ecar05715…
Biological Process	regulation of chromosome organization	GO:0033044	7	0.00100029	1.4736	61	356	800	6880	Ecar12249-RA,Ecar15997-RA,Ecar12685-RA,Ecar03108-RA,Ecar09184-RA,Ecar09789-RA,Ecar13184-RA,Ecar08329-RA,Ecar08330-RA,Ecar15999-RA,Ecar05705-RA,Ecar11676-RA,Ecar12655-RA,Ecar07897-RA,Ecar05715-RA,Ecar07445-RA,Ecar04279-RA,Ecar05707-RA,Ecar12576-RA,Ecar14104-RA,Ecar12209-RA,Ecar12325-RA,Ecar19940-RA,Ecar10416-RA,Ecar11035-RA,Ecar19274-RA,Ecar01675-RA,Ecar02233-RA,Ecar15996-RA,Ecar15962-RA,Ecar08963…
Biological Process	regulation of potassium ion transport	GO:0043266	8	0.00100039	2.45714	14	49	800	6880	Ecar19271-RA,Ecar00886-RA,Ecar18149-RA,Ecar12038-RA,Ecar16080-RA,Ecar13041-RA,Ecar09732-RA,Ecar08954-RA,Ecar08699-RA,Ecar08252-RA,Ecar12002-RA,Ecar09441-RA,Ecar09487-RA,Ecar12000-RA,
Biological Process	oogenesis	GO:0048477	6	0.00100842	1.31226	112	734	800	6880	Ecar12249-RA,Ecar03211-RA,Ecar07173-RA,Ecar01304-RA,Ecar16853-RA,Ecar13140-RA,Ecar14406-RA,Ecar12466-RA,Ecar00516-RA,Ecar04593-RA,Ecar11564-RA,Ecar09789-RA,Ecar17998-RA,Ecar00293-RA,Ecar18956-RA,Ecar06515-RA,Ecar09013-RA,Ecar13293-RA,Ecar07853-RA,Ecar19954-RA,Ecar14234-RA,Ecar09269-RA,Ecar06445-RA,Ecar02469-RA,Ecar01623-RA,Ecar08478-RA,Ecar11423-RA,Ecar13684-RA,Ecar12175-RA,Ecar13787-RA,Ecar01253…
Biological Process	oocyte anterior/posterior axis specification	GO:0007314	6	0.00103141	1.92897	24	107	800	6880	Ecar12249-RA,Ecar14406-RA,Ecar00516-RA,Ecar19954-RA,Ecar02469-RA,Ecar13787-RA,Ecar12209-RA,Ecar12325-RA,Ecar04290-RA,Ecar04840-RA,Ecar05137-RA,Ecar06742-RA,Ecar06776-RA,Ecar13403-RA,Ecar17411-RA,Ecar03912-RA,Ecar12109-RA,Ecar19941-RA,Ecar12105-RA,Ecar12062-RA,Ecar12096-RA,Ecar08790-RA,Ecar13786-RA,Ecar18145-RA,
Biological Process	development of primary male sexual characteristics	GO:0046546	5	0.00103141	1.92897	24	107	800	6880	Ecar01338-RA,Ecar05705-RA,Ecar16791-RA,Ecar05715-RA,Ecar13684-RA,Ecar05707-RA,Ecar16790-RA,Ecar07111-RA,Ecar08606-RA,Ecar01125-RA,Ecar02117-RA,Ecar10861-RA,Ecar16796-RA,Ecar17810-RA,Ecar05700-RA,Ecar05712-RA,Ecar02518-RA,Ecar01823-RA,Ecar05714-RA,Ecar16874-RA,Ecar01656-RA,Ecar16196-RA,Ecar06516-RA,Ecar05711-RA,
Biological Process	positive regulation of endothelial cell migration	GO:0010595	9	0.00103962	2.07229	20	83	800	6880	Ecar11382-RA,Ecar04526-RA,Ecar05705-RA,Ecar05715-RA,Ecar05707-RA,Ecar06484-RA,Ecar04290-RA,Ecar04840-RA,Ecar05137-RA,Ecar18564-RA,Ecar05610-RA,Ecar05700-RA,Ecar02518-RA,Ecar07937-RA,Ecar14514-RA,Ecar07901-RA,Ecar05714-RA,Ecar05706-RA,Ecar08232-RA,Ecar05711-RA,
Biological Process	positive regulation of protein modification by small protein conjugation or removal	GO:1903322	9	0.00105436	1.99158	22	95	800	6880	Ecar11382-RA,Ecar08329-RA,Ecar01158-RA,Ecar08330-RA,Ecar13319-RA,Ecar00601-RA,Ecar07445-RA,Ecar17451-RA,Ecar02029-RA,Ecar01675-RA,Ecar14856-RA,Ecar19601-RA,Ecar08682-RA,Ecar16589-RA,Ecar14179-RA,Ecar12844-RA,Ecar02027-RA,Ecar13318-RA,Ecar12159-RA,Ecar05578-RA,Ecar12439-RA,Ecar14098-RA,
Biological Process	regulation of monoatomic cation transmembrane transport	GO:1904062	8	0.00105822	1.68261	36	184	800	6880	Ecar19271-RA,Ecar08233-RA,Ecar15766-RA,Ecar15736-RA,Ecar18149-RA,Ecar09013-RA,Ecar05094-RA,Ecar16080-RA,Ecar20072-RA,Ecar02395-RA,Ecar05216-RA,Ecar09762-RA,Ecar09133-RA,Ecar01559-RA,Ecar11087-RA,Ecar09732-RA,Ecar00413-RA,Ecar14890-RA,Ecar08954-RA,Ecar16655-RA,Ecar04435-RA,Ecar09726-RA,Ecar08252-RA,Ecar19987-RA,Ecar00386-RA,Ecar12002-RA,Ecar19401-RA,Ecar09487-RA,Ecar12348-RA,Ecar07487-RA,Ecar12000…
Biological Process	demethylation	GO:0070988	3	0.00106677	2.54091	13	44	800	6880	Ecar05705-RA,Ecar11676-RA,Ecar12655-RA,Ecar05715-RA,Ecar05707-RA,Ecar12576-RA,Ecar05700-RA,Ecar12844-RA,Ecar02518-RA,Ecar05714-RA,Ecar11677-RA,Ecar05711-RA,Ecar12159-RA,
Biological Process	glycogen biosynthetic process	GO:0005978	9	0.00107659	2.96552	10	29	800	6880	Ecar00886-RA,Ecar14226-RA,Ecar12038-RA,Ecar13041-RA,Ecar10181-RA,Ecar04750-RA,Ecar08699-RA,Ecar16902-RA,Ecar09441-RA,Ecar13253-RA,
Biological Process	glucan biosynthetic process	GO:0009250	8	0.00107659	2.96552	10	29	800	6880	Ecar00886-RA,Ecar14226-RA,Ecar12038-RA,Ecar13041-RA,Ecar10181-RA,Ecar04750-RA,Ecar08699-RA,Ecar16902-RA,Ecar09441-RA,Ecar13253-RA,
Biological Process	chaperone-mediated protein folding	GO:0061077	4	0.00107659	2.96552	10	29	800	6880	Ecar04526-RA,Ecar06484-RA,Ecar10181-RA,Ecar18564-RA,Ecar07937-RA,Ecar14514-RA,Ecar07901-RA,Ecar04750-RA,Ecar08232-RA,Ecar13253-RA,
Biological Process	maintenance of cell number	GO:0098727	3	0.00110045	1.56984	46	252	800	6880	Ecar12249-RA,Ecar15997-RA,Ecar03108-RA,Ecar09789-RA,Ecar08329-RA,Ecar08330-RA,Ecar15999-RA,Ecar05705-RA,Ecar01623-RA,Ecar11423-RA,Ecar05715-RA,Ecar13684-RA,Ecar05707-RA,Ecar06643-RA,Ecar12209-RA,Ecar11158-RA,Ecar12325-RA,Ecar02117-RA,Ecar15996-RA,Ecar16589-RA,Ecar13289-RA,Ecar00345-RA,Ecar17810-RA,Ecar05700-RA,Ecar11152-RA,Ecar12844-RA,Ecar02518-RA,Ecar11424-RA,Ecar07410-RA,Ecar05714-RA,Ecar02111…
Biological Process	feeding behavior	GO:0007631	4	0.00110045	1.56984	46	252	800	6880	Ecar03211-RA,Ecar04595-RA,Ecar13919-RA,Ecar10158-RA,Ecar04548-RA,Ecar06204-RA,Ecar09757-RA,Ecar00293-RA,Ecar13293-RA,Ecar14433-RA,Ecar02122-RA,Ecar04702-RA,Ecar10761-RA,Ecar03961-RA,Ecar02890-RA,Ecar07111-RA,Ecar03344-RA,Ecar18893-RA,Ecar01754-RA,Ecar14227-RA,Ecar04464-RA,Ecar18714-RA,Ecar00975-RA,Ecar04477-RA,Ecar04968-RA,Ecar17885-RA,Ecar09758-RA,Ecar10762-RA,Ecar19127-RA,Ecar01401-RA,Ecar13890…
Biological Process	female gamete generation	GO:0007292	5	0.00110094	1.29486	120	797	800	6880	Ecar12249-RA,Ecar03211-RA,Ecar07173-RA,Ecar01304-RA,Ecar16853-RA,Ecar13140-RA,Ecar14406-RA,Ecar12466-RA,Ecar00516-RA,Ecar04593-RA,Ecar11564-RA,Ecar09789-RA,Ecar17998-RA,Ecar00293-RA,Ecar18956-RA,Ecar06515-RA,Ecar09013-RA,Ecar13293-RA,Ecar00543-RA,Ecar07853-RA,Ecar19954-RA,Ecar14234-RA,Ecar08702-RA,Ecar09269-RA,Ecar06445-RA,Ecar02469-RA,Ecar01623-RA,Ecar08478-RA,Ecar07026-RA,Ecar11423-RA,Ecar13684…
Biological Process	regulation of transmembrane transport	GO:0034762	6	0.00111057	1.56062	47	259	800	6880	Ecar19271-RA,Ecar07197-RA,Ecar08233-RA,Ecar00886-RA,Ecar15766-RA,Ecar15736-RA,Ecar18149-RA,Ecar09013-RA,Ecar05094-RA,Ecar12038-RA,Ecar16080-RA,Ecar06643-RA,Ecar20072-RA,Ecar13041-RA,Ecar02395-RA,Ecar04290-RA,Ecar05216-RA,Ecar09762-RA,Ecar09133-RA,Ecar04840-RA,Ecar05137-RA,Ecar01559-RA,Ecar11087-RA,Ecar09732-RA,Ecar00413-RA,Ecar14890-RA,Ecar08954-RA,Ecar16655-RA,Ecar06644-RA,Ecar04435-RA,Ecar08699…
Biological Process	male meiosis cytokinesis	GO:0007112	7	0.00111134	2.64615	12	39	800	6880	Ecar12685-RA,Ecar07897-RA,Ecar13787-RA,Ecar19940-RA,Ecar08216-RA,Ecar08208-RA,Ecar00026-RA,Ecar08215-RA,Ecar13786-RA,Ecar12439-RA,Ecar14098-RA,Ecar08207-RA,
Biological Process	oocyte microtubule cytoskeleton organization	GO:0016325	9	0.00111134	2.64615	12	39	800	6880	Ecar00516-RA,Ecar19954-RA,Ecar02469-RA,Ecar04290-RA,Ecar04840-RA,Ecar05137-RA,Ecar06742-RA,Ecar06776-RA,Ecar13403-RA,Ecar12105-RA,Ecar04930-RA,Ecar18145-RA,
Biological Process	chromatin remodeling	GO:0006338	6	0.00111854	1.55188	48	266	800	6880	Ecar12249-RA,Ecar12685-RA,Ecar07289-RA,Ecar19521-RA,Ecar02800-RA,Ecar05705-RA,Ecar11676-RA,Ecar12655-RA,Ecar07897-RA,Ecar02795-RA,Ecar05715-RA,Ecar19932-RA,Ecar13684-RA,Ecar05707-RA,Ecar12576-RA,Ecar19058-RA,Ecar12209-RA,Ecar12325-RA,Ecar19940-RA,Ecar07719-RA,Ecar02117-RA,Ecar02788-RA,Ecar12883-RA,Ecar10345-RA,Ecar12603-RA,Ecar10033-RA,Ecar17810-RA,Ecar05700-RA,Ecar00026-RA,Ecar02984-RA,Ecar12756…
Biological Process	cardioblast differentiation	GO:0010002	6	0.00112047	2.78235	11	34	800	6880	Ecar08478-RA,Ecar02589-RA,Ecar12568-RA,Ecar10660-RA,Ecar10663-RA,Ecar04042-RA,Ecar05712-RA,Ecar08480-RA,Ecar16196-RA,Ecar08483-RA,Ecar10661-RA,
Biological Process	calcium ion import across plasma membrane	GO:0098703	11	0.0011274	3.44	8	20	800	6880	Ecar11187-RA,Ecar10761-RA,Ecar03120-RA,Ecar04144-RA,Ecar10762-RA,Ecar08927-RA,Ecar01920-RA,Ecar12302-RA,
Biological Process	obsolete positive regulation of cofactor metabolic process	GO:0051194	0	0.0011274	3.44	8	20	800	6880	Ecar00886-RA,Ecar12038-RA,Ecar13041-RA,Ecar04290-RA,Ecar04840-RA,Ecar05137-RA,Ecar08699-RA,Ecar09441-RA,
Biological Process	calcium ion import into cytosol	GO:1902656	9	0.0011274	3.44	8	20	800	6880	Ecar11187-RA,Ecar10761-RA,Ecar03120-RA,Ecar04144-RA,Ecar10762-RA,Ecar08927-RA,Ecar01920-RA,Ecar12302-RA,
Biological Process	dorsal/ventral axis specification, ovarian follicular epithelium	GO:0008069	6	0.0011274	3.44	8	20	800	6880	Ecar00516-RA,Ecar02469-RA,Ecar06643-RA,Ecar06776-RA,Ecar13403-RA,Ecar17411-RA,Ecar06644-RA,Ecar08790-RA,
Biological Process	negative regulation of embryonic development	GO:0045992	7	0.0011274	3.44	8	20	800	6880	Ecar05705-RA,Ecar05715-RA,Ecar05707-RA,Ecar05700-RA,Ecar02518-RA,Ecar05714-RA,Ecar06962-RA,Ecar05711-RA,
Biological Process	positive regulation of nucleotide biosynthetic process	GO:0030810	10	0.0011274	3.44	8	20	800	6880	Ecar00886-RA,Ecar10707-RA,Ecar12038-RA,Ecar13041-RA,Ecar18562-RA,Ecar10708-RA,Ecar08699-RA,Ecar09441-RA,
Biological Process	positive regulation of purine nucleotide biosynthetic process	GO:1900373	11	0.0011274	3.44	8	20	800	6880	Ecar00886-RA,Ecar10707-RA,Ecar12038-RA,Ecar13041-RA,Ecar18562-RA,Ecar10708-RA,Ecar08699-RA,Ecar09441-RA,
Biological Process	response to xenobiotic stimulus	GO:0009410	4	0.00116348	1.24986	151	1039	800	6880	Ecar07975-RA,Ecar15997-RA,Ecar12685-RA,Ecar16853-RA,Ecar03108-RA,Ecar04595-RA,Ecar13919-RA,Ecar07197-RA,Ecar07435-RA,Ecar00886-RA,Ecar04526-RA,Ecar10158-RA,Ecar11564-RA,Ecar19521-RA,Ecar01385-RA,Ecar04548-RA,Ecar17998-RA,Ecar16340-RA,Ecar05258-RA,Ecar03340-RA,Ecar07226-RA,Ecar15924-RA,Ecar15999-RA,Ecar18149-RA,Ecar01308-RA,Ecar16419-RA,Ecar14584-RA,Ecar12655-RA,Ecar14234-RA,Ecar12038-RA,Ecar16791…
Biological Process	cardiac chamber morphogenesis	GO:0003206	4	0.00118398	1.91111	24	108	800	6880	Ecar17998-RA,Ecar05705-RA,Ecar05715-RA,Ecar05707-RA,Ecar02589-RA,Ecar07111-RA,Ecar12568-RA,Ecar03172-RA,Ecar05700-RA,Ecar03533-RA,Ecar05712-RA,Ecar02518-RA,Ecar08480-RA,Ecar05714-RA,Ecar16196-RA,Ecar02111-RA,Ecar13091-RA,Ecar07487-RA,Ecar03698-RA,Ecar03787-RA,Ecar07485-RA,Ecar03534-RA,Ecar06962-RA,Ecar05711-RA,
Biological Process	imaginal disc development	GO:0007444	5	0.00119297	1.34509	94	601	800	6880	Ecar03211-RA,Ecar01304-RA,Ecar13140-RA,Ecar12466-RA,Ecar07002-RA,Ecar01318-RA,Ecar17998-RA,Ecar00293-RA,Ecar01308-RA,Ecar13319-RA,Ecar06515-RA,Ecar09013-RA,Ecar07853-RA,Ecar14234-RA,Ecar07306-RA,Ecar08187-RA,Ecar08478-RA,Ecar04772-RA,Ecar17989-RA,Ecar01253-RA,Ecar06643-RA,Ecar02029-RA,Ecar20072-RA,Ecar07695-RA,Ecar07005-RA,Ecar11158-RA,Ecar02589-RA,Ecar07111-RA,Ecar13937-RA,Ecar11868-RA,Ecar09752…
Biological Process	negative regulation of endopeptidase activity	GO:0010951	10	0.00119759	2.09487	19	78	800	6880	Ecar15997-RA,Ecar04526-RA,Ecar08571-RA,Ecar15999-RA,Ecar06484-RA,Ecar02029-RA,Ecar01675-RA,Ecar14856-RA,Ecar15996-RA,Ecar18564-RA,Ecar19601-RA,Ecar14179-RA,Ecar07937-RA,Ecar14514-RA,Ecar02027-RA,Ecar07901-RA,Ecar08232-RA,Ecar05578-RA,Ecar05347-RA,
Biological Process	non-membrane-bounded organelle assembly	GO:0140694	7	0.00120529	1.49102	56	323	800	6880	Ecar12685-RA,Ecar07345-RA,Ecar03588-RA,Ecar09184-RA,Ecar19521-RA,Ecar02379-RA,Ecar13184-RA,Ecar17998-RA,Ecar09094-RA,Ecar00927-RA,Ecar08329-RA,Ecar08330-RA,Ecar13293-RA,Ecar09152-RA,Ecar07897-RA,Ecar01623-RA,Ecar07445-RA,Ecar19932-RA,Ecar13787-RA,Ecar01253-RA,Ecar19058-RA,Ecar02890-RA,Ecar02589-RA,Ecar19940-RA,Ecar16264-RA,Ecar19274-RA,Ecar15426-RA,Ecar12568-RA,Ecar07823-RA,Ecar13952-RA,Ecar20251…
Biological Process	regulation of protein localization to cell cortex	GO:1904776	8	0.00120612	4.3	6	12	800	6880	Ecar16853-RA,Ecar06445-RA,Ecar12175-RA,Ecar14612-RA,Ecar13671-RA,Ecar06578-RA,
Biological Process	cellular response to interleukin-2	GO:0071352	7	0.00120612	4.3	6	12	800	6880	Ecar08187-RA,Ecar08531-RA,Ecar07716-RA,Ecar11226-RA,Ecar06976-RA,Ecar19175-RA,
Biological Process	vesicle coating	GO:0006901	7	0.00120612	4.3	6	12	800	6880	Ecar11382-RA,Ecar09913-RA,Ecar09911-RA,Ecar07445-RA,Ecar08682-RA,Ecar09910-RA,
Biological Process	optokinetic behavior	GO:0007634	7	0.00120612	4.3	6	12	800	6880	Ecar18662-RA,Ecar13425-RA,Ecar18610-RA,Ecar19863-RA,Ecar13427-RA,Ecar18273-RA,
Biological Process	behavioral response to starvation	GO:0042595	7	0.00120612	4.3	6	12	800	6880	Ecar04526-RA,Ecar06484-RA,Ecar07937-RA,Ecar14514-RA,Ecar07901-RA,Ecar08232-RA,
Biological Process	bicarbonate transport	GO:0015701	7	0.00120612	4.3	6	12	800	6880	Ecar06557-RA,Ecar16286-RA,Ecar07626-RA,Ecar15913-RA,Ecar09534-RA,Ecar06556-RA,
Biological Process	male anatomical structure morphogenesis	GO:0090598	4	0.00120688	1.93922	23	102	800	6880	Ecar15997-RA,Ecar19521-RA,Ecar10707-RA,Ecar15999-RA,Ecar01308-RA,Ecar11423-RA,Ecar15373-RA,Ecar19932-RA,Ecar18562-RA,Ecar15996-RA,Ecar00345-RA,Ecar10708-RA,Ecar14452-RA,Ecar11424-RA,Ecar08480-RA,Ecar06783-RA,Ecar11422-RA,Ecar18857-RA,Ecar07524-RA,Ecar09122-RA,Ecar12859-RA,Ecar15179-RA,Ecar03232-RA,
Biological Process	cell-cell adhesion via plasma-membrane adhesion molecules	GO:0098742	5	0.00122646	2.00667	21	90	800	6880	Ecar01338-RA,Ecar13458-RA,Ecar01318-RA,Ecar06186-RA,Ecar19274-RA,Ecar07801-RA,Ecar03172-RA,Ecar03533-RA,Ecar16506-RA,Ecar01319-RA,Ecar16874-RA,Ecar01656-RA,Ecar08458-RA,Ecar03698-RA,Ecar19275-RA,Ecar00910-RA,Ecar03787-RA,Ecar03534-RA,Ecar00733-RA,Ecar06962-RA,Ecar00222-RA,
Biological Process	female pregnancy	GO:0007565	4	0.00122649	1.82835	27	127	800	6880	Ecar07975-RA,Ecar07435-RA,Ecar04526-RA,Ecar14584-RA,Ecar12655-RA,Ecar00601-RA,Ecar13684-RA,Ecar12576-RA,Ecar06484-RA,Ecar04508-RA,Ecar07111-RA,Ecar05216-RA,Ecar08606-RA,Ecar02117-RA,Ecar10660-RA,Ecar18564-RA,Ecar07436-RA,Ecar17810-RA,Ecar10663-RA,Ecar06811-RA,Ecar07937-RA,Ecar14514-RA,Ecar07901-RA,Ecar04435-RA,Ecar05367-RA,Ecar08232-RA,Ecar10661-RA,
Biological Process	cellular component biogenesis	GO:0044085	4	0.00122702	1.16263	267	1975	800	6880	Ecar12249-RA,Ecar03211-RA,Ecar06489-RA,Ecar07173-RA,Ecar15997-RA,Ecar12685-RA,Ecar01304-RA,Ecar14156-RA,Ecar16853-RA,Ecar18587-RA,Ecar07081-RA,Ecar11382-RA,Ecar01338-RA,Ecar04595-RA,Ecar07345-RA,Ecar14406-RA,Ecar03588-RA,Ecar09184-RA,Ecar15091-RA,Ecar00516-RA,Ecar04526-RA,Ecar10158-RA,Ecar11564-RA,Ecar07163-RA,Ecar08581-RA,Ecar19521-RA,Ecar13966-RA,Ecar05471-RA,Ecar13458-RA,Ecar02379-RA,Ecar15766…
Biological Process	negative regulation of mammary gland epithelial cell proliferation	GO:0033600	8	0.00124139	3.7625	7	16	800	6880	Ecar05705-RA,Ecar05715-RA,Ecar05707-RA,Ecar05700-RA,Ecar02518-RA,Ecar05714-RA,Ecar05711-RA,
Biological Process	fatty acid derivative transport	GO:1901571	7	0.00124139	3.7625	7	16	800	6880	Ecar07975-RA,Ecar07435-RA,Ecar14584-RA,Ecar04508-RA,Ecar07436-RA,Ecar06811-RA,Ecar05367-RA,
Biological Process	positive regulation of transcription regulatory region DNA binding	GO:2000679	7	0.00124139	3.7625	7	16	800	6880	Ecar05705-RA,Ecar05715-RA,Ecar05707-RA,Ecar05700-RA,Ecar02518-RA,Ecar05714-RA,Ecar05711-RA,
[truncated: 948 more rows]
