# Supplementary material for: The Genome Architecture of the Copepod Eurytemora carolleeae — the Highly Invasive Atlantic Clade of the Eurytemora affinis Species Complex
Source: Genomics Proteomics Bioinformatics. 2024 Sep 27;22(5):qzae066. doi: 10.1093/gpbjnl/qzae066 (PMC11706791; doi:10.1093/gpbjnl/qzae066)
Supplement: qzae066_Supplementary_Data [file qzae066_supplementary_data.zip › Table S12-done.xlsx]

## Sheet: Sheet1
Table S12 KEGG enrichment of expanded genes in the Eurytemora carolleeae genome
Term name	MainClass	GeneHitsInSelectedSet	AllGenesInSelectedSet	GeneHitsInBackground	AllGenesInBackground	P value	enrichFactor	GeneListInSelectedSets
Endocrine system	A09150 Organismal Systems	158	814	752	7259	0	1.87366	Ecar02518-RA, Ecar01823-RA, Ecar08699-RA, Ecar04067-RA, Ecar17998-RA, Ecar09732-RA, Ecar13758-RA, Ecar05610-RA, Ecar12671-RA, Ecar14663-RA, Ecar02373-RA, Ecar07173-RA, Ecar07834-RA, Ecar04872-RA, Ecar05707-RA, Ecar04167-RA, Ecar04981-RA, Ecar16080-RA, Ecar01304-RA, Ecar13428-RA, Ecar12733-RA, Ecar04775-RA, Ecar18111-RA, Ecar17141-RA, Ecar01253-RA, Ecar04018-RA, Ecar19987-RA, Ecar15799-RA, Ecar154…
cGMP-PKG signaling pathway	A09130 Environmental Information Processing	59	814	176	7259	9.99e-16	2.98945	Ecar15803-RA, Ecar04067-RA, Ecar17998-RA, Ecar02589-RA, Ecar09732-RA, Ecar11370-RA, Ecar14663-RA, Ecar09765-RA, Ecar11696-RA, Ecar16080-RA, Ecar13428-RA, Ecar11845-RA, Ecar04775-RA, Ecar17141-RA, Ecar01253-RA, Ecar19987-RA, Ecar05741-RA, Ecar15426-RA, Ecar14234-RA, Ecar18470-RA, Ecar05325-RA, Ecar17885-RA, Ecar09988-RA, Ecar18668-RA, Ecar09487-RA, Ecar09762-RA, Ecar08073-RA, Ecar16196-RA, Ecar148…
Exosome	A09180 Brite Hierarchies	161	814	805	7259	6e-15	1.78354	Ecar18217-RA, Ecar04067-RA, Ecar17998-RA, Ecar19996-RA, Ecar09726-RA, Ecar13758-RA, Ecar14663-RA, Ecar07937-RA, Ecar14101-RA, Ecar00400-RA, Ecar07834-RA, Ecar18959-RA, Ecar05733-RA, Ecar04872-RA, Ecar01531-RA, Ecar04167-RA, Ecar04981-RA, Ecar12444-RA, Ecar14096-RA, Ecar13428-RA, Ecar04775-RA, Ecar18111-RA, Ecar18375-RA, Ecar17141-RA, Ecar01253-RA, Ecar04018-RA, Ecar19987-RA, Ecar15799-RA, Ecar064…
Organismal Systems	A09150 Organismal Systems	304	814	1877	7259	1.05e-14	1.44431	Ecar09623-RA, Ecar08699-RA, Ecar04067-RA, Ecar09732-RA, Ecar13758-RA, Ecar12249-RA, Ecar05610-RA, Ecar15429-RA, Ecar03211-RA, Ecar07975-RA, Ecar07436-RA, Ecar02373-RA, Ecar07173-RA, Ecar18959-RA, Ecar13684-RA, Ecar05707-RA, Ecar18370-RA, Ecar16080-RA, Ecar07121-RA, Ecar01304-RA, Ecar12267-RA, Ecar18111-RA, Ecar17141-RA, Ecar13403-RA, Ecar01253-RA, Ecar19987-RA, Ecar06484-RA, Ecar11480-RA, Ecar118…
Tight junction	A09140 Cellular Processes	55	814	168	7259	3.74e-14	2.91948	Ecar15803-RA, Ecar00253-RA, Ecar01823-RA, Ecar17998-RA, Ecar17432-RA, Ecar07173-RA, Ecar14101-RA, Ecar19250-RA, Ecar01531-RA, Ecar04981-RA, Ecar12444-RA, Ecar12511-RA, Ecar12440-RA, Ecar04775-RA, Ecar18111-RA, Ecar18375-RA, Ecar12603-RA, Ecar01253-RA, Ecar15799-RA, Ecar14100-RA, Ecar15426-RA, Ecar14104-RA, Ecar19941-RA, Ecar05325-RA, Ecar12443-RA, Ecar03912-RA, Ecar17885-RA, Ecar09988-RA, Ecar186…
Cell growth and death	A09140 Cellular Processes	111	814	498	7259	1.44e-13	1.98768	Ecar01823-RA, Ecar04067-RA, Ecar05610-RA, Ecar14663-RA, Ecar14101-RA, Ecar07834-RA, Ecar09122-RA, Ecar12685-RA, Ecar04872-RA, Ecar01531-RA, Ecar04981-RA, Ecar12444-RA, Ecar16589-RA, Ecar13428-RA, Ecar18111-RA, Ecar18375-RA, Ecar17141-RA, Ecar15799-RA, Ecar14104-RA, Ecar11480-RA, Ecar11806-RA, Ecar16796-RA, Ecar02885-RA, Ecar06643-RA, Ecar03830-RA, Ecar06204-RA, Ecar08571-RA, Ecar02029-RA, Ecar110…
Environmental Information Processing	A09130 Environmental Information Processing	231	814	1352	7259	3.18e-13	1.52366	Ecar04067-RA, Ecar08699-RA, Ecar09732-RA, Ecar13758-RA, Ecar05610-RA, Ecar10234-RA, Ecar03211-RA, Ecar07975-RA, Ecar07436-RA, Ecar02373-RA, Ecar07173-RA, Ecar16080-RA, Ecar18111-RA, Ecar00609-RA, Ecar17141-RA, Ecar01253-RA, Ecar19987-RA, Ecar06484-RA, Ecar13289-RA, Ecar19127-RA, Ecar11480-RA, Ecar19941-RA, Ecar12317-RA, Ecar16796-RA, Ecar13987-RA, Ecar06643-RA, Ecar03830-RA, Ecar04508-RA, Ecar168…
Apoptosis	A09140 Cellular Processes	44	814	123	7259	4.45e-13	3.19007	Ecar00551-RA, Ecar00253-RA, Ecar05578-RA, Ecar20251-RA, Ecar07897-RA, Ecar02027-RA, Ecar02029-RA, Ecar17432-RA, Ecar07159-RA, Ecar11036-RA, Ecar14101-RA, Ecar19940-RA, Ecar07834-RA, Ecar08963-RA, Ecar00026-RA, Ecar19250-RA, Ecar12685-RA, Ecar04872-RA, Ecar12442-RA, Ecar01531-RA, Ecar04981-RA, Ecar12444-RA, Ecar12511-RA, Ecar12440-RA, Ecar16589-RA, Ecar18111-RA, Ecar18375-RA, Ecar13096-RA, Ecar171…
Gastric acid secretion	A09150 Organismal Systems	45	814	128	7259	4.89e-13	3.13513	Ecar20251-RA, Ecar16846-RA, Ecar04067-RA, Ecar08433-RA, Ecar12182-RA, Ecar06556-RA, Ecar09732-RA, Ecar17432-RA, Ecar07159-RA, Ecar13733-RA, Ecar14663-RA, Ecar02379-RA, Ecar06894-RA, Ecar19250-RA, Ecar09765-RA, Ecar12230-RA, Ecar18149-RA, Ecar04981-RA, Ecar12511-RA, Ecar11696-RA, Ecar07626-RA, Ecar16080-RA, Ecar03986-RA, Ecar14245-RA, Ecar13428-RA, Ecar11845-RA, Ecar18111-RA, Ecar15913-RA, Ecar126…
Signal transduction	A09130 Environmental Information Processing	207	814	1197	7259	2.85e-12	1.54216	Ecar04067-RA, Ecar08699-RA, Ecar09732-RA, Ecar13758-RA, Ecar05610-RA, Ecar10234-RA, Ecar03211-RA, Ecar07975-RA, Ecar07436-RA, Ecar02373-RA, Ecar07173-RA, Ecar16080-RA, Ecar18111-RA, Ecar17141-RA, Ecar01253-RA, Ecar19987-RA, Ecar06484-RA, Ecar13289-RA, Ecar11480-RA, Ecar19941-RA, Ecar12317-RA, Ecar16796-RA, Ecar13987-RA, Ecar06643-RA, Ecar03830-RA, Ecar04508-RA, Ecar16846-RA, Ecar12300-RA, Ecar036…
Oxytocin signaling pathway	A09150 Organismal Systems	50	814	160	7259	4.14e-12	2.78678	Ecar01823-RA, Ecar04067-RA, Ecar17432-RA, Ecar12671-RA, Ecar14663-RA, Ecar07173-RA, Ecar08233-RA, Ecar19250-RA, Ecar04981-RA, Ecar12511-RA, Ecar11696-RA, Ecar03986-RA, Ecar13428-RA, Ecar11845-RA, Ecar18111-RA, Ecar17141-RA, Ecar12603-RA, Ecar01253-RA, Ecar15799-RA, Ecar15426-RA, Ecar14234-RA, Ecar15736-RA, Ecar17885-RA, Ecar09988-RA, Ecar18668-RA, Ecar16796-RA, Ecar08073-RA, Ecar06643-RA, Ecar062…
Protein families: signaling and cellular processes	A09180 Brite Hierarchies	345	814	2325	7259	2.9e-11	1.32327	Ecar01191-RA, Ecar04067-RA, Ecar09726-RA, Ecar09732-RA, Ecar13758-RA, Ecar15429-RA, Ecar03211-RA, Ecar07975-RA, Ecar07436-RA, Ecar08252-RA, Ecar06489-RA, Ecar18959-RA, Ecar10154-RA, Ecar12685-RA, Ecar13552-RA, Ecar13787-RA, Ecar12444-RA, Ecar16080-RA, Ecar07121-RA, Ecar04702-RA, Ecar18111-RA, Ecar18375-RA, Ecar17141-RA, Ecar10762-RA, Ecar14156-RA, Ecar01253-RA, Ecar14964-RA, Ecar19987-RA, Ecar064…
Adrenergic signaling in cardiomyocytes	A09150 Organismal Systems	46	814	149	7259	4.9e-11	2.75311	Ecar06204-RA, Ecar02891-RA, Ecar04067-RA, Ecar17998-RA, Ecar08433-RA, Ecar09732-RA, Ecar13733-RA, Ecar12671-RA, Ecar14663-RA, Ecar02379-RA, Ecar08233-RA, Ecar09765-RA, Ecar12230-RA, Ecar18149-RA, Ecar11696-RA, Ecar16080-RA, Ecar03986-RA, Ecar04392-RA, Ecar14245-RA, Ecar13428-RA, Ecar11845-RA, Ecar04775-RA, Ecar04477-RA, Ecar02890-RA, Ecar17141-RA, Ecar08954-RA, Ecar11140-RA, Ecar19987-RA, Ecar135…
Phototransduction - fly	A09150 Organismal Systems	33	814	87	7259	6.44e-11	3.38257	Ecar20251-RA, Ecar04067-RA, Ecar08433-RA, Ecar17432-RA, Ecar07159-RA, Ecar18273-RA, Ecar13733-RA, Ecar14663-RA, Ecar02379-RA, Ecar00662-RA, Ecar19250-RA, Ecar12230-RA, Ecar04981-RA, Ecar03791-RA, Ecar12511-RA, Ecar11696-RA, Ecar03986-RA, Ecar14245-RA, Ecar13428-RA, Ecar11845-RA, Ecar18111-RA, Ecar12603-RA, Ecar19863-RA, Ecar11140-RA, Ecar15799-RA, Ecar13506-RA, Ecar14662-RA, Ecar16370-RA, Ecar186…
Cellular community - eukaryotes	A09140 Cellular Processes	93	814	428	7259	7.78e-11	1.93772	Ecar15803-RA, Ecar00253-RA, Ecar01823-RA, Ecar17998-RA, Ecar02027-RA, Ecar04019-RA, Ecar13758-RA, Ecar07111-RA, Ecar17432-RA, Ecar10234-RA, Ecar03211-RA, Ecar07173-RA, Ecar14101-RA, Ecar19250-RA, Ecar01531-RA, Ecar04167-RA, Ecar04981-RA, Ecar12444-RA, Ecar12511-RA, Ecar12440-RA, Ecar13760-RA, Ecar04775-RA, Ecar18111-RA, Ecar18375-RA, Ecar17141-RA, Ecar12603-RA, Ecar01253-RA, Ecar04018-RA, Ecar157…
Thyroid hormone signaling pathway	A09150 Organismal Systems	44	814	141	7259	8.79e-11	2.78283	Ecar02891-RA, Ecar15803-RA, Ecar16791-RA, Ecar01823-RA, Ecar20251-RA, Ecar17998-RA, Ecar09732-RA, Ecar17432-RA, Ecar07159-RA, Ecar07173-RA, Ecar05712-RA, Ecar19250-RA, Ecar09765-RA, Ecar18149-RA, Ecar19058-RA, Ecar04981-RA, Ecar12511-RA, Ecar16080-RA, Ecar04392-RA, Ecar04775-RA, Ecar18111-RA, Ecar04477-RA, Ecar16790-RA, Ecar02890-RA, Ecar17141-RA, Ecar12603-RA, Ecar08954-RA, Ecar19987-RA, Ecar157…
Phagosome	A09140 Cellular Processes	36	814	112	7259	1.9e-09	2.8664	Ecar00551-RA, Ecar00253-RA, Ecar20251-RA, Ecar17432-RA, Ecar07159-RA, Ecar11036-RA, Ecar14101-RA, Ecar07834-RA, Ecar08963-RA, Ecar19250-RA, Ecar04872-RA, Ecar12442-RA, Ecar01531-RA, Ecar04981-RA, Ecar12444-RA, Ecar12511-RA, Ecar12440-RA, Ecar09002-RA, Ecar18111-RA, Ecar18375-RA, Ecar13096-RA, Ecar12603-RA, Ecar16146-RA, Ecar02548-RA, Ecar15799-RA, Ecar14100-RA, Ecar08606-RA, Ecar14106-RA, Ecar110…
Digestive system	A09150 Organismal Systems	100	814	501	7259	2.16e-09	1.77998	Ecar16655-RA, Ecar04067-RA, Ecar08699-RA, Ecar09732-RA, Ecar13758-RA, Ecar07975-RA, Ecar07436-RA, Ecar14663-RA, Ecar00400-RA, Ecar05733-RA, Ecar04167-RA, Ecar04981-RA, Ecar16080-RA, Ecar13428-RA, Ecar12267-RA, Ecar18111-RA, Ecar15913-RA, Ecar05367-RA, Ecar04018-RA, Ecar19987-RA, Ecar15799-RA, Ecar09534-RA, Ecar14032-RA, Ecar14714-RA, Ecar14227-RA, Ecar06204-RA, Ecar04508-RA, Ecar16846-RA, Ecar040…
Transcription factors	A09180 Brite Hierarchies	91	814	442	7259	2.47e-09	1.836	Ecar12159-RA, Ecar02518-RA, Ecar06802-RA, Ecar15803-RA, Ecar02589-RA, Ecar02788-RA, Ecar11422-RA, Ecar13750-RA, Ecar10660-RA, Ecar05700-RA, Ecar02784-RA, Ecar15997-RA, Ecar05137-RA, Ecar02473-RA, Ecar09122-RA, Ecar05707-RA, Ecar12848-RA, Ecar16918-RA, Ecar15179-RA, Ecar05714-RA, Ecar11172-RA, Ecar08483-RA, Ecar07404-RA, Ecar07416-RA, Ecar01144-RA, Ecar14452-RA, Ecar04290-RA, Ecar01077-RA, Ecar100…
Cardiac muscle contraction	A09150 Organismal Systems	27	814	72	7259	4.81e-09	3.34413	Ecar06204-RA, Ecar02891-RA, Ecar17998-RA, Ecar09732-RA, Ecar12671-RA, Ecar08233-RA, Ecar09765-RA, Ecar18149-RA, Ecar16080-RA, Ecar04392-RA, Ecar04775-RA, Ecar04477-RA, Ecar02890-RA, Ecar08954-RA, Ecar19987-RA, Ecar01559-RA, Ecar07512-RA, Ecar05325-RA, Ecar15736-RA, Ecar17885-RA, Ecar09988-RA, Ecar18668-RA, Ecar09487-RA, Ecar09762-RA, Ecar13293-RA, Ecar12348-RA, Ecar04099-RA
Phototransduction	A09150 Organismal Systems	21	814	47	7259	6.28e-09	3.9845	Ecar04067-RA, Ecar08433-RA, Ecar12322-RA, Ecar13506-RA, Ecar13733-RA, Ecar14663-RA, Ecar02379-RA, Ecar14662-RA, Ecar16370-RA, Ecar18470-RA, Ecar12230-RA, Ecar01258-RA, Ecar16964-RA, Ecar01670-RA, Ecar11696-RA, Ecar08073-RA, Ecar04984-RA, Ecar11178-RA, Ecar14245-RA, Ecar13428-RA, Ecar11845-RA
Dorso-ventral axis formation	A09150 Organismal Systems	23	814	57	7259	1.31e-08	3.59837	Ecar12325-RA, Ecar17141-RA, Ecar13403-RA, Ecar14452-RA, Ecar08790-RA, Ecar12249-RA, Ecar12096-RA, Ecar17411-RA, Ecar12208-RA, Ecar12209-RA, Ecar00516-RA, Ecar14234-RA, Ecar09122-RA, Ecar02469-RA, Ecar06777-RA, Ecar04032-RA, Ecar12062-RA, Ecar06643-RA, Ecar01623-RA, Ecar15179-RA, Ecar06776-RA, Ecar06644-RA, Ecar09789-RA
Olfactory transduction	A09150 Organismal Systems	26	814	71	7259	1.66e-08	3.26563	Ecar04067-RA, Ecar08433-RA, Ecar00715-RA, Ecar12300-RA, Ecar13733-RA, Ecar14663-RA, Ecar02379-RA, Ecar12230-RA, Ecar01258-RA, Ecar11696-RA, Ecar01675-RA, Ecar11178-RA, Ecar03986-RA, Ecar14245-RA, Ecar13428-RA, Ecar11845-RA, Ecar12322-RA, Ecar11140-RA, Ecar13506-RA, Ecar14662-RA, Ecar16370-RA, Ecar18470-RA, Ecar16964-RA, Ecar01670-RA, Ecar08073-RA, Ecar04984-RA
Focal adhesion	A09140 Cellular Processes	45	814	171	7259	2.23e-08	2.34676	Ecar16791-RA, Ecar01823-RA, Ecar05578-RA, Ecar20251-RA, Ecar16846-RA, Ecar12182-RA, Ecar04023-RA, Ecar02027-RA, Ecar04019-RA, Ecar16573-RA, Ecar02029-RA, Ecar13758-RA, Ecar17432-RA, Ecar07159-RA, Ecar03211-RA, Ecar00293-RA, Ecar07173-RA, Ecar19250-RA, Ecar13766-RA, Ecar04167-RA, Ecar04981-RA, Ecar12511-RA, Ecar13760-RA, Ecar06644-RA, Ecar18111-RA, Ecar16790-RA, Ecar04022-RA, Ecar17141-RA, Ecar126…
cAMP signaling pathway	A09130 Environmental Information Processing	50	814	201	7259	2.73e-08	2.21833	Ecar04067-RA, Ecar09732-RA, Ecar18714-RA, Ecar14663-RA, Ecar02373-RA, Ecar09765-RA, Ecar09084-RA, Ecar11696-RA, Ecar16080-RA, Ecar03986-RA, Ecar13428-RA, Ecar11845-RA, Ecar08743-RA, Ecar12733-RA, Ecar17141-RA, Ecar01253-RA, Ecar19987-RA, Ecar03344-RA, Ecar15426-RA, Ecar14234-RA, Ecar18470-RA, Ecar17885-RA, Ecar09988-RA, Ecar18668-RA, Ecar09487-RA, Ecar09762-RA, Ecar08073-RA, Ecar18893-RA, Ecar123…
Circulatory system	A09150 Organismal Systems	53	814	221	7259	3.93e-08	2.13863	Ecar04067-RA, Ecar17998-RA, Ecar09732-RA, Ecar12671-RA, Ecar14663-RA, Ecar08233-RA, Ecar09765-RA, Ecar11696-RA, Ecar16080-RA, Ecar03986-RA, Ecar13428-RA, Ecar11845-RA, Ecar04775-RA, Ecar17141-RA, Ecar01253-RA, Ecar19987-RA, Ecar15426-RA, Ecar14234-RA, Ecar05325-RA, Ecar15736-RA, Ecar17885-RA, Ecar09988-RA, Ecar18668-RA, Ecar09487-RA, Ecar09762-RA, Ecar08073-RA, Ecar12348-RA, Ecar06204-RA, Ecar028…
Vascular smooth muscle contraction	A09150 Organismal Systems	37	814	130	7259	4.48e-08	2.53811	Ecar06204-RA, Ecar02891-RA, Ecar16846-RA, Ecar04067-RA, Ecar17998-RA, Ecar08433-RA, Ecar12182-RA, Ecar13733-RA, Ecar14663-RA, Ecar02379-RA, Ecar12230-RA, Ecar11696-RA, Ecar04392-RA, Ecar14245-RA, Ecar13428-RA, Ecar11845-RA, Ecar04775-RA, Ecar04477-RA, Ecar02890-RA, Ecar17141-RA, Ecar01253-RA, Ecar13506-RA, Ecar01337-RA, Ecar14662-RA, Ecar16370-RA, Ecar15426-RA, Ecar14234-RA, Ecar07512-RA, Ecar053…
Cytoskeleton proteins	A09180 Brite Hierarchies	76	814	370	7259	6.34e-08	1.83174	Ecar00635-RA, Ecar00253-RA, Ecar01191-RA, Ecar09184-RA, Ecar17998-RA, Ecar09094-RA, Ecar17432-RA, Ecar14101-RA, Ecar19940-RA, Ecar00026-RA, Ecar19250-RA, Ecar12685-RA, Ecar13787-RA, Ecar01531-RA, Ecar04981-RA, Ecar12444-RA, Ecar12511-RA, Ecar12440-RA, Ecar19954-RA, Ecar12517-RA, Ecar04775-RA, Ecar18111-RA, Ecar18375-RA, Ecar12603-RA, Ecar07330-RA, Ecar14156-RA, Ecar01253-RA, Ecar15799-RA, Ecar139…
Aldosterone synthesis and secretion	A09150 Organismal Systems	35	814	121	7259	6.66e-08	2.5795	Ecar06204-RA, Ecar06802-RA, Ecar04067-RA, Ecar08433-RA, Ecar09732-RA, Ecar13733-RA, Ecar14663-RA, Ecar02379-RA, Ecar09765-RA, Ecar12230-RA, Ecar18149-RA, Ecar11696-RA, Ecar16080-RA, Ecar03986-RA, Ecar14245-RA, Ecar13428-RA, Ecar11845-RA, Ecar06801-RA, Ecar08954-RA, Ecar11140-RA, Ecar19987-RA, Ecar13506-RA, Ecar07026-RA, Ecar14662-RA, Ecar16370-RA, Ecar01559-RA, Ecar17885-RA, Ecar09988-RA, Ecar016…
Cellular senescence	A09140 Cellular Processes	40	814	152	7259	1.37e-07	2.34676	Ecar06204-RA, Ecar15769-RA, Ecar16791-RA, Ecar15803-RA, Ecar01823-RA, Ecar04067-RA, Ecar08433-RA, Ecar07111-RA, Ecar13733-RA, Ecar11370-RA, Ecar14663-RA, Ecar02379-RA, Ecar05712-RA, Ecar12230-RA, Ecar11696-RA, Ecar03573-RA, Ecar14245-RA, Ecar13428-RA, Ecar14897-RA, Ecar11845-RA, Ecar16790-RA, Ecar17141-RA, Ecar05741-RA, Ecar13506-RA, Ecar14662-RA, Ecar16370-RA, Ecar14234-RA, Ecar01125-RA, Ecar178…
Proximal tubule bicarbonate reclamation	A09150 Organismal Systems	18	814	47	7259	1.26e-06	3.41529	Ecar15913-RA, Ecar08954-RA, Ecar06556-RA, Ecar09732-RA, Ecar19987-RA, Ecar06557-RA, Ecar09534-RA, Ecar01559-RA, Ecar09765-RA, Ecar18149-RA, Ecar16286-RA, Ecar14417-RA, Ecar09487-RA, Ecar09762-RA, Ecar07626-RA, Ecar16080-RA, Ecar12348-RA, Ecar15956-RA
Relaxin signaling pathway	A09150 Organismal Systems	26	814	86	7259	1.3e-06	2.69605	Ecar12300-RA, Ecar04023-RA, Ecar04019-RA, Ecar16573-RA, Ecar13758-RA, Ecar07111-RA, Ecar07173-RA, Ecar01258-RA, Ecar10865-RA, Ecar13766-RA, Ecar04167-RA, Ecar01675-RA, Ecar13760-RA, Ecar11178-RA, Ecar06644-RA, Ecar11862-RA, Ecar11868-RA, Ecar04022-RA, Ecar17141-RA, Ecar04018-RA, Ecar14234-RA, Ecar14032-RA, Ecar13765-RA, Ecar14714-RA, Ecar06643-RA, Ecar18857-RA
Carbohydrate digestion and absorption	A09150 Organismal Systems	19	814	52	7259	1.49e-06	3.25839	Ecar06204-RA, Ecar08699-RA, Ecar08954-RA, Ecar09732-RA, Ecar19987-RA, Ecar13041-RA, Ecar09441-RA, Ecar01559-RA, Ecar09765-RA, Ecar00886-RA, Ecar18149-RA, Ecar17885-RA, Ecar09988-RA, Ecar12038-RA, Ecar18668-RA, Ecar09487-RA, Ecar09762-RA, Ecar16080-RA, Ecar12348-RA
Protein digestion and absorption	A09150 Organismal Systems	30	814	111	7259	2.79e-06	2.41019	Ecar04023-RA, Ecar04019-RA, Ecar16573-RA, Ecar09732-RA, Ecar13758-RA, Ecar03419-RA, Ecar09765-RA, Ecar18149-RA, Ecar13766-RA, Ecar04167-RA, Ecar16080-RA, Ecar13760-RA, Ecar03986-RA, Ecar07127-RA, Ecar12267-RA, Ecar04022-RA, Ecar16872-RA, Ecar08954-RA, Ecar11140-RA, Ecar04018-RA, Ecar04175-RA, Ecar19987-RA, Ecar01559-RA, Ecar14032-RA, Ecar13765-RA, Ecar14714-RA, Ecar09487-RA, Ecar09762-RA, Ecar123…
Bile secretion	A09150 Organismal Systems	30	814	112	7259	3.41e-06	2.38867	Ecar18076-RA, Ecar04508-RA, Ecar06556-RA, Ecar09732-RA, Ecar07975-RA, Ecar07436-RA, Ecar06894-RA, Ecar00400-RA, Ecar05733-RA, Ecar09765-RA, Ecar18149-RA, Ecar07626-RA, Ecar16080-RA, Ecar15913-RA, Ecar16419-RA, Ecar05367-RA, Ecar08954-RA, Ecar14584-RA, Ecar19987-RA, Ecar06557-RA, Ecar07435-RA, Ecar07197-RA, Ecar03044-RA, Ecar09534-RA, Ecar01559-RA, Ecar06811-RA, Ecar16286-RA, Ecar09487-RA, Ecar097…
GnRH signaling pathway	A09150 Organismal Systems	30	814	113	7259	4.16e-06	2.36753	Ecar06204-RA, Ecar04067-RA, Ecar08433-RA, Ecar13733-RA, Ecar14663-RA, Ecar02379-RA, Ecar07173-RA, Ecar12230-RA, Ecar10865-RA, Ecar11696-RA, Ecar06644-RA, Ecar03986-RA, Ecar14245-RA, Ecar13428-RA, Ecar11845-RA, Ecar11862-RA, Ecar11868-RA, Ecar17141-RA, Ecar11140-RA, Ecar13506-RA, Ecar14662-RA, Ecar16370-RA, Ecar14234-RA, Ecar17885-RA, Ecar09988-RA, Ecar01670-RA, Ecar18668-RA, Ecar08073-RA, Ecar049…
ABC transporters	A09130 Environmental Information Processing	14	814	34	7259	7.18e-06	3.67199	Ecar18076-RA, Ecar16419-RA, Ecar04508-RA, Ecar01007-RA, Ecar05367-RA, Ecar14584-RA, Ecar07197-RA, Ecar07435-RA, Ecar07975-RA, Ecar07436-RA, Ecar00400-RA, Ecar03044-RA, Ecar05733-RA, Ecar06811-RA
Membrane transport	A09130 Environmental Information Processing	14	814	34	7259	7.18e-06	3.67199	Ecar18076-RA, Ecar16419-RA, Ecar04508-RA, Ecar01007-RA, Ecar05367-RA, Ecar14584-RA, Ecar07197-RA, Ecar07435-RA, Ecar07975-RA, Ecar07436-RA, Ecar00400-RA, Ecar03044-RA, Ecar05733-RA, Ecar06811-RA
Messenger RNA biogenesis	A09180 Brite Hierarchies	68	814	360	7259	7.49e-06	1.68445	Ecar15769-RA, Ecar12482-RA, Ecar00253-RA, Ecar13603-RA, Ecar17432-RA, Ecar02117-RA, Ecar00516-RA, Ecar11445-RA, Ecar14101-RA, Ecar15440-RA, Ecar11772-RA, Ecar19250-RA, Ecar13684-RA, Ecar04926-RA, Ecar01531-RA, Ecar04981-RA, Ecar12444-RA, Ecar12511-RA, Ecar12440-RA, Ecar17815-RA, Ecar11172-RA, Ecar06344-RA, Ecar18111-RA, Ecar18375-RA, Ecar06742-RA, Ecar13403-RA, Ecar12603-RA, Ecar15799-RA, Ecar141…
Platelet activation	A09150 Organismal Systems	31	814	122	7259	7.73e-06	2.26597	Ecar20251-RA, Ecar16846-RA, Ecar12182-RA, Ecar04023-RA, Ecar04019-RA, Ecar16573-RA, Ecar13758-RA, Ecar17432-RA, Ecar07159-RA, Ecar07173-RA, Ecar19250-RA, Ecar13766-RA, Ecar04167-RA, Ecar04981-RA, Ecar12511-RA, Ecar07853-RA, Ecar13760-RA, Ecar18111-RA, Ecar04022-RA, Ecar17141-RA, Ecar12603-RA, Ecar01253-RA, Ecar04018-RA, Ecar15799-RA, Ecar01337-RA, Ecar15426-RA, Ecar14234-RA, Ecar14032-RA, Ecar137…
Circadian entrainment	A09150 Organismal Systems	28	814	105	7259	7.9e-06	2.37805	Ecar06204-RA, Ecar04067-RA, Ecar08433-RA, Ecar13733-RA, Ecar14663-RA, Ecar02379-RA, Ecar12230-RA, Ecar01258-RA, Ecar11696-RA, Ecar11178-RA, Ecar03986-RA, Ecar14245-RA, Ecar13428-RA, Ecar08745-RA, Ecar11845-RA, Ecar08743-RA, Ecar17141-RA, Ecar11140-RA, Ecar13506-RA, Ecar14662-RA, Ecar16370-RA, Ecar14234-RA, Ecar17885-RA, Ecar09988-RA, Ecar01670-RA, Ecar18668-RA, Ecar08073-RA, Ecar04984-RA
Apelin signaling pathway	A09130 Environmental Information Processing	33	814	134	7259	8.17e-06	2.19615	Ecar16791-RA, Ecar01823-RA, Ecar16846-RA, Ecar04067-RA, Ecar08433-RA, Ecar12182-RA, Ecar15765-RA, Ecar07111-RA, Ecar13733-RA, Ecar14663-RA, Ecar02379-RA, Ecar12230-RA, Ecar00601-RA, Ecar01258-RA, Ecar11696-RA, Ecar11178-RA, Ecar14245-RA, Ecar13428-RA, Ecar11845-RA, Ecar16790-RA, Ecar17141-RA, Ecar13506-RA, Ecar01337-RA, Ecar14662-RA, Ecar16370-RA, Ecar14234-RA, Ecar01125-RA, Ecar01670-RA, Ecar167…
Insulin secretion	A09150 Organismal Systems	24	814	84	7259	9.82e-06	2.54791	Ecar06204-RA, Ecar08699-RA, Ecar01007-RA, Ecar08954-RA, Ecar09732-RA, Ecar11140-RA, Ecar19987-RA, Ecar13041-RA, Ecar09441-RA, Ecar01559-RA, Ecar00886-RA, Ecar09765-RA, Ecar18149-RA, Ecar01401-RA, Ecar17885-RA, Ecar09988-RA, Ecar12038-RA, Ecar18668-RA, Ecar09487-RA, Ecar09762-RA, Ecar16080-RA, Ecar18616-RA, Ecar12348-RA, Ecar03986-RA
Cellular Processes	A09140 Cellular Processes	180	814	1210	7259	1.13e-05	1.3266	Ecar01823-RA, Ecar04067-RA, Ecar17998-RA, Ecar13758-RA, Ecar05610-RA, Ecar10234-RA, Ecar03211-RA, Ecar14663-RA, Ecar02373-RA, Ecar07173-RA, Ecar14101-RA, Ecar07834-RA, Ecar09122-RA, Ecar12685-RA, Ecar04872-RA, Ecar01531-RA, Ecar04167-RA, Ecar04981-RA, Ecar12444-RA, Ecar16589-RA, Ecar13428-RA, Ecar12733-RA, Ecar04775-RA, Ecar18111-RA, Ecar18375-RA, Ecar17141-RA, Ecar01253-RA, Ecar04018-RA, Ecar157…
Dopaminergic synapse	A09150 Organismal Systems	32	814	131	7259	1.34e-05	2.17837	Ecar06204-RA, Ecar04067-RA, Ecar08433-RA, Ecar12300-RA, Ecar13733-RA, Ecar14663-RA, Ecar02379-RA, Ecar12230-RA, Ecar01258-RA, Ecar11696-RA, Ecar01675-RA, Ecar11178-RA, Ecar11302-RA, Ecar03986-RA, Ecar14245-RA, Ecar13428-RA, Ecar08745-RA, Ecar11845-RA, Ecar08743-RA, Ecar15766-RA, Ecar11140-RA, Ecar02395-RA, Ecar13506-RA, Ecar14662-RA, Ecar16370-RA, Ecar17885-RA, Ecar09988-RA, Ecar01670-RA, Ecar186…
Immune system	A09150 Organismal Systems	94	814	555	7259	1.67e-05	1.51038	Ecar02518-RA, Ecar00551-RA, Ecar04067-RA, Ecar15765-RA, Ecar02027-RA, Ecar04019-RA, Ecar13758-RA, Ecar07111-RA, Ecar17432-RA, Ecar03211-RA, Ecar11370-RA, Ecar14663-RA, Ecar07173-RA, Ecar05700-RA, Ecar07834-RA, Ecar19250-RA, Ecar04872-RA, Ecar05707-RA, Ecar04167-RA, Ecar04981-RA, Ecar12511-RA, Ecar11696-RA, Ecar07853-RA, Ecar13447-RA, Ecar13760-RA, Ecar05714-RA, Ecar03986-RA, Ecar13428-RA, Ecar118…
Gap junction	A09140 Cellular Processes	23	814	81	7259	1.68e-05	2.53218	Ecar18375-RA, Ecar13096-RA, Ecar00253-RA, Ecar17141-RA, Ecar16146-RA, Ecar11036-RA, Ecar14100-RA, Ecar14106-RA, Ecar11035-RA, Ecar07173-RA, Ecar14101-RA, Ecar14104-RA, Ecar14234-RA, Ecar14102-RA, Ecar08963-RA, Ecar12443-RA, Ecar12442-RA, Ecar01531-RA, Ecar12444-RA, Ecar14409-RA, Ecar12440-RA, Ecar06643-RA, Ecar06644-RA
Sensory system	A09150 Organismal Systems	42	814	195	7259	1.89e-05	1.92073	Ecar20251-RA, Ecar04067-RA, Ecar08433-RA, Ecar00715-RA, Ecar12300-RA, Ecar17432-RA, Ecar07159-RA, Ecar18273-RA, Ecar13733-RA, Ecar14663-RA, Ecar02379-RA, Ecar00662-RA, Ecar07173-RA, Ecar19250-RA, Ecar12230-RA, Ecar01258-RA, Ecar04981-RA, Ecar03791-RA, Ecar12511-RA, Ecar11696-RA, Ecar01675-RA, Ecar11178-RA, Ecar03986-RA, Ecar14245-RA, Ecar13428-RA, Ecar11845-RA, Ecar18111-RA, Ecar12603-RA, Ecar123…
Salivary secretion	A09150 Organismal Systems	31	814	132	7259	4.16e-05	2.09431	Ecar04067-RA, Ecar08433-RA, Ecar06556-RA, Ecar09732-RA, Ecar13733-RA, Ecar14663-RA, Ecar02379-RA, Ecar06894-RA, Ecar09765-RA, Ecar12230-RA, Ecar18149-RA, Ecar11696-RA, Ecar07626-RA, Ecar16080-RA, Ecar14245-RA, Ecar13428-RA, Ecar11845-RA, Ecar15913-RA, Ecar08954-RA, Ecar19987-RA, Ecar13506-RA, Ecar14662-RA, Ecar11839-RA, Ecar16370-RA, Ecar01559-RA, Ecar01670-RA, Ecar09487-RA, Ecar09762-RA, Ecar080…
Oocyte meiosis	A09140 Cellular Processes	29	814	122	7259	5.78e-05	2.11978	Ecar04067-RA, Ecar08433-RA, Ecar05610-RA, Ecar13733-RA, Ecar17411-RA, Ecar14663-RA, Ecar02379-RA, Ecar12230-RA, Ecar13382-RA, Ecar14098-RA, Ecar12439-RA, Ecar11696-RA, Ecar16589-RA, Ecar03986-RA, Ecar14245-RA, Ecar13428-RA, Ecar11845-RA, Ecar17141-RA, Ecar11140-RA, Ecar08790-RA, Ecar13506-RA, Ecar14662-RA, Ecar16370-RA, Ecar14234-RA, Ecar01670-RA, Ecar08073-RA, Ecar04984-RA, Ecar03830-RA, Ecar187…
Environmental adaptation	A09150 Organismal Systems	52	814	271	7259	5.9e-05	1.71114	Ecar03049-RA, Ecar09623-RA, Ecar04067-RA, Ecar17432-RA, Ecar15429-RA, Ecar14663-RA, Ecar19250-RA, Ecar04981-RA, Ecar12511-RA, Ecar11696-RA, Ecar18370-RA, Ecar03986-RA, Ecar13428-RA, Ecar11845-RA, Ecar08743-RA, Ecar18111-RA, Ecar17141-RA, Ecar12603-RA, Ecar15799-RA, Ecar08868-RA, Ecar14234-RA, Ecar17885-RA, Ecar09988-RA, Ecar18668-RA, Ecar07770-RA, Ecar08073-RA, Ecar06204-RA, Ecar20251-RA, Ecar029…
Brite Hierarchies	A09180 Brite Hierarchies	724	814	6131	7259	6.4e-05	1.05308	Ecar01191-RA, Ecar04067-RA, Ecar09732-RA, Ecar13758-RA, Ecar12249-RA, Ecar05610-RA, Ecar03211-RA, Ecar07975-RA, Ecar07436-RA, Ecar06489-RA, Ecar07173-RA, Ecar15997-RA, Ecar11772-RA, Ecar10286-RA, Ecar12685-RA, Ecar13552-RA, Ecar04926-RA, Ecar18403-RA, Ecar12444-RA, Ecar18370-RA, Ecar16325-RA, Ecar01304-RA, Ecar16589-RA, Ecar19935-RA, Ecar00609-RA, Ecar13403-RA, Ecar01144-RA, Ecar14156-RA, Ecar168…
Aldosterone-regulated sodium reabsorption	A09150 Organismal Systems	12	814	31	7259	6.78e-05	3.45201	Ecar01559-RA, Ecar17141-RA, Ecar09765-RA, Ecar18149-RA, Ecar08954-RA, Ecar09732-RA, Ecar19987-RA, Ecar09487-RA, Ecar09762-RA, Ecar16080-RA, Ecar12348-RA, Ecar14234-RA
Neomycin, kanamycin and gentamicin biosynthesis	A09100 Metabolism	5	814	6	7259	9.55e-05	7.43141	Ecar00886-RA, Ecar08699-RA, Ecar12038-RA, Ecar13041-RA, Ecar09441-RA
Regulation of actin cytoskeleton	A09140 Cellular Processes	35	814	163	7259	9.9e-05	1.91484	Ecar02891-RA, Ecar20251-RA, Ecar16846-RA, Ecar17998-RA, Ecar12182-RA, Ecar17432-RA, Ecar07159-RA, Ecar03211-RA, Ecar00293-RA, Ecar07173-RA, Ecar19250-RA, Ecar04981-RA, Ecar12511-RA, Ecar06644-RA, Ecar04392-RA, Ecar04775-RA, Ecar18111-RA, Ecar04477-RA, Ecar02890-RA, Ecar17141-RA, Ecar12603-RA, Ecar01253-RA, Ecar07410-RA, Ecar15799-RA, Ecar01337-RA, Ecar13289-RA, Ecar15426-RA, Ecar07561-RA, Ecar142…
Cell motility	A09140 Cellular Processes	35	814	163	7259	9.9e-05	1.91484	Ecar02891-RA, Ecar20251-RA, Ecar16846-RA, Ecar17998-RA, Ecar12182-RA, Ecar17432-RA, Ecar07159-RA, Ecar03211-RA, Ecar00293-RA, Ecar07173-RA, Ecar19250-RA, Ecar04981-RA, Ecar12511-RA, Ecar06644-RA, Ecar04392-RA, Ecar04775-RA, Ecar18111-RA, Ecar04477-RA, Ecar02890-RA, Ecar17141-RA, Ecar12603-RA, Ecar01253-RA, Ecar07410-RA, Ecar15799-RA, Ecar01337-RA, Ecar13289-RA, Ecar15426-RA, Ecar07561-RA, Ecar142…
VEGF signaling pathway	A09130 Environmental Information Processing	16	814	52	7259	0.000113	2.7439	Ecar17141-RA, Ecar04067-RA, Ecar18564-RA, Ecar15765-RA, Ecar14514-RA, Ecar03211-RA, Ecar06484-RA, Ecar00293-RA, Ecar07173-RA, Ecar07937-RA, Ecar14234-RA, Ecar08232-RA, Ecar00601-RA, Ecar04526-RA, Ecar07901-RA, Ecar01754-RA
Amino sugar and nucleotide sugar metabolism	A09100 Metabolism	17	814	58	7259	0.000136	2.61381	Ecar15911-RA, Ecar06445-RA, Ecar07226-RA, Ecar08699-RA, Ecar06578-RA, Ecar01385-RA, Ecar08399-RA, Ecar13041-RA, Ecar09441-RA, Ecar16853-RA, Ecar00886-RA, Ecar12175-RA, Ecar04413-RA, Ecar12038-RA, Ecar14612-RA, Ecar06199-RA, Ecar17625-RA
Rap1 signaling pathway	A09130 Environmental Information Processing	35	814	169	7259	0.00021	1.84686	Ecar20251-RA, Ecar04067-RA, Ecar08433-RA, Ecar17432-RA, Ecar07159-RA, Ecar13733-RA, Ecar10234-RA, Ecar14663-RA, Ecar02379-RA, Ecar07173-RA, Ecar19250-RA, Ecar12230-RA, Ecar04981-RA, Ecar12511-RA, Ecar11696-RA, Ecar06644-RA, Ecar14245-RA, Ecar13428-RA, Ecar11845-RA, Ecar18111-RA, Ecar17141-RA, Ecar12603-RA, Ecar07410-RA, Ecar15799-RA, Ecar13506-RA, Ecar10235-RA, Ecar13289-RA, Ecar14662-RA, Ecar163…
Hippo signaling pathway	A09130 Environmental Information Processing	26	814	113	7259	0.000242	2.05186	Ecar16791-RA, Ecar01823-RA, Ecar05064-RA, Ecar20251-RA, Ecar11764-RA, Ecar07111-RA, Ecar17432-RA, Ecar07159-RA, Ecar02597-RA, Ecar15904-RA, Ecar19250-RA, Ecar00345-RA, Ecar04593-RA, Ecar04981-RA, Ecar12511-RA, Ecar18111-RA, Ecar16790-RA, Ecar12603-RA, Ecar06962-RA, Ecar15799-RA, Ecar19941-RA, Ecar01125-RA, Ecar03912-RA, Ecar16796-RA, Ecar05698-RA, Ecar18857-RA
Long-term potentiation	A09150 Organismal Systems	22	814	89	7259	0.000244	2.20437	Ecar17141-RA, Ecar04067-RA, Ecar08433-RA, Ecar11140-RA, Ecar13506-RA, Ecar13733-RA, Ecar14663-RA, Ecar02379-RA, Ecar14662-RA, Ecar16370-RA, Ecar14234-RA, Ecar12230-RA, Ecar01670-RA, Ecar11696-RA, Ecar08073-RA, Ecar04984-RA, Ecar03986-RA, Ecar14245-RA, Ecar13428-RA, Ecar08745-RA, Ecar11845-RA, Ecar08743-RA
Glucagon signaling pathway	A09150 Organismal Systems	25	814	107	7259	0.000246	2.08357	Ecar08699-RA, Ecar04067-RA, Ecar08433-RA, Ecar13041-RA, Ecar13733-RA, Ecar14663-RA, Ecar02379-RA, Ecar00886-RA, Ecar12230-RA, Ecar16902-RA, Ecar11696-RA, Ecar03986-RA, Ecar14245-RA, Ecar13428-RA, Ecar14226-RA, Ecar11845-RA, Ecar11140-RA, Ecar13506-RA, Ecar09441-RA, Ecar14662-RA, Ecar16370-RA, Ecar12038-RA, Ecar01670-RA, Ecar08073-RA, Ecar04984-RA
Melanogenesis	A09150 Organismal Systems	24	814	101	7259	0.000248	2.11906	Ecar17141-RA, Ecar04067-RA, Ecar08433-RA, Ecar06962-RA, Ecar11140-RA, Ecar02597-RA, Ecar13506-RA, Ecar15904-RA, Ecar13733-RA, Ecar14663-RA, Ecar02379-RA, Ecar14662-RA, Ecar16370-RA, Ecar14234-RA, Ecar12230-RA, Ecar01670-RA, Ecar11696-RA, Ecar08073-RA, Ecar04984-RA, Ecar03986-RA, Ecar05698-RA, Ecar14245-RA, Ecar13428-RA, Ecar11845-RA
Insulin signaling pathway	A09150 Organismal Systems	29	814	133	7259	0.000291	1.94446	Ecar08699-RA, Ecar04067-RA, Ecar08433-RA, Ecar13041-RA, Ecar13733-RA, Ecar14663-RA, Ecar02379-RA, Ecar00886-RA, Ecar12230-RA, Ecar16902-RA, Ecar11696-RA, Ecar08839-RA, Ecar01304-RA, Ecar14245-RA, Ecar13428-RA, Ecar14226-RA, Ecar11845-RA, Ecar17141-RA, Ecar13506-RA, Ecar09441-RA, Ecar14662-RA, Ecar16370-RA, Ecar14234-RA, Ecar04930-RA, Ecar12038-RA, Ecar01670-RA, Ecar08073-RA, Ecar04984-RA, Ecar171…
Calcium signaling pathway	A09130 Environmental Information Processing	38	814	195	7259	0.000419	1.73781	Ecar06204-RA, Ecar16846-RA, Ecar04067-RA, Ecar08433-RA, Ecar12182-RA, Ecar15765-RA, Ecar13733-RA, Ecar11370-RA, Ecar14663-RA, Ecar02379-RA, Ecar12230-RA, Ecar00601-RA, Ecar11696-RA, Ecar06644-RA, Ecar11302-RA, Ecar03986-RA, Ecar14245-RA, Ecar13428-RA, Ecar14897-RA, Ecar11845-RA, Ecar15766-RA, Ecar11140-RA, Ecar02395-RA, Ecar05741-RA, Ecar13506-RA, Ecar01337-RA, Ecar14662-RA, Ecar16370-RA, Ecar178…
Primary bile acid biosynthesis	A09100 Metabolism	6	814	11	7259	0.000548	4.86419	Ecar07306-RA, Ecar07429-RA, Ecar00588-RA, Ecar13997-RA, Ecar14865-RA, Ecar02373-RA
Renin secretion	A09150 Organismal Systems	25	814	114	7259	0.000683	1.95563	Ecar06204-RA, Ecar00551-RA, Ecar04067-RA, Ecar08433-RA, Ecar13733-RA, Ecar14663-RA, Ecar02379-RA, Ecar07834-RA, Ecar04872-RA, Ecar12230-RA, Ecar11696-RA, Ecar14245-RA, Ecar13428-RA, Ecar11845-RA, Ecar02548-RA, Ecar13506-RA, Ecar14662-RA, Ecar16370-RA, Ecar17885-RA, Ecar09988-RA, Ecar01670-RA, Ecar18668-RA, Ecar02885-RA, Ecar08073-RA, Ecar04984-RA
Th1 and Th2 cell differentiation	A09150 Organismal Systems	12	814	40	7259	0.00103374	2.67531	Ecar02518-RA, Ecar05711-RA, Ecar17141-RA, Ecar04067-RA, Ecar05707-RA, Ecar05705-RA, Ecar05706-RA, Ecar05714-RA, Ecar05715-RA, Ecar05700-RA, Ecar02111-RA, Ecar14234-RA
MAPK signaling pathway	A09130 Environmental Information Processing	32	814	164	7259	0.00113875	1.74004	Ecar06204-RA, Ecar06802-RA, Ecar04067-RA, Ecar12300-RA, Ecar02589-RA, Ecar12568-RA, Ecar07111-RA, Ecar14514-RA, Ecar12671-RA, Ecar07937-RA, Ecar08233-RA, Ecar04526-RA, Ecar01675-RA, Ecar07901-RA, Ecar06644-RA, Ecar11302-RA, Ecar06801-RA, Ecar17141-RA, Ecar15766-RA, Ecar18564-RA, Ecar02395-RA, Ecar07026-RA, Ecar06484-RA, Ecar14234-RA, Ecar08232-RA, Ecar15736-RA, Ecar17885-RA, Ecar09988-RA, Ecar186…
Longevity regulating pathway - multiple species	A09150 Organismal Systems	15	814	57	7259	0.00116559	2.34676	Ecar18564-RA, Ecar16954-RA, Ecar14514-RA, Ecar04107-RA, Ecar06484-RA, Ecar07937-RA, Ecar11480-RA, Ecar08232-RA, Ecar19981-RA, Ecar04526-RA, Ecar05347-RA, Ecar13987-RA, Ecar19521-RA, Ecar07901-RA, Ecar19932-RA
Apoptosis - fly	A09140 Cellular Processes	20	814	87	7259	0.00123856	2.05004	Ecar12109-RA, Ecar05578-RA, Ecar17141-RA, Ecar07897-RA, Ecar02027-RA, Ecar14406-RA, Ecar14452-RA, Ecar02029-RA, Ecar04042-RA, Ecar19940-RA, Ecar14234-RA, Ecar09122-RA, Ecar00026-RA, Ecar06777-RA, Ecar12685-RA, Ecar04032-RA, Ecar06643-RA, Ecar15179-RA, Ecar06644-RA, Ecar16589-RA
Glycosaminoglycan binding proteins	A09180 Brite Hierarchies	17	814	70	7259	0.00148928	2.16572	Ecar00551-RA, Ecar04022-RA, Ecar04023-RA, Ecar04019-RA, Ecar16573-RA, Ecar04018-RA, Ecar13758-RA, Ecar02548-RA, Ecar07834-RA, Ecar14032-RA, Ecar13765-RA, Ecar14714-RA, Ecar04872-RA, Ecar13766-RA, Ecar04167-RA, Ecar02885-RA, Ecar13760-RA
Cholinergic synapse	A09150 Organismal Systems	22	814	102	7259	0.0017604	1.92342	Ecar06204-RA, Ecar17141-RA, Ecar01604-RA, Ecar15766-RA, Ecar10827-RA, Ecar18812-RA, Ecar11140-RA, Ecar02395-RA, Ecar01611-RA, Ecar07173-RA, Ecar14234-RA, Ecar01258-RA, Ecar17885-RA, Ecar09988-RA, Ecar18668-RA, Ecar11087-RA, Ecar07121-RA, Ecar03034-RA, Ecar11178-RA, Ecar11302-RA, Ecar03986-RA, Ecar06381-RA
Mucin type O-glycan biosynthesis	A09100 Metabolism	9	814	27	7259	0.00193467	2.97256	Ecar03886-RA, Ecar00791-RA, Ecar15091-RA, Ecar10479-RA, Ecar02565-RA, Ecar02978-RA, Ecar12498-RA, Ecar04758-RA, Ecar12792-RA
Estrogen signaling pathway	A09150 Organismal Systems	21	814	97	7259	0.00211214	1.93063	Ecar17141-RA, Ecar04067-RA, Ecar08433-RA, Ecar13506-RA, Ecar13733-RA, Ecar14663-RA, Ecar02379-RA, Ecar14662-RA, Ecar07173-RA, Ecar16370-RA, Ecar14234-RA, Ecar12230-RA, Ecar01670-RA, Ecar11696-RA, Ecar08073-RA, Ecar04984-RA, Ecar06643-RA, Ecar06644-RA, Ecar14245-RA, Ecar13428-RA, Ecar11845-RA
04625 C-type lectin receptor signaling pathway	A09150 Organismal Systems	19	814	85	7259	0.00229704	1.99337	Ecar17141-RA, Ecar04067-RA, Ecar08433-RA, Ecar13506-RA, Ecar13733-RA, Ecar14663-RA, Ecar02379-RA, Ecar14662-RA, Ecar07173-RA, Ecar16370-RA, Ecar14234-RA, Ecar12230-RA, Ecar01670-RA, Ecar11696-RA, Ecar08073-RA, Ecar04984-RA, Ecar14245-RA, Ecar13428-RA, Ecar11845-RA
Th17 cell differentiation	A09150 Organismal Systems	13	814	50	7259	0.00274183	2.3186	Ecar02518-RA, Ecar17141-RA, Ecar04067-RA, Ecar07111-RA, Ecar05705-RA, Ecar05706-RA, Ecar05700-RA, Ecar14234-RA, Ecar05711-RA, Ecar05707-RA, Ecar05714-RA, Ecar05715-RA, Ecar18857-RA
Prolactin signaling pathway	A09150 Organismal Systems	13	814	50	7259	0.00274183	2.3186	Ecar16791-RA, Ecar16790-RA, Ecar01823-RA, Ecar17141-RA, Ecar08699-RA, Ecar13041-RA, Ecar09441-RA, Ecar07173-RA, Ecar14234-RA, Ecar00886-RA, Ecar01125-RA, Ecar12038-RA, Ecar16796-RA
ECM-receptor interaction	A09130 Environmental Information Processing	14	814	56	7259	0.00284463	2.22942	Ecar04022-RA, Ecar04023-RA, Ecar04019-RA, Ecar16573-RA, Ecar04018-RA, Ecar13758-RA, Ecar14032-RA, Ecar13765-RA, Ecar14714-RA, Ecar13766-RA, Ecar04167-RA, Ecar13760-RA, Ecar13425-RA, Ecar13427-RA
Drug metabolism - other enzymes	A09100 Metabolism	17	814	76	7259	0.00379571	1.99475	Ecar01604-RA, Ecar10827-RA, Ecar18812-RA, Ecar01611-RA, Ecar19409-RA, Ecar07155-RA, Ecar18959-RA, Ecar11236-RA, Ecar07422-RA, Ecar18870-RA, Ecar18654-RA, Ecar07121-RA, Ecar03034-RA, Ecar07908-RA, Ecar13985-RA, Ecar08204-RA, Ecar07421-RA
PI3K-Akt signaling pathway	A09130 Environmental Information Processing	30	814	163	7259	0.00403766	1.64129	Ecar06802-RA, Ecar16791-RA, Ecar01823-RA, Ecar04023-RA, Ecar04019-RA, Ecar16573-RA, Ecar13758-RA, Ecar01258-RA, Ecar13766-RA, Ecar04167-RA, Ecar16902-RA, Ecar13760-RA, Ecar11178-RA, Ecar06644-RA, Ecar14226-RA, Ecar16790-RA, Ecar04022-RA, Ecar06801-RA, Ecar17141-RA, Ecar04018-RA, Ecar07026-RA, Ecar14234-RA, Ecar14032-RA, Ecar13765-RA, Ecar14714-RA, Ecar01125-RA, Ecar16796-RA, Ecar06643-RA, Ecar134…
Glycosphingolipid biosynthesis - lacto and neolacto series	A09100 Metabolism	9	814	30	7259	0.0043388	2.67531	Ecar15088-RA, Ecar10478-RA, Ecar01200-RA, Ecar01535-RA, Ecar10763-RA, Ecar15091-RA, Ecar10479-RA, Ecar01349-RA, Ecar03699-RA
Chromosome and associated proteins	A09180 Brite Hierarchies	114	814	824	7259	0.00775774	1.23376	Ecar04067-RA, Ecar02117-RA, Ecar12249-RA, Ecar05610-RA, Ecar13750-RA, Ecar14663-RA, Ecar14101-RA, Ecar15997-RA, Ecar13684-RA, Ecar13787-RA, Ecar01531-RA, Ecar04981-RA, Ecar12444-RA, Ecar16325-RA, Ecar16589-RA, Ecar19935-RA, Ecar13428-RA, Ecar18111-RA, Ecar18375-RA, Ecar15913-RA, Ecar17141-RA, Ecar13673-RA, Ecar07485-RA, Ecar15799-RA, Ecar14104-RA, Ecar09534-RA, Ecar11480-RA, Ecar03912-RA, Ecar149…
Nuclear receptors	A09180 Brite Hierarchies	10	814	39	7259	0.00911538	2.28659	Ecar06802-RA, Ecar06801-RA, Ecar04042-RA, Ecar07026-RA, Ecar10661-RA, Ecar03555-RA, Ecar10660-RA, Ecar03559-RA, Ecar03558-RA, Ecar10663-RA
Adherens junction	A09140 Cellular Processes	18	814	90	7259	0.010026	1.78354	Ecar18111-RA, Ecar20251-RA, Ecar17141-RA, Ecar12603-RA, Ecar07111-RA, Ecar17432-RA, Ecar07159-RA, Ecar15799-RA, Ecar10234-RA, Ecar10235-RA, Ecar07173-RA, Ecar14234-RA, Ecar19250-RA, Ecar04981-RA, Ecar12511-RA, Ecar06643-RA, Ecar06644-RA, Ecar18857-RA
Cell adhesion molecules	A09180 Brite Hierarchies	13	814	58	7259	0.0105047	1.99879	Ecar00908-RA, Ecar00312-RA, Ecar00227-RA, Ecar00464-RA, Ecar00369-RA, Ecar01319-RA, Ecar01318-RA, Ecar10154-RA, Ecar00344-RA, Ecar00053-RA, Ecar02106-RA, Ecar00395-RA, Ecar00397-RA
Neutrophil extracellular trap formation	A09150 Organismal Systems	19	814	98	7259	0.011565	1.72894	Ecar18111-RA, Ecar20251-RA, Ecar17141-RA, Ecar12603-RA, Ecar05741-RA, Ecar17432-RA, Ecar07159-RA, Ecar15799-RA, Ecar11370-RA, Ecar07173-RA, Ecar14234-RA, Ecar11480-RA, Ecar19250-RA, Ecar04981-RA, Ecar12511-RA, Ecar19521-RA, Ecar14896-RA, Ecar14897-RA, Ecar19932-RA
Other types of O-glycan biosynthesis	A09100 Metabolism	11	814	47	7259	0.0129754	2.08712	Ecar10478-RA, Ecar03886-RA, Ecar00791-RA, Ecar15091-RA, Ecar10479-RA, Ecar02565-RA, Ecar02978-RA, Ecar01349-RA, Ecar12498-RA, Ecar04758-RA, Ecar12792-RA
Inflammatory mediator regulation of TRP channels	A09150 Organismal Systems	19	814	100	7259	0.0142654	1.69436	Ecar04067-RA, Ecar08433-RA, Ecar11140-RA, Ecar13506-RA, Ecar13733-RA, Ecar14663-RA, Ecar02379-RA, Ecar14662-RA, Ecar07173-RA, Ecar16370-RA, Ecar12230-RA, Ecar01670-RA, Ecar11696-RA, Ecar08073-RA, Ecar04984-RA, Ecar03986-RA, Ecar14245-RA, Ecar13428-RA, Ecar11845-RA
Development and regeneration	A09150 Organismal Systems	46	814	298	7259	0.0143694	1.37656	Ecar06204-RA, Ecar12325-RA, Ecar04067-RA, Ecar07111-RA, Ecar02117-RA, Ecar12249-RA, Ecar12096-RA, Ecar17411-RA, Ecar12208-RA, Ecar07173-RA, Ecar00516-RA, Ecar09122-RA, Ecar18959-RA, Ecar13684-RA, Ecar02469-RA, Ecar00345-RA, Ecar10707-RA, Ecar12062-RA, Ecar07853-RA, Ecar01623-RA, Ecar15179-RA, Ecar06776-RA, Ecar06644-RA, Ecar03986-RA, Ecar17141-RA, Ecar13403-RA, Ecar18562-RA, Ecar14452-RA, Ecar012…
Neurotrophin signaling pathway	A09150 Organismal Systems	20	814	107	7259	0.0144441	1.66686	Ecar17141-RA, Ecar04067-RA, Ecar08433-RA, Ecar11140-RA, Ecar13506-RA, Ecar13733-RA, Ecar14663-RA, Ecar02379-RA, Ecar14662-RA, Ecar16370-RA, Ecar14234-RA, Ecar12230-RA, Ecar01670-RA, Ecar11696-RA, Ecar08073-RA, Ecar04984-RA, Ecar03986-RA, Ecar14245-RA, Ecar13428-RA, Ecar11845-RA
Ion channels	A09180 Brite Hierarchies	48	814	315	7259	0.0157636	1.35889	Ecar06204-RA, Ecar12302-RA, Ecar12002-RA, Ecar16787-RA, Ecar00715-RA, Ecar08106-RA, Ecar14848-RA, Ecar12000-RA, Ecar06489-RA, Ecar12671-RA, Ecar11370-RA, Ecar11187-RA, Ecar08233-RA, Ecar04595-RA, Ecar10158-RA, Ecar04144-RA, Ecar03120-RA, Ecar13502-RA, Ecar11302-RA, Ecar08745-RA, Ecar14897-RA, Ecar08743-RA, Ecar11895-RA, Ecar05258-RA, Ecar15766-RA, Ecar08109-RA, Ecar10762-RA, Ecar04968-RA, Ecar123…
Signaling molecules and interaction	A09130 Environmental Information Processing	42	814	270	7259	0.0166284	1.3872	Ecar16787-RA, Ecar04023-RA, Ecar03099-RA, Ecar04019-RA, Ecar16573-RA, Ecar13758-RA, Ecar07111-RA, Ecar18714-RA, Ecar00536-RA, Ecar04595-RA, Ecar00345-RA, Ecar10158-RA, Ecar13766-RA, Ecar04167-RA, Ecar03120-RA, Ecar13502-RA, Ecar03724-RA, Ecar13760-RA, Ecar03961-RA, Ecar08745-RA, Ecar08743-RA, Ecar13919-RA, Ecar04022-RA, Ecar00609-RA, Ecar05258-RA, Ecar04968-RA, Ecar04018-RA, Ecar03344-RA, Ecar191…
Parathyroid hormone synthesis, secretion and action	A09150 Organismal Systems	20	814	109	7259	0.0175244	1.63627	Ecar02518-RA, Ecar11868-RA, Ecar06802-RA, Ecar06801-RA, Ecar17141-RA, Ecar12300-RA, Ecar07026-RA, Ecar05705-RA, Ecar05706-RA, Ecar05700-RA, Ecar14234-RA, Ecar05711-RA, Ecar05707-RA, Ecar10865-RA, Ecar01675-RA, Ecar06643-RA, Ecar05714-RA, Ecar05715-RA, Ecar06644-RA, Ecar11862-RA
Insect hormone biosynthesis	A09100 Metabolism	8	814	31	7259	0.0181877	2.30134	Ecar01604-RA, Ecar02189-RA, Ecar18812-RA, Ecar00329-RA, Ecar13997-RA, Ecar07121-RA, Ecar02668-RA, Ecar03034-RA
Glycosylphosphatidylinositol (GPI)-anchored proteins	A09180 Brite Hierarchies	15	814	76	7259	0.019984	1.76007	Ecar00551-RA, Ecar01604-RA, Ecar10827-RA, Ecar18812-RA, Ecar02548-RA, Ecar01611-RA, Ecar01078-RA, Ecar08606-RA, Ecar07834-RA, Ecar11806-RA, Ecar04872-RA, Ecar02885-RA, Ecar07121-RA, Ecar03034-RA, Ecar06381-RA
Circadian rhythm - fly	A09150 Organismal Systems	5	814	15	7259	0.0201314	2.97256	Ecar04991-RA, Ecar11989-RA, Ecar04056-RA, Ecar02952-RA, Ecar10692-RA
mRNA surveillance pathway	A09120 Genetic Information Processing	15	814	77	7259	0.0223406	1.73721	Ecar12482-RA, Ecar13403-RA, Ecar13603-RA, Ecar16653-RA, Ecar00516-RA, Ecar10346-RA, Ecar10345-RA, Ecar02469-RA, Ecar03124-RA, Ecar17815-RA, Ecar06341-RA, Ecar12885-RA, Ecar06776-RA, Ecar10284-RA, Ecar06344-RA
Glycerophospholipid metabolism	A09100 Metabolism	17	814	91	7259	0.0230881	1.66594	Ecar04067-RA, Ecar01604-RA, Ecar09752-RA, Ecar10827-RA, Ecar12710-RA, Ecar18812-RA, Ecar11875-RA, Ecar16185-RA, Ecar01611-RA, Ecar15962-RA, Ecar14435-RA, Ecar13206-RA, Ecar13121-RA, Ecar17877-RA, Ecar07121-RA, Ecar03034-RA, Ecar06381-RA
Cell cycle	A09140 Cellular Processes	19	814	105	7259	0.0231966	1.61368	Ecar16791-RA, Ecar16790-RA, Ecar01823-RA, Ecar13319-RA, Ecar05610-RA, Ecar13399-RA, Ecar11480-RA, Ecar01125-RA, Ecar13382-RA, Ecar16796-RA, Ecar14098-RA, Ecar12439-RA, Ecar19521-RA, Ecar13318-RA, Ecar16589-RA, Ecar03573-RA, Ecar03830-RA, Ecar14877-RA, Ecar19932-RA
Progesterone-mediated oocyte maturation	A09150 Organismal Systems	13	814	66	7259	0.0295398	1.75651	Ecar17141-RA, Ecar13319-RA, Ecar08790-RA, Ecar05610-RA, Ecar17411-RA, Ecar14234-RA, Ecar14098-RA, Ecar12439-RA, Ecar13318-RA, Ecar03573-RA, Ecar03830-RA, Ecar14877-RA, Ecar18744-RA
Cytochrome P450	A09180 Brite Hierarchies	9	814	40	7259	0.0299948	2.00648	Ecar07306-RA, Ecar07429-RA, Ecar10827-RA, Ecar00588-RA, Ecar00329-RA, Ecar13997-RA, Ecar07121-RA, Ecar14865-RA, Ecar03034-RA
Galactose metabolism	A09100 Metabolism	9	814	40	7259	0.0299948	2.00648	Ecar10478-RA, Ecar00886-RA, Ecar08699-RA, Ecar15091-RA, Ecar10479-RA, Ecar12038-RA, Ecar13041-RA, Ecar01349-RA, Ecar09441-RA
Signaling proteins	A09190 Not Included in Pathway or Brite	7	814	28	7259	0.0312713	2.22942	Ecar01747-RA, Ecar01226-RA, Ecar07757-RA, Ecar01675-RA, Ecar01353-RA, Ecar07671-RA, Ecar06205-RA
Hippo signaling pathway - fly	A09130 Environmental Information Processing	16	814	88	7259	0.0339242	1.6214	Ecar18111-RA, Ecar05064-RA, Ecar20251-RA, Ecar12603-RA, Ecar11764-RA, Ecar17432-RA, Ecar07159-RA, Ecar15799-RA, Ecar19941-RA, Ecar01319-RA, Ecar01318-RA, Ecar19250-RA, Ecar04593-RA, Ecar03912-RA, Ecar04981-RA, Ecar12511-RA
G protein-coupled receptors	A09180 Brite Hierarchies	20	814	117	7259	0.0352048	1.52439	Ecar13919-RA, Ecar04702-RA, Ecar03099-RA, Ecar19863-RA, Ecar06962-RA, Ecar02597-RA, Ecar18714-RA, Ecar18273-RA, Ecar15904-RA, Ecar03344-RA, Ecar18860-RA, Ecar19127-RA, Ecar04464-RA, Ecar18662-RA, Ecar00730-RA, Ecar00975-RA, Ecar18893-RA, Ecar03961-RA, Ecar05698-RA, Ecar18610-RA
Phosphatidylinositol signaling system	A09130 Environmental Information Processing	16	814	89	7259	0.0372338	1.60318	Ecar04067-RA, Ecar08433-RA, Ecar13506-RA, Ecar13733-RA, Ecar14663-RA, Ecar02379-RA, Ecar14662-RA, Ecar16370-RA, Ecar12230-RA, Ecar01670-RA, Ecar11696-RA, Ecar08073-RA, Ecar04984-RA, Ecar14245-RA, Ecar13428-RA, Ecar11845-RA
Leukocyte transendothelial migration	A09150 Organismal Systems	14	814	75	7259	0.0372454	1.66464	Ecar18111-RA, Ecar20251-RA, Ecar12603-RA, Ecar01253-RA, Ecar17432-RA, Ecar07159-RA, Ecar15799-RA, Ecar03211-RA, Ecar00293-RA, Ecar15426-RA, Ecar19250-RA, Ecar04981-RA, Ecar12511-RA, Ecar01754-RA
Antigen processing and presentation	A09150 Organismal Systems	7	814	29	7259	0.0373722	2.15255	Ecar07834-RA, Ecar00551-RA, Ecar11806-RA, Ecar04872-RA, Ecar02885-RA, Ecar02548-RA, Ecar08606-RA
Hedgehog signaling pathway	A09130 Environmental Information Processing	10	814	48	7259	0.0373788	1.85785	Ecar16791-RA, Ecar16790-RA, Ecar01823-RA, Ecar01125-RA, Ecar12300-RA, Ecar16942-RA, Ecar03624-RA, Ecar16796-RA, Ecar01675-RA, Ecar17470-RA
FoxO signaling pathway	A09130 Environmental Information Processing	19	814	111	7259	0.0389265	1.52645	Ecar16791-RA, Ecar16790-RA, Ecar01823-RA, Ecar17141-RA, Ecar07111-RA, Ecar05610-RA, Ecar04107-RA, Ecar14234-RA, Ecar01125-RA, Ecar16796-RA, Ecar14098-RA, Ecar12439-RA, Ecar13987-RA, Ecar06643-RA, Ecar06644-RA, Ecar03573-RA, Ecar03830-RA, Ecar14877-RA, Ecar18857-RA
Xenobiotics biodegradation and metabolism	A09100 Metabolism	17	814	98	7259	0.0438702	1.54695	Ecar01604-RA, Ecar10827-RA, Ecar18812-RA, Ecar01611-RA, Ecar19409-RA, Ecar07155-RA, Ecar18959-RA, Ecar11236-RA, Ecar07422-RA, Ecar18870-RA, Ecar18654-RA, Ecar07121-RA, Ecar03034-RA, Ecar07908-RA, Ecar13985-RA, Ecar08204-RA, Ecar07421-RA
Metabolism of terpenoids and polyketides	A09100 Metabolism	11	814	57	7259	0.0492364	1.72096	Ecar07501-RA, Ecar01604-RA, Ecar02189-RA, Ecar18812-RA, Ecar01280-RA, Ecar00329-RA, Ecar18980-RA, Ecar13997-RA, Ecar07121-RA, Ecar02668-RA, Ecar03034-RA
