# Supplementary material for: The Genome Architecture of the Copepod Eurytemora carolleeae — the Highly Invasive Atlantic Clade of the Eurytemora affinis Species Complex
Source: Genomics Proteomics Bioinformatics. 2024 Sep 27;22(5):qzae066. doi: 10.1093/gpbjnl/qzae066 (PMC11706791; doi:10.1093/gpbjnl/qzae066)
Supplement: qzae066_Supplementary_Data [file qzae066_supplementary_data.zip › Table S7-done.xlsx]

## Sheet: Sheet1
Table S7 Non-coding RNA genes identified in the Eurytemora carolleeae genome
Note: miRNA, microRNA; tRNA, transfer RNA.
Type	Count	Average length	Total length
miRNA	31	106.68	3307
tRNA	1574	74.76	117680
C/D box	86	161.62	13899
H/ACA box	10	149	1490
Splicing	279	141.97	39611
18S rRNA	35	407.54	14264
28S rRNA	101	187.29	18916
5.8S rRNA	7	111.57	781
5S rRNA	303	100.42	30428
