# Supplementary material for: The Genome Architecture of the Copepod Eurytemora carolleeae — the Highly Invasive Atlantic Clade of the Eurytemora affinis Species Complex
Source: Genomics Proteomics Bioinformatics. 2024 Sep 27;22(5):qzae066. doi: 10.1093/gpbjnl/qzae066 (PMC11706791; doi:10.1093/gpbjnl/qzae066)
Supplement: qzae066_Supplementary_Data [file qzae066_supplementary_data.zip › Table S4-done.xlsx]

## Sheet: Sheet1
Table S4 Statistics of predicted protein-coding gene in the Eurytemora carolleeae genome
Note: mRNA, messenger RNA; UTR, untranslated region; CDS, coding sequence.
Statistics	Number
Number of gene	20262
Number of mRNA	20262
Number of mRNAs with UTR both sides	2255
Number of mRNAs with at least one UTR	8989
Number of CDS	20262
Number of exon	221828
Number of five prime UTR	5660
Number of three prime UTR	5584
Number of exon in CDS	217263
Number of exon in five prime UTR	8588
Number of exon in three prime UTR	7115
Number of intron in CDS	197001
Number of intron in exon	201566
Number of intron in five prime UTR	2928
Number of intron in three prime UTR	1531
Number of gene overlapping	1287
Number of single exon gene	400
Number of single exon mRNA	400
Mean mRNAs per gene	1
Mean CDSs per mRNA	1
Mean exons per mRNA	10.9
Mean five prime UTRs per mRNA	0.3
Mean three prime UTRs per mRNA	0.3
Mean exons per CDS	10.7
Mean exons per five prime UTR	1.5
Mean exons per three prime UTR	1.3
Mean introns in CDSs per mRNA	9.7
Mean introns in exons per mRNA	9.9
Mean introns in five prime UTRs per mRNA	0.1
Mean introns in three prime UTRs per mRNA	0.1
Total gene length	261627029
Total mRNA length	261627029
Total CDS length	29312652
Total exon length	34644540
Total five prime UTR length	1051138
Total three prime UTR length	4280750
Total intron length per CDS	221625166
Total intron length per exon	226982489
Total intron length per five prime UTR	4164800
Total intron length per three prime UTR	1032115
Mean gene length	12912
Mean mRNA length	12912
Mean CDS length	1446
Mean exon length	156
Mean five prime UTR length	185
Mean three prime UTR length	766
Mean CDS piece length	134
Mean five prime UTR piece length	122
Mean three prime UTR piece length	601
Mean intron in CDS length	1124
Mean intron in exon length	1126
Mean intron in five prime UTR length	1422
Mean intron in three prime UTR length	674
Longest gene	165666
Longest mRNA	165666
Longest CDS	30831
Longest exon	11433
Longest five prime UTR	6232
Longest three prime UTR	5475
Longest CDS piece	11433
Longest five prime UTR piece	5650
Longest three prime UTR piece	5253
Longest intron into CDS part	154045
Longest intron into exon part	154045
Longest intron into five prime UTR part	23376
Longest intron into three prime UTR part	11089
Shortest gene	165
Shortest mRNA	165
Shortest CDS	153
Shortest exon	1
Shortest five prime UTR	1
Shortest three prime UTR	1
Shortest CDS piece	1
Shortest five prime UTR piece	1
Shortest three prime UTR piece	1
Shortest intron into CDS part	4
Shortest intron into exon part	4
Shortest intron into five prime UTR part	4
Shortest intron into three prime UTR part	20
