# Supplementary material for: The Genome Architecture of the Copepod Eurytemora carolleeae — the Highly Invasive Atlantic Clade of the Eurytemora affinis Species Complex
Source: Genomics Proteomics Bioinformatics. 2024 Sep 27;22(5):qzae066. doi: 10.1093/gpbjnl/qzae066 (PMC11706791; doi:10.1093/gpbjnl/qzae066)
Supplement: qzae066_Supplementary_Data [file qzae066_supplementary_data.zip › Table S5-done.xlsx]

## Sheet: Sheet1
Table S5 Functional annotation of protein-coding genes in the Eurytemora carolleeae genome
Note: RefSeq, NCBI Reference Sequence Database; Eaff, Eurytemora affinis genome assembly; GO, Gene Ontology; KEGG, Kyoto Encyclopedia of Genes and Genomes; COG, Clusters of Orthologous Genes; EggNOG, Evolutionary genealogy of genes: Non-supervised Orthologous Groups; Pfam, Protein families.
Database	Gene number	Percentage (%)
Combined annotation	20259	99.99
RefSeq	20086	99.13
UniProtKB/Swiss-Prot	19753	97.49
Eaff (GCF_000591075.1)	20239	99.89
GO	7393	36.49
KEGG	6267	30.93
COG	9761	48.17
EggNOG	10044	49.57
Pfam	9739	48.07
