# Supplementary material for: The Genome Architecture of the Copepod Eurytemora carolleeae — the Highly Invasive Atlantic Clade of the Eurytemora affinis Species Complex
Source: Genomics Proteomics Bioinformatics. 2024 Sep 27;22(5):qzae066. doi: 10.1093/gpbjnl/qzae066 (PMC11706791; doi:10.1093/gpbjnl/qzae066)
Supplement: qzae066_Supplementary_Data [file qzae066_supplementary_data.zip › Table S10-done.xlsx]

## Sheet: Sheet1
Table S10 Contracted genes in the Eurytemora carolleeae genome
Gene ID	RefSeq_accession	RefSeq_function	UniProtKB_accession	UniProtKB_function	Eaff_accession	Eaff_function	Biological_Process	Molecular_Function	Cellular_Component	KEGG_pathway	KEGG_ko	COG_key	COG_category	eggNOG	Pfam
Ecar00209-RA	XP_023337627.1	protein Skeletor, isoforms B/C-like [Eurytemora affinis]	A0A553PTQ5	Protein Skeletor OS=Tigriopus californicus OX=6832 PE=4 SV=1	XP_023337627.1	protein Skeletor, isoforms B/C-like [Eurytemora affinis]	microtubule cytoskeleton organization(GO:0000226);organelle organization(GO:0006996);cytoskeleton organization(GO:0007010);microtubule-based process(GO:0007017);cell cycle(GO:0007049);spindle organization(GO:0007051);biological_process(GO:0008150);cellular process(GO:0009987);cellular component organization(GO:0016043);cell cycle process(GO:0022402);cellular component assembly(GO:0022607);cellula…	molecular_function(GO:0003674);structural molecule activity(GO:0005198)	cellular_component(GO:0005575);intracellular(GO:0005622);cell(GO:0005623);nucleus(GO:0005634);chromosome(GO:0005694);polytene chromosome(GO:0005700);organelle(GO:0043226);membrane-bounded organelle(GO:0043227);non-membrane-bounded organelle(GO:0043228);intracellular organelle(GO:0043229);intracellular membrane-bounded organelle(GO:0043231);intracellular non-membrane-bounded organelle(GO:0043232);…	NA	NA	D	Cell cycle control, cell division, chromosome partitioning	KOG4731@1|root,KOG4731@2759|Eukaryota,39880@33154|Opisthokonta,3BIZD@33208|Metazoa,3CZ8K@33213|Bilateria,41TH5@6656|Arthropoda,3SJFF@50557|Insecta,4507P@7147|Diptera,45DWP@7148|Nematocera	DM13(PF10517.12) Electron transfer DM13
Ecar00273-RA	XP_023341475.1	neuromedin-U receptor 1-like [Eurytemora affinis]	A0A0K2V4A5	Ovule protein OS=Lepeophtheirus salmonis OX=72036 GN=Ethr {ECO:0000313|EMBL:CDW44801.1} PE=3 SV=1	XP_023341475.1	neuromedin-U receptor 1-like [Eurytemora affinis]	cell communication(GO:0007154);signal transduction(GO:0007165);G protein-coupled receptor signaling pathway(GO:0007186);biological_process(GO:0008150);response to endogenous stimulus(GO:0009719);response to hormone(GO:0009725);hormone-mediated signaling pathway(GO:0009755);cellular process(GO:0009987);response to organic substance(GO:0010033);signaling(GO:0023052);cellular response to hormone sti…	molecular_function(GO:0003674);transmembrane signaling receptor activity(GO:0004888);G protein-coupled receptor activity(GO:0004930);signaling receptor activity(GO:0038023);ecdysis-triggering hormone receptor activity(GO:0042654);molecular transducer activity(GO:0060089)	NA	Calcium signaling pathway(map04020);cAMP signaling pathway(map04024);Neuroactive ligand-receptor interaction(map04080)	NA	T	Signal transduction mechanisms	KOG3656@1|root,KOG3656@2759|Eukaryota,38F15@33154|Opisthokonta,3BFHW@33208|Metazoa,3CWBI@33213|Bilateria,41VK3@6656|Arthropoda,3SHJS@50557|Insecta,451XK@7147|Diptera,45JX1@7148|Nematocera	7tm_1(PF00001.24) 7 transmembrane receptor (rhodopsin family)
Ecar00297-RA	XP_023340455.1	lachesin-like, partial [Eurytemora affinis]	A0A553PL02	Lachesin OS=Tigriopus californicus OX=6832 PE=4 SV=1	XP_023340455.1	lachesin-like, partial [Eurytemora affinis]	tissue homeostasis(GO:0001894);morphogenesis of an epithelium(GO:0002009);heart morphogenesis(GO:0003007);cell-cell junction assembly(GO:0007043);cell adhesion(GO:0007155);homophilic cell adhesion via plasma membrane adhesion molecules(GO:0007156);multicellular organism development(GO:0007275);open tracheal system development(GO:0007424);heart development(GO:0007507);biological_process(GO:0008150…	molecular_function(GO:0003674);binding(GO:0005488);protein binding(GO:0005515);identical protein binding(GO:0042802);protein homodimerization activity(GO:0042803);protein dimerization activity(GO:0046983)	cellular_component(GO:0005575);cell-cell junction(GO:0005911);septate junction(GO:0005918);cell junction(GO:0030054);apical junction complex(GO:0043296);tight junction(GO:0070160)	NA	NA	T	Signal transduction mechanisms	KOG3510@1|root,KOG3510@2759|Eukaryota,39WE2@33154|Opisthokonta,3BF30@33208|Metazoa,3D1GZ@33213|Bilateria,41XYJ@6656|Arthropoda,3SG4T@50557|Insecta,3E7EJ@33342|Paraneoptera	Ig_3(PF13927.9) Immunoglobulin domain
Ecar00594-RA	XP_023344408.1	cytochrome P450 2C15-like [Eurytemora affinis]	A0A8B0MC18	Cytochrome c oxidase subunit 1 OS=Eurytemora affinis OX=88015 PE=2 SV=1	XP_023344408.1	cytochrome P450 2C15-like [Eurytemora affinis]	lipid metabolic process(GO:0006629);sesquiterpenoid metabolic process(GO:0006714);juvenile hormone metabolic process(GO:0006716);juvenile hormone biosynthetic process(GO:0006718);isoprenoid metabolic process(GO:0006720);terpenoid metabolic process(GO:0006721);multicellular organism development(GO:0007275);metamorphosis(GO:0007552);biological_process(GO:0008150);metabolic process(GO:0008152);isopr…	molecular_function(GO:0003674);catalytic activity(GO:0003824);monooxygenase activity(GO:0004497);oxidoreductase activity(GO:0016491);oxidoreductase activity, acting on paired donors, with incorporation or reduction of molecular oxygen(GO:0016705);oxidoreductase activity, acting on paired donors, with incorporation or reduction of molecular oxygen, NAD(P)H as one donor, and incorporation of one at…	NA	Steroid hormone biosynthesis(map00140);Arachidonic acid metabolism(map00590);Linoleic acid metabolism(map00591);Insect hormone biosynthesis(map00981);Metabolic pathways (map01100);Longevity regulating pathway - worm(map04212);Serotonergic synapse(map04726);Inflammatory mediator regulation of TRP channels(map04750);Ovarian steroidogenesis(map04913)	cytochrome P450 family 2 subfamily J(ko:K07418,EC:1.14.14.1 1.14.14.73 1.14.14.74 1.14.14.75);26-hydroxylase(ko:K14985,EC:1.14.-.-)	Q	Secondary metabolites biosynthesis, transport and catabolism	COG2124@1|root,KOG0156@2759|Eukaryota,38BSU@33154|Opisthokonta,3BC78@33208|Metazoa,3CRSA@33213|Bilateria,41YFR@6656|Arthropoda,3SGVT@50557|Insecta,456A8@7147|Diptera,45HH2@7148|Nematocera	p450(PF00067.25) Cytochrome P450
Ecar00521-RA	XP_023321752.1	serine/threonine-protein kinase SIK2-like [Eurytemora affinis]	A0A1Y1NGV5	Protein kinase domain-containing protein OS=Photinus pyralis OX=7054 PE=4 SV=1	XP_023321752.1	serine/threonine-protein kinase SIK2-like [Eurytemora affinis]	negative regulation of transcription by RNA polymerase II(GO:0000122);regulation of sodium ion transport(GO:0002028);regulation of carbohydrate metabolic process(GO:0006109);regulation of gluconeogenesis(GO:0006111);regulation of transcription, DNA-templated(GO:0006355);regulation of transcription by RNA polymerase II(GO:0006357);cellular protein modification process(GO:0006464);protein phosphory…	nucleotide binding(GO:0000166);magnesium ion binding(GO:0000287);molecular_function(GO:0003674);catalytic activity(GO:0003824);protein kinase activity(GO:0004672);protein serine/threonine kinase activity(GO:0004674);binding(GO:0005488);protein binding(GO:0005515);ATP binding(GO:0005524);transcription factor binding(GO:0008134);cAMP response element binding protein binding(GO:0008140);drug binding…	cellular_component(GO:0005575);intracellular(GO:0005622);cell(GO:0005623);nucleus(GO:0005634);cytoplasm(GO:0005737);cytosol(GO:0005829);organelle(GO:0043226);membrane-bounded organelle(GO:0043227);intracellular organelle(GO:0043229);intracellular membrane-bounded organelle(GO:0043231);intracellular part(GO:0044424);cytoplasmic part(GO:0044444);cell part(GO:0044464)	Glucagon signaling pathway(map04922)	NA	T	Signal transduction mechanisms	KOG0586@1|root,KOG0586@2759|Eukaryota,38CXP@33154|Opisthokonta,3BECE@33208|Metazoa,3CXPY@33213|Bilateria,41UXE@6656|Arthropoda,3SHSW@50557|Insecta	PK_Tyr_Ser-Thr(PF07714.20) Protein tyrosine and serine/threonine kinase;Pkinase(PF00069.28) Protein kinase domain;Kinase-like(PF14531.9) Kinase-like
Ecar00611-RA	XP_023343107.1	peptidyl-prolyl cis-trans isomerase [Eurytemora affinis]	A0A7R9IKL8	Peptidyl-prolyl cis-trans isomerase OS=Timema tahoe OX=61484 PE=3 SV=1	XP_023343107.1	peptidyl-prolyl cis-trans isomerase [Eurytemora affinis]	response to reactive oxygen species(GO:0000302);protein peptidyl-prolyl isomerization(GO:0000413);regulation of oxidative phosphorylation(GO:0002082);response to ischemia(GO:0002931);regulation of nucleotide metabolic process(GO:0006140);cellular protein modification process(GO:0006464);nitrogen compound metabolic process(GO:0006807);transport(GO:0006810);mitochondrial transport(GO:0006839);apopt…	molecular_function(GO:0003674);peptidyl-prolyl cis-trans isomerase activity(GO:0003755);catalytic activity(GO:0003824);binding(GO:0005488);drug binding(GO:0008144);cyclosporin A binding(GO:0016018);isomerase activity(GO:0016853);cis-trans isomerase activity(GO:0016859);amide binding(GO:0033218);peptide binding(GO:0042277);catalytic activity, acting on a protein(GO:0140096)	cellular_component(GO:0005575);intracellular(GO:0005622);cell(GO:0005623);cytoplasm(GO:0005737);mitochondrion(GO:0005739);mitochondrial envelope(GO:0005740);mitochondrial inner membrane(GO:0005743);mitochondrial permeability transition pore complex(GO:0005757);mitochondrial matrix(GO:0005759);membrane(GO:0016020);integral component of membrane(GO:0016021);organelle inner membrane(GO:0019866);orga…	Calcium signaling pathway(map04020);cGMP-PKG signaling pathway(map04022);Parkinson disease(map05012);Huntington disease(map05016);Toxoplasmosis(map05145)	peptidyl-prolyl isomerase F (cyclophilin D)(ko:K09565,EC:5.2.1.8)	O	Posttranslational modification, protein turnover, chaperones	COG0652@1|root,KOG0865@2759|Eukaryota,38FFS@33154|Opisthokonta,3B9YC@33208|Metazoa,3D1XY@33213|Bilateria,480P6@7711|Chordata	Pro_isomerase(PF00160.24) Cyclophilin type peptidyl-prolyl cis-trans isomerase/CLD
Ecar00614-RA	XP_023342838.1	serine-arginine protein 55-like [Eurytemora affinis]	A0A8T0FW11	Elongation of very long chain fatty acids protein OS=Argiope bruennichi OX=94029 PE=3 SV=1	XP_023342838.1	serine-arginine protein 55-like [Eurytemora affinis]	reproduction(GO:0000003);cell cycle checkpoint(GO:0000075);spliceosomal complex assembly(GO:0000245);mitotic cell cycle(GO:0000278);RNA splicing, via transesterification reactions(GO:0000375);RNA splicing, via transesterification reactions with bulged adenosine as nucleophile(GO:0000377);alternative mRNA splicing, via spliceosome(GO:0000380);regulation of alternative mRNA splicing, via spliceosom…	molecular_function(GO:0003674);nucleic acid binding(GO:0003676);RNA binding(GO:0003723);mRNA binding(GO:0003729);binding(GO:0005488);protein binding(GO:0005515);enzyme binding(GO:0019899);kinase binding(GO:0019900);protein kinase binding(GO:0019901);protein domain specific binding(GO:0019904);pre-mRNA binding(GO:0036002);protein kinase B binding(GO:0043422);RS domain binding(GO:0050733);organic c…	chromatin(GO:0000785);cellular_component(GO:0005575);intracellular(GO:0005622);cell(GO:0005623);nucleus(GO:0005634);nucleoplasm(GO:0005654);chromosome(GO:0005694);polytene chromosome(GO:0005700);nucleolus(GO:0005730);cytoplasm(GO:0005737);cytosol(GO:0005829);nuclear body(GO:0016604);nuclear speck(GO:0016607);membrane-enclosed lumen(GO:0031974);nuclear lumen(GO:0031981);transcriptionally active ch…	Spliceosome(map03040);Herpes simplex virus 1 infection(map05168)	splicing factor, arginine/serine-rich 4/5/6(ko:K12893)	A	RNA processing and modification	COG0724@1|root,KOG0106@2759|Eukaryota,38CEH@33154|Opisthokonta,3BBIK@33208|Metazoa,3CUHJ@33213|Bilateria,41U29@6656|Arthropoda	RRM_1(PF00076.25) RNA recognition motif. (a.k.a. RRM, RBD, or RNP domain)
Ecar00566-RA	XP_023345286.1	b(0,+)-type amino acid transporter 1-like [Eurytemora affinis]	A0A553N785	B(0,+)-type amino acid transporter 1-like OS=Tigriopus californicus OX=6832 PE=4 SV=1	XP_023345286.1	b(0,+)-type amino acid transporter 1-like [Eurytemora affinis]	sulfur amino acid transport(GO:0000101);amino acid transmembrane transport(GO:0003333);transport(GO:0006810);ion transport(GO:0006811);anion transport(GO:0006820);amino acid transport(GO:0006865);biological_process(GO:0008150);organic anion transport(GO:0015711);neutral amino acid transport(GO:0015804);L-amino acid transport(GO:0015807);L-cystine transport(GO:0015811);organic acid transport(GO:00…	sulfur amino acid transmembrane transporter activity(GO:0000099);molecular_function(GO:0003674);antigen binding(GO:0003823);transporter activity(GO:0005215);organic acid transmembrane transporter activity(GO:0005342);binding(GO:0005488);anion transmembrane transporter activity(GO:0008509);organic anion transmembrane transporter activity(GO:0008514);ion transmembrane transporter activity(GO:001507…	cellular_component(GO:0005575);cell(GO:0005623);plasma membrane(GO:0005886);brush border(GO:0005903);membrane(GO:0016020);apical plasma membrane(GO:0016324);cell projection membrane(GO:0031253);brush border membrane(GO:0031526);cell projection(GO:0042995);membrane part(GO:0044425);plasma membrane part(GO:0044459);cell projection part(GO:0044463);cell part(GO:0044464);apical part of cell(GO:004517…	Protein digestion and absorption(map04974)	solute carrier family 7 (L-type amino acid transporter), member 9(ko:K13868)	E	Amino acid transport and metabolism	COG0531@1|root,KOG1287@2759|Eukaryota,38BBK@33154|Opisthokonta,3B9U2@33208|Metazoa,3CX7X@33213|Bilateria,41XQG@6656|Arthropoda,3SKGW@50557|Insecta	AA_permease(PF00324.24) Amino acid permease;AA_permease_2(PF13520.9) Amino acid permease
Ecar00774-RA	XP_023341891.1	cytochrome P450 2J6-like isoform X1 [Eurytemora affinis]	A0A8B0MFN0	NADH-ubiquinone oxidoreductase chain 6 OS=Eurytemora affinis OX=88015 PE=2 SV=1	XP_023341891.1	cytochrome P450 2J6-like isoform X1 [Eurytemora affinis]	NA	NA	NA	NA	cytochrome P450 family 2 subfamily K(ko:K17854)	Q	Secondary metabolites biosynthesis, transport and catabolism	COG2124@1|root,KOG0156@2759|Eukaryota,38BSU@33154|Opisthokonta,3BC78@33208|Metazoa,3CRSA@33213|Bilateria,489AB@7711|Chordata,48YCB@7742|Vertebrata	p450(PF00067.25) Cytochrome P450
Ecar00838-RA	XP_023343097.1	lysosomal alpha-mannosidase-like, partial [Eurytemora affinis]	A0A499FU22	alpha-mannosidase OS=Anopheles arabiensis OX=7173 PE=3 SV=1	XP_023343097.1	lysosomal alpha-mannosidase-like, partial [Eurytemora affinis]	system process(GO:0003008);carbohydrate metabolic process(GO:0005975);monosaccharide metabolic process(GO:0005996);mannose metabolic process(GO:0006013);cellular protein modification process(GO:0006464);nitrogen compound metabolic process(GO:0006807);behavior(GO:0007610);learning or memory(GO:0007611);biological_process(GO:0008150);metabolic process(GO:0008152);cellular process(GO:0009987);hexose…	molecular_function(GO:0003674);catalytic activity(GO:0003824);hydrolase activity, hydrolyzing O-glycosyl compounds(GO:0004553);alpha-mannosidase activity(GO:0004559);mannosyl-oligosaccharide 1,2-alpha-mannosidase activity(GO:0004571);mannosidase activity(GO:0015923);mannosyl-oligosaccharide mannosidase activity(GO:0015924);hydrolase activity(GO:0016787);hydrolase activity, acting on glycosyl bond…	cellular_component(GO:0005575);extracellular region(GO:0005576);extracellular space(GO:0005615);extracellular region part(GO:0044421)	Other glycan degradation(map00511);Lysosome(map04142)	lysosomal alpha-mannosidase(ko:K12311,EC:3.2.1.24)	G	Carbohydrate transport and metabolism	KOG1959@1|root,KOG1959@2759|Eukaryota,3AIIF@33154|Opisthokonta,3B96T@33208|Metazoa,3CYMN@33213|Bilateria,41TSH@6656|Arthropoda,3SG5Y@50557|Insecta,45087@7147|Diptera,45GA0@7148|Nematocera	Glyco_hydro_38N(PF01074.25) Glycosyl hydrolases family 38 N-terminal domain;Glyco_hydro_38C(PF07748.16) Glycosyl hydrolases family 38 C-terminal domain
Ecar00760-RA	XP_023335826.1	uncharacterized protein LOC111707060 isoform X1 [Eurytemora affinis]	A0A0K2T7U3	EF-hand domain-containing protein OS=Lepeophtheirus salmonis OX=72036 PE=4 SV=1	XP_023335826.1	uncharacterized protein LOC111707060 isoform X1 [Eurytemora affinis]	-	-	-	-	-	-	-	-	-
Ecar00545-RA	XP_023324722.1	probable cytochrome P450 6a14 [Eurytemora affinis]	A0A8B0MCH4	Cytochrome c oxidase subunit 1 OS=Eurytemora affinis OX=88015 PE=2 SV=1	XP_023324722.1	probable cytochrome P450 6a14 [Eurytemora affinis]	NA	NA	NA	NA	cytochrome P450 family 6(ko:K14999,EC:1.14.-.-)	Q	Secondary metabolites biosynthesis, transport and catabolism	COG2124@1|root,KOG0158@2759|Eukaryota,38BTY@33154|Opisthokonta,3BF8S@33208|Metazoa,3CV2F@33213|Bilateria,41YJ6@6656|Arthropoda,3SKH6@50557|Insecta,46HSY@7399|Hymenoptera	p450(PF00067.25) Cytochrome P450
Ecar00877-RA	XP_023343272.1	lysosomal aspartic protease-like isoform X1 [Eurytemora affinis]	C1C0P0	Phosphorylase b kinase regulatory subunit OS=Caligus clemensi OX=344056 GN=ASPP {ECO:0000313|EMBL:ACO14843.1} PE=2 SV=1	XP_023343272.1	lysosomal aspartic protease-like isoform X1 [Eurytemora affinis]	reproduction(GO:0000003);autophagosome assembly(GO:0000045);tissue homeostasis(GO:0001894);immune system process(GO:0002376);antigen processing and presentation of exogenous peptide antigen(GO:0002478);antigen processing and presentation of peptide antigen via MHC class II(GO:0002495);antigen processing and presentation of peptide or polysaccharide antigen via MHC class II(GO:0002504);development…	molecular_function(GO:0003674);catalytic activity(GO:0003824);endopeptidase activity(GO:0004175);aspartic-type endopeptidase activity(GO:0004190);binding(GO:0005488);protein binding(GO:0005515);peptidase activity(GO:0008233);hydrolase activity(GO:0016787);amide binding(GO:0033218);peptide binding(GO:0042277);identical protein binding(GO:0042802);protein homodimerization activity(GO:0042803);prote…	lytic vacuole(GO:0000323);cellular_component(GO:0005575);extracellular region(GO:0005576);extracellular space(GO:0005615);intracellular(GO:0005622);cell(GO:0005623);cytoplasm(GO:0005737);lysosome(GO:0005764);endosome(GO:0005768);vacuole(GO:0005773);endomembrane system(GO:0012505);membrane(GO:0016020);secretory granule(GO:0030141);cytoplasmic vesicle(GO:0031410);vesicle(GO:0031982);lamellar body(G…	Sphingolipid signaling pathway(map04071);Autophagy - animal(map04140);Lysosome(map04142);Apoptosis(map04210);Estrogen signaling pathway(map04915);Tuberculosis(map05152)	cathepsin D(ko:K01379,EC:3.4.23.5);cathepsin E(ko:K01382,EC:3.4.23.34)	O	Posttranslational modification, protein turnover, chaperones	KOG1339@1|root,KOG1339@2759|Eukaryota,38D42@33154|Opisthokonta,3BBEX@33208|Metazoa,3CZ8C@33213|Bilateria,41UZN@6656|Arthropoda,3SJBA@50557|Insecta,44WQZ@7147|Diptera,45R61@7214|Drosophilidae	Asp(PF00026.26) Eukaryotic aspartyl protease
Ecar00861-RA	XP_023322586.1	sulfotransferase 1C3-like [Eurytemora affinis]	A0A553NPY2	Sulfotransfer_1 domain-containing protein OS=Tigriopus californicus OX=6832 PE=4 SV=1	XP_023322586.1	sulfotransferase 1C3-like [Eurytemora affinis]	sulfur compound metabolic process(GO:0006790);xenobiotic metabolic process(GO:0006805);biological_process(GO:0008150);metabolic process(GO:0008152);response to xenobiotic stimulus(GO:0009410);cellular process(GO:0009987);response to chemical(GO:0042221);cellular metabolic process(GO:0044237);response to stimulus(GO:0050896);cellular response to stimulus(GO:0051716);sulfation(GO:0051923);cellular …	molecular_function(GO:0003674);catalytic activity(GO:0003824);sulfotransferase activity(GO:0008146);transferase activity(GO:0016740);transferase activity, transferring sulfur-containing groups(GO:0016782)	NA	Steroid hormone biosynthesis(map00140)	estrone sulfotransferase(ko:K01016,EC:2.8.2.4)	O	Posttranslational modification, protein turnover, chaperones	KOG1584@1|root,KOG1584@2759|Eukaryota,38FPD@33154|Opisthokonta,3BEBC@33208|Metazoa,3CTZN@33213|Bilateria,41VSM@6656|Arthropoda	Sulfotransfer_1(PF00685.30) Sulfotransferase domain
Ecar01607-RA	XP_023341746.1	sulfhydryl oxidase 1-like [Eurytemora affinis]	A0A2P8XEJ0	Sulfhydryl oxidase OS=Blattella germanica OX=6973 PE=3 SV=1	XP_023341746.1	sulfhydryl oxidase 1-like [Eurytemora affinis]	reproduction(GO:0000003);protein folding(GO:0006457);biological_process(GO:0008150);metabolic process(GO:0008152);negative regulation of metabolic process(GO:0009892);regulation of catabolic process(GO:0009894);negative regulation of catabolic process(GO:0009895);cellular process(GO:0009987);regulation of autophagy(GO:0010506);negative regulation of autophagy(GO:0010507);regulation of macroautoph…	molecular_function(GO:0003674);protein disulfide isomerase activity(GO:0003756);catalytic activity(GO:0003824);oxidoreductase activity(GO:0016491);oxidoreductase activity, acting on a sulfur group of donors(GO:0016667);oxidoreductase activity, acting on a sulfur group of donors, oxygen as acceptor(GO:0016670);isomerase activity(GO:0016853);intramolecular oxidoreductase activity(GO:0016860);intram…	Golgi membrane(GO:0000139);cellular_component(GO:0005575);extracellular region(GO:0005576);extracellular space(GO:0005615);intracellular(GO:0005622);cell(GO:0005623);nucleus(GO:0005634);nucleoplasm(GO:0005654);cytoplasm(GO:0005737);Golgi apparatus(GO:0005794);endomembrane system(GO:0012505);membrane(GO:0016020);integral component of membrane(GO:0016021);integral component of Golgi membrane(GO:003…	NA	thiol oxidase(ko:K10758,EC:1.8.3.2)	D	Cell cycle control, cell division, chromosome partitioning	KOG1731@1|root,KOG1731@2759|Eukaryota,38EPD@33154|Opisthokonta,3BAIN@33208|Metazoa,3CR62@33213|Bilateria,41WN7@6656|Arthropoda,3SH9F@50557|Insecta	Thioredoxin(PF00085.23) Thioredoxin;FAD_SOX(PF18371.4) Flavin adenine dinucleotide (FAD)-dependent sulfhydryl oxidase;Evr1_Alr(PF04777.16) Erv1 / Alr family
Ecar01593-RA	XP_023336931.1	fibroblast growth factor receptor 3-like [Eurytemora affinis]	A0A553P884	Ig-like domain-containing protein OS=Tigriopus californicus OX=6832 PE=4 SV=1	XP_023336931.1	fibroblast growth factor receptor 3-like [Eurytemora affinis]	reproduction(GO:0000003);establishment of mitotic spindle orientation(GO:0000132);microtubule cytoskeleton organization(GO:0000226);mitotic cell cycle(GO:0000278);cell morphogenesis(GO:0000902);cell morphogenesis involved in differentiation(GO:0000904);action potential(GO:0001508);angiogenesis(GO:0001525);regulation of cell growth(GO:0001558);blood vessel development(GO:0001568);ameboidal-type ce…	pattern binding(GO:0001871);molecular_function(GO:0003674);transmembrane signaling receptor activity(GO:0004888);binding(GO:0005488);calcium ion binding(GO:0005509);protein binding(GO:0005515);cytoskeletal protein binding(GO:0008092);semaphorin receptor activity(GO:0017154);carbohydrate binding(GO:0030246);polysaccharide binding(GO:0030247);ankyrin binding(GO:0030506);signaling receptor activity(…	cellular_component(GO:0005575);intracellular(GO:0005622);cell(GO:0005623);cytoplasm(GO:0005737);plasma membrane(GO:0005886);integral component of plasma membrane(GO:0005887);cell-cell junction(GO:0005911);adherens junction(GO:0005912);cell-cell adherens junction(GO:0005913);septate junction(GO:0005918);pleated septate junction(GO:0005919);membrane(GO:0016020);integral component of membrane(GO:001…	Cell adhesion molecules (CAMs)(map04514)	NA	T	Signal transduction mechanisms	KOG3513@1|root,KOG3513@2759|Eukaryota,38C7V@33154|Opisthokonta,3B984@33208|Metazoa,3CS11@33213|Bilateria,486YA@7711|Chordata,492S8@7742|Vertebrata,3J7TE@40674|Mammalia,4J7UR@91561|Cetartiodactyla	I-set(PF07679.19) Immunoglobulin I-set domain;Ig_3(PF13927.9) Immunoglobulin domain
Ecar01833-RA	XP_023341642.1	uncharacterized protein LOC111711500 [Eurytemora affinis]	A0A0K2TRF0	Cuticle protein OS=Lepeophtheirus salmonis OX=72036 PE=4 SV=1	XP_023341642.1	uncharacterized protein LOC111711500 [Eurytemora affinis]	NA	NA	NA	NA	NA	S	Function unknown	2C3BG@1|root,2RZJ4@2759|Eukaryota,3A2Q1@33154|Opisthokonta,3BQIV@33208|Metazoa,3D7F0@33213|Bilateria,41Z97@6656|Arthropoda,3SM9B@50557|Insecta,44YZC@7147|Diptera,45T83@7214|Drosophilidae	-
Ecar01667-RA	XP_023333086.1	cytochrome P450 2C27-like [Eurytemora affinis]	A0A8B0MBG9	Cytochrome c oxidase subunit 5A, mitochondrial OS=Eurytemora affinis OX=88015 PE=2 SV=1	XP_023333086.1	cytochrome P450 2C27-like [Eurytemora affinis]	long-chain fatty acid metabolic process(GO:0001676);regulation of systemic arterial blood pressure by hormone(GO:0001990);angiotensin-mediated vasoconstriction involved in regulation of systemic arterial blood pressure(GO:0001998);regulation of blood vessel diameter by renin-angiotensin(GO:0002034);system process(GO:0003008);circulatory system process(GO:0003013);renal system process(GO:0003014);…	molecular_function(GO:0003674);catalytic activity(GO:0003824);monooxygenase activity(GO:0004497);arachidonic acid monooxygenase activity(GO:0008391);arachidonic acid epoxygenase activity(GO:0008392);arachidonic acid 14,15-epoxygenase activity(GO:0008404);arachidonic acid 11,12-epoxygenase activity(GO:0008405);oxidoreductase activity(GO:0016491);oxidoreductase activity, acting on paired donors, wi…	cellular_component(GO:0005575);intracellular(GO:0005622);cell(GO:0005623);cytoplasm(GO:0005737);endoplasmic reticulum(GO:0005783);endomembrane system(GO:0012505);organelle(GO:0043226);membrane-bounded organelle(GO:0043227);intracellular organelle(GO:0043229);intracellular membrane-bounded organelle(GO:0043231);intracellular part(GO:0044424);cytoplasmic part(GO:0044444);cell part(GO:0044464)	Arachidonic acid metabolism(map00590);Linoleic acid metabolism(map00591);Metabolic pathways (map01100);Longevity regulating pathway - worm(map04212);Serotonergic synapse(map04726);Inflammatory mediator regulation of TRP channels(map04750);Ovarian steroidogenesis(map04913)	cytochrome P450 family 2 subfamily J(ko:K07418,EC:1.14.14.1 1.14.14.73 1.14.14.74 1.14.14.75)	Q	Secondary metabolites biosynthesis, transport and catabolism	COG2124@1|root,KOG0156@2759|Eukaryota,38BSU@33154|Opisthokonta,3BC78@33208|Metazoa,3CRSA@33213|Bilateria,483G0@7711|Chordata,48WIJ@7742|Vertebrata,3J4ZJ@40674|Mammalia	p450(PF00067.25) Cytochrome P450
Ecar01959-RA	XP_023342985.1	facilitated trehalose transporter Tret1-like [Eurytemora affinis]	A0A553PMD3	MFS domain-containing protein OS=Tigriopus californicus OX=6832 PE=4 SV=1	XP_023342985.1	facilitated trehalose transporter Tret1-like [Eurytemora affinis]	transport(GO:0006810);biological_process(GO:0008150);carbohydrate transport(GO:0008643);disaccharide transport(GO:0015766);trehalose transport(GO:0015771);oligosaccharide transport(GO:0015772);carbohydrate transmembrane transport(GO:0034219);localization(GO:0051179);establishment of localization(GO:0051234);transmembrane transport(GO:0055085);organic substance transport(GO:0071702)	molecular_function(GO:0003674);transporter activity(GO:0005215);carbohydrate transmembrane transporter activity(GO:0015144);disaccharide transmembrane transporter activity(GO:0015154);oligosaccharide transmembrane transporter activity(GO:0015157);trehalose transmembrane transporter activity(GO:0015574);transmembrane transporter activity(GO:0022857)	cellular_component(GO:0005575);cell(GO:0005623);plasma membrane(GO:0005886);membrane(GO:0016020);cell part(GO:0044464);cell periphery(GO:0071944)	NA	MFS transporter, SP family, solute carrier family 2 (facilitated glucose transporter), member 8(ko:K08145);facilitated trehalose transporter(ko:K14258)	P	Inorganic ion transport and metabolism	KOG0254@1|root,KOG0254@2759|Eukaryota,38BKC@33154|Opisthokonta,3BCIB@33208|Metazoa,3CWVB@33213|Bilateria,41VXU@6656|Arthropoda,3SHHP@50557|Insecta,450SK@7147|Diptera,45WIA@7214|Drosophilidae	MFS_1(PF07690.19) Major Facilitator Superfamily;Sugar_tr(PF00083.27) Sugar (and other) transporter
Ecar01957-RA	XP_023342990.1	long-chain-fatty-acid--CoA ligase 4-like [Eurytemora affinis]	A0A553P3G9	AMP-binding domain-containing protein OS=Tigriopus californicus OX=6832 PE=3 SV=1	XP_023342990.1	long-chain-fatty-acid--CoA ligase 4-like [Eurytemora affinis]	reproduction(GO:0000003);cell morphogenesis(GO:0000902);cell morphogenesis involved in differentiation(GO:0000904);regulation of cell growth(GO:0001558);long-chain fatty acid metabolic process(GO:0001676);regionalization(GO:0003002);organic acid metabolic process(GO:0006082);nucleobase-containing compound metabolic process(GO:0006139);purine nucleotide metabolic process(GO:0006163);purine nucleot…	molecular_function(GO:0003674);catalytic activity(GO:0003824);long-chain fatty acid-CoA ligase activity(GO:0004467);binding(GO:0005488);protein binding(GO:0005515);fatty acid ligase activity(GO:0015645);CoA-ligase activity(GO:0016405);ligase activity(GO:0016874);ligase activity, forming carbon-sulfur bonds(GO:0016877);acid-thiol ligase activity(GO:0016878);enzyme binding(GO:0019899);kinase bindin…	cellular_component(GO:0005575);intracellular(GO:0005622);cell(GO:0005623);cytoplasm(GO:0005737);mitochondrion(GO:0005739);mitochondrial envelope(GO:0005740);peroxisome(GO:0005777);endoplasmic reticulum(GO:0005783);Golgi apparatus(GO:0005794);lipid droplet(GO:0005811);endomembrane system(GO:0012505);membrane(GO:0016020);axon(GO:0030424);organelle membrane(GO:0031090);mitochondrial membrane(GO:0031…	Fatty acid biosynthesis(map00061);Fatty acid degradation(map00071);Metabolic pathways (map01100);Fatty acid metabolism(map01212);Quorum sensing(map02024);PPAR signaling pathway(map03320);Peroxisome(map04146);Ferroptosis(map04216);Thermogenesis(map04714);Adipocytokine signaling pathway(map04920)	long-chain acyl-CoA synthetase(ko:K01897,EC:6.2.1.3)	I	Lipid transport and metabolism	COG1022@1|root,KOG1180@2759|Eukaryota,39R6J@33154|Opisthokonta,3CNW0@33208|Metazoa,3CXKA@33213|Bilateria,41WUN@6656|Arthropoda,3SGU4@50557|Insecta,3E8SZ@33342|Paraneoptera	AMP-binding(PF00501.31) AMP-binding enzyme
Ecar01969-RA	XP_023331913.1	cyclin-G-associated kinase-like [Eurytemora affinis]	A0A023F2V6	Fatty acyl-CoA reductase OS=Triatoma infestans OX=30076 PE=2 SV=1	XP_023331913.1	cyclin-G-associated kinase-like [Eurytemora affinis]	reproduction(GO:0000003);regulation of cyclin-dependent protein serine/threonine kinase activity(GO:0000079);cell morphogenesis(GO:0000902);cell morphogenesis involved in differentiation(GO:0000904);angiogenesis(GO:0001525);regulation of cell growth(GO:0001558);blood vessel development(GO:0001568);eye development(GO:0001654);urogenital system development(GO:0001655);response to hypoxia(GO:0001666…	protease binding(GO:0002020);molecular_function(GO:0003674);catalytic activity(GO:0003824);phosphatidylinositol-3-phosphatase activity(GO:0004438);phosphoprotein phosphatase activity(GO:0004721);protein serine/threonine phosphatase activity(GO:0004722);protein tyrosine phosphatase activity(GO:0004725);binding(GO:0005488);protein binding(GO:0005515);anaphase-promoting complex binding(GO:0010997);p…	cellular_component(GO:0005575);intracellular(GO:0005622);cell(GO:0005623);nucleus(GO:0005634);nucleoplasm(GO:0005654);cytoplasm(GO:0005737);cytosol(GO:0005829);plasma membrane(GO:0005886);cytoplasmic side of plasma membrane(GO:0009898);membrane(GO:0016020);apical plasma membrane(GO:0016324);axon(GO:0030424);dendrite(GO:0030425);membrane-enclosed lumen(GO:0031974);nuclear lumen(GO:0031981);myelin …	Inositol phosphate metabolism(map00562);EGFR tyrosine kinase inhibitor resistance(map01521);FoxO signaling pathway(map04068);Phosphatidylinositol signaling system(map04070);Sphingolipid signaling pathway(map04071);p53 signaling pathway(map04115);Autophagy - animal(map04140);mTOR signaling pathway(map04150);PI3K-Akt signaling pathway(map04151);Longevity regulating pathway - worm(map04212);Cellular…	phosphatidylinositol-3,4,5-trisphosphate 3-phosphatase and dual-specificity protein phosphatase PTEN(ko:K01110,EC:3.1.3.16 3.1.3.48 3.1.3.67)	T	Signal transduction mechanisms	COG2453@1|root,KOG2283@2759|Eukaryota,38CHA@33154|Opisthokonta,3BARF@33208|Metazoa,3CRCD@33213|Bilateria,48B6F@7711|Chordata,48XV9@7742|Vertebrata,49XHF@7898|Actinopterygii	PTEN_C2(PF10409.12) C2 domain of PTEN tumour-suppressor protein
Ecar01870-RA	XP_011421952.2	menin [Crassostrea gigas]	A0A8W8I4U2	Cytochrome c oxidase subunit 1 OS=Crassostrea gigas OX=29159 PE=4 SV=1	XP_023324624.1	menin-like [Eurytemora affinis]	reproduction(GO:0000003);cell cycle checkpoint(GO:0000075);DNA damage checkpoint(GO:0000077);regulation of cyclin-dependent protein serine/threonine kinase activity(GO:0000079);negative regulation of transcription by RNA polymerase II(GO:0000122);MAPK cascade(GO:0000165);mitotic cell cycle(GO:0000278);skeletal system development(GO:0001501);ossification(GO:0001503);osteoblast differentiation(GO:0…	DNA secondary structure binding(GO:0000217);four-way junction DNA binding(GO:0000400);Y-form DNA binding(GO:0000403);regulatory region nucleic acid binding(GO:0001067);molecular_function(GO:0003674);nucleic acid binding(GO:0003676);DNA binding(GO:0003677);chromatin binding(GO:0003682);double-stranded DNA binding(GO:0003690);binding(GO:0005488);protein binding(GO:0005515);protein binding, bridging…	nuclear chromosome(GO:0000228);chromosome, telomeric region(GO:0000781);nuclear chromosome, telomeric region(GO:0000784);chromatin(GO:0000785);nuclear chromatin(GO:0000790);cellular_component(GO:0005575);intracellular(GO:0005622);cell(GO:0005623);nucleus(GO:0005634);nucleoplasm(GO:0005654);chromosome(GO:0005694);cytoplasm(GO:0005737);cytosol(GO:0005829);plasma membrane(GO:0005886);membrane(GO:001…	Cushing syndrome(map04934);Transcriptional misregulation in cancer(map05202)	menin(ko:K14970)	K	Transcription	2CNB7@1|root,2QUYK@2759|Eukaryota,39SI4@33154|Opisthokonta,3BH2D@33208|Metazoa,3CWYV@33213|Bilateria,41VN3@6656|Arthropoda,3SH8W@50557|Insecta,46JPN@7399|Hymenoptera	Menin(PF05053.16) Menin
Ecar02088-RA	XP_023345413.1	atrial natriuretic peptide receptor 1-like [Eurytemora affinis]	A0A0K2UYW4	Guanylate cyclase domain-containing protein OS=Lepeophtheirus salmonis OX=72036 PE=4 SV=1	XP_023345413.1	atrial natriuretic peptide receptor 1-like [Eurytemora affinis]	NA	NA	NA	Purine metabolism(map00230);cGMP-PKG signaling pathway(map04022);cAMP signaling pathway(map04024);Vascular smooth muscle contraction(map04270);Thermogenesis(map04714);Oxytocin signaling pathway(map04921);Regulation of lipolysis in adipocytes(map04923);Renin secretion(map04924);Aldosterone synthesis and secretion(map04925)	NA	T	Signal transduction mechanisms	COG2114@1|root,KOG1023@2759|Eukaryota,38E22@33154|Opisthokonta,3B9DY@33208|Metazoa	-
Ecar02144-RA	XP_023321829.1	acyl-CoA synthetase family member 2, mitochondrial-like isoform X1 [Eurytemora affinis]	A0A162DF49	Tudor domain-containing protein OS=Daphnia magna OX=35525 PE=3 SV=1	XP_023321829.1	acyl-CoA synthetase family member 2, mitochondrial-like isoform X1 [Eurytemora affinis]	NA	NA	NA	NA	fatty-acyl-CoA synthase(ko:K00666,EC:6.2.1.-)	I	Lipid transport and metabolism	COG0318@1|root,KOG1177@2759|Eukaryota,38ES8@33154|Opisthokonta,3BHR0@33208|Metazoa,3CTUM@33213|Bilateria,41UI4@6656|Arthropoda	AMP-binding(PF00501.31) AMP-binding enzyme
Ecar02451-RA	XP_023327303.1	metabotropic glutamate receptor 8-like [Eurytemora affinis]	A0A0K2TS97	THAP-type domain-containing protein OS=Lepeophtheirus salmonis OX=72036 PE=3 SV=1	XP_023327303.1	metabotropic glutamate receptor 8-like [Eurytemora affinis]	activation of MAPK activity(GO:0000187);regulation of neurotransmitter levels(GO:0001505);eye development(GO:0001654);conditioned taste aversion(GO:0001661);behavioral fear response(GO:0001662);regulation of protein phosphorylation(GO:0001932);positive regulation of protein phosphorylation(GO:0001934);behavioral defense response(GO:0002209);system process(GO:0003008);transport(GO:0006810);ion tra…	adenylate cyclase inhibiting G protein-coupled glutamate receptor activity(GO:0001640);group III metabotropic glutamate receptor activity(GO:0001642);molecular_function(GO:0003674);transmembrane signaling receptor activity(GO:0004888);G protein-coupled receptor activity(GO:0004930);transporter activity(GO:0005215);ion channel activity(GO:0005216);voltage-gated ion channel activity(GO:0005244);vol…	Golgi membrane(GO:0000139);cellular_component(GO:0005575);intracellular(GO:0005622);cell(GO:0005623);cytoplasm(GO:0005737);endoplasmic reticulum(GO:0005783);endoplasmic reticulum membrane(GO:0005789);rough endoplasmic reticulum(GO:0005791);Golgi apparatus(GO:0005794);plasma membrane(GO:0005886);integral component of plasma membrane(GO:0005887);cell cortex(GO:0005938);cell surface(GO:0009986);endo…	Phospholipase D signaling pathway(map04072);Neuroactive ligand-receptor interaction(map04080);Glutamatergic synapse(map04724);Taste transduction(map04742);Cocaine addiction(map05030)	NA	PT	Inorganic ion transport and metabolism ;Signal transduction mechanisms	KOG1056@1|root,KOG1056@2759|Eukaryota,38C5P@33154|Opisthokonta,3B9DN@33208|Metazoa,3CU4N@33213|Bilateria,41UI7@6656|Arthropoda,3SQ7A@50557|Insecta,46FJ7@7399|Hymenoptera	7tm_3(PF00003.25) 7 transmembrane sweet-taste receptor of 3 GCPR;ANF_receptor(PF01094.31) Receptor family ligand binding region
Ecar02481-RA	XP_023347914.1	zinc transporter ZIP1-like [Eurytemora affinis]	A0A553NU72	Zinc transporter ZIP3 OS=Tigriopus californicus OX=6832 PE=4 SV=1	XP_023347914.1	zinc transporter ZIP1-like [Eurytemora affinis]	response to stress(GO:0006950);biological_process(GO:0008150);response to toxic substance(GO:0009636);response to inorganic substance(GO:0010035);response to metal ion(GO:0010038);response to zinc ion(GO:0010043);detoxification of zinc ion(GO:0010312);response to chemical(GO:0042221);response to stimulus(GO:0050896);stress response to metal ion(GO:0097501);detoxification(GO:0098754);stress respon…	NA	cellular_component(GO:0005575);cell(GO:0005623);plasma membrane(GO:0005886);membrane(GO:0016020);apical plasma membrane(GO:0016324);membrane part(GO:0044425);plasma membrane part(GO:0044459);cell part(GO:0044464);apical part of cell(GO:0045177);cell periphery(GO:0071944);plasma membrane region(GO:0098590)	NA	solute carrier family 39 (zinc transporter), member 1/2/3(ko:K14709)	P	Inorganic ion transport and metabolism	KOG1558@1|root,KOG1558@2759|Eukaryota,39WJT@33154|Opisthokonta,3BKKZ@33208|Metazoa,3D4Z8@33213|Bilateria,41XFK@6656|Arthropoda	Zip(PF02535.25) ZIP Zinc transporter
Ecar02484-RA	XP_023326698.1	furin-like protease kpc-1 [Eurytemora affinis]	A0A553PJU0	P/Homo B domain-containing protein OS=Tigriopus californicus OX=6832 PE=3 SV=1	XP_023326698.1	furin-like protease kpc-1 [Eurytemora affinis]	cell morphogenesis(GO:0000902);cell morphogenesis involved in differentiation(GO:0000904);regulation of cell growth(GO:0001558);regulation of cytokine production(GO:0001817);negative regulation of cytokine production(GO:0001818);postsynaptic membrane organization(GO:0001941);signal peptide processing(GO:0006465);proteolysis(GO:0006508);peptide metabolic process(GO:0006518);nitrogen compound metab…	protease binding(GO:0002020);molecular_function(GO:0003674);catalytic activity(GO:0003824);endopeptidase activity(GO:0004175);serine-type endopeptidase activity(GO:0004252);enzyme inhibitor activity(GO:0004857);endopeptidase inhibitor activity(GO:0004866);serine-type endopeptidase inhibitor activity(GO:0004867);signaling receptor binding(GO:0005102);binding(GO:0005488);protein binding(GO:0005515)…	Golgi membrane(GO:0000139);cellular_component(GO:0005575);intracellular(GO:0005622);cell(GO:0005623);cytoplasm(GO:0005737);endoplasmic reticulum(GO:0005783);endoplasmic reticulum membrane(GO:0005789);Golgi apparatus(GO:0005794);Golgi stack(GO:0005795);Golgi-associated vesicle(GO:0005798);trans-Golgi network(GO:0005802);plasma membrane(GO:0005886);cell surface(GO:0009986);endomembrane system(GO:00…	Influenza A(map05164)	NA	O	Posttranslational modification, protein turnover, chaperones	COG1404@1|root,KOG3525@2759|Eukaryota,38C1N@33154|Opisthokonta,3B9FW@33208|Metazoa,3CR8X@33213|Bilateria,41UHQ@6656|Arthropoda,3SKCM@50557|Insecta,3E98K@33342|Paraneoptera	P_proprotein(PF01483.23) Proprotein convertase P-domain;Peptidase_S8(PF00082.25) Subtilase family;S8_pro-domain(PF16470.8) Peptidase S8 pro-domain
Ecar02587-RA	XP_023349468.1	protein zntD-like [Eurytemora affinis]	A0A553PSC8	Zinc transporter ZIP3 OS=Tigriopus californicus OX=6832 PE=4 SV=1	XP_023349468.1	protein zntD-like [Eurytemora affinis]	transition metal ion transport(GO:0000041);skeletal system development(GO:0001501);in utero embryonic development(GO:0001701);transport(GO:0006810);ion transport(GO:0006811);cation transport(GO:0006812);zinc ion transport(GO:0006829);response to stress(GO:0006950);multicellular organism development(GO:0007275);aging(GO:0007568);behavior(GO:0007610);locomotory behavior(GO:0007626);biological_proce…	molecular_function(GO:0003674);transporter activity(GO:0005215);zinc ion transmembrane transporter activity(GO:0005385);binding(GO:0005488);zinc ion binding(GO:0008270);cation transmembrane transporter activity(GO:0008324);ion transmembrane transporter activity(GO:0015075);inorganic molecular entity transmembrane transporter activity(GO:0015318);transmembrane transporter activity(GO:0022857);inor…	cellular_component(GO:0005575);cell(GO:0005623);plasma membrane(GO:0005886);membrane(GO:0016020);basolateral plasma membrane(GO:0016323);apical plasma membrane(GO:0016324);membrane part(GO:0044425);plasma membrane part(GO:0044459);cell part(GO:0044464);apical part of cell(GO:0045177);cell periphery(GO:0071944);plasma membrane region(GO:0098590)	NA	solute carrier family 39 (zinc transporter), member 1/2/3(ko:K14709)	P	Inorganic ion transport and metabolism	KOG1558@1|root,KOG1558@2759|Eukaryota,39SSI@33154|Opisthokonta,3BH6W@33208|Metazoa,3CZ40@33213|Bilateria,429TQ@6656|Arthropoda,3SZ91@50557|Insecta,448A9@7088|Lepidoptera	Zip(PF02535.25) ZIP Zinc transporter
Ecar02889-RA	XP_023337359.1	carbonic anhydrase-like [Eurytemora affinis]	A0A210PIM0	Carbonic anhydrase OS=Mizuhopecten yessoensis OX=6573 PE=3 SV=1	XP_023337359.1	carbonic anhydrase-like [Eurytemora affinis]	one-carbon metabolic process(GO:0006730);biological_process(GO:0008150);metabolic process(GO:0008152);cellular process(GO:0009987);cellular metabolic process(GO:0044237);small molecule metabolic process(GO:0044281)	molecular_function(GO:0003674);catalytic activity(GO:0003824);carbonate dehydratase activity(GO:0004089);lyase activity(GO:0016829);carbon-oxygen lyase activity(GO:0016835);hydro-lyase activity(GO:0016836)	cellular_component(GO:0005575);cell(GO:0005623);plasma membrane(GO:0005886);membrane(GO:0016020);intrinsic component of membrane(GO:0031224);anchored component of membrane(GO:0031225);intrinsic component of plasma membrane(GO:0031226);membrane part(GO:0044425);plasma membrane part(GO:0044459);cell part(GO:0044464);anchored component of plasma membrane(GO:0046658);cell periphery(GO:0071944)	Nitrogen metabolism(map00910);Proximal tubule bicarbonate reclamation(map04964)	carbonic anhydrase(ko:K01674,EC:4.2.1.1)	P	Inorganic ion transport and metabolism	COG3338@1|root,KOG0382@2759|Eukaryota,38CIB@33154|Opisthokonta,3BEG5@33208|Metazoa,3CZ7G@33213|Bilateria,42075@6656|Arthropoda	Carb_anhydrase(PF00194.24) Eukaryotic-type carbonic anhydrase
Ecar02830-RA	XP_023327447.1	serpin B10-like isoform X1 [Eurytemora affinis]	A0A8S3SB12	Integrase catalytic domain-containing protein OS=Mytilus edulis OX=6550 PE=3 SV=1	XP_023327447.1	serpin B10-like isoform X1 [Eurytemora affinis]	-	-	-	-	-	-	-	-	Serpin(PF00079.23) Serpin (serine protease inhibitor)
Ecar02831-RA	XP_023327432.1	serpin B6-like [Eurytemora affinis]	A0A8T0EHE1	Tafazzin family protein OS=Argiope bruennichi OX=94029 PE=3 SV=1	XP_023327432.1	serpin B6-like [Eurytemora affinis]	system process(GO:0003008);response to stress(GO:0006950);response to osmotic stress(GO:0006970);sensory perception(GO:0007600);sensory perception of sound(GO:0007605);biological_process(GO:0008150);response to abiotic stimulus(GO:0009628);negative regulation of metabolic process(GO:0009892);cellular process(GO:0009987);negative regulation of peptidase activity(GO:0010466);negative regulation of …	protease binding(GO:0002020);molecular_function(GO:0003674);enzyme inhibitor activity(GO:0004857);endopeptidase inhibitor activity(GO:0004866);serine-type endopeptidase inhibitor activity(GO:0004867);binding(GO:0005488);protein binding(GO:0005515);enzyme binding(GO:0019899);enzyme regulator activity(GO:0030234);peptidase inhibitor activity(GO:0030414);peptidase regulator activity(GO:0061134);endo…	cellular_component(GO:0005575);intracellular(GO:0005622);cell(GO:0005623);cytoplasm(GO:0005737);protein-containing complex(GO:0032991);intracellular part(GO:0044424);cell part(GO:0044464);protease inhibitor complex(GO:0097179);serine protease inhibitor complex(GO:0097180);peptidase inhibitor complex(GO:1904090)	Amoebiasis(map05146)	serpin B(ko:K13963)	V	Defense mechanisms	COG4826@1|root,KOG2392@2759|Eukaryota,38VR6@33154|Opisthokonta,3BBFJ@33208|Metazoa,3CV81@33213|Bilateria,48177@7711|Chordata,49259@7742|Vertebrata,3JBGC@40674|Mammalia,35EU2@314146|Euarchontoglires,4PZDH@9989|Rodentia	Serpin(PF00079.23) Serpin (serine protease inhibitor)
Ecar03004-RA	XP_023341267.1	lipase 3-like [Eurytemora affinis]	A0A553P6Y7	Abhydro_lipase domain-containing protein OS=Tigriopus californicus OX=6832 PE=3 SV=1	XP_023341267.1	lipase 3-like [Eurytemora affinis]	digestion(GO:0007586);biological_process(GO:0008150);multicellular organismal process(GO:0032501)	NA	NA	Steroid biosynthesis(map00100);Lysosome(map04142);Cholesterol metabolism(map04979)	lysosomal acid lipase/cholesteryl ester hydrolase(ko:K01052,EC:3.1.1.13)	I	Lipid transport and metabolism	COG0596@1|root,KOG2624@2759|Eukaryota,38E9D@33154|Opisthokonta,3BA6C@33208|Metazoa,3CTTI@33213|Bilateria,41UAZ@6656|Arthropoda,3SJG0@50557|Insecta	Abhydro_lipase(PF04083.19) Partial alpha/beta-hydrolase lipase region;Abhydrolase_1(PF00561.23) alpha/beta hydrolase fold
Ecar02583-RA	XP_023349467.1	cytochrome P450 6k1-like [Eurytemora affinis]	A0A8B0MBY1	phenylalanine--tRNA ligase OS=Eurytemora affinis OX=88015 PE=2 SV=1	XP_023349467.1	cytochrome P450 6k1-like [Eurytemora affinis]	aggressive behavior(GO:0002118);organic acid metabolic process(GO:0006082);lipid metabolic process(GO:0006629);fatty acid metabolic process(GO:0006631);xenobiotic metabolic process(GO:0006805);response to stress(GO:0006950);defense response(GO:0006952);behavior(GO:0007610);biological_process(GO:0008150);metabolic process(GO:0008152);response to temperature stimulus(GO:0009266);toxin metabolic pro…	molecular_function(GO:0003674);catalytic activity(GO:0003824);monooxygenase activity(GO:0004497);oxidoreductase activity(GO:0016491);oxidoreductase activity, acting on paired donors, with incorporation or reduction of molecular oxygen(GO:0016705);oxidoreductase activity, acting on paired donors, with incorporation or reduction of molecular oxygen, reduced iron-sulfur protein as one donor, and inc…	NA	NA	cytochrome P450 family 6(ko:K14999,EC:1.14.-.-)	Q	Secondary metabolites biosynthesis, transport and catabolism	COG2124@1|root,KOG0158@2759|Eukaryota,38BTY@33154|Opisthokonta,3BF8S@33208|Metazoa,3CV2F@33213|Bilateria,41VYX@6656|Arthropoda,3SK5P@50557|Insecta,458DN@7147|Diptera,45MJX@7148|Nematocera	p450(PF00067.25) Cytochrome P450
Ecar03009-RA	XP_023329827.1	gastric triacylglycerol lipase-like isoform X2 [Eurytemora affinis]	A0A553P6Y7	Abhydro_lipase domain-containing protein OS=Tigriopus californicus OX=6832 PE=3 SV=1	XP_023329827.1	gastric triacylglycerol lipase-like isoform X2 [Eurytemora affinis]	NA	NA	NA	Steroid biosynthesis(map00100);Lysosome(map04142);Cholesterol metabolism(map04979)	lysosomal acid lipase/cholesteryl ester hydrolase(ko:K01052,EC:3.1.1.13)	I	Lipid transport and metabolism	COG0596@1|root,KOG2624@2759|Eukaryota,38E9D@33154|Opisthokonta,3BA6C@33208|Metazoa,3CTTI@33213|Bilateria,41UAZ@6656|Arthropoda,3SJG0@50557|Insecta	Abhydro_lipase(PF04083.19) Partial alpha/beta-hydrolase lipase region
Ecar03184-RA	XP_023341273.1	uncharacterized protein LOC111711216 [Eurytemora affinis]	A0A553PFV7	Cuticle protein 6 OS=Tigriopus californicus OX=6832 PE=4 SV=1	XP_023341273.1	uncharacterized protein LOC111711216 [Eurytemora affinis]	NA	NA	NA	NA	NA	S	Function unknown	2DZUM@1|root,2S7B7@2759|Eukaryota,3A9VA@33154|Opisthokonta,3BUJZ@33208|Metazoa,3DBDF@33213|Bilateria,4215P@6656|Arthropoda	Chitin_bind_4(PF00379.26) Insect cuticle protein
Ecar03972-RA	XP_023340901.1	methyl farnesoate epoxidase-like [Eurytemora affinis]	A0A8B0MF32	Phospholipid scramblase OS=Eurytemora affinis OX=88015 PE=2 SV=1	XP_023340901.1	methyl farnesoate epoxidase-like [Eurytemora affinis]	lipid metabolic process(GO:0006629);sesquiterpenoid metabolic process(GO:0006714);juvenile hormone metabolic process(GO:0006716);juvenile hormone biosynthetic process(GO:0006718);isoprenoid metabolic process(GO:0006720);terpenoid metabolic process(GO:0006721);multicellular organism development(GO:0007275);metamorphosis(GO:0007552);biological_process(GO:0008150);metabolic process(GO:0008152);isopr…	molecular_function(GO:0003674);catalytic activity(GO:0003824);monooxygenase activity(GO:0004497);oxidoreductase activity(GO:0016491);oxidoreductase activity, acting on paired donors, with incorporation or reduction of molecular oxygen(GO:0016705);oxidoreductase activity, acting on paired donors, with incorporation or reduction of molecular oxygen, NAD(P)H as one donor, and incorporation of one at…	NA	Steroid hormone biosynthesis(map00140);Arachidonic acid metabolism(map00590);Linoleic acid metabolism(map00591);Insect hormone biosynthesis(map00981);Metabolic pathways (map01100);Longevity regulating pathway - worm(map04212);Serotonergic synapse(map04726);Inflammatory mediator regulation of TRP channels(map04750);Ovarian steroidogenesis(map04913)	cytochrome P450 family 2 subfamily J(ko:K07418,EC:1.14.14.1 1.14.14.73 1.14.14.74 1.14.14.75);26-hydroxylase(ko:K14985,EC:1.14.-.-)	Q	Secondary metabolites biosynthesis, transport and catabolism	COG2124@1|root,KOG0156@2759|Eukaryota,38BSU@33154|Opisthokonta,3BC78@33208|Metazoa,3CRSA@33213|Bilateria,41YFR@6656|Arthropoda,3SQUK@50557|Insecta	p450(PF00067.25) Cytochrome P450
Ecar03953-RA	XP_023323827.1	uncharacterized protein LOC111697913 isoform X1 [Eurytemora affinis]	A0A1D2N8E3	Neutral ceramidase OS=Orchesella cincta OX=48709 PE=4 SV=1	XP_023323827.1	uncharacterized protein LOC111697913 isoform X1 [Eurytemora affinis]	NA	NA	NA	NA	NA	O	Posttranslational modification, protein turnover, chaperones	29T6S@1|root,2RXFN@2759|Eukaryota,3A19H@33154|Opisthokonta,3BQ6J@33208|Metazoa,3D6RS@33213|Bilateria,41YSM@6656|Arthropoda,3SMF9@50557|Insecta,3EAER@33342|Paraneoptera	-
Ecar03795-RA	XP_023338860.1	cytochrome P450 6j1-like [Eurytemora affinis]	A0A8B0MBD6	Sm domain-containing protein OS=Eurytemora affinis OX=88015 PE=2 SV=1	XP_023338860.1	cytochrome P450 6j1-like [Eurytemora affinis]	NA	NA	NA	NA	cytochrome P450 family 6(ko:K14999,EC:1.14.-.-)	Q	Secondary metabolites biosynthesis, transport and catabolism	COG2124@1|root,KOG0158@2759|Eukaryota,38BTY@33154|Opisthokonta,3BF8S@33208|Metazoa,3CV2F@33213|Bilateria,41VYX@6656|Arthropoda,3SK5P@50557|Insecta	p450(PF00067.25) Cytochrome P450
Ecar03799-RA	XP_023338861.1	serine/threonine-protein phosphatase 2A catalytic subunit beta isoform [Eurytemora affinis]	A0A7R9BQ19	Serine/threonine-protein phosphatase OS=Notodromas monacha OX=399045 PE=3 SV=1	XP_023338861.1	serine/threonine-protein phosphatase 2A catalytic subunit beta isoform [Eurytemora affinis]	NA	NA	NA	mRNA surveillance pathway(map03015);MAPK signaling pathway - fly(map04013);Sphingolipid signaling pathway(map04071);Cell cycle - yeast(map04111);Meiosis - yeast(map04113);Oocyte meiosis(map04114);Autophagy - other(map04136);Autophagy - yeast(map04138);Autophagy - animal(map04140);PI3K-Akt signaling pathway(map04151);AMPK signaling pathway(map04152);Adrenergic signaling in cardiomyocytes(map04261)…	serine/threonine-protein phosphatase 2A catalytic subunit(ko:K04382,EC:3.1.3.16)	T	Signal transduction mechanisms	COG0639@1|root,KOG0371@2759|Eukaryota,38CQT@33154|Opisthokonta,3B9S0@33208|Metazoa,3CTRV@33213|Bilateria,481D0@7711|Chordata,490E2@7742|Vertebrata	Metallophos(PF00149.31) Calcineurin-like phosphoesterase
Ecar03807-RA	XP_023338854.1	tyrosine decarboxylase-like [Eurytemora affinis]	A0A553PPF2	Aromatic-L-amino-acid decarboxylase OS=Tigriopus californicus OX=6832 PE=3 SV=1	XP_023338854.1	tyrosine decarboxylase-like [Eurytemora affinis]	reproduction(GO:0000003);regulation of neurotransmitter levels(GO:0001505);alcohol metabolic process(GO:0006066);cellular biogenic amine metabolic process(GO:0006576);octopamine biosynthetic process(GO:0006589);cellular aromatic compound metabolic process(GO:0006725);nitrogen compound metabolic process(GO:0006807);behavior(GO:0007610);rhythmic behavior(GO:0007622);circadian rhythm(GO:0007623);loc…	molecular_function(GO:0003674);catalytic activity(GO:0003824);tyrosine decarboxylase activity(GO:0004837);lyase activity(GO:0016829);carbon-carbon lyase activity(GO:0016830);carboxy-lyase activity(GO:0016831)	cellular_component(GO:0005575);cell(GO:0005623);axon(GO:0030424);somatodendritic compartment(GO:0036477);cell projection(GO:0042995);neuron projection(GO:0043005);neuronal cell body(GO:0043025);cell body(GO:0044297);cell part(GO:0044464);neuron part(GO:0097458);plasma membrane bounded cell projection(GO:0120025)	Histidine metabolism(map00340);Tyrosine metabolism(map00350);Phenylalanine metabolism(map00360);Tryptophan metabolism(map00380);Indole alkaloid biosynthesis(map00901);Isoquinoline alkaloid biosynthesis(map00950);Betalain biosynthesis(map00965);Metabolic pathways (map01100);Biosynthesis of secondary metabolites(map01110);Serotonergic synapse(map04726);Dopaminergic synapse(map04728);Cocaine addicti…	histidine decarboxylase(ko:K01590,EC:4.1.1.22);aromatic-L-amino-acid/L-tryptophan decarboxylase(ko:K01593,EC:4.1.1.28 4.1.1.105)	E	Amino acid transport and metabolism	COG0076@1|root,KOG0628@2759|Eukaryota,38EZZ@33154|Opisthokonta,3B9Z3@33208|Metazoa,3CSPZ@33213|Bilateria,41U45@6656|Arthropoda,3SHHR@50557|Insecta,44YJ4@7147|Diptera	Pyridoxal_deC(PF00282.22) Pyridoxal-dependent decarboxylase conserved domain
Ecar03748-RA	XP_023337651.1	peroxidase-like [Eurytemora affinis]	A0A2J7R1M8	Piezo-type mechanosensitive ion channel component OS=Cryptotermes secundus OX=105785 GN=Pxt {ECO:0000313|EMBL:PNF34740.1} PE=4 SV=1	XP_023337651.1	peroxidase-like [Eurytemora affinis]	NA	NA	NA	NA	peroxidase(ko:K19511,EC:1.11.1.7)	T	Signal transduction mechanisms	KOG2408@1|root,KOG2408@2759|Eukaryota,38C9T@33154|Opisthokonta,3BEQJ@33208|Metazoa,3DFII@33213|Bilateria,42A6X@6656|Arthropoda,3SZNE@50557|Insecta,3E9RZ@33342|Paraneoptera	An_peroxidase(PF03098.18) Animal haem peroxidase
Ecar03777-RA	XP_023332876.1	Y+L amino acid transporter 2-like isoform X1 [Eurytemora affinis]	A0A553PGP5	Y+L amino acid transporter 2 OS=Tigriopus californicus OX=6832 PE=4 SV=1	XP_023332876.1	Y+L amino acid transporter 2-like isoform X1 [Eurytemora affinis]	regulation of glutamine family amino acid metabolic process(GO:0000820);regulation of arginine metabolic process(GO:0000821);amino acid transmembrane transport(GO:0003333);regulation of cellular amino acid metabolic process(GO:0006521);transport(GO:0006810);ion transport(GO:0006811);anion transport(GO:0006820);amino acid transport(GO:0006865);biological_process(GO:0008150);regulation of cellular …	molecular_function(GO:0003674);transporter activity(GO:0005215);organic acid transmembrane transporter activity(GO:0005342);anion transmembrane transporter activity(GO:0008509);organic anion transmembrane transporter activity(GO:0008514);ion transmembrane transporter activity(GO:0015075);amino acid transmembrane transporter activity(GO:0015171);basic amino acid transmembrane transporter activity(…	cellular_component(GO:0005575);intracellular(GO:0005622);cell(GO:0005623);plasma membrane(GO:0005886);membrane(GO:0016020);protein-containing complex(GO:0032991);organelle(GO:0043226);membrane-bounded organelle(GO:0043227);intracellular organelle(GO:0043229);intracellular membrane-bounded organelle(GO:0043231);intracellular part(GO:0044424);membrane part(GO:0044425);plasma membrane part(GO:004445…	mTOR signaling pathway(map04150);Protein digestion and absorption(map04974);Central carbon metabolism in cancer(map05230)	NA	E	Amino acid transport and metabolism	COG0531@1|root,KOG1287@2759|Eukaryota,38BBK@33154|Opisthokonta,3B9U2@33208|Metazoa,3CR7T@33213|Bilateria,41VZB@6656|Arthropoda,3SH1R@50557|Insecta,3E8Q0@33342|Paraneoptera	AA_permease_2(PF13520.9) Amino acid permease;AA_permease(PF00324.24) Amino acid permease
Ecar04063-RA	XP_023336289.1	septin-7-like [Eurytemora affinis]	A0A553PJA3	Septin OS=Tigriopus californicus OX=6832 PE=3 SV=1	XP_023336289.1	septin-7-like [Eurytemora affinis]	reproduction(GO:0000003);mitotic cell cycle(GO:0000278);mitotic cytokinesis(GO:0000281);cell morphogenesis(GO:0000902);cell morphogenesis involved in differentiation(GO:0000904);cytokinesis(GO:0000910);apoptotic process(GO:0006915);organelle organization(GO:0006996);cytoskeleton organization(GO:0007010);cell cycle(GO:0007049);multicellular organism development(GO:0007275);nervous system developme…	nucleotide binding(GO:0000166);nucleoside binding(GO:0001882);purine nucleoside binding(GO:0001883);molecular_function(GO:0003674);actin binding(GO:0003779);catalytic activity(GO:0003824);GTPase activity(GO:0003924);binding(GO:0005488);protein binding(GO:0005515);GTP binding(GO:0005525);microtubule binding(GO:0008017);cytoskeletal protein binding(GO:0008092);tubulin binding(GO:0015631);pyrophosph…	stress fiber(GO:0001725);cellular_component(GO:0005575);extracellular region(GO:0005576);intracellular(GO:0005622);cell(GO:0005623);nucleus(GO:0005634);cytoplasm(GO:0005737);cytoskeleton(GO:0005856);plasma membrane(GO:0005886);cilium(GO:0005929);axoneme(GO:0005930);cell cortex(GO:0005938);septin ring(GO:0005940);actin cytoskeleton(GO:0015629);membrane(GO:0016020);axon(GO:0030424);midbody(GO:00304…	NA	septin 7(ko:K16944)	DUZ	Cell cycle control, cell division, chromosome partitioning ;Intracellular trafficking, secretion, and vesicular transport ;Cytoskeleton	COG5019@1|root,KOG2655@2759|Eukaryota,38BV0@33154|Opisthokonta,3B9J1@33208|Metazoa,3CTCI@33213|Bilateria,41X0U@6656|Arthropoda,3SHG6@50557|Insecta,46DY2@7399|Hymenoptera	Septin(PF00735.21) Septin
Ecar04263-RA	XP_023324912.1	aminopeptidase N-like [Eurytemora affinis]	E2ALT1	Aminopeptidase OS=Camponotus floridanus OX=104421 PE=3 SV=1	XP_023324912.1	aminopeptidase N-like [Eurytemora affinis]	NA	NA	NA	Glutathione metabolism(map00480);Metabolic pathways (map01100);Renin-angiotensin system(map04614);Hematopoietic cell lineage(map04640)	aminopeptidase N(ko:K11140,EC:3.4.11.2)	EO	Amino acid transport and metabolism ;Posttranslational modification, protein turnover, chaperones	COG0308@1|root,KOG1046@2759|Eukaryota,38CFG@33154|Opisthokonta,3BD0T@33208|Metazoa,3CUKR@33213|Bilateria,41W20@6656|Arthropoda,3SINB@50557|Insecta,46GK9@7399|Hymenoptera	Peptidase_M1_N(PF17900.4) Peptidase M1 N-terminal domain;Peptidase_M1(PF01433.23) Peptidase family M1 domain
Ecar04161-RA	XP_023341790.1	heat shock 70 kDa protein-like [Eurytemora affinis]	A0A5N5T1E4	ANK_REP_REGION domain-containing protein OS=Armadillidium nasatum OX=96803 PE=3 SV=1	XP_023341790.1	heat shock 70 kDa protein-like [Eurytemora affinis]	reproduction(GO:0000003);protein folding(GO:0006457);single fertilization(GO:0007338);binding of sperm to zona pellucida(GO:0007339);cell recognition(GO:0008037);biological_process(GO:0008150);fertilization(GO:0009566);cellular process(GO:0009987);cell-cell recognition(GO:0009988);positive regulation of organelle organization(GO:0010638);regulation of mitochondrion organization(GO:0010821);positi…	molecular_function(GO:0003674);binding(GO:0005488);protein binding(GO:0005515);enzyme binding(GO:0019899);heat shock protein binding(GO:0031072);ubiquitin protein ligase binding(GO:0031625);ubiquitin-like protein ligase binding(GO:0044389);unfolded protein binding(GO:0051082)	zona pellucida receptor complex(GO:0002199);cellular_component(GO:0005575);intracellular(GO:0005622);cell(GO:0005623);cytoplasm(GO:0005737);mitochondrion(GO:0005739);mitochondrial matrix(GO:0005759);cytosol(GO:0005829);membrane-enclosed lumen(GO:0031974);protein-containing complex(GO:0032991);organelle(GO:0043226);membrane-bounded organelle(GO:0043227);intracellular organelle(GO:0043229);intracel…	Spliceosome(map03040);MAPK signaling pathway(map04010);Protein processing in endoplasmic reticulum(map04141);Endocytosis(map04144);Longevity regulating pathway - multiple species(map04213);Antigen processing and presentation(map04612);Estrogen signaling pathway(map04915);Legionellosis(map05134);Toxoplasmosis(map05145);Measles(map05162);Influenza A(map05164);Epstein-Barr virus infection(map05169)	heat shock 70kDa protein 1/2/6/8(ko:K03283)	O	Posttranslational modification, protein turnover, chaperones	COG0443@1|root,KOG0101@2759|Eukaryota,38BSZ@33154|Opisthokonta,3BA18@33208|Metazoa,3CWU8@33213|Bilateria,48265@7711|Chordata,48W7U@7742|Vertebrata,3JAYA@40674|Mammalia,4K8AI@9263|Metatheria	HSP70(PF00012.23) Hsp70 protein;MreB_Mbl(PF06723.16) MreB/Mbl protein
Ecar04661-RA	XP_023326787.1	proclotting enzyme-like isoform X1 [Eurytemora affinis]	A0A6V7HAF2	Peptidase S1 domain-containing protein OS=Heterotrigona itama OX=395501 PE=4 SV=1	XP_023326787.1	proclotting enzyme-like isoform X1 [Eurytemora affinis]	NA	NA	NA	NA	NA	E	Amino acid transport and metabolism	COG5640@1|root,KOG3627@2759|Eukaryota,39WDN@33154|Opisthokonta,3BM7R@33208|Metazoa,3D3P2@33213|Bilateria,41U06@6656|Arthropoda,3SI4C@50557|Insecta,46ESN@7399|Hymenoptera	Trypsin(PF00089.29) Trypsin
Ecar04704-RA	XP_023328918.1	histone H1.3-like [Eurytemora affinis]	A0A0R3S7K4	Coiled-coil domain-containing protein 61 OS=Hymenolepis diminuta OX=6216 PE=3 SV=1	XP_023328918.1	histone H1.3-like [Eurytemora affinis]	-	-	-	-	-	-	-	-	Linker_histone(PF00538.22) linker histone H1 and H5 family
Ecar04767-RA	XP_023323030.1	acetylcholine receptor subunit alpha-like [Eurytemora affinis]	E0VB18	Protein arginine N-methyltransferase 3 OS=Pediculus humanus subsp. corporis OX=121224 GN=8232849 {ECO:0000313|EnsemblMetazoa:PHUM049620-PA} PE=3 SV=1	XP_023323030.1	acetylcholine receptor subunit alpha-like [Eurytemora affinis]	system process(GO:0003008);transport(GO:0006810);ion transport(GO:0006811);cation transport(GO:0006812);calcium ion transport(GO:0006816);cellular ion homeostasis(GO:0006873);cellular calcium ion homeostasis(GO:0006874);cellular metal ion homeostasis(GO:0006875);regulation of muscle contraction(GO:0006937);cell communication(GO:0007154);signal transduction(GO:0007165);cell surface receptor signal…	molecular_function(GO:0003674);transporter activity(GO:0005215);ion channel activity(GO:0005216);extracellular ligand-gated ion channel activity(GO:0005230);excitatory extracellular ligand-gated ion channel activity(GO:0005231);cation channel activity(GO:0005261);cation transmembrane transporter activity(GO:0008324);ion transmembrane transporter activity(GO:0015075);channel activity(GO:0015267);l…	cellular_component(GO:0005575);cell(GO:0005623);plasma membrane(GO:0005886);integral component of plasma membrane(GO:0005887);acetylcholine-gated channel complex(GO:0005892);membrane(GO:0016020);integral component of membrane(GO:0016021);intrinsic component of membrane(GO:0031224);intrinsic component of plasma membrane(GO:0031226);neuromuscular junction(GO:0031594);protein-containing complex(GO:0…	NA	NA	T	Signal transduction mechanisms	KOG3645@1|root,KOG3645@2759|Eukaryota,38BP2@33154|Opisthokonta,3BD2A@33208|Metazoa,3CS0W@33213|Bilateria,41XDI@6656|Arthropoda,3SJZG@50557|Insecta,3ECEH@33342|Paraneoptera	Neur_chan_LBD(PF02931.26) Neurotransmitter-gated ion-channel ligand binding domain;Neur_chan_memb(PF02932.19) Neurotransmitter-gated ion-channel transmembrane region
Ecar04101-RA	XP_023326415.1	proline-rich protein 2-like [Eurytemora affinis]	A0A553NC04	RRM domain-containing protein OS=Tigriopus californicus OX=6832 PE=4 SV=1	XP_023326415.1	proline-rich protein 2-like [Eurytemora affinis]	-	-	-	-	-	-	-	-	RRM_1(PF00076.25) RNA recognition motif. (a.k.a. RRM, RBD, or RNP domain)
Ecar04377-RA	XP_034302191.1	histone H3.3A isoform X2 [Crassostrea gigas]	A0A8J1U905	Histone H3 OS=Owenia fusiformis OX=6347 GN=Ofus.G10848 {ECO:0000313|EMBL:CAC9649367.1} PE=3 SV=1	XP_023336621.1	histone H3.3 [Eurytemora affinis]	NA	NA	NA	Alcoholism(map05034);Transcriptional misregulation in cancer(map05202);Systemic lupus erythematosus(map05322)	histone H3(ko:K11253)	B	Chromatin structure and dynamics	COG2036@1|root,KOG1745@2759|Eukaryota,39ZTV@33154|Opisthokonta,3BPC3@33208|Metazoa,3DF65@33213|Bilateria,48E67@7711|Chordata,49B23@7742|Vertebrata,3JGEH@40674|Mammalia,35Q15@314146|Euarchontoglires,4Q5CE@9989|Rodentia	Histone(PF00125.27) Core histone H2A/H2B/H3/H4
Ecar04393-RA	XP_023332946.1	heat shock 70 kDa protein cognate 4-like [Eurytemora affinis]	A0A1Z2X6P1	Cytochrome c oxidase subunit 1 OS=Eurytemora pacifica OX=207948 GN=HSP70 {ECO:0000313|EMBL:ASB34118.1} PE=2 SV=1	XP_023332946.1	heat shock 70 kDa protein cognate 4-like [Eurytemora affinis]	reproduction(GO:0000003);cell morphogenesis(GO:0000902);cell morphogenesis involved in differentiation(GO:0000904);regulation of neurotransmitter levels(GO:0001505);embryonic development via the syncytial blastoderm(GO:0001700);epithelial cell development(GO:0002064);columnar/cuboidal epithelial cell differentiation(GO:0002065);columnar/cuboidal epithelial cell development(GO:0002066);development…	molecular_function(GO:0003674);catalytic activity(GO:0003824);binding(GO:0005488);protein binding(GO:0005515);pyrophosphatase activity(GO:0016462);hydrolase activity(GO:0016787);hydrolase activity, acting on acid anhydrides(GO:0016817);hydrolase activity, acting on acid anhydrides, in phosphorus-containing anhydrides(GO:0016818);ATPase activity(GO:0016887);nucleoside-triphosphatase activity(GO:00…	nuclear chromosome(GO:0000228);chromatin(GO:0000785);nuclear chromatin(GO:0000790);cellular_component(GO:0005575);intracellular(GO:0005622);cell(GO:0005623);nucleus(GO:0005634);chromosome(GO:0005694);perichromatin fibrils(GO:0005726);cytoplasm(GO:0005737);cytosol(GO:0005829);membrane-enclosed lumen(GO:0031974);nuclear lumen(GO:0031981);organelle(GO:0043226);membrane-bounded organelle(GO:0043227);…	Spliceosome(map03040);MAPK signaling pathway(map04010);Protein processing in endoplasmic reticulum(map04141);Endocytosis(map04144);Longevity regulating pathway - multiple species(map04213);Antigen processing and presentation(map04612);Estrogen signaling pathway(map04915);Legionellosis(map05134);Toxoplasmosis(map05145);Measles(map05162);Influenza A(map05164);Epstein-Barr virus infection(map05169)	heat shock 70kDa protein 1/2/6/8(ko:K03283)	O	Posttranslational modification, protein turnover, chaperones	COG0443@1|root,KOG0101@2759|Eukaryota,38BSZ@33154|Opisthokonta,3BA18@33208|Metazoa,3CWU8@33213|Bilateria,41TKD@6656|Arthropoda,3SHMF@50557|Insecta,46JWB@7399|Hymenoptera	HSP70(PF00012.23) Hsp70 protein;MreB_Mbl(PF06723.16) MreB/Mbl protein
Ecar04191-RA	XP_023344952.1	homeobox protein DBX1-like [Eurytemora affinis]	A0A8J2LFY8	Homeobox domain-containing protein OS=Allacma fusca OX=39272 PE=4 SV=1	XP_023344952.1	homeobox protein DBX1-like [Eurytemora affinis]	cell morphogenesis(GO:0000902);cell morphogenesis involved in differentiation(GO:0000904);cell fate specification(GO:0001708);regionalization(GO:0003002);regulation of transcription, DNA-templated(GO:0006355);regulation of transcription by RNA polymerase II(GO:0006357);movement of cell or subcellular component(GO:0006928);chemotaxis(GO:0006935);multicellular organism development(GO:0007275);patte…	NA	NA	NA	NA	K	Transcription	KOG0488@1|root,KOG0488@2759|Eukaryota,39I1N@33154|Opisthokonta,3BIVT@33208|Metazoa,3CS5B@33213|Bilateria,41Z99@6656|Arthropoda,3SKYX@50557|Insecta,3ED96@33342|Paraneoptera	Homeodomain(PF00046.32) Homeodomain
Ecar04890-RA	XP_023342579.1	uncharacterized protein LOC111712242 [Eurytemora affinis]	A0A553NTI7	Claudin domain-containing protein 1 OS=Tigriopus californicus OX=6832 PE=4 SV=1	XP_023342579.1	uncharacterized protein LOC111712242 [Eurytemora affinis]	NA	NA	NA	NA	NA	S	Function unknown	28KNU@1|root,2QT4K@2759|Eukaryota,39U6P@33154|Opisthokonta,3BM6D@33208|Metazoa,3D22U@33213|Bilateria,41VJV@6656|Arthropoda,3SJZB@50557|Insecta,46F98@7399|Hymenoptera	Claudin_2(PF13903.9) PMP-22/EMP/MP20/Claudin tight junction
Ecar03876-RA	XP_023349034.1	toll-like receptor 6, partial [Eurytemora affinis]	A0A553PGW7	TIR domain-containing protein OS=Tigriopus californicus OX=6832 PE=3 SV=1	XP_023349034.1	toll-like receptor 6, partial [Eurytemora affinis]	reproduction(GO:0000003);cell morphogenesis(GO:0000902);cell morphogenesis involved in differentiation(GO:0000904);ameboidal-type cell migration(GO:0001667);morphogenesis of an epithelium(GO:0002009);epithelial cell development(GO:0002064);columnar/cuboidal epithelial cell differentiation(GO:0002065);columnar/cuboidal epithelial cell development(GO:0002066);immune effector process(GO:0002252);imm…	molecular_function(GO:0003674);neurotrophin receptor activity(GO:0005030);binding(GO:0005488);signaling receptor activity(GO:0038023);virion binding(GO:0046790);molecular transducer activity(GO:0060089)	cellular_component(GO:0005575);cell(GO:0005623);plasma membrane(GO:0005886);external side of plasma membrane(GO:0009897);cell surface(GO:0009986);membrane(GO:0016020);membrane part(GO:0044425);plasma membrane part(GO:0044459);cell part(GO:0044464);cell periphery(GO:0071944);side of membrane(GO:0098552)	NA	NA	T	Signal transduction mechanisms	COG4886@1|root,KOG4641@2759|Eukaryota,38EYJ@33154|Opisthokonta,3BKAP@33208|Metazoa,3E427@33213|Bilateria,41XSX@6656|Arthropoda,3SGA0@50557|Insecta,3E86C@33342|Paraneoptera	LRR_8(PF13855.9) Leucine rich repeat
Ecar04463-RA	XP_023337478.1	glutamyl aminopeptidase-like [Eurytemora affinis]	A0A0K2TWC0	Aminopeptidase OS=Lepeophtheirus salmonis OX=72036 PE=3 SV=1	XP_023337478.1	glutamyl aminopeptidase-like [Eurytemora affinis]	system process(GO:0003008);circulatory system process(GO:0003013);proteolysis(GO:0006508);membrane protein ectodomain proteolysis(GO:0006509);peptide metabolic process(GO:0006518);nitrogen compound metabolic process(GO:0006807);cell communication(GO:0007154);signal transduction(GO:0007165);cell surface receptor signaling pathway(GO:0007166);enzyme linked receptor protein signaling pathway(GO:0007…	angiotensin receptor activity(GO:0001595);peptide receptor activity(GO:0001653);molecular_function(GO:0003674);catalytic activity(GO:0003824);endopeptidase activity(GO:0004175);aminopeptidase activity(GO:0004177);transmembrane signaling receptor activity(GO:0004888);G protein-coupled receptor activity(GO:0004930);signaling receptor binding(GO:0005102);cytokine receptor binding(GO:0005126);interle…	cellular_component(GO:0005575);extracellular region(GO:0005576);intracellular(GO:0005622);cell(GO:0005623);cytoplasm(GO:0005737);endoplasmic reticulum(GO:0005783);endoplasmic reticulum lumen(GO:0005788);plasma membrane(GO:0005886);cell surface(GO:0009986);endomembrane system(GO:0012505);vesicle membrane(GO:0012506);membrane(GO:0016020);secretory granule(GO:0030141);cytoplasmic vesicle membrane(GO…	Glutathione metabolism(map00480);Metabolic pathways (map01100);Renin-angiotensin system(map04614);Hematopoietic cell lineage(map04640)	aminopeptidase N(ko:K11140,EC:3.4.11.2)	EO	Amino acid transport and metabolism ;Posttranslational modification, protein turnover, chaperones	COG0308@1|root,KOG1046@2759|Eukaryota,38CFG@33154|Opisthokonta,3BD0T@33208|Metazoa,3CUKR@33213|Bilateria,41VD0@6656|Arthropoda,3SIXQ@50557|Insecta	Peptidase_M1_N(PF17900.4) Peptidase M1 N-terminal domain;ERAP1_C(PF11838.11) ERAP1-like C-terminal domain;Peptidase_M1(PF01433.23) Peptidase family M1 domain
Ecar05220-RA	XP_023333183.1	serine proteinase stubble-like [Eurytemora affinis]	A0A6J2TK22	Protein cereblon OS=Drosophila lebanonensis OX=7225 GN=LOC115625451 {ECO:0000313|RefSeq:XP_030376359.1} PE=4 SV=1	XP_023333183.1	serine proteinase stubble-like [Eurytemora affinis]	organelle organization(GO:0006996);cytoskeleton organization(GO:0007010);actin filament organization(GO:0007015);multicellular organism development(GO:0007275);imaginal disc development(GO:0007444);biological_process(GO:0008150);tissue development(GO:0009888);cellular process(GO:0009987);cellular component organization(GO:0016043);cellular component assembly(GO:0022607);actin filament-based proce…	NA	NA	Neuroactive ligand-receptor interaction(map04080);Complement and coagulation cascades(map04610);Pancreatic secretion(map04972);Protein digestion and absorption(map04974);Staphylococcus aureus infection(map05150);Influenza A(map05164);MicroRNAs in cancer(map05206)	trypsin(ko:K01312,EC:3.4.21.4);plasminogen(ko:K01315,EC:3.4.21.7)	O	Posttranslational modification, protein turnover, chaperones	COG5640@1|root,KOG3627@2759|Eukaryota,39QF0@33154|Opisthokonta,3BFVA@33208|Metazoa,3D2GE@33213|Bilateria,41TWV@6656|Arthropoda,3SGBM@50557|Insecta	Trypsin(PF00089.29) Trypsin
Ecar04332-RA	XP_023329216.1	phosphatidylinositol 4-phosphate 5-kinase type-1 beta-like isoform X6 [Eurytemora affinis]	A0A6J2JWD6	non-specific serine/threonine protein kinase OS=Bombyx mandarina OX=7092 GN=LOC114245674 {ECO:0000313|RefSeq:XP_028033723.1} PE=4 SV=1	XP_023329216.1	phosphatidylinositol 4-phosphate 5-kinase type-1 beta-like isoform X6 [Eurytemora affinis]	reproduction(GO:0000003);microtubule cytoskeleton organization(GO:0000226);cell morphogenesis(GO:0000902);cell morphogenesis involved in differentiation(GO:0000904);ameboidal-type cell migration(GO:0001667);cell activation(GO:0001775);regulation of protein phosphorylation(GO:0001932);negative regulation of protein phosphorylation(GO:0001933);regionalization(GO:0003002);developmental process invol…	molecular_function(GO:0003674);catalytic activity(GO:0003824);binding(GO:0005488);protein binding(GO:0005515);calmodulin binding(GO:0005516);cytoskeletal protein binding(GO:0008092);kinase activity(GO:0016301);phosphatidylinositol phosphate kinase activity(GO:0016307);1-phosphatidylinositol-4-phosphate 5-kinase activity(GO:0016308);transferase activity(GO:0016740);transferase activity, transferri…	ruffle(GO:0001726);uropod(GO:0001931);cellular_component(GO:0005575);extracellular region(GO:0005576);intracellular(GO:0005622);cell(GO:0005623);nucleus(GO:0005634);nucleoplasm(GO:0005654);chromosome(GO:0005694);polytene chromosome(GO:0005700);cytoplasm(GO:0005737);endosome(GO:0005768);cytosol(GO:0005829);plasma membrane(GO:0005886);microvillus(GO:0005902);cell cortex(GO:0005938);endosome membran…	Inositol phosphate metabolism(map00562);Metabolic pathways (map01100);Proteasome(map03050);MAPK signaling pathway - yeast(map04011);Phosphatidylinositol signaling system(map04070);Phospholipase D signaling pathway(map04072);Mitophagy - yeast(map04139);Endocytosis(map04144);Fc gamma R-mediated phagocytosis(map04666);Regulation of actin cytoskeleton(map04810);Epstein-Barr virus infection(map05169);…	1-phosphatidylinositol-4-phosphate 5-kinase(ko:K00889,EC:2.7.1.68);26S proteasome regulatory subunit N10(ko:K03029)	T	Signal transduction mechanisms	COG5253@1|root,KOG0229@2759|Eukaryota,38BAH@33154|Opisthokonta,3BABX@33208|Metazoa,3CRDG@33213|Bilateria,41VE3@6656|Arthropoda,3SIX8@50557|Insecta,46KA5@7399|Hymenoptera	PIP5K(PF01504.21) Phosphatidylinositol-4-phosphate 5-Kinase
Ecar19593-RA	XP_023335758.1	LOW QUALITY PROTEIN: dnaJ protein homolog 1-like [Eurytemora affinis]	A0A553PB53	J domain-containing protein OS=Tigriopus californicus OX=6832 PE=4 SV=1	XP_023335758.1	LOW QUALITY PROTEIN: dnaJ protein homolog 1-like [Eurytemora affinis]	negative regulation of transcription by RNA polymerase II(GO:0000122);regulation of transcription, DNA-templated(GO:0006355);regulation of transcription by RNA polymerase II(GO:0006357);protein folding(GO:0006457);'de novo' protein folding(GO:0006458);response to stress(GO:0006950);response to unfolded protein(GO:0006986);biological_process(GO:0008150);regulation of biosynthetic process(GO:000988…	ATPase activator activity(GO:0001671);molecular_function(GO:0003674);transcription coregulator activity(GO:0003712);transcription corepressor activity(GO:0003714);binding(GO:0005488);protein binding(GO:0005515);enzyme activator activity(GO:0008047);enzyme binding(GO:0019899);enzyme regulator activity(GO:0030234);Hsp70 protein binding(GO:0030544);heat shock protein binding(GO:0031072);unfolded pro…	cellular_component(GO:0005575);intracellular(GO:0005622);cell(GO:0005623);nucleus(GO:0005634);nucleoplasm(GO:0005654);cytoplasm(GO:0005737);cytosol(GO:0005829);plasma membrane(GO:0005886);membrane(GO:0016020);membrane-enclosed lumen(GO:0031974);nuclear lumen(GO:0031981);organelle(GO:0043226);membrane-bounded organelle(GO:0043227);intracellular organelle(GO:0043229);intracellular membrane-bounded …	Protein processing in endoplasmic reticulum(map04141);Influenza A(map05164)	DnaJ homolog subfamily B member 4(ko:K09510);DnaJ homolog subfamily B member 5(ko:K09511)	O	Posttranslational modification, protein turnover, chaperones	COG0484@1|root,KOG0714@2759|Eukaryota,38BTN@33154|Opisthokonta,3BCDV@33208|Metazoa,3CTA3@33213|Bilateria,41U0R@6656|Arthropoda,3SIHI@50557|Insecta	DnaJ_C(PF01556.21) DnaJ C terminal domain
Ecar15616-RA	XP_023331012.1	LOW QUALITY PROTEIN: calcium-independent protein kinase C-like [Eurytemora affinis]	A0A7R8H5W1	Protein kinase C OS=Lepeophtheirus salmonis OX=72036 PE=3 SV=1	XP_023331012.1	LOW QUALITY PROTEIN: calcium-independent protein kinase C-like [Eurytemora affinis]	regionalization(GO:0003002);system process(GO:0003008);organelle organization(GO:0006996);Golgi organization(GO:0007030);multicellular organism development(GO:0007275);pattern specification process(GO:0007389);behavior(GO:0007610);learning or memory(GO:0007611);memory(GO:0007613);long-term memory(GO:0007616);biological_process(GO:0008150);negative regulation of cell proliferation(GO:0008285);resp…	NA	NA	cGMP-PKG signaling pathway(map04022);Sphingolipid signaling pathway(map04071);Vascular smooth muscle contraction(map04270);Apelin signaling pathway(map04371);Tight junction(map04530);Fc gamma R-mediated phagocytosis(map04666);Inflammatory mediator regulation of TRP channels(map04750);Aldosterone synthesis and secretion(map04925);Type II diabetes mellitus(map04930);Insulin resistance(map04931);AGE…	NA	T	Signal transduction mechanisms	KOG0694@1|root,KOG0694@2759|Eukaryota,38B5Z@33154|Opisthokonta,3BDW7@33208|Metazoa,3CRM6@33213|Bilateria,41W4F@6656|Arthropoda,3SHHZ@50557|Insecta	C1_1(PF00130.25) Phorbol esters/diacylglycerol binding domain (C1 domain);Pkinase(PF00069.28) Protein kinase domain;Pkinase_C(PF00433.27) Protein kinase C terminal domain;PK_Tyr_Ser-Thr(PF07714.20) Protein tyrosine and serine/threonine kinase;C2(PF00168.33) C2 domain
Ecar15994-RA	XP_023324419.1	cytochrome P450 2C31-like [Eurytemora affinis]	A0A8B0MBY6	phenylalanine--tRNA ligase OS=Eurytemora affinis OX=88015 PE=2 SV=1	XP_023324419.1	cytochrome P450 2C31-like [Eurytemora affinis]	NA	NA	NA	Arachidonic acid metabolism(map00590);Linoleic acid metabolism(map00591);Metabolic pathways (map01100);Longevity regulating pathway - worm(map04212);Serotonergic synapse(map04726);Inflammatory mediator regulation of TRP channels(map04750);Ovarian steroidogenesis(map04913)	cytochrome P450 family 2 subfamily J(ko:K07418,EC:1.14.14.1 1.14.14.73 1.14.14.74 1.14.14.75)	Q	Secondary metabolites biosynthesis, transport and catabolism	COG2124@1|root,KOG0156@2759|Eukaryota,38BSU@33154|Opisthokonta,3BC78@33208|Metazoa,3CRSA@33213|Bilateria,483G0@7711|Chordata,48WIJ@7742|Vertebrata,4A252@7898|Actinopterygii	p450(PF00067.25) Cytochrome P450
Ecar16157-RA	XP_023343887.1	homeobox protein six1b-like [Eurytemora affinis]	A0A553P2A4	Homeobox domain-containing protein OS=Tigriopus californicus OX=6832 PE=3 SV=1	XP_023343887.1	homeobox protein six1b-like [Eurytemora affinis]	reproduction(GO:0000003);skeletal system development(GO:0001501);eye development(GO:0001654);urogenital system development(GO:0001655);metanephros development(GO:0001656);formation of primary germ layer(GO:0001704);mesoderm formation(GO:0001707);cell fate specification(GO:0001708);mesodermal cell fate commitment(GO:0001710);optic lobe placode formation(GO:0001744);compound eye morphogenesis(GO:00…	transcription regulatory region sequence-specific DNA binding(GO:0000976);RNA polymerase II regulatory region sequence-specific DNA binding(GO:0000977);RNA polymerase II proximal promoter sequence-specific DNA binding(GO:0000978);DNA-binding transcription factor activity, RNA polymerase II-specific(GO:0000981);transcription factor activity, RNA polymerase II proximal promoter sequence-specific DN…	cellular_component(GO:0005575);intracellular(GO:0005622);cell(GO:0005623);nucleus(GO:0005634);organelle(GO:0043226);membrane-bounded organelle(GO:0043227);intracellular organelle(GO:0043229);intracellular membrane-bounded organelle(GO:0043231);intracellular part(GO:0044424);cell part(GO:0044464)	Transcriptional misregulation in cancer(map05202)	NA	K	Transcription	KOG0775@1|root,KOG0775@2759|Eukaryota,38CWW@33154|Opisthokonta,3BENU@33208|Metazoa,3CVHT@33213|Bilateria,48710@7711|Chordata,495NJ@7742|Vertebrata	SIX1_SD(PF16878.8) Transcriptional regulator, SIX1, N-terminal SD domain
Ecar16288-RA	XP_023328730.1	peroxiredoxin-2-like [Eurytemora affinis]	A8R072	Serpentine receptor class gamma OS=Penaeus japonicus OX=27405 GN=prx {ECO:0000313|EMBL:BAF91446.1} PE=2 SV=1	XP_023328730.1	peroxiredoxin-2-like [Eurytemora affinis]	reproduction(GO:0000003);developmental process involved in reproduction(GO:0003006);movement of cell or subcellular component(GO:0006928);response to stress(GO:0006950);response to oxidative stress(GO:0006979);cell adhesion(GO:0007155);multicellular organism development(GO:0007275);gamete generation(GO:0007276);germ cell development(GO:0007281);aging(GO:0007568);biological_process(GO:0008150);met…	molecular_function(GO:0003674);catalytic activity(GO:0003824);peroxidase activity(GO:0004601);thioredoxin peroxidase activity(GO:0008379);antioxidant activity(GO:0016209);oxidoreductase activity(GO:0016491);oxidoreductase activity, acting on peroxide as acceptor(GO:0016684);peroxiredoxin activity(GO:0051920)	cellular_component(GO:0005575);intracellular(GO:0005622);cell(GO:0005623);cytoplasm(GO:0005737);cytosol(GO:0005829);intracellular part(GO:0044424);cytoplasmic part(GO:0044444);cell part(GO:0044464)	Peroxisome(map04146);Apoptosis - fly(map04214)	peroxiredoxin (alkyl hydroperoxide reductase subunit C)(ko:K03386,EC:1.11.1.15)	O	Posttranslational modification, protein turnover, chaperones	COG0450@1|root,KOG0852@2759|Eukaryota,38B9P@33154|Opisthokonta,3B9IG@33208|Metazoa,3CS1I@33213|Bilateria,41X1P@6656|Arthropoda	1-cysPrx_C(PF10417.12) C-terminal domain of 1-Cys peroxiredoxin;AhpC-TSA(PF00578.24) AhpC/TSA family;Redoxin(PF08534.13) Redoxin
Ecar16272-RA	XP_023338107.1	adenylate kinase-like isoform X1 [Eurytemora affinis]	A0A553P1B0	Adenylate kinase OS=Tigriopus californicus OX=6832 PE=3 SV=1	XP_023338107.1	adenylate kinase-like isoform X1 [Eurytemora affinis]	liver development(GO:0001889);hematopoietic progenitor cell differentiation(GO:0002244);immune system process(GO:0002376);immune system development(GO:0002520);leukocyte differentiation(GO:0002521);generation of precursor metabolites and energy(GO:0006091);oxidative phosphorylation(GO:0006119);nucleobase-containing compound metabolic process(GO:0006139);purine nucleotide metabolic process(GO:0006…	molecular_function(GO:0003674);catalytic activity(GO:0003824);adenylate kinase activity(GO:0004017);kinase activity(GO:0016301);transferase activity(GO:0016740);transferase activity, transferring phosphorus-containing groups(GO:0016772);phosphotransferase activity, phosphate group as acceptor(GO:0016776);nucleobase-containing compound kinase activity(GO:0019205);nucleoside monophosphate kinase ac…	cellular_component(GO:0005575);intracellular(GO:0005622);cell(GO:0005623);nucleus(GO:0005634);cytoplasm(GO:0005737);mitochondrion(GO:0005739);mitochondrial envelope(GO:0005740);mitochondrial intermembrane space(GO:0005758);cytosol(GO:0005829);cilium(GO:0005929);motile cilium(GO:0031514);organelle envelope(GO:0031967);organelle envelope lumen(GO:0031970);membrane-enclosed lumen(GO:0031974);envelop…	Purine metabolism(map00230);Thiamine metabolism(map00730);Metabolic pathways (map01100);Biosynthesis of secondary metabolites(map01110);Biosynthesis of antibiotics(map01130)	adenylate kinase(ko:K00939,EC:2.7.4.3)	F	Nucleotide transport and metabolism	COG0563@1|root,KOG3078@2759|Eukaryota,38FS5@33154|Opisthokonta,3B9GS@33208|Metazoa,3CY1W@33213|Bilateria,41VC5@6656|Arthropoda,3SI7H@50557|Insecta,3E880@33342|Paraneoptera	ADK_lid(PF05191.17) Adenylate kinase, active site lid;ADK(PF00406.25) Adenylate kinase
Ecar16252-RA	XP_023320530.1	peptidyl-tRNA hydrolase 2, mitochondrial-like isoform X1 [Eurytemora affinis]	A0A6H5HA10	aminoacyl-tRNA hydrolase OS=Nesidiocoris tenuis OX=355587 PE=4 SV=1	XP_023320530.1	peptidyl-tRNA hydrolase 2, mitochondrial-like isoform X1 [Eurytemora affinis]	biological_process(GO:0008150);negative regulation of metabolic process(GO:0009892);regulation of catabolic process(GO:0009894);negative regulation of catabolic process(GO:0009895);negative regulation of macromolecule metabolic process(GO:0010605);regulation of metabolic process(GO:0019222);regulation of proteolysis(GO:0030162);regulation of cellular metabolic process(GO:0031323);negative regulat…	molecular_function(GO:0003674);catalytic activity(GO:0003824);aminoacyl-tRNA hydrolase activity(GO:0004045);hydrolase activity(GO:0016787);hydrolase activity, acting on ester bonds(GO:0016788);carboxylic ester hydrolase activity(GO:0052689);catalytic activity, acting on RNA(GO:0140098);catalytic activity, acting on a tRNA(GO:0140101)	cellular_component(GO:0005575);intracellular(GO:0005622);cell(GO:0005623);cytoplasm(GO:0005737);mitochondrion(GO:0005739);mitochondrial envelope(GO:0005740);mitochondrial outer membrane(GO:0005741);membrane(GO:0016020);outer membrane(GO:0019867);organelle membrane(GO:0031090);mitochondrial membrane(GO:0031966);organelle envelope(GO:0031967);organelle outer membrane(GO:0031968);envelope(GO:0031975…	NA	peptidyl-tRNA hydrolase, PTH2 family(ko:K04794,EC:3.1.1.29)	G	Carbohydrate transport and metabolism	COG1990@1|root,KOG3282@2759|Eukaryota,3A5QT@33154|Opisthokonta,3P45V@4751|Fungi,3QNS5@4890|Ascomycota,3MCXP@451866|Taphrinomycotina	PTH2(PF01981.19) Peptidyl-tRNA hydrolase PTH2
Ecar16244-RA	XP_023320522.1	LOW QUALITY PROTEIN: oxysterol-binding protein-related protein 2-like [Eurytemora affinis]	A0A0K2T010	Ferredoxin OS=Lepeophtheirus salmonis OX=72036 PE=4 SV=1	XP_023320522.1	LOW QUALITY PROTEIN: oxysterol-binding protein-related protein 2-like [Eurytemora affinis]	NA	molecular_function(GO:0003674);binding(GO:0005488);steroid binding(GO:0005496);lipid binding(GO:0008289);cholesterol binding(GO:0015485);sterol binding(GO:0032934);small molecule binding(GO:0036094);alcohol binding(GO:0043178);organic cyclic compound binding(GO:0097159)	cellular_component(GO:0005575);intracellular(GO:0005622);cell(GO:0005623);cytoplasm(GO:0005737);endosome(GO:0005768);late endosome(GO:0005770);endomembrane system(GO:0012505);cytoplasmic vesicle(GO:0031410);vesicle(GO:0031982);organelle(GO:0043226);membrane-bounded organelle(GO:0043227);intracellular organelle(GO:0043229);intracellular part(GO:0044424);cytoplasmic part(GO:0044444);cell part(GO:00…	NA	oxysterol-binding protein-related protein 1/2(ko:K20174)	T	Signal transduction mechanisms	KOG1737@1|root,KOG2209@2759|Eukaryota,39M84@33154|Opisthokonta,3BI7M@33208|Metazoa,3CSXD@33213|Bilateria,41XCW@6656|Arthropoda,3SJSA@50557|Insecta	Oxysterol_BP(PF01237.21) Oxysterol-binding protein
Ecar16451-RA	XP_023331888.1	forkhead box protein A1-B-like isoform X1 [Eurytemora affinis]	A0A553P3F5	Fork-head domain-containing protein OS=Tigriopus californicus OX=6832 PE=4 SV=1	XP_023331888.1	forkhead box protein A1-B-like isoform X1 [Eurytemora affinis]	reproduction(GO:0000003);negative regulation of transcription by RNA polymerase II(GO:0000122);regulation of cell growth(GO:0001558);urogenital system development(GO:0001655);cell fate specification(GO:0001708);morphogenesis of a branching structure(GO:0001763);morphogenesis of an epithelium(GO:0002009);epithelial cell development(GO:0002064);columnar/cuboidal epithelial cell differentiation(GO:0…	transcription regulatory region sequence-specific DNA binding(GO:0000976);RNA polymerase II regulatory region sequence-specific DNA binding(GO:0000977);DNA-binding transcription factor activity, RNA polymerase II-specific(GO:0000981);transcription factor activity, RNA polymerase II proximal promoter sequence-specific DNA binding(GO:0000982);RNA polymerase II regulatory region DNA binding(GO:00010…	fibrillar center(GO:0001650);cellular_component(GO:0005575);intracellular(GO:0005622);cell(GO:0005623);nucleus(GO:0005634);nucleoplasm(GO:0005654);chromosome(GO:0005694);polytene chromosome(GO:0005700);nucleolus(GO:0005730);microvillus(GO:0005902);membrane-enclosed lumen(GO:0031974);nuclear lumen(GO:0031981);cell projection(GO:0042995);organelle(GO:0043226);membrane-bounded organelle(GO:0043227);…	Longevity regulating pathway - worm(map04212);Longevity regulating pathway - multiple species(map04213);Maturity onset diabetes of the young(map04950)	NA	K	Transcription	COG5025@1|root,KOG3563@2759|Eukaryota,39E3C@33154|Opisthokonta,3BCYT@33208|Metazoa,3CWC6@33213|Bilateria,48025@7711|Chordata,48W8N@7742|Vertebrata,4CAP7@8459|Testudines	Forkhead(PF00250.21) Forkhead domain
Ecar16494-RA	XP_023327890.1	LOW QUALITY PROTEIN: serine/threonine-protein kinase MARK2-like [Eurytemora affinis]	A0A8J5R7A1	Non-specific serine/threonine protein kinase OS=Cotesia typhae OX=2053667 PE=4 SV=1	XP_023327890.1	LOW QUALITY PROTEIN: serine/threonine-protein kinase MARK2-like [Eurytemora affinis]	reproduction(GO:0000003);microtubule cytoskeleton organization(GO:0000226);embryonic axis specification(GO:0000578);ameboidal-type cell migration(GO:0001667);cell fate determination(GO:0001709);establishment of planar polarity(GO:0001736);establishment of imaginal disc-derived wing hair orientation(GO:0001737);morphogenesis of a polarized epithelium(GO:0001738);neuron migration(GO:0001764);regula…	nucleotide binding(GO:0000166);magnesium ion binding(GO:0000287);phosphatidylserine binding(GO:0001786);molecular_function(GO:0003674);catalytic activity(GO:0003824);protein kinase activity(GO:0004672);protein serine/threonine kinase activity(GO:0004674);binding(GO:0005488);protein binding(GO:0005515);ATP binding(GO:0005524);phospholipid binding(GO:0005543);phosphatidylinositol-4,5-bisphosphate b…	cellular_component(GO:0005575);extracellular region(GO:0005576);intracellular(GO:0005622);cell(GO:0005623);nucleus(GO:0005634);nucleoplasm(GO:0005654);cytoplasm(GO:0005737);cytoskeleton(GO:0005856);actin filament(GO:0005884);plasma membrane(GO:0005886);cell cortex(GO:0005938);actin cytoskeleton(GO:0015629);membrane(GO:0016020);basolateral plasma membrane(GO:0016323);lateral plasma membrane(GO:001…	NA	MAP/microtubule affinity-regulating kinase(ko:K08798,EC:2.7.11.1)	T	Signal transduction mechanisms	KOG0586@1|root,KOG0586@2759|Eukaryota,38DPZ@33154|Opisthokonta,3BBR0@33208|Metazoa,3CRTT@33213|Bilateria,41WDD@6656|Arthropoda,3SFMF@50557|Insecta	Pkinase(PF00069.28) Protein kinase domain;PK_Tyr_Ser-Thr(PF07714.20) Protein tyrosine and serine/threonine kinase;KA1(PF02149.22) Kinase associated domain 1
Ecar16495-RA	XP_023327895.1	ras-related C3 botulinum toxin substrate 1 [Eurytemora affinis]	A0A0U2UPT1	Cytochrome c oxidase subunit 3 OS=Pseudodiaptomus poplesia OX=213370 PE=2 SV=1	XP_023327895.1	ras-related C3 botulinum toxin substrate 1 [Eurytemora affinis]	reproduction(GO:0000003);establishment of mitotic spindle orientation(GO:0000132);MAPK cascade(GO:0000165);microtubule cytoskeleton organization(GO:0000226);mitotic cell cycle(GO:0000278);syncytium formation by plasma membrane fusion(GO:0000768);cell morphogenesis(GO:0000902);cell morphogenesis involved in differentiation(GO:0000904);regulation of cell growth(GO:0001558);eye development(GO:000165…	nucleotide binding(GO:0000166);nucleoside binding(GO:0001882);purine nucleoside binding(GO:0001883);molecular_function(GO:0003674);catalytic activity(GO:0003824);GTPase activity(GO:0003924);binding(GO:0005488);protein binding(GO:0005515);GTP binding(GO:0005525);pyrophosphatase activity(GO:0016462);hydrolase activity(GO:0016787);hydrolase activity, acting on acid anhydrides(GO:0016817);hydrolase a…	Golgi membrane(GO:0000139);pericentriolar material(GO:0000242);ruffle(GO:0001726);phagocytic cup(GO:0001891);cellular_component(GO:0005575);intracellular(GO:0005622);cell(GO:0005623);nucleus(GO:0005634);nuclear envelope(GO:0005635);cytoplasm(GO:0005737);endosome(GO:0005768);early endosome(GO:0005769);Golgi apparatus(GO:0005794);centrosome(GO:0005813);microtubule organizing center(GO:0005815);cyto…	MAPK signaling pathway(map04010);MAPK signaling pathway - fly(map04013);Ras signaling pathway(map04014);Rap1 signaling pathway(map04015);cAMP signaling pathway(map04024);Chemokine signaling pathway(map04062);Sphingolipid signaling pathway(map04071);Phagosome(map04145);PI3K-Akt signaling pathway(map04151);Wnt signaling pathway(map04310);Axon guidance(map04360);VEGF signaling pathway(map04370);Oste…	Ras-related C3 botulinum toxin substrate 1(ko:K04392)	U	Intracellular trafficking, secretion, and vesicular transport	COG1100@1|root,KOG0393@2759|Eukaryota,38BJN@33154|Opisthokonta,3BE5W@33208|Metazoa,3CXWR@33213|Bilateria,41W7G@6656|Arthropoda,3SG4W@50557|Insecta,3E902@33342|Paraneoptera	Ras(PF00071.25) Ras family
Ecar16706-RA	XP_023337599.1	lipase member K-like [Eurytemora affinis]	A0A6A4V5E7	Peptidase A2 domain-containing protein OS=Amphibalanus amphitrite OX=1232801 GN=Lip3_2 {ECO:0000313|EMBL:KAF0288963.1} PE=3 SV=1	XP_023337599.1	lipase member K-like [Eurytemora affinis]	cell morphogenesis(GO:0000902);multicellular organism development(GO:0007275);nervous system development(GO:0007399);digestion(GO:0007586);biological_process(GO:0008150);anatomical structure morphogenesis(GO:0009653);cellular process(GO:0009987);cellular component organization(GO:0016043);neurogenesis(GO:0022008);cell projection organization(GO:0030030);cell differentiation(GO:0030154);neuron dif…	NA	NA	Steroid biosynthesis(map00100);Lysosome(map04142);Cholesterol metabolism(map04979)	lysosomal acid lipase/cholesteryl ester hydrolase(ko:K01052,EC:3.1.1.13)	I	Lipid transport and metabolism	COG0596@1|root,KOG2624@2759|Eukaryota,38E9D@33154|Opisthokonta,3BA6C@33208|Metazoa,3CTTI@33213|Bilateria,41UAZ@6656|Arthropoda,3SJG0@50557|Insecta,44ZAX@7147|Diptera,45JZK@7148|Nematocera	Abhydro_lipase(PF04083.19) Partial alpha/beta-hydrolase lipase region;Abhydrolase_1(PF00561.23) alpha/beta hydrolase fold
Ecar16693-RA	XP_023340555.1	PHD and RING finger domain-containing protein 1-like [Eurytemora affinis]	A0A553P793	Serine/arginine repetitive matrix protein 2 OS=Tigriopus californicus OX=6832 PE=4 SV=1	XP_023340555.1	PHD and RING finger domain-containing protein 1-like [Eurytemora affinis]	-	-	-	-	-	-	-	-	zf-C3HC4(PF00097.28) Zinc finger, C3HC4 type (RING finger);zf-RING_2(PF13639.9) Ring finger domain
Ecar16842-RA	XP_023344792.1	protein C12orf4 homolog [Eurytemora affinis]	A0A6L2Q9U8	Protein C12orf4 homolog OS=Coptotermes formosanus OX=36987 PE=4 SV=1	XP_023344792.1	protein C12orf4 homolog [Eurytemora affinis]	regulation of immune system process(GO:0002682);positive regulation of immune system process(GO:0002684);regulation of leukocyte activation(GO:0002694);regulation of immune effector process(GO:0002697);positive regulation of immune effector process(GO:0002699);regulation of leukocyte mediated immunity(GO:0002703);regulation of myeloid leukocyte mediated immunity(GO:0002886);biological_process(GO:…	NA	cellular_component(GO:0005575);intracellular(GO:0005622);cell(GO:0005623);cytoplasm(GO:0005737);intracellular part(GO:0044424);cell part(GO:0044464)	NA	NA	S	Function unknown	KOG4506@1|root,KOG4506@2759|Eukaryota,38F8Q@33154|Opisthokonta,3BI66@33208|Metazoa,3CVB8@33213|Bilateria,41U1S@6656|Arthropoda,3SGIP@50557|Insecta	DUF2362(PF10154.12) Uncharacterised conserved protein (DUF2362);zf-ANAPC11(PF12861.10) Anaphase-promoting complex subunit 11 RING-H2 finger;zf-rbx1(PF12678.10) RING-H2 zinc finger domain
Ecar16913-RA	XP_023338061.1	paired box protein Pax-6-like [Eurytemora affinis]	A0A553P8E5	Paired box protein Pax-6 OS=Tigriopus californicus OX=6832 PE=3 SV=1	XP_023338061.1	paired box protein Pax-6-like [Eurytemora affinis]	NA	NA	NA	NA	NA	K	Transcription	KOG0849@1|root,KOG0849@2759|Eukaryota,39R3F@33154|Opisthokonta,3BIX3@33208|Metazoa,3D3J5@33213|Bilateria,41UAT@6656|Arthropoda,3SGXE@50557|Insecta,4590H@7147|Diptera	Homeodomain(PF00046.32) Homeodomain;PAX(PF00292.21) 'Paired box' domain
Ecar16974-RA	XP_023346428.1	leucine-rich repeat-containing protein 24-like [Eurytemora affinis]	A0A7R8CZX8	26S proteasome non-ATPase regulatory subunit 9 OS=Lepeophtheirus salmonis OX=72036 PE=4 SV=1	XP_023346428.1	leucine-rich repeat-containing protein 24-like [Eurytemora affinis]	NA	NA	NA	NA	NA	T	Signal transduction mechanisms	COG4886@1|root,KOG0619@2759|Eukaryota,39W7S@33154|Opisthokonta,3BJ2M@33208|Metazoa,3CYFP@33213|Bilateria,41W53@6656|Arthropoda,3SFRG@50557|Insecta,46DXV@7399|Hymenoptera	LRR_8(PF13855.9) Leucine rich repeat
Ecar17093-RA	XP_023329966.1	SH3 domain-binding protein 5 homolog isoform X2 [Eurytemora affinis]	A0A553P5W0	SH3 domain-binding protein 5-like OS=Tigriopus californicus OX=6832 PE=3 SV=1	XP_023329966.1	SH3 domain-binding protein 5 homolog isoform X2 [Eurytemora affinis]	reproduction(GO:0000003);cell fate specification(GO:0001708);regulation of protein phosphorylation(GO:0001932);negative regulation of protein phosphorylation(GO:0001933);regionalization(GO:0003002);developmental process involved in reproduction(GO:0003006);negative regulation of protein kinase activity(GO:0006469);transport(GO:0006810);cell communication(GO:0007154);signal transduction(GO:0007165…	molecular_function(GO:0003674);enzyme inhibitor activity(GO:0004857);protein kinase inhibitor activity(GO:0004860);kinase regulator activity(GO:0019207);kinase inhibitor activity(GO:0019210);protein kinase regulator activity(GO:0019887);enzyme regulator activity(GO:0030234);molecular function regulator(GO:0098772)	cellular_component(GO:0005575);intracellular(GO:0005622);cell(GO:0005623);nucleus(GO:0005634);nucleoplasm(GO:0005654);cytoplasm(GO:0005737);mitochondrion(GO:0005739);plasma membrane(GO:0005886);membrane(GO:0016020);nuclear body(GO:0016604);membrane-enclosed lumen(GO:0031974);nuclear lumen(GO:0031981);organelle(GO:0043226);membrane-bounded organelle(GO:0043227);intracellular organelle(GO:0043229);…	NA	NA	T	Signal transduction mechanisms	KOG2008@1|root,KOG2008@2759|Eukaryota,39R1C@33154|Opisthokonta,3BBI4@33208|Metazoa,3CW7P@33213|Bilateria,41VDS@6656|Arthropoda,3SG0N@50557|Insecta	SH3BP5(PF05276.17) SH3 domain-binding protein 5 (SH3BP5)
Ecar17131-RA	XP_023330618.1	atrophin-1-like [Eurytemora affinis]	A0A7T8K7B1	Ig-like domain-containing protein OS=Caligus rogercresseyi OX=217165 PE=4 SV=1	XP_023330618.1	atrophin-1-like [Eurytemora affinis]	regulation of transcription, DNA-templated(GO:0006355);regulation of transcription by RNA polymerase II(GO:0006357);biological_process(GO:0008150);regulation of biosynthetic process(GO:0009889);regulation of signal transduction(GO:0009966);regulation of gene expression(GO:0010468);regulation of macromolecule biosynthetic process(GO:0010556);regulation of cell communication(GO:0010646);regulation …	NA	cellular_component(GO:0005575);cell(GO:0005623);plasma membrane(GO:0005886);integral component of plasma membrane(GO:0005887);membrane(GO:0016020);integral component of membrane(GO:0016021);intrinsic component of membrane(GO:0031224);intrinsic component of plasma membrane(GO:0031226);membrane part(GO:0044425);plasma membrane part(GO:0044459);cell part(GO:0044464);cell periphery(GO:0071944)	NA	NA	T	Signal transduction mechanisms	COG4886@1|root,KOG0619@2759|Eukaryota,39JRM@33154|Opisthokonta,3BAUD@33208|Metazoa,3CZQI@33213|Bilateria,41V7D@6656|Arthropoda,3SH2A@50557|Insecta	ig(PF00047.28) Immunoglobulin domain;Ig_2(PF13895.9) Immunoglobulin domain;I-set(PF07679.19) Immunoglobulin I-set domain;V-set(PF07686.20) Immunoglobulin V-set domain;Ig_3(PF13927.9) Immunoglobulin domain
Ecar17258-RA	XP_023334397.1	uncharacterized protein LOC111705921 [Eurytemora affinis]	A0A0K2U802	CBM21 domain-containing protein OS=Lepeophtheirus salmonis OX=72036 PE=4 SV=1	XP_023334397.1	uncharacterized protein LOC111705921 [Eurytemora affinis]	reproduction(GO:0000003);MAPK cascade(GO:0000165);regulation of neurotransmitter levels(GO:0001505);regulation of protein phosphorylation(GO:0001932);negative regulation of protein phosphorylation(GO:0001933);regulation of the force of heart contraction(GO:0002026);developmental process involved in reproduction(GO:0003006);cellular protein modification process(GO:0006464);protein phosphorylation(…	nucleotide binding(GO:0000166);molecular_function(GO:0003674);signaling receptor binding(GO:0005102);binding(GO:0005488);protein binding(GO:0005515);ATP binding(GO:0005524);drug binding(GO:0008144);purine nucleotide binding(GO:0017076);enzyme binding(GO:0019899);kinase binding(GO:0019900);protein kinase binding(GO:0019901);adenyl nucleotide binding(GO:0030554);ribonucleotide binding(GO:0032553);p…	cellular_component(GO:0005575);extracellular region(GO:0005576);extracellular space(GO:0005615);intracellular(GO:0005622);cell(GO:0005623);cytoplasm(GO:0005737);mitochondrion(GO:0005739);mitochondrial envelope(GO:0005740);mitochondrial outer membrane(GO:0005741);endoplasmic reticulum(GO:0005783);rough endoplasmic reticulum(GO:0005791);Golgi apparatus(GO:0005794);synaptic vesicle(GO:0008021);cell …	Chemokine signaling pathway(map04062);Fc gamma R-mediated phagocytosis(map04666)	NA	S	Function unknown	COG1881@1|root,KOG3346@2759|Eukaryota,38EN2@33154|Opisthokonta,3BFQR@33208|Metazoa,3CRY4@33213|Bilateria,4825N@7711|Chordata	PBP(PF01161.23) Phosphatidylethanolamine-binding protein
Ecar17237-RA	XP_023323265.1	serpin B3-like [Eurytemora affinis]	A0A553P1C1	SERPIN domain-containing protein OS=Tigriopus californicus OX=6832 PE=3 SV=1	XP_023323265.1	serpin B3-like [Eurytemora affinis]	morphogenesis of an epithelium(GO:0002009);instar larval or pupal development(GO:0002165);multicellular organism development(GO:0007275);imaginal disc development(GO:0007444);wing disc morphogenesis(GO:0007472);imaginal disc-derived wing morphogenesis(GO:0007476);metamorphosis(GO:0007552);imaginal disc morphogenesis(GO:0007560);biological_process(GO:0008150);regulation of Toll signaling pathway(G…	NA	NA	Amoebiasis(map05146)	serpin B(ko:K13963)	V	Defense mechanisms	COG4826@1|root,KOG2392@2759|Eukaryota,38VR6@33154|Opisthokonta,3BBFJ@33208|Metazoa,3CV81@33213|Bilateria,41V6N@6656|Arthropoda,3SI93@50557|Insecta	Serpin(PF00079.23) Serpin (serine protease inhibitor)
Ecar17445-RA	XP_023348668.1	cytochrome P450 6j1-like [Eurytemora affinis]	A0A8B0MCV6	SF3B3 factor OS=Eurytemora affinis OX=88015 PE=2 SV=1	XP_023348668.1	cytochrome P450 6j1-like [Eurytemora affinis]	NA	NA	NA	NA	cytochrome P450 family 6(ko:K14999,EC:1.14.-.-)	Q	Secondary metabolites biosynthesis, transport and catabolism	COG2124@1|root,KOG0158@2759|Eukaryota,38BTY@33154|Opisthokonta,3BF8S@33208|Metazoa,3CV2F@33213|Bilateria,41VYX@6656|Arthropoda,3SK5P@50557|Insecta	p450(PF00067.25) Cytochrome P450
Ecar17480-RA	XP_023340269.1	elongation of very long chain fatty acids protein AAEL008004-like isoform X2 [Eurytemora affinis]	A0A7R9XA38	Elongation of very long chain fatty acids protein OS=Argulus foliaceus OX=509924 PE=3 SV=1	XP_023340269.1	elongation of very long chain fatty acids protein AAEL008004-like isoform X2 [Eurytemora affinis]	very long-chain fatty acid metabolic process(GO:0000038);organic acid metabolic process(GO:0006082);lipid metabolic process(GO:0006629);fatty acid metabolic process(GO:0006631);fatty acid biosynthetic process(GO:0006633);membrane lipid metabolic process(GO:0006643);sphingolipid metabolic process(GO:0006665);nitrogen compound metabolic process(GO:0006807);biological_process(GO:0008150);metabolic p…	molecular_function(GO:0003674);catalytic activity(GO:0003824);fatty acid synthase activity(GO:0004312);fatty acid elongase activity(GO:0009922);transferase activity(GO:0016740);transferase activity, transferring acyl groups(GO:0016746);transferase activity, transferring acyl groups other than amino-acyl groups(GO:0016747)	cellular_component(GO:0005575);intracellular(GO:0005622);cell(GO:0005623);cytoplasm(GO:0005737);endoplasmic reticulum(GO:0005783);endomembrane system(GO:0012505);organelle(GO:0043226);membrane-bounded organelle(GO:0043227);intracellular organelle(GO:0043229);intracellular membrane-bounded organelle(GO:0043231);intracellular part(GO:0044424);cytoplasmic part(GO:0044444);cell part(GO:0044464)	Fatty acid elongation(map00062);Biosynthesis of secondary metabolites(map01110)	NA	I	Lipid transport and metabolism	KOG3071@1|root,KOG3071@2759|Eukaryota,38F2X@33154|Opisthokonta,3BCYK@33208|Metazoa,3CXSB@33213|Bilateria,41UET@6656|Arthropoda	ELO(PF01151.21) GNS1/SUR4 family
Ecar17503-RA	XP_023337146.1	furin-like protease kpc-1 isoform X1 [Eurytemora affinis]	A0A553P8L8	P/Homo B domain-containing protein OS=Tigriopus californicus OX=6832 PE=3 SV=1	XP_023337146.1	furin-like protease kpc-1 isoform X1 [Eurytemora affinis]	cell morphogenesis(GO:0000902);cell morphogenesis involved in differentiation(GO:0000904);regulation of cell growth(GO:0001558);regulation of cytokine production(GO:0001817);negative regulation of cytokine production(GO:0001818);postsynaptic membrane organization(GO:0001941);signal peptide processing(GO:0006465);proteolysis(GO:0006508);peptide metabolic process(GO:0006518);nitrogen compound metab…	protease binding(GO:0002020);molecular_function(GO:0003674);catalytic activity(GO:0003824);endopeptidase activity(GO:0004175);serine-type endopeptidase activity(GO:0004252);enzyme inhibitor activity(GO:0004857);endopeptidase inhibitor activity(GO:0004866);serine-type endopeptidase inhibitor activity(GO:0004867);signaling receptor binding(GO:0005102);binding(GO:0005488);protein binding(GO:0005515)…	Golgi membrane(GO:0000139);cellular_component(GO:0005575);intracellular(GO:0005622);cell(GO:0005623);cytoplasm(GO:0005737);endoplasmic reticulum(GO:0005783);endoplasmic reticulum membrane(GO:0005789);Golgi apparatus(GO:0005794);Golgi stack(GO:0005795);Golgi-associated vesicle(GO:0005798);trans-Golgi network(GO:0005802);plasma membrane(GO:0005886);cell surface(GO:0009986);endomembrane system(GO:00…	Influenza A(map05164)	NA	O	Posttranslational modification, protein turnover, chaperones	COG1404@1|root,KOG3525@2759|Eukaryota,38C1N@33154|Opisthokonta,3B9FW@33208|Metazoa,3CR8X@33213|Bilateria,41UHQ@6656|Arthropoda,3SKCM@50557|Insecta,46JPQ@7399|Hymenoptera	S8_pro-domain(PF16470.8) Peptidase S8 pro-domain;Peptidase_S8(PF00082.25) Subtilase family;P_proprotein(PF01483.23) Proprotein convertase P-domain
Ecar17589-RA	XP_023338186.1	leucine-rich repeat-containing protein 24-like [Eurytemora affinis]	A0A553P5S6	Ig-like domain-containing protein OS=Tigriopus californicus OX=6832 PE=4 SV=1	XP_023338186.1	leucine-rich repeat-containing protein 24-like [Eurytemora affinis]	NA	NA	NA	MAPK signaling pathway - fly(map04013)	NA	T	Signal transduction mechanisms	COG4886@1|root,KOG0619@2759|Eukaryota,39SSM@33154|Opisthokonta,3BCQX@33208|Metazoa,3D4XZ@33213|Bilateria,41XZI@6656|Arthropoda,3SG2X@50557|Insecta	I-set(PF07679.19) Immunoglobulin I-set domain;Ig_3(PF13927.9) Immunoglobulin domain;LRR_8(PF13855.9) Leucine rich repeat;ig(PF00047.28) Immunoglobulin domain
Ecar17607-RA	XP_023349269.1	peroxidase-like [Eurytemora affinis]	E9G105	Chorion peroxidase OS=Daphnia pulex OX=6669 PE=4 SV=1	XP_023349269.1	peroxidase-like [Eurytemora affinis]	NA	NA	NA	NA	NA	S	Function unknown	KOG2408@1|root,KOG2408@2759|Eukaryota,38C9T@33154|Opisthokonta,3BIBC@33208|Metazoa,3E41P@33213|Bilateria,42A6Q@6656|Arthropoda	An_peroxidase(PF03098.18) Animal haem peroxidase
Ecar17863-RA	XP_040572472.1	acetylcholine receptor subunit alpha-like [Lepeophtheirus salmonis]	A0A553NS93	Nicotinic acetylcholine receptor alpha 3 subunit OS=Tigriopus californicus OX=6832 PE=3 SV=1	XP_023323772.1	acetylcholine receptor subunit alpha-like [Eurytemora affinis]	system process(GO:0003008);transport(GO:0006810);ion transport(GO:0006811);cation transport(GO:0006812);calcium ion transport(GO:0006816);cellular ion homeostasis(GO:0006873);cellular calcium ion homeostasis(GO:0006874);cellular metal ion homeostasis(GO:0006875);regulation of muscle contraction(GO:0006937);cell communication(GO:0007154);signal transduction(GO:0007165);cell surface receptor signal…	molecular_function(GO:0003674);transporter activity(GO:0005215);ion channel activity(GO:0005216);extracellular ligand-gated ion channel activity(GO:0005230);excitatory extracellular ligand-gated ion channel activity(GO:0005231);cation channel activity(GO:0005261);cation transmembrane transporter activity(GO:0008324);ion transmembrane transporter activity(GO:0015075);channel activity(GO:0015267);l…	cellular_component(GO:0005575);cell(GO:0005623);plasma membrane(GO:0005886);integral component of plasma membrane(GO:0005887);acetylcholine-gated channel complex(GO:0005892);membrane(GO:0016020);integral component of membrane(GO:0016021);intrinsic component of membrane(GO:0031224);intrinsic component of plasma membrane(GO:0031226);neuromuscular junction(GO:0031594);protein-containing complex(GO:0…	NA	NA	T	Signal transduction mechanisms	KOG3645@1|root,KOG3645@2759|Eukaryota,38BP2@33154|Opisthokonta,3BD2A@33208|Metazoa,3CS0W@33213|Bilateria,41XDI@6656|Arthropoda,3SGAR@50557|Insecta	Neur_chan_memb(PF02932.19) Neurotransmitter-gated ion-channel transmembrane region;Neur_chan_LBD(PF02931.26) Neurotransmitter-gated ion-channel ligand binding domain
Ecar17764-RA	XP_023335231.1	sphingomyelin synthase-related protein 1-like [Eurytemora affinis]	A0A131YM55	Secreted protein OS=Rhipicephalus appendiculatus OX=34631 PE=3 SV=1	XP_023335231.1	sphingomyelin synthase-related protein 1-like [Eurytemora affinis]	lipid metabolic process(GO:0006629);membrane lipid metabolic process(GO:0006643);phospholipid metabolic process(GO:0006644);sphingolipid metabolic process(GO:0006665);ceramide metabolic process(GO:0006672);phosphorus metabolic process(GO:0006793);phosphate-containing compound metabolic process(GO:0006796);nitrogen compound metabolic process(GO:0006807);organelle organization(GO:0006996);Golgi org…	ceramide phosphoethanolamine synthase activity(GO:0002950);molecular_function(GO:0003674);catalytic activity(GO:0003824);transferase activity(GO:0016740);transferase activity, transferring phosphorus-containing groups(GO:0016772);phosphotransferase activity, for other substituted phosphate groups(GO:0016780);sphingomyelin synthase activity(GO:0033188);ceramide cholinephosphotransferase activity(G…	cellular_component(GO:0005575);intracellular(GO:0005622);cell(GO:0005623);cytoplasm(GO:0005737);endoplasmic reticulum(GO:0005783);endoplasmic reticulum membrane(GO:0005789);cytosol(GO:0005829);endomembrane system(GO:0012505);membrane(GO:0016020);integral component of membrane(GO:0016021);integral component of endoplasmic reticulum membrane(GO:0030176);intrinsic component of membrane(GO:0031224);i…	NA	NA	S	Function unknown	KOG3058@1|root,KOG3058@2759|Eukaryota,38GXT@33154|Opisthokonta,3BC23@33208|Metazoa,3CVX4@33213|Bilateria,41WJR@6656|Arthropoda	-
Ecar17898-RA	XP_023347171.1	TWiK family of potassium channels protein 7-like [Eurytemora affinis]	A0A7R8WFG8	TWiK family of potassium channels protein 7 OS=Cyprideis torosa OX=163714 PE=3 SV=1	XP_023347171.1	TWiK family of potassium channels protein 7-like [Eurytemora affinis]	transport(GO:0006810);ion transport(GO:0006811);cation transport(GO:0006812);potassium ion transport(GO:0006813);biological_process(GO:0008150);cellular process(GO:0009987);monovalent inorganic cation transport(GO:0015672);metal ion transport(GO:0030001);ion transmembrane transport(GO:0034220);localization(GO:0051179);establishment of localization(GO:0051234);transmembrane transport(GO:0055085);c…	molecular_function(GO:0003674);transporter activity(GO:0005215);ion channel activity(GO:0005216);cation channel activity(GO:0005261);potassium channel activity(GO:0005267);cation transmembrane transporter activity(GO:0008324);ion transmembrane transporter activity(GO:0015075);monovalent inorganic cation transmembrane transporter activity(GO:0015077);potassium ion transmembrane transporter activit…	NA	NA	NA	P	Inorganic ion transport and metabolism	KOG1418@1|root,KOG1418@2759|Eukaryota,39T8E@33154|Opisthokonta,3BM40@33208|Metazoa,3CZFF@33213|Bilateria	Ion_trans_2(PF07885.19) Ion channel
Ecar17907-RA	XP_023336372.1	glutamic acid-rich protein-like [Eurytemora affinis]	A0A0K2VBS3	SH3 domain-containing protein OS=Lepeophtheirus salmonis OX=72036 PE=4 SV=1	XP_023336372.1	glutamic acid-rich protein-like [Eurytemora affinis]	-	-	-	-	-	-	-	-	-
Ecar18180-RA	XP_023336281.1	aminopeptidase Ey-like [Eurytemora affinis]	A0A553N7M5	Transcription and mRNA export factor ENY2 OS=Tigriopus californicus OX=6832 PE=3 SV=1	XP_023336281.1	aminopeptidase Ey-like [Eurytemora affinis]	NA	NA	NA	Glutathione metabolism(map00480);Metabolic pathways (map01100);Renin-angiotensin system(map04614);Hematopoietic cell lineage(map04640)	aminopeptidase N(ko:K11140,EC:3.4.11.2)	EO	Amino acid transport and metabolism ;Posttranslational modification, protein turnover, chaperones	COG0308@1|root,KOG1046@2759|Eukaryota,38CFG@33154|Opisthokonta,3BD0T@33208|Metazoa,3CUKR@33213|Bilateria,41W20@6656|Arthropoda,3SINB@50557|Insecta,46GK9@7399|Hymenoptera	Peptidase_M1(PF01433.23) Peptidase family M1 domain;ERAP1_C(PF11838.11) ERAP1-like C-terminal domain
Ecar18181-RA	XP_023336281.1	aminopeptidase Ey-like [Eurytemora affinis]	A7RYN7	Salivary glue protein Sgs-4 OS=Nematostella vectensis OX=45351 PE=4 SV=1	XP_023336281.1	aminopeptidase Ey-like [Eurytemora affinis]	proteolysis(GO:0006508);cellular aromatic compound metabolic process(GO:0006725);nitrogen compound metabolic process(GO:0006807);biological_process(GO:0008150);metabolic process(GO:0008152);cellular process(GO:0009987);protein metabolic process(GO:0019538);regulation of localization(GO:0032879);regulation of renal sodium excretion(GO:0035813);negative regulation of renal sodium excretion(GO:00358…	molecular_function(GO:0003674);catalytic activity(GO:0003824);aminopeptidase activity(GO:0004177);binding(GO:0005488);peptidase activity(GO:0008233);metallopeptidase activity(GO:0008237);exopeptidase activity(GO:0008238);hydrolase activity(GO:0016787);amide binding(GO:0033218);peptide binding(GO:0042277);peptidase activity, acting on L-amino acid peptides(GO:0070011);catalytic activity, acting on…	cellular_component(GO:0005575);extracellular region(GO:0005576);extracellular space(GO:0005615);intracellular(GO:0005622);cell(GO:0005623);cytoplasm(GO:0005737);endoplasmic reticulum-Golgi intermediate compartment(GO:0005793);plasma membrane(GO:0005886);external side of plasma membrane(GO:0009897);cell surface(GO:0009986);vesicle membrane(GO:0012506);membrane(GO:0016020);organelle membrane(GO:003…	Glutathione metabolism(map00480);Metabolic pathways (map01100);Renin-angiotensin system(map04614);Hematopoietic cell lineage(map04640)	aminopeptidase N(ko:K11140,EC:3.4.11.2)	EO	Amino acid transport and metabolism ;Posttranslational modification, protein turnover, chaperones	COG0308@1|root,KOG1046@2759|Eukaryota,38CFG@33154|Opisthokonta,3BD0T@33208|Metazoa,3CUKR@33213|Bilateria	-
Ecar18333-RA	XP_023343813.1	LOW QUALITY PROTEIN: long-chain-fatty-acid--CoA ligase 4-like [Eurytemora affinis]	A0A553P1F7	AMP-binding domain-containing protein OS=Tigriopus californicus OX=6832 PE=4 SV=1	XP_023343813.1	LOW QUALITY PROTEIN: long-chain-fatty-acid--CoA ligase 4-like [Eurytemora affinis]	reproduction(GO:0000003);cell morphogenesis(GO:0000902);cell morphogenesis involved in differentiation(GO:0000904);regulation of cell growth(GO:0001558);long-chain fatty acid metabolic process(GO:0001676);regionalization(GO:0003002);organic acid metabolic process(GO:0006082);nucleobase-containing compound metabolic process(GO:0006139);purine nucleotide metabolic process(GO:0006163);purine nucleot…	molecular_function(GO:0003674);catalytic activity(GO:0003824);long-chain fatty acid-CoA ligase activity(GO:0004467);binding(GO:0005488);protein binding(GO:0005515);fatty acid ligase activity(GO:0015645);CoA-ligase activity(GO:0016405);ligase activity(GO:0016874);ligase activity, forming carbon-sulfur bonds(GO:0016877);acid-thiol ligase activity(GO:0016878);enzyme binding(GO:0019899);kinase bindin…	cellular_component(GO:0005575);intracellular(GO:0005622);cell(GO:0005623);cytoplasm(GO:0005737);mitochondrion(GO:0005739);mitochondrial envelope(GO:0005740);peroxisome(GO:0005777);endoplasmic reticulum(GO:0005783);Golgi apparatus(GO:0005794);lipid droplet(GO:0005811);endomembrane system(GO:0012505);membrane(GO:0016020);axon(GO:0030424);organelle membrane(GO:0031090);mitochondrial membrane(GO:0031…	Fatty acid biosynthesis(map00061);Fatty acid degradation(map00071);Metabolic pathways (map01100);Fatty acid metabolism(map01212);Quorum sensing(map02024);PPAR signaling pathway(map03320);Peroxisome(map04146);Ferroptosis(map04216);Thermogenesis(map04714);Adipocytokine signaling pathway(map04920)	long-chain acyl-CoA synthetase(ko:K01897,EC:6.2.1.3)	I	Lipid transport and metabolism	COG1022@1|root,KOG1180@2759|Eukaryota,39R6J@33154|Opisthokonta,3CNW0@33208|Metazoa,3CXKA@33213|Bilateria,41WUN@6656|Arthropoda,3SGU4@50557|Insecta,4507N@7147|Diptera	AMP-binding_C(PF13193.9) AMP-binding enzyme C-terminal domain;AMP-binding(PF00501.31) AMP-binding enzyme
Ecar18515-RA	XP_023335060.1	serine/threonine-protein kinase Nek8-like [Eurytemora affinis]	A0A2T7NRK3	Protein kinase domain-containing protein OS=Pomacea canaliculata OX=400727 PE=3 SV=1	XP_023335060.1	serine/threonine-protein kinase Nek8-like [Eurytemora affinis]	urogenital system development(GO:0001655);kidney development(GO:0001822);heart looping(GO:0001947);morphogenesis of an epithelium(GO:0002009);heart morphogenesis(GO:0003007);embryonic heart tube morphogenesis(GO:0003143);multicellular organism development(GO:0007275);determination of left/right symmetry(GO:0007368);pattern specification process(GO:0007389);heart development(GO:0007507);biological…	NA	cellular_component(GO:0005575);cell(GO:0005623);cilium(GO:0005929);cell projection(GO:0042995);organelle(GO:0043226);organelle part(GO:0044422);ciliary part(GO:0044441);cell projection part(GO:0044463);cell part(GO:0044464);ciliary inversin compartment(GO:0097543);ciliary base(GO:0097546);plasma membrane bounded cell projection(GO:0120025);plasma membrane bounded cell projection part(GO:0120038)	NA	NA	T	Signal transduction mechanisms	KOG0589@1|root,KOG0589@2759|Eukaryota,38EV9@33154|Opisthokonta,3BCJC@33208|Metazoa,3CX7R@33213|Bilateria	Pkinase(PF00069.28) Protein kinase domain;Roc(PF08477.16) Ras of Complex, Roc, domain of DAPkinase;Ras(PF00071.25) Ras family
Ecar18689-RA	XP_023338687.1	afadin-like isoform X2 [Eurytemora affinis]	A0A553PI81	Afadin-like OS=Tigriopus californicus OX=6832 PE=4 SV=1	XP_023338687.1	afadin-like isoform X2 [Eurytemora affinis]	establishment of mitotic spindle orientation(GO:0000132);microtubule cytoskeleton organization(GO:0000226);mitotic cell cycle(GO:0000278);eye development(GO:0001654);embryonic development via the syncytial blastoderm(GO:0001700);establishment of planar polarity(GO:0001736);morphogenesis of a polarized epithelium(GO:0001738);compound eye morphogenesis(GO:0001745);endothelial cell development(GO:00…	molecular_function(GO:0003674);binding(GO:0005488);protein binding(GO:0005515);Ras GTPase binding(GO:0017016);enzyme binding(GO:0019899);protein domain specific binding(GO:0019904);LIM domain binding(GO:0030274);small GTPase binding(GO:0031267);cell adhesion molecule binding(GO:0050839);GTPase binding(GO:0051020)	cellular_component(GO:0005575);intracellular(GO:0005622);cell(GO:0005623);nucleus(GO:0005634);nucleoplasm(GO:0005654);cytoplasm(GO:0005737);cytosol(GO:0005829);plasma membrane(GO:0005886);cell-cell junction(GO:0005911);adherens junction(GO:0005912);cell-cell adherens junction(GO:0005913);cell-substrate adherens junction(GO:0005924);connecting hemi-adherens junction(GO:0005926);cell cortex(GO:0005…	Ras signaling pathway(map04014);Rap1 signaling pathway(map04015);cAMP signaling pathway(map04024);Adherens junction(map04520);Tight junction(map04530);Leukocyte transendothelial migration(map04670)	NA	Z	Cytoskeleton	KOG1892@1|root,KOG1892@2759|Eukaryota,3976T@33154|Opisthokonta,3BCJ6@33208|Metazoa,3CTWW@33213|Bilateria,41WBU@6656|Arthropoda	PDZ_6(PF17820.4) PDZ domain;PDZ(PF00595.27) PDZ domain;DIL(PF01843.22) DIL domain
Ecar18944-RA	XP_023341753.1	serine/arginine-rich splicing factor 6-like [Eurytemora affinis]	A0A1S3IAU6	Ubiquitin-60S ribosomal protein L40 OS=Lingula unguis OX=7574 GN=LOC106162602 {ECO:0000313|RefSeq:XP_013395382.2} PE=3 SV=1	XP_023326400.1	ubiquitin-60S ribosomal protein L40 [Eurytemora affinis]	NA	NA	cellular_component(GO:0005575);intracellular(GO:0005622);cell(GO:0005623);cytoplasm(GO:0005737);cytosol(GO:0005829);ribosome(GO:0005840);large ribosomal subunit(GO:0015934);cytosolic large ribosomal subunit(GO:0022625);cytosolic ribosome(GO:0022626);protein-containing complex(GO:0032991);organelle(GO:0043226);non-membrane-bounded organelle(GO:0043228);intracellular organelle(GO:0043229);intracell…	Ribosome(map03010)	large subunit ribosomal protein L40e(ko:K02927)	J	Translation, ribosomal structure and biogenesis	COG1552@1|root,KOG0003@2759|Eukaryota,39ZU5@33154|Opisthokonta,3BPCG@33208|Metazoa,3D67K@33213|Bilateria,41YX3@6656|Arthropoda,3SMAS@50557|Insecta,3EA42@33342|Paraneoptera	RRM_1(PF00076.25) RNA recognition motif. (a.k.a. RRM, RBD, or RNP domain);ubiquitin(PF00240.26) Ubiquitin family;Ribosomal_L40e(PF01020.20) Ribosomal L40e family;Rad60-SLD(PF11976.11) Ubiquitin-2 like Rad60 SUMO-like
Ecar19061-RA	XP_023343474.1	probable splicing factor, arginine/serine-rich 6 [Eurytemora affinis]	C4WSV1	Secreted protein OS=Acyrthosiphon pisum OX=7029 GN=ACYPI006120 {ECO:0000313|EMBL:BAH70971.1} PE=2 SV=1	XP_023343474.1	probable splicing factor, arginine/serine-rich 6 [Eurytemora affinis]	regulation of alternative mRNA splicing, via spliceosome(GO:0000381);regulation of transcriptional start site selection at RNA polymerase II promoter(GO:0001178);nucleobase-containing compound metabolic process(GO:0006139);regulation of transcription, DNA-templated(GO:0006355);regulation of transcription by RNA polymerase II(GO:0006357);RNA processing(GO:0006396);cellular aromatic compound metabo…	molecular_function(GO:0003674);nucleic acid binding(GO:0003676);RNA binding(GO:0003723);mRNA binding(GO:0003729);binding(GO:0005488);organic cyclic compound binding(GO:0097159);heterocyclic compound binding(GO:1901363)	NA	Spliceosome(map03040);Herpes simplex virus 1 infection(map05168)	splicing factor, arginine/serine-rich 3(ko:K12892)	A	RNA processing and modification	KOG0107@1|root,KOG0107@2759|Eukaryota,3A3KP@33154|Opisthokonta,3BRKS@33208|Metazoa,3D8EE@33213|Bilateria,41ZZT@6656|Arthropoda,3SNAT@50557|Insecta,3EDDR@33342|Paraneoptera	RRM_1(PF00076.25) RNA recognition motif. (a.k.a. RRM, RBD, or RNP domain)
Ecar19116-RA	XP_023340039.1	integrin beta-PS-like [Eurytemora affinis]	A0A553PPE0	Integrin beta OS=Tigriopus californicus OX=6832 PE=3 SV=1	XP_023340039.1	integrin beta-PS-like [Eurytemora affinis]	reproduction(GO:0000003);G1/S transition of mitotic cell cycle(GO:0000082);mitotic cell cycle(GO:0000278);cell morphogenesis(GO:0000902);cell morphogenesis involved in differentiation(GO:0000904);angiogenesis(GO:0001525);blood vessel development(GO:0001568);ameboidal-type cell migration(GO:0001667);embryonic development via the syncytial blastoderm(GO:0001700);in utero embryonic development(GO:00…	amyloid-beta binding(GO:0001540);opsonin binding(GO:0001846);complement binding(GO:0001848);complement component C3b binding(GO:0001851);fibronectin binding(GO:0001968);protease binding(GO:0002020);molecular_function(GO:0003674);protein disulfide isomerase activity(GO:0003756);actin binding(GO:0003779);catalytic activity(GO:0003824);transmembrane signaling receptor activity(GO:0004888);protein ki…	acrosomal vesicle(GO:0001669);ruffle(GO:0001726);cellular_component(GO:0005575);extracellular region(GO:0005576);basement membrane(GO:0005604);intracellular(GO:0005622);cell(GO:0005623);nucleus(GO:0005634);cytoplasm(GO:0005737);plasma membrane(GO:0005886);integral component of plasma membrane(GO:0005887);microvillus(GO:0005902);cell-cell junction(GO:0005911);adherens junction(GO:0005912);cell-sub…	Rap1 signaling pathway(map04015);Phagosome(map04145);PI3K-Akt signaling pathway(map04151);Axon guidance(map04360);Osteoclast differentiation(map04380);Hippo signaling pathway(map04390);Focal adhesion(map04510);ECM-receptor interaction(map04512);Cell adhesion molecules (CAMs)(map04514);Tight junction(map04530);Complement and coagulation cascades(map04610);Platelet activation(map04611);Hematopoieti…	aquaporin rerated protein, invertebrate(ko:K09884)	TW	Signal transduction mechanisms ;Extracellular structures	KOG1226@1|root,KOG1226@2759|Eukaryota,38DSI@33154|Opisthokonta,3BA6T@33208|Metazoa,3CTSN@33213|Bilateria,41U47@6656|Arthropoda	I-EGF_1(PF18372.4) Integrin beta epidermal growth factor like domain 1;Integrin_b_cyt(PF08725.14) Integrin beta cytoplasmic domain;Integrin_beta(PF00362.21) Integrin beta chain VWA domain;Integrin_B_tail(PF07965.15) Integrin beta tail domain
Ecar19215-RA	XP_023324603.1	septin-1-like [Eurytemora affinis]	A0A0K2T7E2	Septin OS=Lepeophtheirus salmonis OX=72036 PE=3 SV=1	XP_023324603.1	septin-1-like [Eurytemora affinis]	regulation of neurotransmitter levels(GO:0001505);regulation of L-glutamate import across plasma membrane(GO:0002036);organelle organization(GO:0006996);cell communication(GO:0007154);signal transduction(GO:0007165);cell surface receptor signaling pathway(GO:0007166);smoothened signaling pathway(GO:0007224);multicellular organism development(GO:0007275);nervous system development(GO:0007399);biol…	nucleotide binding(GO:0000166);nucleoside binding(GO:0001882);purine nucleoside binding(GO:0001883);molecular_function(GO:0003674);catalytic activity(GO:0003824);GTPase activity(GO:0003924);structural molecule activity(GO:0005198);binding(GO:0005488);protein binding(GO:0005515);GTP binding(GO:0005525);pyrophosphatase activity(GO:0016462);hydrolase activity(GO:0016787);hydrolase activity, acting o…	exocyst(GO:0000145);cellular_component(GO:0005575);intracellular(GO:0005622);cell(GO:0005623);nucleus(GO:0005634);cytoplasm(GO:0005737);cytoskeleton(GO:0005856);plasma membrane(GO:0005886);cilium(GO:0005929);axoneme(GO:0005930);cell cortex(GO:0005938);cell surface(GO:0009986);membrane(GO:0016020);organelle membrane(GO:0031090);septin complex(GO:0031105);cell projection membrane(GO:0031253);motile…	Bacterial invasion of epithelial cells(map05100)	NA	DUZ	Cell cycle control, cell division, chromosome partitioning ;Intracellular trafficking, secretion, and vesicular transport ;Cytoskeleton	COG5019@1|root,KOG2655@2759|Eukaryota,38BV0@33154|Opisthokonta,3B9J1@33208|Metazoa,3CTCI@33213|Bilateria,41VJE@6656|Arthropoda,3SFX0@50557|Insecta,46GPP@7399|Hymenoptera	Septin(PF00735.21) Septin
Ecar19012-RA	XP_023339467.1	paramyosin, long form-like [Eurytemora affinis]	A0A553PFU0	Myosin_tail_1 domain-containing protein OS=Tigriopus californicus OX=6832 PE=4 SV=1	XP_023339467.1	paramyosin, long form-like [Eurytemora affinis]	organelle organization(GO:0006996);cytoskeleton organization(GO:0007010);biological_process(GO:0008150);anatomical structure morphogenesis(GO:0009653);cellular process(GO:0009987);positive regulation of organelle organization(GO:0010638);positive regulation of cell development(GO:0010720);cellular component assembly involved in morphogenesis(GO:0010927);skeletal myofibril assembly(GO:0014866);cel…	molecular_function(GO:0003674);binding(GO:0005488);protein binding(GO:0005515);cytoskeletal protein binding(GO:0008092);SH3 domain binding(GO:0017124);enzyme binding(GO:0019899);kinase binding(GO:0019900);protein kinase binding(GO:0019901);protein domain specific binding(GO:0019904)	cellular_component(GO:0005575);intracellular(GO:0005622);cell(GO:0005623);cytoplasm(GO:0005737);cytoskeleton(GO:0005856);actin cytoskeleton(GO:0015629);myosin complex(GO:0016459);myofibril(GO:0030016);sarcomere(GO:0030017);A band(GO:0031672);myosin filament(GO:0032982);protein-containing complex(GO:0032991);organelle(GO:0043226);non-membrane-bounded organelle(GO:0043228);intracellular organelle(G…	Cardiac muscle contraction(map04260);Adrenergic signaling in cardiomyocytes(map04261);Viral myocarditis(map05416)	NA	Z	Cytoskeleton	COG5022@1|root,KOG0161@2759|Eukaryota,39QBA@33154|Opisthokonta,3BBF6@33208|Metazoa,3CWRZ@33213|Bilateria,41YH3@6656|Arthropoda,3SI5S@50557|Insecta,458EC@7147|Diptera	Myosin_tail_1(PF01576.22) Myosin tail
Ecar19103-RA	XP_023323366.1	serine/threonine-protein phosphatase 6 catalytic subunit-like [Eurytemora affinis]	A0A2P8Y4T5	Serine/threonine-protein phosphatase OS=Blattella germanica OX=6973 GN=Ppp6c {ECO:0000313|EMBL:PSN39263.1} PE=3 SV=1	XP_023323366.1	serine/threonine-protein phosphatase 6 catalytic subunit-like [Eurytemora affinis]	G1/S transition of mitotic cell cycle(GO:0000082);microtubule cytoskeleton organization(GO:0000226);mitotic cell cycle(GO:0000278);regulation of protein phosphorylation(GO:0001932);negative regulation of protein phosphorylation(GO:0001933);cellular protein modification process(GO:0006464);protein dephosphorylation(GO:0006470);phosphorus metabolic process(GO:0006793);phosphate-containing compound …	molecular_function(GO:0003674);catalytic activity(GO:0003824);phosphoprotein phosphatase activity(GO:0004721);protein serine/threonine phosphatase activity(GO:0004722);hydrolase activity(GO:0016787);hydrolase activity, acting on ester bonds(GO:0016788);phosphatase activity(GO:0016791);phosphoric ester hydrolase activity(GO:0042578);catalytic activity, acting on a protein(GO:0140096)	astral microtubule(GO:0000235);cellular_component(GO:0005575);intracellular(GO:0005622);cell(GO:0005623);cytoplasm(GO:0005737);aster(GO:0005818);spindle(GO:0005819);cytosol(GO:0005829);cytoskeleton(GO:0005856);microtubule(GO:0005874);spindle microtubule(GO:0005876);cytoplasmic microtubule(GO:0005881);cell cortex(GO:0005938);microtubule cytoskeleton(GO:0015630);organelle(GO:0043226);non-membrane-b…	NA	serine/threonine-protein phosphatase 6 catalytic subunit(ko:K15498,EC:3.1.3.16)	DT	Cell cycle control, cell division, chromosome partitioning ;Signal transduction mechanisms	COG0639@1|root,KOG0373@2759|Eukaryota,39WHN@33154|Opisthokonta,3BCQR@33208|Metazoa	Metallophos(PF00149.31) Calcineurin-like phosphoesterase
Ecar19292-RA	XP_023329566.1	uncharacterized protein LOC111702187 [Eurytemora affinis]	A0A553P6W9	PPR_long domain-containing protein OS=Tigriopus californicus OX=6832 PE=4 SV=1	XP_023329566.1	uncharacterized protein LOC111702187 [Eurytemora affinis]	mitochondrial RNA metabolic process(GO:0000959);regulation of mitochondrial RNA catabolic process(GO:0000960);negative regulation of mitochondrial RNA catabolic process(GO:0000961);mitochondrial RNA processing(GO:0000963);mitochondrial RNA 3'-end processing(GO:0000965);regulation of oxidative phosphorylation(GO:0002082);nucleobase-containing compound metabolic process(GO:0006139);regulation of nu…	molecular_function(GO:0003674);nucleic acid binding(GO:0003676);DNA binding(GO:0003677);single-stranded DNA binding(GO:0003697);RNA binding(GO:0003723);mRNA binding(GO:0003729);mRNA 3'-UTR binding(GO:0003730);binding(GO:0005488);protein binding(GO:0005515);cytoskeletal protein binding(GO:0008092);tubulin binding(GO:0015631);enzyme binding(GO:0019899);ubiquitin protein ligase binding(GO:0031625);u…	nuclear chromosome(GO:0000228);condensed chromosome(GO:0000793);condensed nuclear chromosome(GO:0000794);cellular_component(GO:0005575);intracellular(GO:0005622);cell(GO:0005623);nucleus(GO:0005634);chromosome(GO:0005694);cytoplasm(GO:0005737);mitochondrion(GO:0005739);mitochondrial matrix(GO:0005759);cytoskeleton(GO:0005856);microtubule(GO:0005874);nucleoid(GO:0009295);microtubule cytoskeleton(G…	NA	leucine-rich PPR motif-containing protein, mitochondrial(ko:K17964)	A	RNA processing and modification	KOG4318@1|root,KOG4318@2759|Eukaryota,39SQ8@33154|Opisthokonta,3BE57@33208|Metazoa,3CST4@33213|Bilateria,41UM1@6656|Arthropoda,3SI24@50557|Insecta	PPR_1(PF12854.10) PPR repeat;PPR_3(PF13812.9) Pentatricopeptide repeat domain;PPR_long(PF17177.7) Pentacotripeptide-repeat region of PRORP;PPR(PF01535.23) PPR repeat
Ecar20096-RA	XP_011313837.1	PREDICTED: uncharacterized protein LOC105273229 [Fopius arisanus]	A0A553PLD7	Histone H2B OS=Tigriopus californicus OX=6832 PE=3 SV=1	XP_023326315.1	histone H2B [Eurytemora affinis]	NA	NA	cellular_component(GO:0005575);intracellular(GO:0005622);cell(GO:0005623);nucleus(GO:0005634);nucleoplasm(GO:0005654);cytoplasm(GO:0005737);cytosol(GO:0005829);membrane-enclosed lumen(GO:0031974);nuclear lumen(GO:0031981);organelle(GO:0043226);membrane-bounded organelle(GO:0043227);intracellular organelle(GO:0043229);intracellular membrane-bounded organelle(GO:0043231);organelle lumen(GO:0043233)…	Alcoholism(map05034);Viral carcinogenesis(map05203);Systemic lupus erythematosus(map05322)	histone H2B(ko:K11252)	B	Chromatin structure and dynamics	KOG1744@1|root,KOG1744@2759|Eukaryota,3A1HW@33154|Opisthokonta,3BPCH@33208|Metazoa,3D6KD@33213|Bilateria,48E0D@7711|Chordata,49ASY@7742|Vertebrata,3JGQ8@40674|Mammalia,35TYK@314146|Euarchontoglires,4Q8R4@9989|Rodentia	Histone(PF00125.27) Core histone H2A/H2B/H3/H4;CBFD_NFYB_HMF(PF00808.26) Histone-like transcription factor (CBF/NF-Y) and archaeal histone
Ecar20097-RA	XP_033730659.1	uncharacterized protein LOC117320083 [Pecten maximus]	A0A553NT82	Histone H4 OS=Tigriopus californicus OX=6832 PE=3 SV=1	XP_023326303.1	histone H4 [Eurytemora affinis]	NA	NA	NA	Necroptosis(map04217);Alcoholism(map05034);Transcriptional misregulation in cancer(map05202);Viral carcinogenesis(map05203);Systemic lupus erythematosus(map05322)	histone H2A(ko:K11251);histone H3(ko:K11253);histone H4(ko:K11254)	B	Chromatin structure and dynamics	COG2036@1|root,COG5262@1|root,KOG1745@2759|Eukaryota,KOG1756@2759|Eukaryota,KOG3467@2759|Eukaryota	CENP-T_C(PF15511.9) Centromere kinetochore component CENP-T histone fold;Histone_H2A_C(PF16211.8) C-terminus of histone H2A;Histone(PF00125.27) Core histone H2A/H2B/H3/H4;CBFD_NFYB_HMF(PF00808.26) Histone-like transcription factor (CBF/NF-Y) and archaeal histone;TAF(PF02969.20) TATA box binding protein associated factor (TAF)
Ecar05474-RA	XP_023344718.1	toll-like receptor 6 [Eurytemora affinis]	A0A7R9HN64	TIR domain-containing protein OS=Timema monikensis OX=170555 PE=3 SV=1	XP_023344718.1	toll-like receptor 6 [Eurytemora affinis]	cell morphogenesis(GO:0000902);cell morphogenesis involved in differentiation(GO:0000904);morphogenesis of an epithelium(GO:0002009);axis elongation(GO:0003401);movement of cell or subcellular component(GO:0006928);chemotaxis(GO:0006935);response to stress(GO:0006950);defense response(GO:0006952);cell communication(GO:0007154);signal transduction(GO:0007165);cell surface receptor signaling pathwa…	molecular_function(GO:0003674);neurotrophin receptor activity(GO:0005030);signaling receptor activity(GO:0038023);molecular transducer activity(GO:0060089)	NA	NA	NA	T	Signal transduction mechanisms	COG4886@1|root,KOG4641@2759|Eukaryota,38EYJ@33154|Opisthokonta,3BIA8@33208|Metazoa,3D0YP@33213|Bilateria,41U4Z@6656|Arthropoda,3SKPA@50557|Insecta	TIR(PF01582.23) TIR domain;LRR_8(PF13855.9) Leucine rich repeat;TIR_2(PF13676.9) TIR domain;LRR_5(PF13306.9) BspA type Leucine rich repeat region (6 copies)
Ecar05543-RA	XP_023335864.1	elongation of very long chain fatty acids protein AAEL008004-like [Eurytemora affinis]	A0A0J7L2M6	Elongation of very long chain fatty acids protein OS=Lasius niger OX=67767 PE=3 SV=1	XP_023335864.1	elongation of very long chain fatty acids protein AAEL008004-like [Eurytemora affinis]	very long-chain fatty acid metabolic process(GO:0000038);organic acid metabolic process(GO:0006082);lipid metabolic process(GO:0006629);fatty acid metabolic process(GO:0006631);fatty acid biosynthetic process(GO:0006633);membrane lipid metabolic process(GO:0006643);sphingolipid metabolic process(GO:0006665);nitrogen compound metabolic process(GO:0006807);biological_process(GO:0008150);metabolic p…	molecular_function(GO:0003674);catalytic activity(GO:0003824);fatty acid synthase activity(GO:0004312);fatty acid elongase activity(GO:0009922);transferase activity(GO:0016740);transferase activity, transferring acyl groups(GO:0016746);transferase activity, transferring acyl groups other than amino-acyl groups(GO:0016747)	cellular_component(GO:0005575);intracellular(GO:0005622);cell(GO:0005623);cytoplasm(GO:0005737);endoplasmic reticulum(GO:0005783);endomembrane system(GO:0012505);organelle(GO:0043226);membrane-bounded organelle(GO:0043227);intracellular organelle(GO:0043229);intracellular membrane-bounded organelle(GO:0043231);intracellular part(GO:0044424);cytoplasmic part(GO:0044444);cell part(GO:0044464)	Fatty acid elongation(map00062);Biosynthesis of secondary metabolites(map01110)	NA	I	Lipid transport and metabolism	KOG3071@1|root,KOG3071@2759|Eukaryota,38F2X@33154|Opisthokonta,3BCYK@33208|Metazoa,3CXSB@33213|Bilateria,41UET@6656|Arthropoda,3SGJ7@50557|Insecta,443HG@7088|Lepidoptera	ELO(PF01151.21) GNS1/SUR4 family
Ecar05841-RA	XP_023340090.1	metabotropic glutamate receptor-like, partial [Eurytemora affinis]	A0A6P8XKQ2	Cytochrome c oxidase subunit 1 OS=Drosophila albomicans OX=7291 PE=3 SV=1	XP_023340090.1	metabotropic glutamate receptor-like, partial [Eurytemora affinis]	reproduction(GO:0000003);system process(GO:0003008);transport(GO:0006810);ion transport(GO:0006811);anion transport(GO:0006820);dicarboxylic acid transport(GO:0006835);amino acid transport(GO:0006865);cell communication(GO:0007154);signal transduction(GO:0007165);cell surface receptor signaling pathway(GO:0007166);G protein-coupled receptor signaling pathway(GO:0007186);G protein-coupled receptor…	adenylate cyclase inhibiting G protein-coupled glutamate receptor activity(GO:0001640);group II metabotropic glutamate receptor activity(GO:0001641);molecular_function(GO:0003674);transmembrane signaling receptor activity(GO:0004888);G protein-coupled receptor activity(GO:0004930);calcium channel regulator activity(GO:0005246);binding(GO:0005488);steroid binding(GO:0005496);glutamate receptor act…	cellular_component(GO:0005575);intracellular(GO:0005622);cell(GO:0005623);plasma membrane(GO:0005886);integral component of plasma membrane(GO:0005887);postsynaptic density(GO:0014069);membrane(GO:0016020);integral component of membrane(GO:0016021);axon(GO:0030424);dendrite(GO:0030425);intrinsic component of membrane(GO:0031224);intrinsic component of plasma membrane(GO:0031226);asymmetric synaps…	Phospholipase D signaling pathway(map04072);Neuroactive ligand-receptor interaction(map04080);Glutamatergic synapse(map04724);Cocaine addiction(map05030)	NA	T	Signal transduction mechanisms	KOG1056@1|root,KOG1056@2759|Eukaryota,38C5P@33154|Opisthokonta,3B9DN@33208|Metazoa,3CU4N@33213|Bilateria,41W1I@6656|Arthropoda,3SHXE@50557|Insecta,455D5@7147|Diptera,45V4P@7214|Drosophilidae	ANF_receptor(PF01094.31) Receptor family ligand binding region
Ecar05842-RA	XP_023338104.1	metabotropic glutamate receptor-like, partial [Eurytemora affinis]	A0A0K2TQ23	Homeobox domain-containing protein OS=Lepeophtheirus salmonis OX=72036 PE=4 SV=1	XP_023338104.1	metabotropic glutamate receptor-like, partial [Eurytemora affinis]	reproduction(GO:0000003);system process(GO:0003008);transport(GO:0006810);ion transport(GO:0006811);anion transport(GO:0006820);dicarboxylic acid transport(GO:0006835);amino acid transport(GO:0006865);cell communication(GO:0007154);signal transduction(GO:0007165);cell surface receptor signaling pathway(GO:0007166);G protein-coupled receptor signaling pathway(GO:0007186);G protein-coupled receptor…	adenylate cyclase inhibiting G protein-coupled glutamate receptor activity(GO:0001640);group II metabotropic glutamate receptor activity(GO:0001641);molecular_function(GO:0003674);transmembrane signaling receptor activity(GO:0004888);G protein-coupled receptor activity(GO:0004930);calcium channel regulator activity(GO:0005246);binding(GO:0005488);steroid binding(GO:0005496);glutamate receptor act…	cellular_component(GO:0005575);intracellular(GO:0005622);cell(GO:0005623);plasma membrane(GO:0005886);integral component of plasma membrane(GO:0005887);postsynaptic density(GO:0014069);membrane(GO:0016020);integral component of membrane(GO:0016021);axon(GO:0030424);dendrite(GO:0030425);intrinsic component of membrane(GO:0031224);intrinsic component of plasma membrane(GO:0031226);asymmetric synaps…	Calcium signaling pathway(map04020);Phospholipase D signaling pathway(map04072);Neuroactive ligand-receptor interaction(map04080);Gap junction(map04540);Long-term potentiation(map04720);Retrograde endocannabinoid signaling(map04723);Glutamatergic synapse(map04724);Huntington disease(map05016);Cocaine addiction(map05030)	NA	T	Signal transduction mechanisms	KOG1056@1|root,KOG1056@2759|Eukaryota,38C5P@33154|Opisthokonta,3B9DN@33208|Metazoa,3CU4N@33213|Bilateria,41W1I@6656|Arthropoda,3SHXE@50557|Insecta	7tm_3(PF00003.25) 7 transmembrane sweet-taste receptor of 3 GCPR
Ecar05928-RA	XP_023326072.1	cytochrome P450 18a1-like [Eurytemora affinis]	A0A8B0MFH3	Peptidase M12B domain-containing protein OS=Eurytemora affinis OX=88015 PE=2 SV=1	XP_023326072.1	cytochrome P450 18a1-like [Eurytemora affinis]	reproduction(GO:0000003);morphogenesis of an epithelium(GO:0002009);epithelial cell development(GO:0002064);columnar/cuboidal epithelial cell differentiation(GO:0002065);columnar/cuboidal epithelial cell development(GO:0002066);instar larval or pupal development(GO:0002165);developmental process involved in reproduction(GO:0003006);lipid metabolic process(GO:0006629);steroid catabolic process(GO:…	molecular_function(GO:0003674);catalytic activity(GO:0003824);monooxygenase activity(GO:0004497);steroid hydroxylase activity(GO:0008395);oxidoreductase activity(GO:0016491)	NA	Arachidonic acid metabolism(map00590);Linoleic acid metabolism(map00591);Insect hormone biosynthesis(map00981);Metabolic pathways (map01100);Longevity regulating pathway - worm(map04212);Serotonergic synapse(map04726);Inflammatory mediator regulation of TRP channels(map04750);Ovarian steroidogenesis(map04913)	cytochrome P450 family 2 subfamily J(ko:K07418,EC:1.14.14.1 1.14.14.73 1.14.14.74 1.14.14.75);26-hydroxylase(ko:K14985,EC:1.14.-.-)	Q	Secondary metabolites biosynthesis, transport and catabolism	COG2124@1|root,KOG0156@2759|Eukaryota,38BSU@33154|Opisthokonta,3BC78@33208|Metazoa,3CRSA@33213|Bilateria,41V2X@6656|Arthropoda,3SKAJ@50557|Insecta,46KBD@7399|Hymenoptera	p450(PF00067.25) Cytochrome P450
Ecar05962-RA	XP_026466071.1	uncharacterized protein LOC113369717 [Ctenocephalides felis]	A0A8J2MH92	E3 ubiquitin-protein ligase OS=Danaus chrysippus OX=151541 PE=3 SV=1	XP_023326315.1	histone H2B [Eurytemora affinis]	NA	NA	NA	Alcoholism(map05034);Transcriptional misregulation in cancer(map05202);Viral carcinogenesis(map05203);Systemic lupus erythematosus(map05322)	histone H3(ko:K11253);histone H4(ko:K11254)	B	Chromatin structure and dynamics	COG2036@1|root,KOG1744@1|root,KOG1744@2759|Eukaryota,KOG1745@2759|Eukaryota,KOG3467@2759|Eukaryota,39ZTV@33154|Opisthokonta,3BPDH@33208|Metazoa,3D6BK@33213|Bilateria,48E1W@7711|Chordata,49B7M@7742|Vertebrata	Histone(PF00125.27) Core histone H2A/H2B/H3/H4;CBFD_NFYB_HMF(PF00808.26) Histone-like transcription factor (CBF/NF-Y) and archaeal histone
Ecar05889-RA	XP_023329414.1	adiponectin receptor protein-like [Eurytemora affinis]	A0A5B7CPF7	BTB domain-containing protein OS=Portunus trituberculatus OX=210409 GN=AdipoR {ECO:0000313|EMBL:MPC11597.1} PE=3 SV=1	XP_023329414.1	adiponectin receptor protein-like [Eurytemora affinis]	angiogenesis(GO:0001525);blood vessel development(GO:0001568);vasculature development(GO:0001944);regulation of peptide secretion(GO:0002791);positive regulation of peptide secretion(GO:0002793);organic acid metabolic process(GO:0006082);regulation of carbohydrate metabolic process(GO:0006109);lipid metabolic process(GO:0006629);fatty acid metabolic process(GO:0006631);response to stress(GO:00069…	molecular_function(GO:0003674);binding(GO:0005488);protein binding(GO:0005515);protein-hormone receptor activity(GO:0016500);enzyme binding(GO:0019899);kinase binding(GO:0019900);protein kinase binding(GO:0019901);signaling receptor activity(GO:0038023);hormone binding(GO:0042562);identical protein binding(GO:0042802);protein heterodimerization activity(GO:0046982);protein dimerization activity(G…	cellular_component(GO:0005575);cell(GO:0005623);plasma membrane(GO:0005886);membrane(GO:0016020);intrinsic component of membrane(GO:0031224);intrinsic component of plasma membrane(GO:0031226);membrane part(GO:0044425);plasma membrane part(GO:0044459);cell part(GO:0044464);cell periphery(GO:0071944)	AMPK signaling pathway(map04152);Longevity regulating pathway(map04211);Adipocytokine signaling pathway(map04920);Non-alcoholic fatty liver disease (NAFLD)(map04932)	adiponectin receptor(ko:K07297)	T	Signal transduction mechanisms	COG1272@1|root,KOG0748@2759|Eukaryota,38C8H@33154|Opisthokonta,3BCS0@33208|Metazoa,3CTE5@33213|Bilateria,41VPR@6656|Arthropoda,3SIDV@50557|Insecta,46JIC@7399|Hymenoptera	HlyIII(PF03006.23) Haemolysin-III related
Ecar05932-RA	XP_023338867.1	glucose dehydrogenase [FAD, quinone]-like, partial [Eurytemora affinis]	A0A553NXH7	Glucose dehydrogenase (Acceptor) OS=Tigriopus californicus OX=6832 PE=3 SV=1	XP_023338867.1	glucose dehydrogenase [FAD, quinone]-like, partial [Eurytemora affinis]	response to stress(GO:0006950);biological_process(GO:0008150);cellular process(GO:0009987);cellular response to stress(GO:0033554);response to endoplasmic reticulum stress(GO:0034976);response to stimulus(GO:0050896);cellular response to stimulus(GO:0051716)	NA	NA	NA	NA	L	Replication, recombination and repair	COG2303@1|root,KOG1238@2759|Eukaryota,38UEK@33154|Opisthokonta,3BBXZ@33208|Metazoa,3CRXP@33213|Bilateria,41U7M@6656|Arthropoda	GMC_oxred_C(PF05199.16) GMC oxidoreductase;GMC_oxred_N(PF00732.22) GMC oxidoreductase
Ecar06123-RA	XP_023339469.1	cytochrome P450 306a1-like [Eurytemora affinis]	A0A8B0MC00	Cytochrome c oxidase subunit 1 OS=Eurytemora affinis OX=88015 PE=2 SV=1	XP_023339469.1	cytochrome P450 306a1-like [Eurytemora affinis]	reproduction(GO:0000003);ameboidal-type cell migration(GO:0001667);embryonic development via the syncytial blastoderm(GO:0001700);epithelial cell development(GO:0002064);columnar/cuboidal epithelial cell differentiation(GO:0002065);columnar/cuboidal epithelial cell development(GO:0002066);instar larval or pupal development(GO:0002165);developmental process involved in reproduction(GO:0003006);alc…	molecular_function(GO:0003674);catalytic activity(GO:0003824);monooxygenase activity(GO:0004497);steroid hydroxylase activity(GO:0008395);oxidoreductase activity(GO:0016491);ecdysteroid 25-hydroxylase activity(GO:0035302)	cellular_component(GO:0005575);intracellular(GO:0005622);cell(GO:0005623);cytoplasm(GO:0005737);endoplasmic reticulum(GO:0005783);endomembrane system(GO:0012505);organelle(GO:0043226);membrane-bounded organelle(GO:0043227);intracellular organelle(GO:0043229);intracellular membrane-bounded organelle(GO:0043231);intracellular part(GO:0044424);cytoplasmic part(GO:0044444);cell part(GO:0044464)	Insect hormone biosynthesis(map00981)	NA	Q	Secondary metabolites biosynthesis, transport and catabolism	COG2124@1|root,KOG0156@2759|Eukaryota,39SXI@33154|Opisthokonta,3BG1W@33208|Metazoa,3D3IZ@33213|Bilateria,41UYC@6656|Arthropoda	p450(PF00067.25) Cytochrome P450
Ecar06347-RA	XP_023349092.1	cytochrome P450 6B1-like isoform X1 [Eurytemora affinis]	A0A8B0MCI5	Transposase OS=Eurytemora affinis OX=88015 PE=2 SV=1	XP_023349092.1	cytochrome P450 6B1-like isoform X1 [Eurytemora affinis]	aggressive behavior(GO:0002118);organic acid metabolic process(GO:0006082);lipid metabolic process(GO:0006629);fatty acid metabolic process(GO:0006631);xenobiotic metabolic process(GO:0006805);response to stress(GO:0006950);defense response(GO:0006952);behavior(GO:0007610);biological_process(GO:0008150);metabolic process(GO:0008152);response to temperature stimulus(GO:0009266);toxin metabolic pro…	molecular_function(GO:0003674);catalytic activity(GO:0003824);monooxygenase activity(GO:0004497);oxidoreductase activity(GO:0016491);oxidoreductase activity, acting on paired donors, with incorporation or reduction of molecular oxygen(GO:0016705);oxidoreductase activity, acting on paired donors, with incorporation or reduction of molecular oxygen, reduced iron-sulfur protein as one donor, and inc…	NA	NA	cytochrome P450 family 6(ko:K14999,EC:1.14.-.-)	Q	Secondary metabolites biosynthesis, transport and catabolism	COG2124@1|root,KOG0158@2759|Eukaryota,38BTY@33154|Opisthokonta,3BF8S@33208|Metazoa,3CV2F@33213|Bilateria,41VYX@6656|Arthropoda,3SGMH@50557|Insecta	p450(PF00067.25) Cytochrome P450
Ecar06321-RA	XP_023327582.1	peptidyl-prolyl cis-trans isomerase G-like [Eurytemora affinis]	B4JTL5	Heme oxygenase OS=Drosophila grimshawi OX=7222 GN=Dgri\GH17446 {ECO:0000313|EMBL:EDV91444.1} PE=4 SV=1	XP_023327582.1	peptidyl-prolyl cis-trans isomerase G-like [Eurytemora affinis]	protein peptidyl-prolyl isomerization(GO:0000413);cellular protein modification process(GO:0006464);nitrogen compound metabolic process(GO:0006807);biological_process(GO:0008150);metabolic process(GO:0008152);cellular process(GO:0009987);peptidyl-amino acid modification(GO:0018193);peptidyl-proline modification(GO:0018208);protein metabolic process(GO:0019538);protein modification process(GO:0036…	molecular_function(GO:0003674);peptidyl-prolyl cis-trans isomerase activity(GO:0003755);catalytic activity(GO:0003824);binding(GO:0005488);drug binding(GO:0008144);cyclosporin A binding(GO:0016018);isomerase activity(GO:0016853);cis-trans isomerase activity(GO:0016859);amide binding(GO:0033218);peptide binding(GO:0042277);catalytic activity, acting on a protein(GO:0140096)	cellular_component(GO:0005575);intracellular(GO:0005622);cell(GO:0005623);nucleus(GO:0005634);nucleoplasm(GO:0005654);cytoplasm(GO:0005737);mitochondrion(GO:0005739);cytosol(GO:0005829);plasma membrane(GO:0005886);membrane(GO:0016020);nuclear matrix(GO:0016363);nuclear body(GO:0016604);nuclear speck(GO:0016607);membrane-enclosed lumen(GO:0031974);nuclear lumen(GO:0031981);nuclear periphery(GO:003…	NA	peptidylprolyl isomerase(ko:K01802,EC:5.2.1.8);peptidyl-prolyl isomerase G (cyclophilin G)(ko:K09566,EC:5.2.1.8)	O	Posttranslational modification, protein turnover, chaperones	COG0652@1|root,KOG0546@2759|Eukaryota,38D8M@33154|Opisthokonta,3BBJT@33208|Metazoa,3CS45@33213|Bilateria,41YBD@6656|Arthropoda,3SGYM@50557|Insecta	Pro_isomerase(PF00160.24) Cyclophilin type peptidyl-prolyl cis-trans isomerase/CLD
Ecar06444-RA	XP_023336611.1	glutathione S-transferase 1-like [Eurytemora affinis]	A0A8B0MFE4	DUF3736 domain-containing protein OS=Eurytemora affinis OX=88015 PE=2 SV=1	XP_023336611.1	glutathione S-transferase 1-like [Eurytemora affinis]	NA	NA	NA	Glutathione metabolism(map00480);Metabolism of xenobiotics by cytochrome P450(map00980);Drug metabolism - cytochrome P450(map00982);Drug metabolism - other enzymes(map00983);Platinum drug resistance(map01524);Pathways in cancer(map05200);Chemical carcinogenesis(map05204);Hepatocellular carcinoma(map05225);Fluid shear stress and atherosclerosis(map05418)	glutathione S-transferase(ko:K00799,EC:2.5.1.18)	O	Posttranslational modification, protein turnover, chaperones	COG0625@1|root,KOG0867@2759|Eukaryota,3A046@33154|Opisthokonta,3BQ1T@33208|Metazoa,3D6RP@33213|Bilateria,41Z29@6656|Arthropoda	GST_N(PF02798.23) Glutathione S-transferase, N-terminal domain;GST_C_2(PF13410.9) Glutathione S-transferase, C-terminal domain;GST_C_3(PF14497.9) Glutathione S-transferase, C-terminal domain;GST_N_2(PF13409.9) Glutathione S-transferase, N-terminal domain;GST_N_3(PF13417.9) Glutathione S-transferase, N-terminal domain;GST_C(PF00043.28) Glutathione S-transferase, C-terminal domain
Ecar06131-RA	XP_023340535.1	methylcrotonoyl-CoA carboxylase subunit alpha, mitochondrial-like isoform X3 [Eurytemora affinis]	A0A7T8GNW3	Alternative protein OS=Caligus rogercresseyi OX=217165 PE=4 SV=1	XP_023340535.1	methylcrotonoyl-CoA carboxylase subunit alpha, mitochondrial-like isoform X3 [Eurytemora affinis]	NA	NA	cellular_component(GO:0005575);intracellular(GO:0005622);cell(GO:0005623);cytoplasm(GO:0005737);mitochondrion(GO:0005739);mitochondrial matrix(GO:0005759);membrane-enclosed lumen(GO:0031974);protein-containing complex(GO:0032991);organelle(GO:0043226);membrane-bounded organelle(GO:0043227);intracellular organelle(GO:0043229);intracellular membrane-bounded organelle(GO:0043231);organelle lumen(GO:…	Valine, leucine and isoleucine degradation(map00280);Metabolic pathways (map01100)	3-methylcrotonyl-CoA carboxylase alpha subunit(ko:K01968,EC:6.4.1.4)	C	Energy production and conversion	COG4770@1|root,KOG0238@2759|Eukaryota,38B7N@33154|Opisthokonta,3B9VZ@33208|Metazoa,3CVHX@33213|Bilateria,41VQQ@6656|Arthropoda	Biotin_carb_C(PF02785.22) Biotin carboxylase C-terminal domain;zf-Tim10_DDP(PF02953.18) Tim10/DDP family zinc finger;Biotin_lipoyl(PF00364.25) Biotin-requiring enzyme;CPSase_L_D2(PF02786.20) Carbamoyl-phosphate synthase L chain, ATP binding domain
Ecar06542-RA	XP_023348862.1	LOW QUALITY PROTEIN: regulator of G-protein signaling 20-like [Eurytemora affinis]	A0A8D9A4E7	Cytochrome c oxidase subunit 1 OS=Cacopsylla melanoneura OX=428564 PE=4 SV=1	XP_023348862.1	LOW QUALITY PROTEIN: regulator of G-protein signaling 20-like [Eurytemora affinis]	system process(GO:0003008);sensory perception(GO:0007600);sensory perception of chemical stimulus(GO:0007606);behavior(GO:0007610);chemosensory behavior(GO:0007635);biological_process(GO:0008150);multicellular organismal process(GO:0032501);response to chemical(GO:0042221);positive regulation of catalytic activity(GO:0043085);regulation of GTPase activity(GO:0043087);positive regulation of GTPase…	G-protein alpha-subunit binding(GO:0001965);molecular_function(GO:0003674);GDP-dissociation inhibitor activity(GO:0005092);GTPase activator activity(GO:0005096);binding(GO:0005488);protein binding(GO:0005515);enzyme activator activity(GO:0008047);enzyme regulator activity(GO:0030234);GTPase regulator activity(GO:0030695);nucleoside-triphosphatase regulator activity(GO:0060589);molecular function …	cellular_component(GO:0005575);intracellular(GO:0005622);cell(GO:0005623);cytoplasm(GO:0005737);Golgi apparatus(GO:0005794);trans-Golgi network(GO:0005802);endomembrane system(GO:0012505);organelle subcompartment(GO:0031984);organelle(GO:0043226);membrane-bounded organelle(GO:0043227);intracellular organelle(GO:0043229);intracellular membrane-bounded organelle(GO:0043231);organelle part(GO:004442…	NA	regulator of G-protein signaling(ko:K16449)	T	Signal transduction mechanisms	KOG3589@1|root,KOG3589@2759|Eukaryota,38BR1@33154|Opisthokonta,3B9RV@33208|Metazoa,3CWF8@33213|Bilateria,4817T@7711|Chordata,48Y1K@7742|Vertebrata,3J1T6@40674|Mammalia,34VBS@311790|Afrotheria	-
Ecar06855-RA	XP_023328254.1	histone H1-delta-like [Eurytemora affinis]	A0A3R7PD23	H15 domain-containing protein OS=Penaeus vannamei OX=6689 PE=3 SV=1	XP_023328254.1	histone H1-delta-like [Eurytemora affinis]	NA	NA	nuclear chromosome(GO:0000228);chromosome, telomeric region(GO:0000781);nuclear chromosome, telomeric region(GO:0000784);cellular_component(GO:0005575);intracellular(GO:0005622);cell(GO:0005623);nucleus(GO:0005634);chromosome(GO:0005694);cytoplasm(GO:0005737);membrane-enclosed lumen(GO:0031974);nuclear lumen(GO:0031981);organelle(GO:0043226);membrane-bounded organelle(GO:0043227);non-membrane-bou…	NA	histone H1/5(ko:K11275)	B	Chromatin structure and dynamics	KOG4012@1|root,KOG4012@2759|Eukaryota,38FHA@33154|Opisthokonta,3BS6T@33208|Metazoa	Linker_histone(PF00538.22) linker histone H1 and H5 family
Ecar06856-RA	XP_023328246.1	histone H1-delta-like [Eurytemora affinis]	A0A423SAF3	Protein kinase domain-containing protein OS=Penaeus vannamei OX=6689 PE=3 SV=1	XP_023328246.1	histone H1-delta-like [Eurytemora affinis]	NA	NA	nuclear chromosome(GO:0000228);chromosome, telomeric region(GO:0000781);nuclear chromosome, telomeric region(GO:0000784);cellular_component(GO:0005575);intracellular(GO:0005622);cell(GO:0005623);nucleus(GO:0005634);chromosome(GO:0005694);cytoplasm(GO:0005737);membrane-enclosed lumen(GO:0031974);nuclear lumen(GO:0031981);organelle(GO:0043226);membrane-bounded organelle(GO:0043227);non-membrane-bou…	NA	histone H1/5(ko:K11275)	B	Chromatin structure and dynamics	KOG4012@1|root,KOG4012@2759|Eukaryota,38FHA@33154|Opisthokonta,3BS6T@33208|Metazoa	Linker_histone(PF00538.22) linker histone H1 and H5 family
Ecar06857-RA	XP_023328246.1	histone H1-delta-like [Eurytemora affinis]	A0A3R7PD23	H15 domain-containing protein OS=Penaeus vannamei OX=6689 PE=3 SV=1	XP_023328246.1	histone H1-delta-like [Eurytemora affinis]	NA	NA	nuclear chromosome(GO:0000228);chromosome, telomeric region(GO:0000781);nuclear chromosome, telomeric region(GO:0000784);cellular_component(GO:0005575);intracellular(GO:0005622);cell(GO:0005623);nucleus(GO:0005634);chromosome(GO:0005694);cytoplasm(GO:0005737);membrane-enclosed lumen(GO:0031974);nuclear lumen(GO:0031981);organelle(GO:0043226);membrane-bounded organelle(GO:0043227);non-membrane-bou…	NA	histone H1/5(ko:K11275)	B	Chromatin structure and dynamics	KOG4012@1|root,KOG4012@2759|Eukaryota,38FHA@33154|Opisthokonta,3BS6T@33208|Metazoa	Linker_histone(PF00538.22) linker histone H1 and H5 family
Ecar07150-RA	XP_023323744.1	synaptotagmin 1-like [Eurytemora affinis]	A0A553ND99	Synaptotagmin OS=Tigriopus californicus OX=6832 PE=3 SV=1	XP_023323744.1	synaptotagmin 1-like [Eurytemora affinis]	regulation of neurotransmitter levels(GO:0001505);regulation of cell growth(GO:0001558);system process(GO:0003008);detection of calcium ion(GO:0005513);transport(GO:0006810);neurotransmitter transport(GO:0006836);exocytosis(GO:0006887);endocytosis(GO:0006897);cell communication(GO:0007154);cell-cell signaling(GO:0007267);chemical synaptic transmission(GO:0007268);neurotransmitter secretion(GO:000…	SNARE binding(GO:0000149);phosphatidylserine binding(GO:0001786);molecular_function(GO:0003674);signaling receptor binding(GO:0005102);binding(GO:0005488);calcium ion binding(GO:0005509);protein binding(GO:0005515);calmodulin binding(GO:0005516);phospholipid binding(GO:0005543);calcium-dependent phospholipid binding(GO:0005544);phosphatidylinositol-4,5-bisphosphate binding(GO:0005546);protein C-t…	cellular_component(GO:0005575);intracellular(GO:0005622);cell(GO:0005623);cytoplasm(GO:0005737);Golgi apparatus(GO:0005794);plasma membrane(GO:0005886);synaptic vesicle(GO:0008021);endomembrane system(GO:0012505);vesicle membrane(GO:0012506);membrane(GO:0016020);integral component of membrane(GO:0016021);transport vesicle(GO:0030133);coated vesicle(GO:0030135);clathrin-coated vesicle(GO:0030136);…	Synaptic vesicle cycle(map04721)	NA	TU	Signal transduction mechanisms ;Intracellular trafficking, secretion, and vesicular transport	KOG1028@1|root,KOG1028@2759|Eukaryota,38G8V@33154|Opisthokonta,3BAM7@33208|Metazoa,3CSPC@33213|Bilateria,41X50@6656|Arthropoda,3SGH4@50557|Insecta,445HI@7088|Lepidoptera	C2(PF00168.33) C2 domain
Ecar07089-RA	XP_023326746.1	doublesex- and mab-3-related transcription factor 3-like [Eurytemora affinis]	A0A553N8A4	DM domain-containing protein OS=Tigriopus californicus OX=6832 PE=4 SV=1	XP_023326746.1	doublesex- and mab-3-related transcription factor 3-like [Eurytemora affinis]	NA	NA	NA	NA	NA	K	Transcription	KOG3815@1|root,KOG3815@2759|Eukaryota,3A3B0@33154|Opisthokonta,3BQTT@33208|Metazoa,3D76H@33213|Bilateria,41ZPP@6656|Arthropoda	DM(PF00751.21) DM DNA binding domain
Ecar07216-RA	XP_023327811.1	long-chain-fatty-acid--CoA ligase 4-like [Eurytemora affinis]	A0A2J7QBN9	Lipoprotein OS=Cryptotermes secundus OX=105785 PE=4 SV=1	XP_023327811.1	long-chain-fatty-acid--CoA ligase 4-like [Eurytemora affinis]	reproduction(GO:0000003);cell morphogenesis(GO:0000902);cell morphogenesis involved in differentiation(GO:0000904);regulation of cell growth(GO:0001558);long-chain fatty acid metabolic process(GO:0001676);regionalization(GO:0003002);organic acid metabolic process(GO:0006082);nucleobase-containing compound metabolic process(GO:0006139);purine nucleotide metabolic process(GO:0006163);purine nucleot…	molecular_function(GO:0003674);catalytic activity(GO:0003824);long-chain fatty acid-CoA ligase activity(GO:0004467);binding(GO:0005488);protein binding(GO:0005515);fatty acid ligase activity(GO:0015645);CoA-ligase activity(GO:0016405);ligase activity(GO:0016874);ligase activity, forming carbon-sulfur bonds(GO:0016877);acid-thiol ligase activity(GO:0016878);enzyme binding(GO:0019899);kinase bindin…	cellular_component(GO:0005575);intracellular(GO:0005622);cell(GO:0005623);cytoplasm(GO:0005737);mitochondrion(GO:0005739);mitochondrial envelope(GO:0005740);peroxisome(GO:0005777);endoplasmic reticulum(GO:0005783);Golgi apparatus(GO:0005794);lipid droplet(GO:0005811);endomembrane system(GO:0012505);membrane(GO:0016020);axon(GO:0030424);organelle membrane(GO:0031090);mitochondrial membrane(GO:0031…	Fatty acid biosynthesis(map00061);Fatty acid degradation(map00071);Metabolic pathways (map01100);Fatty acid metabolism(map01212);Quorum sensing(map02024);PPAR signaling pathway(map03320);Peroxisome(map04146);Ferroptosis(map04216);Thermogenesis(map04714);Adipocytokine signaling pathway(map04920)	long-chain acyl-CoA synthetase(ko:K01897,EC:6.2.1.3)	I	Lipid transport and metabolism	COG1022@1|root,KOG1180@2759|Eukaryota,39R6J@33154|Opisthokonta,3CNW0@33208|Metazoa,3CXKA@33213|Bilateria,41WUN@6656|Arthropoda,3SGU4@50557|Insecta,4507N@7147|Diptera	AMP-binding(PF00501.31) AMP-binding enzyme
Ecar06953-RA	XP_023329503.1	ubiquitin-like [Eurytemora affinis]	A0A0K0FA93	Ubiquitin-60S ribosomal protein L40 OS=Strongyloides venezuelensis OX=75913 PE=3 SV=1	XP_023329503.1	ubiquitin-like [Eurytemora affinis]	NA	NA	NA	PPAR signaling pathway(map03320)	ubiquitin C(ko:K08770)	O	Posttranslational modification, protein turnover, chaperones	COG5272@1|root,KOG0001@2759|Eukaryota,37K87@33090|Viridiplantae,3G7XW@35493|Streptophyta	Rad60-SLD(PF11976.11) Ubiquitin-2 like Rad60 SUMO-like;ubiquitin(PF00240.26) Ubiquitin family
Ecar07303-RA	XP_023331177.1	peroxidase-like [Eurytemora affinis]	A0A164LE46	Secreted protein OS=Daphnia magna OX=35525 PE=4 SV=1	XP_023331177.1	peroxidase-like [Eurytemora affinis]	NA	NA	NA	NA	NA	S	Function unknown	KOG2408@1|root,KOG2408@2759|Eukaryota,38C9T@33154|Opisthokonta,3BIBC@33208|Metazoa,3E41P@33213|Bilateria,42A6Q@6656|Arthropoda	An_peroxidase(PF03098.18) Animal haem peroxidase
Ecar07514-RA	XP_023349724.1	forkhead box protein F1-B-like [Eurytemora affinis]	A0A0K2URM0	Vitellogenin OS=Lepeophtheirus salmonis OX=72036 GN=FOXF1 {ECO:0000313|EMBL:CDW40898.1} PE=4 SV=1	XP_023349724.1	forkhead box protein F1-B-like [Eurytemora affinis]	negative regulation of transcription by RNA polymerase II(GO:0000122);blood vessel development(GO:0001568);vasculogenesis(GO:0001570);urogenital system development(GO:0001655);in utero embryonic development(GO:0001701);formation of primary germ layer(GO:0001704);mesoderm formation(GO:0001707);morphogenesis of a polarized epithelium(GO:0001738);somitogenesis(GO:0001756);morphogenesis of a branchin…	transcription regulatory region sequence-specific DNA binding(GO:0000976);RNA polymerase II regulatory region sequence-specific DNA binding(GO:0000977);DNA-binding transcription factor activity, RNA polymerase II-specific(GO:0000981);RNA polymerase II regulatory region DNA binding(GO:0001012);regulatory region nucleic acid binding(GO:0001067);DNA-binding transcription activator activity, RNA poly…	cellular_component(GO:0005575);intracellular(GO:0005622);cell(GO:0005623);nucleus(GO:0005634);organelle(GO:0043226);membrane-bounded organelle(GO:0043227);intracellular organelle(GO:0043229);intracellular membrane-bounded organelle(GO:0043231);intracellular part(GO:0044424);cell part(GO:0044464)	NA	NA	K	Transcription	COG5025@1|root,KOG2294@2759|Eukaryota,39T4H@33154|Opisthokonta,3BET4@33208|Metazoa,3CUCG@33213|Bilateria,47ZJA@7711|Chordata,48YPK@7742|Vertebrata,4A1D1@7898|Actinopterygii	Forkhead(PF00250.21) Forkhead domain
Ecar07455-RA	XP_023349632.1	uncharacterized protein LOC111718307 isoform X2 [Eurytemora affinis]	A0A0K2TM53	TPR_REGION domain-containing protein OS=Lepeophtheirus salmonis OX=72036 PE=4 SV=1	XP_023349632.1	uncharacterized protein LOC111718307 isoform X2 [Eurytemora affinis]	NA	NA	NA	NA	NA	O	Posttranslational modification, protein turnover, chaperones	COG5640@1|root,KOG3627@2759|Eukaryota,39VBV@33154|Opisthokonta,3BJZ3@33208|Metazoa,3D166@33213|Bilateria,41UUM@6656|Arthropoda	Trypsin(PF00089.29) Trypsin;CLIP_1(PF18322.4) Serine protease Clip domain PPAF-2
Ecar07368-RA	XP_023349286.1	armadillo segment polarity protein-like isoform X1 [Eurytemora affinis]	A0A0K2TW70	Armadillo segment polarity protein OS=Lepeophtheirus salmonis OX=72036 PE=4 SV=1	XP_023349286.1	armadillo segment polarity protein-like isoform X1 [Eurytemora affinis]	reproduction(GO:0000003);negative regulation of transcription by RNA polymerase II(GO:0000122);establishment of mitotic spindle orientation(GO:0000132);microtubule cytoskeleton organization(GO:0000226);mitotic cell cycle(GO:0000278);embryonic axis specification(GO:0000578);cell morphogenesis(GO:0000902);cell morphogenesis involved in differentiation(GO:0000904);skeletal system development(GO:0001…	RNA polymerase II transcription factor binding(GO:0001085);RNA polymerase II activating transcription factor binding(GO:0001102);molecular_function(GO:0003674);chromatin binding(GO:0003682);DNA-binding transcription factor activity(GO:0003700);transcription coregulator activity(GO:0003712);transcription coactivator activity(GO:0003713);signaling receptor binding(GO:0005102);binding(GO:0005488);pr…	nuclear chromosome(GO:0000228);chromatin(GO:0000785);nuclear chromatin(GO:0000790);euchromatin(GO:0000791);cellular_component(GO:0005575);intracellular(GO:0005622);cell(GO:0005623);nucleus(GO:0005634);nuclear envelope(GO:0005635);transcription factor complex(GO:0005667);chromosome(GO:0005694);nuclear euchromatin(GO:0005719);cytoplasm(GO:0005737);centrosome(GO:0005813);microtubule organizing cente…	Rap1 signaling pathway(map04015);Wnt signaling pathway(map04310);Hippo signaling pathway(map04390);Focal adhesion(map04510);Adherens junction(map04520);Signaling pathways regulating pluripotency of stem cells(map04550);Leukocyte transendothelial migration(map04670);Melanogenesis(map04916);Thyroid hormone signaling pathway(map04919);Cushing syndrome(map04934);Bacterial invasion of epithelial cells…	catenin beta 1(ko:K02105)	TZ	Signal transduction mechanisms ;Cytoskeleton	COG0572@1|root,KOG4203@2759|Eukaryota,38H38@33154|Opisthokonta,3B9NZ@33208|Metazoa,3CTWU@33213|Bilateria,41TY9@6656|Arthropoda,3SFV2@50557|Insecta	Arm(PF00514.26) Armadillo/beta-catenin-like repeat
Ecar07627-RA	XP_023341991.1	Y+L amino acid transporter 2-like [Eurytemora affinis]	A0A8J2L983	Large neutral amino acids transporter small subunit 1 OS=Allacma fusca OX=39272 PE=4 SV=1	XP_023341991.1	Y+L amino acid transporter 2-like [Eurytemora affinis]	regulation of glutamine family amino acid metabolic process(GO:0000820);regulation of arginine metabolic process(GO:0000821);amino acid transmembrane transport(GO:0003333);regulation of cellular amino acid metabolic process(GO:0006521);transport(GO:0006810);ion transport(GO:0006811);cation transport(GO:0006812);anion transport(GO:0006820);amino acid transport(GO:0006865);biological_process(GO:000…	molecular_function(GO:0003674);transporter activity(GO:0005215);organic acid transmembrane transporter activity(GO:0005342);anion transmembrane transporter activity(GO:0008509);organic anion transmembrane transporter activity(GO:0008514);ion transmembrane transporter activity(GO:0015075);amino acid transmembrane transporter activity(GO:0015171);basic amino acid transmembrane transporter activity(…	cellular_component(GO:0005575);intracellular(GO:0005622);cell(GO:0005623);plasma membrane(GO:0005886);membrane(GO:0016020);organelle(GO:0043226);membrane-bounded organelle(GO:0043227);intracellular organelle(GO:0043229);intracellular membrane-bounded organelle(GO:0043231);intracellular part(GO:0044424);cell part(GO:0044464);cell periphery(GO:0071944)	Protein digestion and absorption(map04974)	NA	E	Amino acid transport and metabolism	COG0531@1|root,KOG1287@2759|Eukaryota,38BBK@33154|Opisthokonta,3B9U2@33208|Metazoa,3CR7T@33213|Bilateria,41WR4@6656|Arthropoda,3SKCW@50557|Insecta,46GXN@7399|Hymenoptera	AA_permease_2(PF13520.9) Amino acid permease
Ecar07736-RA	XP_023327027.1	integrin beta-2-like [Eurytemora affinis]	A0A553PCM9	Integrin beta OS=Tigriopus californicus OX=6832 PE=3 SV=1	XP_023327027.1	integrin beta-2-like [Eurytemora affinis]	reproduction(GO:0000003);G1/S transition of mitotic cell cycle(GO:0000082);mitotic cell cycle(GO:0000278);cell morphogenesis(GO:0000902);cell morphogenesis involved in differentiation(GO:0000904);angiogenesis(GO:0001525);blood vessel development(GO:0001568);ameboidal-type cell migration(GO:0001667);embryonic development via the syncytial blastoderm(GO:0001700);in utero embryonic development(GO:00…	amyloid-beta binding(GO:0001540);opsonin binding(GO:0001846);complement binding(GO:0001848);complement component C3b binding(GO:0001851);fibronectin binding(GO:0001968);protease binding(GO:0002020);molecular_function(GO:0003674);protein disulfide isomerase activity(GO:0003756);actin binding(GO:0003779);catalytic activity(GO:0003824);transmembrane signaling receptor activity(GO:0004888);protein ki…	acrosomal vesicle(GO:0001669);ruffle(GO:0001726);cellular_component(GO:0005575);extracellular region(GO:0005576);basement membrane(GO:0005604);intracellular(GO:0005622);cell(GO:0005623);nucleus(GO:0005634);cytoplasm(GO:0005737);plasma membrane(GO:0005886);integral component of plasma membrane(GO:0005887);microvillus(GO:0005902);cell-cell junction(GO:0005911);adherens junction(GO:0005912);cell-sub…	Rap1 signaling pathway(map04015);Phagosome(map04145);PI3K-Akt signaling pathway(map04151);Axon guidance(map04360);Osteoclast differentiation(map04380);Hippo signaling pathway(map04390);Focal adhesion(map04510);ECM-receptor interaction(map04512);Cell adhesion molecules (CAMs)(map04514);Tight junction(map04530);Complement and coagulation cascades(map04610);Platelet activation(map04611);Hematopoieti…	aquaporin rerated protein, invertebrate(ko:K09884)	TW	Signal transduction mechanisms ;Extracellular structures	KOG1226@1|root,KOG1226@2759|Eukaryota,38DSI@33154|Opisthokonta,3BA6T@33208|Metazoa,3CTSN@33213|Bilateria,41U47@6656|Arthropoda	Integrin_beta(PF00362.21) Integrin beta chain VWA domain
Ecar07811-RA	XP_023328495.1	serpin B4-like isoform X1 [Eurytemora affinis]	A0A2T7NW74	Fibronectin type III domain protein OS=Pomacea canaliculata OX=400727 PE=4 SV=1	XP_023328495.1	serpin B4-like isoform X1 [Eurytemora affinis]	regulation of immune system process(GO:0002682);negative regulation of immune system process(GO:0002683);response to stress(GO:0006950);biological_process(GO:0008150);response to wounding(GO:0009611);negative regulation of metabolic process(GO:0009892);negative regulation of macromolecule metabolic process(GO:0010605);regulation of metabolic process(GO:0019222);regulation of proteolysis(GO:003016…	NA	cellular_component(GO:0005575);extracellular region(GO:0005576);extracellular space(GO:0005615);extracellular region part(GO:0044421)	Amoebiasis(map05146)	serpin B(ko:K13963)	V	Defense mechanisms	COG4826@1|root,KOG2392@2759|Eukaryota,39ZKM@33154|Opisthokonta,3BNVU@33208|Metazoa,3D4HI@33213|Bilateria,41YB0@6656|Arthropoda	Serpin(PF00079.23) Serpin (serine protease inhibitor)
Ecar07791-RA	XP_023346816.1	sex peptide receptor-like isoform X2 [Eurytemora affinis]	A0A0K2TQ02	phosphatidate phosphatase OS=Lepeophtheirus salmonis OX=72036 GN=NGRA20 {ECO:0000313|EMBL:CDW27476.1} PE=3 SV=1	XP_023346816.1	sex peptide receptor-like isoform X2 [Eurytemora affinis]	behavioral defense response(GO:0002209);response to stress(GO:0006950);defense response(GO:0006952);cell communication(GO:0007154);signal transduction(GO:0007165);G protein-coupled receptor signaling pathway(GO:0007186);G protein-coupled receptor signaling pathway, coupled to cyclic nucleotide second messenger(GO:0007187);adenylate cyclase-modulating G protein-coupled receptor signaling pathway(G…	peptide receptor activity(GO:0001653);molecular_function(GO:0003674);transmembrane signaling receptor activity(GO:0004888);G protein-coupled receptor activity(GO:0004930);G protein-coupled peptide receptor activity(GO:0008528);myosuppressin receptor activity(GO:0035013);signaling receptor activity(GO:0038023);molecular transducer activity(GO:0060089)	cellular_component(GO:0005575);cell(GO:0005623);plasma membrane(GO:0005886);integral component of plasma membrane(GO:0005887);membrane(GO:0016020);integral component of membrane(GO:0016021);intrinsic component of membrane(GO:0031224);intrinsic component of plasma membrane(GO:0031226);membrane part(GO:0044425);plasma membrane part(GO:0044459);cell part(GO:0044464);cell periphery(GO:0071944)	NA	NA	S	Function unknown	2BWNV@1|root,2RFAV@2759|Eukaryota,39TMW@33154|Opisthokonta,3BFFR@33208|Metazoa,3CSD3@33213|Bilateria,41U5J@6656|Arthropoda,3SHU2@50557|Insecta	7TM_GPCR_Srw(PF10324.12) Serpentine type 7TM GPCR chemoreceptor Srw
Ecar07956-RA	XP_023342003.1	carbonic anhydrase-like [Eurytemora affinis]	A0A182Y642	Alpha-carbonic anhydrase domain-containing protein OS=Anopheles stephensi OX=30069 PE=4 SV=1	XP_023342003.1	carbonic anhydrase-like [Eurytemora affinis]	urogenital system development(GO:0001655);kidney development(GO:0001822);morphogenesis of an epithelium(GO:0002009);regulation of immune system process(GO:0002682);positive regulation of immune system process(GO:0002684);regulation of myeloid leukocyte differentiation(GO:0002761);positive regulation of myeloid leukocyte differentiation(GO:0002763);one-carbon metabolic process(GO:0006730);transpor…	molecular_function(GO:0003674);catalytic activity(GO:0003824);arylesterase activity(GO:0004064);carbonate dehydratase activity(GO:0004089);binding(GO:0005488);zinc ion binding(GO:0008270);hydrolase activity(GO:0016787);hydrolase activity, acting on ester bonds(GO:0016788);lyase activity(GO:0016829);carbon-oxygen lyase activity(GO:0016835);hydro-lyase activity(GO:0016836);ion binding(GO:0043167);c…	cellular_component(GO:0005575);extracellular region(GO:0005576);extracellular space(GO:0005615);intracellular(GO:0005622);cell(GO:0005623);cytoplasm(GO:0005737);cytosol(GO:0005829);plasma membrane(GO:0005886);microvillus(GO:0005902);membrane(GO:0016020);basolateral plasma membrane(GO:0016323);axon(GO:0030424);cell projection(GO:0042995);neuron projection(GO:0043005);myelin sheath(GO:0043209);orga…	Nitrogen metabolism(map00910);Proximal tubule bicarbonate reclamation(map04964);Collecting duct acid secretion(map04966);Gastric acid secretion(map04971);Pancreatic secretion(map04972);Bile secretion(map04976)	NA	P	Inorganic ion transport and metabolism	COG3338@1|root,KOG0382@2759|Eukaryota,38BFG@33154|Opisthokonta,3BIMZ@33208|Metazoa,3CTN7@33213|Bilateria,41Z0R@6656|Arthropoda,3SGP2@50557|Insecta	Carb_anhydrase(PF00194.24) Eukaryotic-type carbonic anhydrase
Ecar07533-RA	XP_023327334.1	transformation/transcription domain-associated protein-like [Eurytemora affinis]	A0A0C9RV92	non-specific serine/threonine protein kinase OS=Fopius arisanus OX=64838 GN=TRRAP_0 {ECO:0000313|EMBL:JAG82527.1} PE=3 SV=1	XP_023327334.1	transformation/transcription domain-associated protein-like [Eurytemora affinis]	mitotic cell cycle(GO:0000278);mitotic cytokinesis(GO:0000281);cytokinesis(GO:0000910);regionalization(GO:0003002);nucleobase-containing compound metabolic process(GO:0006139);chromatin organization(GO:0006325);chromatin remodeling(GO:0006338);transcription, DNA-templated(GO:0006351);regulation of transcription, DNA-templated(GO:0006355);cellular protein modification process(GO:0006464);protein a…	NA	histone acetyltransferase complex(GO:0000123);SAGA complex(GO:0000124);cellular_component(GO:0005575);intracellular(GO:0005622);cell(GO:0005623);nucleus(GO:0005634);nucleoplasm(GO:0005654);chromosome(GO:0005694);polytene chromosome(GO:0005700);polytene chromosome puff(GO:0005703);cytoplasm(GO:0005737);protein acetyltransferase complex(GO:0031248);membrane-enclosed lumen(GO:0031974);nuclear lumen(…	Human T-cell leukemia virus 1 infection(map05166)	transformation/transcription domain-associated protein(ko:K08874)	BDLT	Chromatin structure and dynamics ;Cell cycle control, cell division, chromosome partitioning ;Replication, recombination and repair ;Signal transduction mechanisms	COG5032@1|root,KOG0889@2759|Eukaryota,38FEI@33154|Opisthokonta,3BC0V@33208|Metazoa,3CU6R@33213|Bilateria,41U89@6656|Arthropoda,3SH50@50557|Insecta	FAT(PF02259.26) FAT domain;Tra1_ring(PF20206.1) Tra1 HEAT repeat ring region;Tra1_central(PF20175.1) Tra1 HEAT repeat central region;PI3_PI4_kinase(PF00454.30) Phosphatidylinositol 3- and 4-kinase
Ecar08116-RA	XP_023328777.1	uncharacterized protein LOC111701634 isoform X2 [Eurytemora affinis]	A0A553P486	Alpha-carbonic anhydrase domain-containing protein OS=Tigriopus californicus OX=6832 PE=3 SV=1	XP_023328777.1	uncharacterized protein LOC111701634 isoform X2 [Eurytemora affinis]	one-carbon metabolic process(GO:0006730);biological_process(GO:0008150);metabolic process(GO:0008152);cellular process(GO:0009987);cellular metabolic process(GO:0044237);small molecule metabolic process(GO:0044281)	molecular_function(GO:0003674);catalytic activity(GO:0003824);carbonate dehydratase activity(GO:0004089);lyase activity(GO:0016829);carbon-oxygen lyase activity(GO:0016835);hydro-lyase activity(GO:0016836)	cellular_component(GO:0005575);cell(GO:0005623);plasma membrane(GO:0005886);membrane(GO:0016020);intrinsic component of membrane(GO:0031224);anchored component of membrane(GO:0031225);intrinsic component of plasma membrane(GO:0031226);membrane part(GO:0044425);plasma membrane part(GO:0044459);cell part(GO:0044464);anchored component of plasma membrane(GO:0046658);cell periphery(GO:0071944)	Nitrogen metabolism(map00910);Proximal tubule bicarbonate reclamation(map04964)	carbonic anhydrase(ko:K01674,EC:4.2.1.1)	P	Inorganic ion transport and metabolism	COG3338@1|root,KOG0382@2759|Eukaryota,38CIB@33154|Opisthokonta,3BEG5@33208|Metazoa,3CZ7G@33213|Bilateria,42075@6656|Arthropoda	Carb_anhydrase(PF00194.24) Eukaryotic-type carbonic anhydrase
Ecar08228-RA	XP_023340499.1	protein Skeletor, isoforms B/C-like [Eurytemora affinis]	A0A553PB15	Protein Skeletor OS=Tigriopus californicus OX=6832 PE=4 SV=1	XP_023340499.1	protein Skeletor, isoforms B/C-like [Eurytemora affinis]	embryonic axis specification(GO:0000578);embryonic epithelial tube formation(GO:0001838);morphogenesis of an epithelium(GO:0002009);regionalization(GO:0003002);aminoglycan metabolic process(GO:0006022);aminoglycan biosynthetic process(GO:0006023);chitin metabolic process(GO:0006030);chitin biosynthetic process(GO:0006031);cuticle chitin metabolic process(GO:0006034);cuticle chitin biosynthetic pr…	NA	NA	NA	NA	D	Cell cycle control, cell division, chromosome partitioning	KOG4731@1|root,KOG4731@2759|Eukaryota,39880@33154|Opisthokonta,3BIZD@33208|Metazoa,3CXYW@33213|Bilateria,41VKN@6656|Arthropoda,3SI81@50557|Insecta,46FA6@7399|Hymenoptera	DOMON(PF03351.20) DOMON domain;DM13(PF10517.12) Electron transfer DM13
Ecar08422-RA	XP_023343639.1	sulfotransferase family cytosolic 1B member 1-like [Eurytemora affinis]	A0A553PLK8	Sulfotransfer_1 domain-containing protein OS=Tigriopus californicus OX=6832 PE=4 SV=1	XP_023343639.1	sulfotransferase family cytosolic 1B member 1-like [Eurytemora affinis]	sulfur compound metabolic process(GO:0006790);xenobiotic metabolic process(GO:0006805);response to stress(GO:0006950);defense response(GO:0006952);biological_process(GO:0008150);metabolic process(GO:0008152);response to xenobiotic stimulus(GO:0009410);response to external stimulus(GO:0009605);response to biotic stimulus(GO:0009607);response to bacterium(GO:0009617);cellular process(GO:0009987);re…	molecular_function(GO:0003674);catalytic activity(GO:0003824);sulfotransferase activity(GO:0008146);transferase activity(GO:0016740);transferase activity, transferring sulfur-containing groups(GO:0016782)	NA	Steroid hormone biosynthesis(map00140)	estrone sulfotransferase(ko:K01016,EC:2.8.2.4);sulfotransferase(ko:K01025,EC:2.8.2.-)	S	Function unknown	KOG1584@1|root,KOG1584@2759|Eukaryota,38FPD@33154|Opisthokonta,3BEBC@33208|Metazoa,3CTZN@33213|Bilateria,41YRC@6656|Arthropoda,3SZ0I@50557|Insecta,458IB@7147|Diptera,45MMC@7148|Nematocera	Sulfotransfer_1(PF00685.30) Sulfotransferase domain
Ecar08372-RA	XP_014207438.1	forkhead box protein C2-B-like [Copidosoma floridanum]	A0A2Z4XG95	Cytochrome c oxidase subunit 1 OS=Ptychodera flava OX=63121 GN=foxc {ECO:0000313|EMBL:AXA20417.1} PE=2 SV=1	XP_023346679.1	forkhead box protein C1-like isoform X1 [Eurytemora affinis]	regionalization(GO:0003002);multicellular organism development(GO:0007275);blastoderm segmentation(GO:0007350);segment specification(GO:0007379);specification of segmental identity, head(GO:0007380);pattern specification process(GO:0007389);biological_process(GO:0008150);embryo development(GO:0009790);embryonic pattern specification(GO:0009880);multicellular organismal process(GO:0032501);develop…	molecular_function(GO:0003674);nucleic acid binding(GO:0003676);DNA binding(GO:0003677);binding(GO:0005488);organic cyclic compound binding(GO:0097159);heterocyclic compound binding(GO:1901363)	cellular_component(GO:0005575);intracellular(GO:0005622);cell(GO:0005623);nucleus(GO:0005634);organelle(GO:0043226);membrane-bounded organelle(GO:0043227);intracellular organelle(GO:0043229);intracellular membrane-bounded organelle(GO:0043231);intracellular part(GO:0044424);cell part(GO:0044464)	NA	NA	K	Transcription	COG5025@1|root,KOG2294@2759|Eukaryota,38HP8@33154|Opisthokonta,3BED6@33208|Metazoa,3CXY7@33213|Bilateria,41YHN@6656|Arthropoda,3SKXM@50557|Insecta,450WC@7147|Diptera,45FZ1@7148|Nematocera	Forkhead(PF00250.21) Forkhead domain
Ecar08373-RA	XP_023346679.1	forkhead box protein C1-like isoform X1 [Eurytemora affinis]	A0A8J2JW27	Fork-head domain-containing protein OS=Allacma fusca OX=39272 PE=4 SV=1	XP_023346679.1	forkhead box protein C1-like isoform X1 [Eurytemora affinis]	reproduction(GO:0000003);negative regulation of transcription by RNA polymerase II(GO:0000122);skeletal system development(GO:0001501);ossification(GO:0001503);ovarian follicle development(GO:0001541);blood vessel development(GO:0001568);eye development(GO:0001654);urogenital system development(GO:0001655);ureteric bud development(GO:0001657);ameboidal-type cell migration(GO:0001667);in utero emb…	transcription regulatory region sequence-specific DNA binding(GO:0000976);RNA polymerase II regulatory region sequence-specific DNA binding(GO:0000977);DNA-binding transcription factor activity, RNA polymerase II-specific(GO:0000981);RNA polymerase II regulatory region DNA binding(GO:0001012);regulatory region nucleic acid binding(GO:0001067);transcription cofactor binding(GO:0001221);transcripti…	nuclear chromosome(GO:0000228);chromatin(GO:0000785);nuclear chromatin(GO:0000790);heterochromatin(GO:0000792);cellular_component(GO:0005575);intracellular(GO:0005622);cell(GO:0005623);nucleus(GO:0005634);nucleoplasm(GO:0005654);chromosome(GO:0005694);nuclear heterochromatin(GO:0005720);cytoplasm(GO:0005737);cytosol(GO:0005829);membrane-enclosed lumen(GO:0031974);nuclear lumen(GO:0031981);organel…	NA	NA	K	Transcription	COG5025@1|root,KOG2294@2759|Eukaryota,38HP8@33154|Opisthokonta,3BED6@33208|Metazoa,3CXY7@33213|Bilateria,4865T@7711|Chordata,48Y96@7742|Vertebrata,49XZ3@7898|Actinopterygii	Forkhead(PF00250.21) Forkhead domain
Ecar08611-RA	XP_023323510.1	katanin p60 ATPase-containing subunit A-like 2 [Eurytemora affinis]	A0A6J1RZU9	Fatty acyl-CoA reductase OS=Frankliniella occidentalis OX=133901 GN=LOC113203787 {ECO:0000313|RefSeq:XP_026274444.1} PE=3 SV=1	XP_023323510.1	katanin p60 ATPase-containing subunit A-like 2 [Eurytemora affinis]	NA	NA	NA	Diterpenoid biosynthesis(map00904);Biosynthesis of secondary metabolites(map01110)	gibberellin 2beta-dioxygenase(ko:K04125,EC:1.14.11.13);katanin p60 ATPase-containing subunit A1(ko:K07767,EC:5.6.1.1)	O	Posttranslational modification, protein turnover, chaperones	COG0554@1|root,KOG0738@2759|Eukaryota,37IEP@33090|Viridiplantae,3G8CF@35493|Streptophyta,3HME5@3699|Brassicales	AAA_5(PF07728.17) AAA domain (dynein-related subfamily);AAA_lid_3(PF17862.4) AAA+ lid domain;AAA(PF00004.32) ATPase family associated with various cellular activities (AAA)
Ecar08778-RA	XP_023343500.1	uncharacterized protein LOC111712967 [Eurytemora affinis]	A0A8K0GKY5	RING-CH-type domain-containing protein OS=Ignelater luminosus OX=2038154 PE=4 SV=1	XP_023343500.1	uncharacterized protein LOC111712967 [Eurytemora affinis]	protein polyubiquitination(GO:0000209);cellular protein modification process(GO:0006464);nitrogen compound metabolic process(GO:0006807);protein localization(GO:0008104);biological_process(GO:0008150);metabolic process(GO:0008152);cellular process(GO:0009987);positive regulation of organelle organization(GO:0010638);regulation of mitochondrion organization(GO:0010821);positive regulation of mitoc…	molecular_function(GO:0003674);catalytic activity(GO:0003824);ubiquitin-protein transferase activity(GO:0004842);binding(GO:0005488);protein binding(GO:0005515);transferase activity(GO:0016740);ubiquitin-like protein transferase activity(GO:0019787);enzyme binding(GO:0019899);GTPase binding(GO:0051020);catalytic activity, acting on a protein(GO:0140096)	cellular_component(GO:0005575);intracellular(GO:0005622);cell(GO:0005623);cytoplasm(GO:0005737);mitochondrion(GO:0005739);mitochondrial envelope(GO:0005740);mitochondrial outer membrane(GO:0005741);endoplasmic reticulum(GO:0005783);endoplasmic reticulum membrane(GO:0005789);endomembrane system(GO:0012505);membrane(GO:0016020);outer membrane(GO:0019867);organelle membrane(GO:0031090);mitochondrial…	NA	NA	S	Function unknown	KOG3053@1|root,KOG3053@2759|Eukaryota,39S35@33154|Opisthokonta,3BAV3@33208|Metazoa,3D0G8@33213|Bilateria,41XC6@6656|Arthropoda,3SFNA@50557|Insecta,3EA8J@33342|Paraneoptera	-
Ecar08787-RA	XP_023321811.1	malate dehydrogenase, mitochondrial-like [Eurytemora affinis]	A0A553PBC5	Malate dehydrogenase, mitochondrial OS=Tigriopus californicus OX=6832 PE=3 SV=1	XP_023321811.1	malate dehydrogenase, mitochondrial-like [Eurytemora affinis]	organic acid metabolic process(GO:0006082);generation of precursor metabolites and energy(GO:0006091);tricarboxylic acid cycle(GO:0006099);citrate metabolic process(GO:0006101);oxaloacetate metabolic process(GO:0006107);malate metabolic process(GO:0006108);nucleobase-containing compound metabolic process(GO:0006139);cellular protein modification process(GO:0006464);protein acetylation(GO:0006473)…	molecular_function(GO:0003674);catalytic activity(GO:0003824);binding(GO:0005488);protein binding(GO:0005515);oxidoreductase activity(GO:0016491);oxidoreductase activity, acting on CH-OH group of donors(GO:0016614);malate dehydrogenase activity(GO:0016615);oxidoreductase activity, acting on the CH-OH group of donors, NAD or NADP as acceptor(GO:0016616);L-malate dehydrogenase activity(GO:0030060);…	cellular_component(GO:0005575);intracellular(GO:0005622);cell(GO:0005623);cytoplasm(GO:0005737);mitochondrion(GO:0005739);mitochondrial matrix(GO:0005759);membrane(GO:0016020);membrane-enclosed lumen(GO:0031974);myelin sheath(GO:0043209);organelle(GO:0043226);membrane-bounded organelle(GO:0043227);intracellular organelle(GO:0043229);intracellular membrane-bounded organelle(GO:0043231);organelle l…	Citrate cycle (TCA cycle)(map00020);Cysteine and methionine metabolism(map00270);Pyruvate metabolism(map00620);Glyoxylate and dicarboxylate metabolism(map00630);Carbon fixation in photosynthetic organisms(map00710);Metabolic pathways (map01100);Biosynthesis of secondary metabolites(map01110);Microbial metabolism in diverse environments(map01120);Biosynthesis of antibiotics(map01130);Carbon metabo…	malate dehydrogenase(ko:K00026,EC:1.1.1.37)	C	Energy production and conversion	COG0039@1|root,KOG1494@2759|Eukaryota,38EX2@33154|Opisthokonta,3BHCA@33208|Metazoa,3D186@33213|Bilateria,48648@7711|Chordata,4914A@7742|Vertebrata,4A0RK@7898|Actinopterygii	Ldh_1_N(PF00056.26) lactate/malate dehydrogenase, NAD binding domain;Ldh_1_C(PF02866.21) lactate/malate dehydrogenase, alpha/beta C-terminal domain
Ecar09165-RA	XP_023341978.1	protein CNPPD1-like [Eurytemora affinis]	A0A0K2UDN1	Ovule protein OS=Lepeophtheirus salmonis OX=72036 PE=4 SV=1	XP_023341978.1	protein CNPPD1-like [Eurytemora affinis]	NA	NA	NA	NA	NA	S	Function unknown	KOG1674@1|root,KOG1674@2759|Eukaryota,397S3@33154|Opisthokonta,3BBBJ@33208|Metazoa,3CUSC@33213|Bilateria,41YPM@6656|Arthropoda,3SM8R@50557|Insecta,46G15@7399|Hymenoptera	Cyclin(PF08613.14) Cyclin
Ecar08910-RA	XP_023340202.1	synaptotagmin 1-like [Eurytemora affinis]	A0A0K2TEI4	Synaptotagmin OS=Lepeophtheirus salmonis OX=72036 GN=Syt1 {ECO:0000313|EMBL:CDW24428.1} PE=3 SV=1	XP_023340202.1	synaptotagmin 1-like [Eurytemora affinis]	regulation of neurotransmitter levels(GO:0001505);system process(GO:0003008);transport(GO:0006810);neurotransmitter transport(GO:0006836);exocytosis(GO:0006887);endocytosis(GO:0006897);cell communication(GO:0007154);cell-cell signaling(GO:0007267);chemical synaptic transmission(GO:0007268);neurotransmitter secretion(GO:0007269);regulation of pole plasm oskar mRNA localization(GO:0007317);excretio…	SNARE binding(GO:0000149);phosphatidylserine binding(GO:0001786);molecular_function(GO:0003674);binding(GO:0005488);calcium ion binding(GO:0005509);protein binding(GO:0005515);phospholipid binding(GO:0005543);calcium-dependent phospholipid binding(GO:0005544);lipid binding(GO:0008289);identical protein binding(GO:0042802);protein homodimerization activity(GO:0042803);ion binding(GO:0043167);anion…	cellular_component(GO:0005575);intracellular(GO:0005622);cell(GO:0005623);cytoplasm(GO:0005737);synaptic vesicle(GO:0008021);endomembrane system(GO:0012505);transport vesicle(GO:0030133);axon(GO:0030424);cytoplasmic vesicle(GO:0031410);neuromuscular junction(GO:0031594);vesicle(GO:0031982);axon part(GO:0033267);cell projection(GO:0042995);neuron projection(GO:0043005);terminal bouton(GO:0043195);…	Synaptic vesicle cycle(map04721)	NA	TU	Signal transduction mechanisms ;Intracellular trafficking, secretion, and vesicular transport	KOG1028@1|root,KOG1028@2759|Eukaryota,38G8V@33154|Opisthokonta,3BAM7@33208|Metazoa,3CSPC@33213|Bilateria,482YG@7711|Chordata,499IN@7742|Vertebrata	C2(PF00168.33) C2 domain
Ecar08972-RA	XP_023321147.1	beta-1,3-galactosyltransferase 1-like isoform X2 [Eurytemora affinis]	A0A553NSQ1	Hexosyltransferase OS=Tigriopus californicus OX=6832 PE=3 SV=1	XP_023321147.1	beta-1,3-galactosyltransferase 1-like isoform X2 [Eurytemora affinis]	carbohydrate metabolic process(GO:0005975);cellular protein modification process(GO:0006464);protein glycosylation(GO:0006486);protein N-linked glycosylation(GO:0006487);lipid metabolic process(GO:0006629);membrane lipid metabolic process(GO:0006643);glycolipid metabolic process(GO:0006664);sphingolipid metabolic process(GO:0006665);ceramide metabolic process(GO:0006672);glycosylceramide metaboli…	molecular_function(GO:0003674);catalytic activity(GO:0003824);UDP-glycosyltransferase activity(GO:0008194);galactosyltransferase activity(GO:0008378);UDP-galactose:beta-N-acetylglucosamine beta-1,3-galactosyltransferase activity(GO:0008499);transferase activity(GO:0016740);transferase activity, transferring glycosyl groups(GO:0016757);transferase activity, transferring hexosyl groups(GO:0016758);…	Golgi membrane(GO:0000139);cellular_component(GO:0005575);intracellular(GO:0005622);cell(GO:0005623);cytoplasm(GO:0005737);Golgi apparatus(GO:0005794);endomembrane system(GO:0012505);membrane(GO:0016020);organelle membrane(GO:0031090);organelle subcompartment(GO:0031984);organelle(GO:0043226);membrane-bounded organelle(GO:0043227);intracellular organelle(GO:0043229);intracellular membrane-bounded…	Glycosphingolipid biosynthesis - lacto and neolacto series(map00601);Metabolic pathways (map01100)	NA	G	Carbohydrate transport and metabolism	KOG2287@1|root,KOG2287@2759|Eukaryota,39SCE@33154|Opisthokonta,3BFUT@33208|Metazoa,3CTXD@33213|Bilateria,41TH7@6656|Arthropoda,3SHKV@50557|Insecta,46GQZ@7399|Hymenoptera	Galactosyl_T(PF01762.24) Galactosyltransferase
Ecar09161-RA	XP_023343852.1	peroxidase-like [Eurytemora affinis]	A0A0A7LU88	Cytochrome c oxidase subunit 1 OS=Caligus rogercresseyi OX=217165 PE=2 SV=1	XP_023343852.1	peroxidase-like [Eurytemora affinis]	NA	NA	NA	NA	peroxidase(ko:K19511,EC:1.11.1.7)	T	Signal transduction mechanisms	KOG2408@1|root,KOG2408@2759|Eukaryota,38C9T@33154|Opisthokonta,3BEQJ@33208|Metazoa,3DFII@33213|Bilateria,42A6X@6656|Arthropoda,3SZNE@50557|Insecta,3E9RZ@33342|Paraneoptera	An_peroxidase(PF03098.18) Animal haem peroxidase
Ecar09431-RA	XP_023339585.1	receptor-type guanylate cyclase Gyc76C-like isoform X2 [Eurytemora affinis]	A0A0K2U278	Guanylate cyclase OS=Lepeophtheirus salmonis OX=72036 PE=3 SV=1	XP_023339585.1	receptor-type guanylate cyclase Gyc76C-like isoform X2 [Eurytemora affinis]	cell morphogenesis(GO:0000902);cell morphogenesis involved in differentiation(GO:0000904);morphogenesis of a branching structure(GO:0001763);morphogenesis of an epithelium(GO:0002009);larval development(GO:0002164);nucleobase-containing compound metabolic process(GO:0006139);purine nucleotide metabolic process(GO:0006163);purine nucleotide biosynthetic process(GO:0006164);cGMP biosynthetic proces…	peptide receptor activity(GO:0001653);molecular_function(GO:0003674);catalytic activity(GO:0003824);guanylate cyclase activity(GO:0004383);signaling receptor binding(GO:0005102);binding(GO:0005488);protein binding(GO:0005515);cyclase activity(GO:0009975);lyase activity(GO:0016829);phosphorus-oxygen lyase activity(GO:0016849);semaphorin receptor binding(GO:0030215);signaling receptor activity(GO:0…	cellular_component(GO:0005575);cell(GO:0005623);plasma membrane(GO:0005886);integral component of plasma membrane(GO:0005887);cilium(GO:0005929);membrane(GO:0016020);integral component of membrane(GO:0016021);dendrite(GO:0030425);intrinsic component of membrane(GO:0031224);intrinsic component of plasma membrane(GO:0031226);somatodendritic compartment(GO:0036477);cell projection(GO:0042995);neuron…	Purine metabolism(map00230);cGMP-PKG signaling pathway(map04022);cAMP signaling pathway(map04024);Vascular smooth muscle contraction(map04270);Thermogenesis(map04714);Oxytocin signaling pathway(map04921);Regulation of lipolysis in adipocytes(map04923);Renin secretion(map04924);Aldosterone synthesis and secretion(map04925)	NA	T	Signal transduction mechanisms	COG2114@1|root,KOG1023@2759|Eukaryota,38E22@33154|Opisthokonta,3B9DY@33208|Metazoa,3CT6K@33213|Bilateria,41UY7@6656|Arthropoda,3SI34@50557|Insecta,46EX8@7399|Hymenoptera	PK_Tyr_Ser-Thr(PF07714.20) Protein tyrosine and serine/threonine kinase;Pkinase(PF00069.28) Protein kinase domain;Guanylate_cyc(PF00211.23) Adenylate and Guanylate cyclase catalytic domain;ANF_receptor(PF01094.31) Receptor family ligand binding region
Ecar09839-RA	XP_023326088.1	uncharacterized protein LOC111699609 [Eurytemora affinis]	A0A553NP10	Inhibitor of growth protein OS=Tigriopus californicus OX=6832 PE=4 SV=1	XP_023326088.1	uncharacterized protein LOC111699609 [Eurytemora affinis]	cell morphogenesis(GO:0000902);cell morphogenesis involved in differentiation(GO:0000904);epithelial cell development(GO:0002064);epithelial cell morphogenesis(GO:0003382);apical constriction(GO:0003383);movement of cell or subcellular component(GO:0006928);biological_process(GO:0008150);regulation of cell shape(GO:0008360);anatomical structure morphogenesis(GO:0009653);tissue development(GO:0009…	NA	NA	NA	NA	S	Function unknown	28JEZ@1|root,2QRTZ@2759|Eukaryota,38EDZ@33154|Opisthokonta,3BHNT@33208|Metazoa,3D4PG@33213|Bilateria,41V8E@6656|Arthropoda,3SJT1@50557|Insecta,44WSN@7147|Diptera,45CUV@7148|Nematocera	Zona_pellucida(PF00100.26) Zona pellucida-like domain
Ecar09981-RA	XP_023329035.1	TWiK family of potassium channels protein 7-like [Eurytemora affinis]	A0A7R8WFG8	TWiK family of potassium channels protein 7 OS=Cyprideis torosa OX=163714 PE=3 SV=1	XP_023329035.1	TWiK family of potassium channels protein 7-like [Eurytemora affinis]	transport(GO:0006810);ion transport(GO:0006811);cation transport(GO:0006812);potassium ion transport(GO:0006813);biological_process(GO:0008150);response to pH(GO:0009268);response to abiotic stimulus(GO:0009628);cellular process(GO:0009987);monovalent inorganic cation transport(GO:0015672);metal ion transport(GO:0030001);ion transmembrane transport(GO:0034220);response to stimulus(GO:0050896);loc…	molecular_function(GO:0003674);transporter activity(GO:0005215);ion channel activity(GO:0005216);calcium activated cation channel activity(GO:0005227);voltage-gated ion channel activity(GO:0005244);voltage-gated potassium channel activity(GO:0005249);cation channel activity(GO:0005261);potassium channel activity(GO:0005267);cation transmembrane transporter activity(GO:0008324);ion transmembrane t…	cellular_component(GO:0005575);cell(GO:0005623);plasma membrane(GO:0005886);membrane(GO:0016020);cell part(GO:0044464);cell periphery(GO:0071944)	NA	NA	P	Inorganic ion transport and metabolism	KOG1418@1|root,KOG1418@2759|Eukaryota,39QTD@33154|Opisthokonta,3BG8M@33208|Metazoa,3CXH3@33213|Bilateria,41UFB@6656|Arthropoda	Ion_trans_2(PF07885.19) Ion channel
Ecar09796-RA	XP_023344306.1	eukaryotic translation initiation factor 3 subunit I-like [Eurytemora affinis]	A0A553P4C8	Eukaryotic translation initiation factor 3 subunit I OS=Tigriopus californicus OX=6832 PE=3 SV=1	XP_023344306.1	eukaryotic translation initiation factor 3 subunit I-like [Eurytemora affinis]	angiogenesis(GO:0001525);blood vessel development(GO:0001568);liver development(GO:0001889);vasculature development(GO:0001944);sprouting angiogenesis(GO:0002040);translation(GO:0006412);translational initiation(GO:0006413);peptide metabolic process(GO:0006518);nitrogen compound metabolic process(GO:0006807);multicellular organism development(GO:0007275);biological_process(GO:0008150);metabolic p…	molecular_function(GO:0003674);nucleic acid binding(GO:0003676);RNA binding(GO:0003723);translation initiation factor activity(GO:0003743);binding(GO:0005488);translation factor activity, RNA binding(GO:0008135);organic cyclic compound binding(GO:0097159);heterocyclic compound binding(GO:1901363)	cellular_component(GO:0005575);intracellular(GO:0005622);cell(GO:0005623);cytoplasm(GO:0005737);eukaryotic translation initiation factor 3 complex(GO:0005852);protein-containing complex(GO:0032991);intracellular part(GO:0044424);cytoplasmic part(GO:0044444);cell part(GO:0044464);eukaryotic translation initiation factor 3 complex, eIF3m(GO:0071541)	RNA transport(map03013)	translation initiation factor 3 subunit I(ko:K03246)	J	Translation, ribosomal structure and biogenesis	KOG0643@1|root,KOG0643@2759|Eukaryota,38D40@33154|Opisthokonta,3B9W9@33208|Metazoa,3CYW6@33213|Bilateria,41VJ5@6656|Arthropoda	WD40(PF00400.35) WD domain, G-beta repeat;Ribosomal_S11(PF00411.22) Ribosomal protein S11
Ecar10106-RA	XP_023321463.1	probable low-specificity L-threonine aldolase 2 [Eurytemora affinis]	A0A7R9A3N9	Beta_elim_lyase domain-containing protein OS=Darwinula stevensoni OX=69355 PE=3 SV=1	XP_023321463.1	probable low-specificity L-threonine aldolase 2 [Eurytemora affinis]	NA	NA	NA	Glycine, serine and threonine metabolism(map00260);Metabolic pathways (map01100);Biosynthesis of secondary metabolites(map01110);Microbial metabolism in diverse environments(map01120);Biosynthesis of antibiotics(map01130);Biosynthesis of amino acids(map01230)	threonine aldolase(ko:K01620,EC:4.1.2.48)	E	Amino acid transport and metabolism	COG2008@1|root,KOG1368@2759|Eukaryota,38EQY@33154|Opisthokonta,3BAQT@33208|Metazoa,3D4SD@33213|Bilateria,41XGP@6656|Arthropoda,3SHN4@50557|Insecta,450DK@7147|Diptera,45PZY@7214|Drosophilidae	Beta_elim_lyase(PF01212.24) Beta-eliminating lyase;Aminotran_1_2(PF00155.24) Aminotransferase class I and II
Ecar10273-RA	XP_023337709.1	uncharacterized protein LOC111708536 [Eurytemora affinis]	A0A8J2WNX7	ZP domain-containing protein OS=Daphnia galeata OX=27404 PE=4 SV=1	XP_023337709.1	uncharacterized protein LOC111708536 [Eurytemora affinis]	cell morphogenesis(GO:0000902);cell morphogenesis involved in differentiation(GO:0000904);epithelial cell development(GO:0002064);epithelial cell morphogenesis(GO:0003382);apical constriction(GO:0003383);movement of cell or subcellular component(GO:0006928);biological_process(GO:0008150);regulation of cell shape(GO:0008360);anatomical structure morphogenesis(GO:0009653);tissue development(GO:0009…	NA	NA	NA	NA	S	Function unknown	28JEZ@1|root,2QRTZ@2759|Eukaryota,38EDZ@33154|Opisthokonta,3BHNT@33208|Metazoa,3D4PG@33213|Bilateria,41V8E@6656|Arthropoda	PAN_1(PF00024.29) PAN domain
Ecar09936-RA	XP_023325422.1	uncharacterized protein LOC111699089 [Eurytemora affinis]	A0A8B8DH72	Histone H2A OS=Crassostrea virginica OX=6565 GN=LOC111126163 {ECO:0000313|RefSeq:XP_022326311.1} PE=3 SV=1	XP_023325422.1	uncharacterized protein LOC111699089 [Eurytemora affinis]	reproduction(GO:0000003);double-strand break repair via homologous recombination(GO:0000724);recombinational repair(GO:0000725);nucleobase-containing compound metabolic process(GO:0006139);DNA metabolic process(GO:0006259);DNA repair(GO:0006281);double-strand break repair(GO:0006302);DNA recombination(GO:0006310);cellular aromatic compound metabolic process(GO:0006725);nitrogen compound metabolic…	molecular_function(GO:0003674);nucleic acid binding(GO:0003676);DNA binding(GO:0003677);damaged DNA binding(GO:0003684);binding(GO:0005488);protein binding(GO:0005515);enzyme binding(GO:0019899);organic cyclic compound binding(GO:0097159);heterocyclic compound binding(GO:1901363)	nuclear chromosome(GO:0000228);chromatin(GO:0000785);nuclear chromatin(GO:0000790);condensed chromosome(GO:0000793);condensed nuclear chromosome(GO:0000794);sex chromosome(GO:0000803);male germ cell nucleus(GO:0001673);XY body(GO:0001741);cellular_component(GO:0005575);intracellular(GO:0005622);cell(GO:0005623);nucleus(GO:0005634);replication fork(GO:0005657);chromosome(GO:0005694);membrane-enclo…	Necroptosis(map04217);Alcoholism(map05034);Systemic lupus erythematosus(map05322)	histone H2A(ko:K11251)	B	Chromatin structure and dynamics	COG5262@1|root,KOG1756@2759|Eukaryota,3A1K0@33154|Opisthokonta,3BQBZ@33208|Metazoa,3D6DA@33213|Bilateria	Histone(PF00125.27) Core histone H2A/H2B/H3/H4;CBFD_NFYB_HMF(PF00808.26) Histone-like transcription factor (CBF/NF-Y) and archaeal histone;Histone_H2A_C(PF16211.8) C-terminus of histone H2A
Ecar10445-RA	XP_023320299.1	lipase 3-like isoform X1 [Eurytemora affinis]	A0A553P6Y7	Abhydro_lipase domain-containing protein OS=Tigriopus californicus OX=6832 PE=3 SV=1	XP_023320299.1	lipase 3-like isoform X1 [Eurytemora affinis]	NA	NA	NA	Steroid biosynthesis(map00100);Lysosome(map04142);Cholesterol metabolism(map04979)	lysosomal acid lipase/cholesteryl ester hydrolase(ko:K01052,EC:3.1.1.13)	I	Lipid transport and metabolism	COG0596@1|root,KOG2624@2759|Eukaryota,38E9D@33154|Opisthokonta,3BA6C@33208|Metazoa,3CTTI@33213|Bilateria,41UAZ@6656|Arthropoda,3SJG0@50557|Insecta,45620@7147|Diptera,45FMF@7148|Nematocera	-
Ecar10140-RA	XP_023333523.1	uncharacterized protein LOC111705255 isoform X2 [Eurytemora affinis]	A0A0K2UYW4	Guanylate cyclase domain-containing protein OS=Lepeophtheirus salmonis OX=72036 PE=4 SV=1	XP_023333523.1	uncharacterized protein LOC111705255 isoform X2 [Eurytemora affinis]	NA	NA	NA	NA	NA	T	Signal transduction mechanisms	COG2114@1|root,KOG1023@2759|Eukaryota,39I81@33154|Opisthokonta,3BEZZ@33208|Metazoa,3D0N3@33213|Bilateria,41YFA@6656|Arthropoda,3SFS3@50557|Insecta	Guanylate_cyc(PF00211.23) Adenylate and Guanylate cyclase catalytic domain
Ecar10133-RA	XP_023333545.1	neuroendocrine convertase 1-like isoform X1 [Eurytemora affinis]	E0VJJ3	Cytochrome c oxidase subunit 2 OS=Pediculus humanus subsp. corporis OX=121224 GN=8230822 {ECO:0000313|EnsemblMetazoa:PHUM246240-PA} PE=3 SV=1	XP_023333545.1	neuroendocrine convertase 1-like isoform X1 [Eurytemora affinis]	response to acid chemical(GO:0001101);response to molecule of bacterial origin(GO:0002237);regulation of peptide secretion(GO:0002791);positive regulation of peptide secretion(GO:0002793);proteolysis(GO:0006508);peptide metabolic process(GO:0006518);nitrogen compound metabolic process(GO:0006807);response to stress(GO:0006950);multicellular organism development(GO:0007275);nervous system developm…	molecular_function(GO:0003674);catalytic activity(GO:0003824);endopeptidase activity(GO:0004175);serine-type endopeptidase activity(GO:0004252);binding(GO:0005488);protein binding(GO:0005515);peptidase activity(GO:0008233);serine-type peptidase activity(GO:0008236);hydrolase activity(GO:0016787);peptide hormone binding(GO:0017046);serine hydrolase activity(GO:0017171);amide binding(GO:0033218);pe…	cellular_component(GO:0005575);extracellular region(GO:0005576);extracellular space(GO:0005615);intracellular(GO:0005622);cell(GO:0005623);cytoplasm(GO:0005737);endoplasmic reticulum(GO:0005783);rough endoplasmic reticulum(GO:0005791);Golgi apparatus(GO:0005794);trans-Golgi network(GO:0005802);endomembrane system(GO:0012505);secretory granule(GO:0030141);axon(GO:0030424);dendrite(GO:0030425);cyto…	Influenza A(map05164)	NA	O	Posttranslational modification, protein turnover, chaperones	COG1404@1|root,KOG3525@2759|Eukaryota,38C1N@33154|Opisthokonta,3B9FW@33208|Metazoa,3CR86@33213|Bilateria,41URN@6656|Arthropoda,3SK19@50557|Insecta,3ECSR@33342|Paraneoptera	P_proprotein(PF01483.23) Proprotein convertase P-domain;Peptidase_S8(PF00082.25) Subtilase family
Ecar10549-RA	XP_023330703.1	synaptotagmin-11-like, partial [Eurytemora affinis]	A0A553NNN9	Synaptotagmin-11 OS=Tigriopus californicus OX=6832 PE=4 SV=1	XP_023330703.1	synaptotagmin-11-like, partial [Eurytemora affinis]	regulation of neurotransmitter levels(GO:0001505);regulation of cell growth(GO:0001558);plasma membrane repair(GO:0001778);regulation of cytokine production(GO:0001817);negative regulation of cytokine production(GO:0001818);regulation of peptide secretion(GO:0002791);negative regulation of peptide secretion(GO:0002792);regulation of response to biotic stimulus(GO:0002831);system process(GO:000300…	SNARE binding(GO:0000149);phosphatidylserine binding(GO:0001786);molecular_function(GO:0003674);binding(GO:0005488);calcium ion binding(GO:0005509);protein binding(GO:0005515);phospholipid binding(GO:0005543);calcium-dependent phospholipid binding(GO:0005544);cytoskeletal protein binding(GO:0008092);lipid binding(GO:0008289);tubulin binding(GO:0015631);syntaxin-1 binding(GO:0017075);enzyme bindin…	lytic vacuole(GO:0000323);phagocytic cup(GO:0001891);cellular_component(GO:0005575);extracellular region(GO:0005576);intracellular(GO:0005622);cell(GO:0005623);cytoplasm(GO:0005737);lysosome(GO:0005764);endosome(GO:0005768);vacuole(GO:0005773);Golgi apparatus(GO:0005794);plasma membrane(GO:0005886);integral component of plasma membrane(GO:0005887);synaptic vesicle(GO:0008021);endomembrane system(…	Toll and Imd signaling pathway(map04624)	NA	TU	Signal transduction mechanisms ;Intracellular trafficking, secretion, and vesicular transport	KOG1028@1|root,KOG1028@2759|Eukaryota,38GEW@33154|Opisthokonta,3BCPW@33208|Metazoa,3CS7T@33213|Bilateria,41Y1I@6656|Arthropoda,3SFXY@50557|Insecta	C2(PF00168.33) C2 domain
Ecar10588-RA	XP_023330975.1	TWiK family of potassium channels protein 7-like [Eurytemora affinis]	A0A7R8WFG8	TWiK family of potassium channels protein 7 OS=Cyprideis torosa OX=163714 PE=3 SV=1	XP_023330975.1	TWiK family of potassium channels protein 7-like [Eurytemora affinis]	transport(GO:0006810);ion transport(GO:0006811);cation transport(GO:0006812);potassium ion transport(GO:0006813);biological_process(GO:0008150);response to pH(GO:0009268);response to abiotic stimulus(GO:0009628);cellular process(GO:0009987);monovalent inorganic cation transport(GO:0015672);metal ion transport(GO:0030001);ion transmembrane transport(GO:0034220);response to stimulus(GO:0050896);loc…	molecular_function(GO:0003674);transporter activity(GO:0005215);ion channel activity(GO:0005216);calcium activated cation channel activity(GO:0005227);voltage-gated ion channel activity(GO:0005244);voltage-gated potassium channel activity(GO:0005249);cation channel activity(GO:0005261);potassium channel activity(GO:0005267);cation transmembrane transporter activity(GO:0008324);ion transmembrane t…	cellular_component(GO:0005575);cell(GO:0005623);plasma membrane(GO:0005886);membrane(GO:0016020);cell part(GO:0044464);cell periphery(GO:0071944)	NA	NA	P	Inorganic ion transport and metabolism	KOG1418@1|root,KOG1418@2759|Eukaryota,39QTD@33154|Opisthokonta,3BG8M@33208|Metazoa,3CXH3@33213|Bilateria,41UFB@6656|Arthropoda	Ion_trans(PF00520.34) Ion transport protein;Ion_trans_2(PF07885.19) Ion channel
Ecar10117-RA	XP_023319986.1	elongation of very long chain fatty acids protein AAEL008004-like [Eurytemora affinis]	A0A6G0Z545	Elongation of very long chain fatty acids protein OS=Aphis craccivora OX=307492 PE=3 SV=1	XP_023319986.1	elongation of very long chain fatty acids protein AAEL008004-like [Eurytemora affinis]	very long-chain fatty acid metabolic process(GO:0000038);organic acid metabolic process(GO:0006082);lipid metabolic process(GO:0006629);fatty acid metabolic process(GO:0006631);fatty acid biosynthetic process(GO:0006633);membrane lipid metabolic process(GO:0006643);sphingolipid metabolic process(GO:0006665);nitrogen compound metabolic process(GO:0006807);biological_process(GO:0008150);metabolic p…	molecular_function(GO:0003674);catalytic activity(GO:0003824);fatty acid synthase activity(GO:0004312);fatty acid elongase activity(GO:0009922);transferase activity(GO:0016740);transferase activity, transferring acyl groups(GO:0016746);transferase activity, transferring acyl groups other than amino-acyl groups(GO:0016747)	cellular_component(GO:0005575);intracellular(GO:0005622);cell(GO:0005623);cytoplasm(GO:0005737);endoplasmic reticulum(GO:0005783);endomembrane system(GO:0012505);organelle(GO:0043226);membrane-bounded organelle(GO:0043227);intracellular organelle(GO:0043229);intracellular membrane-bounded organelle(GO:0043231);intracellular part(GO:0044424);cytoplasmic part(GO:0044444);cell part(GO:0044464)	Fatty acid elongation(map00062);Biosynthesis of secondary metabolites(map01110)	NA	I	Lipid transport and metabolism	KOG3071@1|root,KOG3071@2759|Eukaryota,38F2X@33154|Opisthokonta,3BCYK@33208|Metazoa,3CXSB@33213|Bilateria,41UET@6656|Arthropoda,3SGJ7@50557|Insecta,443HG@7088|Lepidoptera	ELO(PF01151.21) GNS1/SUR4 family
Ecar10275-RA	XP_023337693.1	LOW QUALITY PROTEIN: glutamyl aminopeptidase-like [Eurytemora affinis]	A0A8J5KBP0	eIF-2B GDP-GTP exchange factor subunit alpha OS=Homarus americanus OX=6706 GN=ENPEP-L2 {ECO:0000313|EMBL:KAG7170009.1} PE=3 SV=1	XP_023337693.1	LOW QUALITY PROTEIN: glutamyl aminopeptidase-like [Eurytemora affinis]	angiogenesis(GO:0001525);blood vessel development(GO:0001568);urogenital system development(GO:0001655);kidney development(GO:0001822);vasculature development(GO:0001944);regulation of systemic arterial blood pressure by hormone(GO:0001990);system process(GO:0003008);circulatory system process(GO:0003013);regulation of systemic arterial blood pressure mediated by a chemical signal(GO:0003044);reg…	molecular_function(GO:0003674);catalytic activity(GO:0003824);aminopeptidase activity(GO:0004177);binding(GO:0005488);peptidase activity(GO:0008233);metalloexopeptidase activity(GO:0008235);metallopeptidase activity(GO:0008237);exopeptidase activity(GO:0008238);hydrolase activity(GO:0016787);amide binding(GO:0033218);peptide binding(GO:0042277);metalloaminopeptidase activity(GO:0070006);peptidase…	cellular_component(GO:0005575);intracellular(GO:0005622);cell(GO:0005623);cytoplasm(GO:0005737);plasma membrane(GO:0005886);brush border(GO:0005903);external side of plasma membrane(GO:0009897);cell surface(GO:0009986);vesicle membrane(GO:0012506);membrane(GO:0016020);apical plasma membrane(GO:0016324);organelle membrane(GO:0031090);cytoplasmic vesicle(GO:0031410);membrane-enclosed lumen(GO:00319…	Renin-angiotensin system(map04614)	NA	EO	Amino acid transport and metabolism ;Posttranslational modification, protein turnover, chaperones	COG0308@1|root,KOG1046@2759|Eukaryota,38CFG@33154|Opisthokonta,3BD0T@33208|Metazoa,3CUKR@33213|Bilateria,41U5T@6656|Arthropoda,3SK91@50557|Insecta	Peptidase_M1_N(PF17900.4) Peptidase M1 N-terminal domain;ERAP1_C(PF11838.11) ERAP1-like C-terminal domain;Peptidase_M1(PF01433.23) Peptidase family M1 domain
Ecar10282-RA	XP_023323637.1	peroxiredoxin-1-like [Eurytemora affinis]	A0A553P466	Thioredoxin domain-containing protein OS=Tigriopus californicus OX=6832 PE=4 SV=1	XP_023323637.1	peroxiredoxin-1-like [Eurytemora affinis]	reproduction(GO:0000003);developmental process involved in reproduction(GO:0003006);organic acid metabolic process(GO:0006082);protein folding(GO:0006457);cellular amino acid metabolic process(GO:0006520);cellular modified amino acid metabolic process(GO:0006575);nitrogen compound metabolic process(GO:0006807);apoptotic process(GO:0006915);response to stress(GO:0006950);defense response(GO:000695…	molecular_function(GO:0003674);catalytic activity(GO:0003824);peroxidase activity(GO:0004601);binding(GO:0005488);protein binding(GO:0005515);thioredoxin peroxidase activity(GO:0008379);antioxidant activity(GO:0016209);oxidoreductase activity(GO:0016491);oxidoreductase activity, acting on peroxide as acceptor(GO:0016684);identical protein binding(GO:0042802);protein homodimerization activity(GO:0…	cellular_component(GO:0005575);extracellular region(GO:0005576);extracellular space(GO:0005615);intracellular(GO:0005622);cell(GO:0005623);cytoplasm(GO:0005737);endoplasmic reticulum(GO:0005783);smooth endoplasmic reticulum(GO:0005790);cytosol(GO:0005829);endomembrane system(GO:0012505);organelle(GO:0043226);membrane-bounded organelle(GO:0043227);intracellular organelle(GO:0043229);intracellular …	Apoptosis - fly(map04214)	peroxiredoxin (alkyl hydroperoxide reductase subunit C)(ko:K03386,EC:1.11.1.15)	O	Posttranslational modification, protein turnover, chaperones	COG0450@1|root,KOG0852@2759|Eukaryota,38B9P@33154|Opisthokonta,3BGS4@33208|Metazoa,3CSM9@33213|Bilateria,488X4@7711|Chordata,492N7@7742|Vertebrata,3JARC@40674|Mammalia,4J18N@91561|Cetartiodactyla	1-cysPrx_C(PF10417.12) C-terminal domain of 1-Cys peroxiredoxin;AhpC-TSA(PF00578.24) AhpC/TSA family
Ecar10945-RA	XP_023342608.1	photoreceptor-specific nuclear receptor-like [Eurytemora affinis]	E9GUX5	Photoreceptor-specific nuclear receptor OS=Daphnia pulex OX=6669 PE=3 SV=1	XP_023342608.1	photoreceptor-specific nuclear receptor-like [Eurytemora affinis]	negative regulation of transcription by RNA polymerase II(GO:0000122);cell morphogenesis(GO:0000902);cell morphogenesis involved in differentiation(GO:0000904);regulation of cell growth(GO:0001558);eye development(GO:0001654);cell fate specification(GO:0001708);eye photoreceptor cell differentiation(GO:0001754);morphogenesis of an epithelium(GO:0002009);instar larval or pupal development(GO:00021…	transcription regulatory region sequence-specific DNA binding(GO:0000976);RNA polymerase II regulatory region sequence-specific DNA binding(GO:0000977);RNA polymerase II proximal promoter sequence-specific DNA binding(GO:0000978);proximal promoter sequence-specific DNA binding(GO:0000987);RNA polymerase II regulatory region DNA binding(GO:0001012);regulatory region nucleic acid binding(GO:0001067…	cellular_component(GO:0005575);intracellular(GO:0005622);cell(GO:0005623);nucleus(GO:0005634);transcription factor complex(GO:0005667);protein-containing complex(GO:0032991);organelle(GO:0043226);membrane-bounded organelle(GO:0043227);intracellular organelle(GO:0043229);intracellular membrane-bounded organelle(GO:0043231);intracellular part(GO:0044424);cell part(GO:0044464)	NA	NA	K	Transcription	KOG3575@1|root,KOG3575@2759|Eukaryota,38FWD@33154|Opisthokonta,3BF3C@33208|Metazoa,3CSC5@33213|Bilateria,41V2I@6656|Arthropoda	zf-C4(PF00105.21) Zinc finger, C4 type (two domains)
Ecar10979-RA	XP_023330906.1	probable sodium/potassium/calcium exchanger CG1090 [Eurytemora affinis]	A0A8S4SM51	Signal recognition particle 14 kDa protein OS=Pararge aegeria aegeria OX=348720 GN=jg13340 {ECO:0000313|EMBL:CAH2265387.1} PE=3 SV=1	XP_023330906.1	probable sodium/potassium/calcium exchanger CG1090 [Eurytemora affinis]	NA	NA	NA	Olfactory transduction(map04740)	solute carrier family 24 (sodium/potassium/calcium exchanger), member 4(ko:K13752);solute carrier family 24 (sodium/potassium/calcium exchanger), member 5(ko:K13753)	PT	Inorganic ion transport and metabolism ;Signal transduction mechanisms	COG0530@1|root,KOG1307@2759|Eukaryota,38CGX@33154|Opisthokonta,3B994@33208|Metazoa,3CRWG@33213|Bilateria,41VS3@6656|Arthropoda,3SI5E@50557|Insecta,445KF@7088|Lepidoptera	Na_Ca_ex(PF01699.27) Sodium/calcium exchanger protein
Ecar10449-RA	XP_023320284.1	acetylcholine receptor subunit alpha-like 1 [Eurytemora affinis]	A0A7S5U9A3	Cytochrome c oxidase subunit 1 OS=Lepeophtheirus salmonis OX=72036 GN=nAChRa1 {ECO:0000313|EMBL:QHU23855.1} PE=2 SV=1	XP_023320284.1	acetylcholine receptor subunit alpha-like 1 [Eurytemora affinis]	system process(GO:0003008);transport(GO:0006810);ion transport(GO:0006811);cation transport(GO:0006812);calcium ion transport(GO:0006816);cellular ion homeostasis(GO:0006873);cellular calcium ion homeostasis(GO:0006874);cellular metal ion homeostasis(GO:0006875);regulation of muscle contraction(GO:0006937);cell communication(GO:0007154);signal transduction(GO:0007165);cell surface receptor signal…	molecular_function(GO:0003674);transporter activity(GO:0005215);ion channel activity(GO:0005216);extracellular ligand-gated ion channel activity(GO:0005230);excitatory extracellular ligand-gated ion channel activity(GO:0005231);cation channel activity(GO:0005261);cation transmembrane transporter activity(GO:0008324);ion transmembrane transporter activity(GO:0015075);channel activity(GO:0015267);l…	cellular_component(GO:0005575);cell(GO:0005623);plasma membrane(GO:0005886);integral component of plasma membrane(GO:0005887);acetylcholine-gated channel complex(GO:0005892);membrane(GO:0016020);integral component of membrane(GO:0016021);intrinsic component of membrane(GO:0031224);intrinsic component of plasma membrane(GO:0031226);neuromuscular junction(GO:0031594);protein-containing complex(GO:0…	NA	NA	T	Signal transduction mechanisms	KOG3645@1|root,KOG3645@2759|Eukaryota,38BP2@33154|Opisthokonta,3BD2A@33208|Metazoa,3CS0W@33213|Bilateria,41XAH@6656|Arthropoda,3SHE1@50557|Insecta,451GT@7147|Diptera,45CXJ@7148|Nematocera	Neur_chan_memb(PF02932.19) Neurotransmitter-gated ion-channel transmembrane region;Neur_chan_LBD(PF02931.26) Neurotransmitter-gated ion-channel ligand binding domain
Ecar10447-RA	XP_023320302.1	acetylcholine receptor subunit alpha-L1-like [Eurytemora affinis]	A0A7S5Q3W4	Reverse transcriptase domain-containing protein OS=Lepeophtheirus salmonis OX=72036 GN=nAChRa2 {ECO:0000313|EMBL:QHU23856.1} PE=2 SV=1	XP_023320302.1	acetylcholine receptor subunit alpha-L1-like [Eurytemora affinis]	system process(GO:0003008);transport(GO:0006810);ion transport(GO:0006811);cation transport(GO:0006812);calcium ion transport(GO:0006816);cellular ion homeostasis(GO:0006873);cellular calcium ion homeostasis(GO:0006874);cellular metal ion homeostasis(GO:0006875);regulation of muscle contraction(GO:0006937);cell communication(GO:0007154);signal transduction(GO:0007165);cell surface receptor signal…	molecular_function(GO:0003674);transporter activity(GO:0005215);ion channel activity(GO:0005216);extracellular ligand-gated ion channel activity(GO:0005230);excitatory extracellular ligand-gated ion channel activity(GO:0005231);cation channel activity(GO:0005261);cation transmembrane transporter activity(GO:0008324);ion transmembrane transporter activity(GO:0015075);channel activity(GO:0015267);l…	cellular_component(GO:0005575);cell(GO:0005623);plasma membrane(GO:0005886);integral component of plasma membrane(GO:0005887);acetylcholine-gated channel complex(GO:0005892);membrane(GO:0016020);integral component of membrane(GO:0016021);intrinsic component of membrane(GO:0031224);intrinsic component of plasma membrane(GO:0031226);neuromuscular junction(GO:0031594);protein-containing complex(GO:0…	NA	NA	T	Signal transduction mechanisms	KOG3645@1|root,KOG3645@2759|Eukaryota,38BP2@33154|Opisthokonta,3BD2A@33208|Metazoa,3CS0W@33213|Bilateria,41TJA@6656|Arthropoda,3SFSQ@50557|Insecta,46E8U@7399|Hymenoptera	Neur_chan_memb(PF02932.19) Neurotransmitter-gated ion-channel transmembrane region;Neur_chan_LBD(PF02931.26) Neurotransmitter-gated ion-channel ligand binding domain
Ecar20239-RA	XP_023321942.1	LOW QUALITY PROTEIN: probable cytochrome P450 6a14 [Eurytemora affinis]	A0A8B0MEY6	Cytochrome c oxidase subunit 2 OS=Eurytemora affinis OX=88015 PE=2 SV=1	XP_023321942.1	LOW QUALITY PROTEIN: probable cytochrome P450 6a14 [Eurytemora affinis]	response to stress(GO:0006950);defense response(GO:0006952);biological_process(GO:0008150);response to external stimulus(GO:0009605);response to biotic stimulus(GO:0009607);response to bacterium(GO:0009617);defense response to bacterium(GO:0042742);response to external biotic stimulus(GO:0043207);response to stimulus(GO:0050896);multi-organism process(GO:0051704);response to other organism(GO:005…	NA	NA	NA	cytochrome P450 family 6(ko:K14999,EC:1.14.-.-)	Q	Secondary metabolites biosynthesis, transport and catabolism	COG2124@1|root,KOG0158@2759|Eukaryota,38BTY@33154|Opisthokonta,3BF8S@33208|Metazoa,3CV2F@33213|Bilateria,41YJ6@6656|Arthropoda,3SKH6@50557|Insecta,45543@7147|Diptera	p450(PF00067.25) Cytochrome P450
Ecar19728-RA	XP_037289202.1	uncharacterized protein LOC119182239 [Rhipicephalus microplus]	A0A1A9WJT3	Histone H2B OS=Glossina brevipalpis OX=37001 PE=3 SV=1	XP_023326315.1	histone H2B [Eurytemora affinis]	NA	NA	nuclear chromosome(GO:0000228);cellular_component(GO:0005575);intracellular(GO:0005622);cell(GO:0005623);nucleus(GO:0005634);replication fork(GO:0005657);chromosome(GO:0005694);replication fork protection complex(GO:0031298);membrane-enclosed lumen(GO:0031974);nuclear lumen(GO:0031981);protein-containing complex(GO:0032991);organelle(GO:0043226);membrane-bounded organelle(GO:0043227);non-membrane…	Alcoholism(map05034);Viral carcinogenesis(map05203);Systemic lupus erythematosus(map05322)	histone H2B(ko:K11252)	B	Chromatin structure and dynamics	KOG1744@1|root,KOG1744@2759|Eukaryota,2XCBM@2836|Bacillariophyta	Histone(PF00125.27) Core histone H2A/H2B/H3/H4;CBFD_NFYB_HMF(PF00808.26) Histone-like transcription factor (CBF/NF-Y) and archaeal histone
Ecar19727-RA	XP_037728247.1	histone H4-like [Drosophila subpulchrella]	A0A553PMB6	Histone H4 OS=Tigriopus californicus OX=6832 PE=3 SV=1	XP_023326303.1	histone H4 [Eurytemora affinis]	NA	NA	NA	Alcoholism(map05034);Viral carcinogenesis(map05203);Systemic lupus erythematosus(map05322)	histone H4(ko:K11254)	B	Chromatin structure and dynamics	COG2036@1|root,KOG3467@2759|Eukaryota,2XG8Q@2836|Bacillariophyta	TAF(PF02969.20) TATA box binding protein associated factor (TAF);CENP-T_C(PF15511.9) Centromere kinetochore component CENP-T histone fold
Ecar11032-RA	XP_023338515.1	oxysterol-binding protein 1-like [Eurytemora affinis]	A0A0B2VRV9	Oxysterol-binding protein OS=Toxocara canis OX=6265 GN=OSBP2 {ECO:0000313|EMBL:KHN86241.1} PE=3 SV=1	XP_023338515.1	oxysterol-binding protein 1-like [Eurytemora affinis]	reproduction(GO:0000003);developmental process involved in reproduction(GO:0003006);transport(GO:0006810);lipid transport(GO:0006869);intracellular protein transport(GO:0006886);organelle organization(GO:0006996);Golgi organization(GO:0007030);multicellular organism development(GO:0007275);gamete generation(GO:0007276);germ cell development(GO:0007281);spermatogenesis(GO:0007283);spermatid develo…	molecular_function(GO:0003674);transporter activity(GO:0005215);lipid transporter activity(GO:0005319);binding(GO:0005488);steroid binding(GO:0005496);protein binding(GO:0005515);phospholipid binding(GO:0005543);lipid binding(GO:0008289);sterol transporter activity(GO:0015248);cholesterol binding(GO:0015485);protein domain specific binding(GO:0019904);sterol binding(GO:0032934);phosphatidylinosit…	Golgi membrane(GO:0000139);cellular_component(GO:0005575);intracellular(GO:0005622);cell(GO:0005623);nucleus(GO:0005634);nucleoplasm(GO:0005654);nucleolus(GO:0005730);cytoplasm(GO:0005737);endoplasmic reticulum(GO:0005783);Golgi apparatus(GO:0005794);cytosol(GO:0005829);endomembrane system(GO:0012505);membrane(GO:0016020);cell junction(GO:0030054);dendrite(GO:0030425);organelle membrane(GO:003109…	NA	oxysterol-binding protein 1(ko:K20456)	U	Intracellular trafficking, secretion, and vesicular transport	KOG1737@1|root,KOG1737@2759|Eukaryota,38D4N@33154|Opisthokonta,3BBDK@33208|Metazoa,3CUIB@33213|Bilateria,41WD2@6656|Arthropoda	Oxysterol_BP(PF01237.21) Oxysterol-binding protein
Ecar11085-RA	XP_023325575.1	muscle-specific protein 20-like [Eurytemora affinis]	A0A7R8H0H5	Transgelin OS=Lepeophtheirus salmonis OX=72036 PE=3 SV=1	XP_023325575.1	muscle-specific protein 20-like [Eurytemora affinis]	NA	NA	NA	NA	NA	Z	Cytoskeleton	COG5199@1|root,KOG2046@2759|Eukaryota,39WH9@33154|Opisthokonta,3BHJ6@33208|Metazoa,3D3H0@33213|Bilateria,41VGT@6656|Arthropoda,3SFW9@50557|Insecta,442C9@7088|Lepidoptera	CH(PF00307.34) Calponin homology (CH) domain;Calponin(PF00402.21) Calponin family repeat
Ecar11110-RA	XP_023325555.1	LOW QUALITY PROTEIN: innexin inx2-like [Eurytemora affinis]	A0A8E5NIC6	Innexin OS=Schistocerca gregaria OX=7010 GN=inx {ECO:0000256|RuleBase:RU010713} PE=2 SV=1	XP_023325555.1	LOW QUALITY PROTEIN: innexin inx2-like [Eurytemora affinis]	reproduction(GO:0000003);morphogenesis of an epithelium(GO:0002009);developmental process involved in reproduction(GO:0003006);transport(GO:0006810);cell communication(GO:0007154);multicellular organism development(GO:0007275);gamete generation(GO:0007276);germ cell development(GO:0007281);spermatogenesis(GO:0007283);female gamete generation(GO:0007292);germarium-derived egg chamber formation(GO:…	molecular_function(GO:0003674);transporter activity(GO:0005215);gap junction channel activity(GO:0005243);channel activity(GO:0015267);passive transmembrane transporter activity(GO:0022803);wide pore channel activity(GO:0022829);transmembrane transporter activity(GO:0022857)	cellular_component(GO:0005575);cell(GO:0005623);plasma membrane(GO:0005886);cell-cell junction(GO:0005911);gap junction(GO:0005921);membrane(GO:0016020);apical plasma membrane(GO:0016324);apicolateral plasma membrane(GO:0016327);cell junction(GO:0030054);membrane part(GO:0044425);plasma membrane part(GO:0044459);cell part(GO:0044464);apical part of cell(GO:0045177);cell periphery(GO:0071944);plas…	NA	innexin(ko:K22037)	P	Inorganic ion transport and metabolism	2BWHM@1|root,2QR27@2759|Eukaryota,38DSG@33154|Opisthokonta,3BINW@33208|Metazoa,3D49P@33213|Bilateria,41WAW@6656|Arthropoda,3SGHB@50557|Insecta,442SC@7088|Lepidoptera	Innexin(PF00876.21) Innexin
Ecar11103-RA	XP_023325535.1	innexin shaking-B-like isoform X1 [Eurytemora affinis]	A0A553NFN4	Innexin OS=Tigriopus californicus OX=6832 GN=inx {ECO:0000256|RuleBase:RU010713} PE=3 SV=1	XP_023325535.1	innexin shaking-B-like isoform X1 [Eurytemora affinis]	regulation of membrane depolarization(GO:0003254);transport(GO:0006810);cell-cell junction assembly(GO:0007043);cell communication(GO:0007154);signal transduction(GO:0007165);phototransduction(GO:0007602);behavior(GO:0007610);locomotory behavior(GO:0007626);jump response(GO:0007630);biological_process(GO:0008150);adult locomotory behavior(GO:0008344);response to radiation(GO:0009314);response to …	molecular_function(GO:0003674);transporter activity(GO:0005215);gap junction channel activity(GO:0005243);photoreceptor activity(GO:0009881);channel activity(GO:0015267);passive transmembrane transporter activity(GO:0022803);wide pore channel activity(GO:0022829);transmembrane transporter activity(GO:0022857);signaling receptor activity(GO:0038023);molecular transducer activity(GO:0060089)	cellular_component(GO:0005575);cell(GO:0005623);plasma membrane(GO:0005886);cell-cell junction(GO:0005911);gap junction(GO:0005921);membrane(GO:0016020);cell junction(GO:0030054);cell part(GO:0044464);cell periphery(GO:0071944)	NA	innexin(ko:K22037)	P	Inorganic ion transport and metabolism	2BWHM@1|root,2QWRS@2759|Eukaryota,38TKN@33154|Opisthokonta,3BD61@33208|Metazoa,3D59K@33213|Bilateria,41Y1P@6656|Arthropoda	Innexin(PF00876.21) Innexin
Ecar11245-RA	XP_023330663.1	late histone H1-like isoform X1 [Eurytemora affinis]	R9TFS3	Cytochrome c oxidase subunit 1 OS=Acartia pacifica OX=335913 PE=2 SV=1	XP_023330663.1	late histone H1-like isoform X1 [Eurytemora affinis]	-	-	-	-	-	-	-	-	Linker_histone(PF00538.22) linker histone H1 and H5 family
Ecar11310-RA	XP_023342606.1	histone deacetylase 6-like [Eurytemora affinis]	A0A6P9A4U3	Cytochrome c oxidase subunit 1 OS=Thrips palmi OX=161013 PE=4 SV=1	XP_023342606.1	histone deacetylase 6-like [Eurytemora affinis]	regulation of neurotransmitter levels(GO:0001505);organic acid metabolic process(GO:0006082);generation of precursor metabolites and energy(GO:0006091);tricarboxylic acid cycle(GO:0006099);citrate metabolic process(GO:0006101);chromatin organization(GO:0006325);regulation of transcription, DNA-templated(GO:0006355);cellular protein modification process(GO:0006464);protein deacetylation(GO:0006476…	molecular_function(GO:0003674);catalytic activity(GO:0003824);histone deacetylase activity(GO:0004407);hydrolase activity(GO:0016787);hydrolase activity, acting on carbon-nitrogen (but not peptide) bonds(GO:0016810);hydrolase activity, acting on carbon-nitrogen (but not peptide) bonds, in linear amides(GO:0016811);deacetylase activity(GO:0019213);protein deacetylase activity(GO:0033558);catalytic…	cellular_component(GO:0005575);intracellular(GO:0005622);cell(GO:0005623);cytoplasm(GO:0005737);intracellular part(GO:0044424);cell part(GO:0044464)	Alcoholism(map05034);Human papillomavirus infection(map05165);Viral carcinogenesis(map05203)	histone deacetylase 6(ko:K11407,EC:3.5.1.98)	B	Chromatin structure and dynamics	COG0123@1|root,KOG1343@2759|Eukaryota,38BSE@33154|Opisthokonta,3BBYX@33208|Metazoa,3CVCR@33213|Bilateria,41TYC@6656|Arthropoda,3SHGF@50557|Insecta,451F0@7147|Diptera,45BKZ@7148|Nematocera	Hist_deacetyl(PF00850.22) Histone deacetylase domain
Ecar11322-RA	XP_023340313.1	peroxidase-like [Eurytemora affinis]	A0A0K2UWX2	Phospholipid scramblase OS=Lepeophtheirus salmonis OX=72036 PE=4 SV=1	XP_023340313.1	peroxidase-like [Eurytemora affinis]	NA	NA	NA	NA	NA	S	Function unknown	KOG2408@1|root,KOG2408@2759|Eukaryota,38C9T@33154|Opisthokonta,3BIBC@33208|Metazoa,3E41P@33213|Bilateria,42A6Q@6656|Arthropoda	An_peroxidase(PF03098.18) Animal haem peroxidase
Ecar11334-RA	XP_023340299.1	40S ribosomal protein S14a [Eurytemora affinis]	A0A0U2IGD8	Cytochrome c oxidase subunit 1 OS=Pseudodiaptomus poplesia OX=213370 PE=2 SV=1	XP_023340299.1	40S ribosomal protein S14a [Eurytemora affinis]	ribosomal small subunit assembly(GO:0000028);negative regulation of transcription by RNA polymerase II(GO:0000122);myeloid cell homeostasis(GO:0002262);immune system process(GO:0002376);immune system development(GO:0002520);regulation of transcription, DNA-templated(GO:0006355);regulation of transcription by RNA polymerase II(GO:0006357);translation(GO:0006412);regulation of translation(GO:000641…	molecular_function(GO:0003674);nucleic acid binding(GO:0003676);RNA binding(GO:0003723);mRNA binding(GO:0003729);structural constituent of ribosome(GO:0003735);structural molecule activity(GO:0005198);binding(GO:0005488);translation regulator activity(GO:0045182);mRNA 5'-UTR binding(GO:0048027);organic cyclic compound binding(GO:0097159);heterocyclic compound binding(GO:1901363)	cellular_component(GO:0005575);intracellular(GO:0005622);cell(GO:0005623);nucleus(GO:0005634);nucleolus(GO:0005730);cytoplasm(GO:0005737);cytosol(GO:0005829);ribosome(GO:0005840);small ribosomal subunit(GO:0015935);cytosolic ribosome(GO:0022626);cytosolic small ribosomal subunit(GO:0022627);membrane-enclosed lumen(GO:0031974);nuclear lumen(GO:0031981);protein-containing complex(GO:0032991);organe…	Ribosome(map03010)	small subunit ribosomal protein S14e(ko:K02955)	J	Translation, ribosomal structure and biogenesis	COG0100@1|root,KOG0407@2759|Eukaryota,39ZVS@33154|Opisthokonta,3BGE7@33208|Metazoa,3CRT1@33213|Bilateria,41V0N@6656|Arthropoda,3SKKI@50557|Insecta,44ZI0@7147|Diptera,45XN5@7214|Drosophilidae	Ribosomal_S11(PF00411.22) Ribosomal protein S11
Ecar11384-RA	XP_023333047.1	serine/threonine-protein kinase Nek7-like [Eurytemora affinis]	A0A0P4W3V3	Protein kinase domain-containing protein OS=Scylla olivacea OX=85551 PE=3 SV=1	XP_023333047.1	serine/threonine-protein kinase Nek7-like [Eurytemora affinis]	reproduction(GO:0000003);developmental process involved in reproduction(GO:0003006);cellular protein modification process(GO:0006464);protein phosphorylation(GO:0006468);phosphorus metabolic process(GO:0006793);phosphate-containing compound metabolic process(GO:0006796);nitrogen compound metabolic process(GO:0006807);chromosome segregation(GO:0007059);regulation of mitotic nuclear division(GO:000…	nucleotide binding(GO:0000166);magnesium ion binding(GO:0000287);transcription cofactor binding(GO:0001221);transcription corepressor binding(GO:0001222);molecular_function(GO:0003674);catalytic activity(GO:0003824);protein kinase activity(GO:0004672);protein serine/threonine kinase activity(GO:0004674);binding(GO:0005488);protein binding(GO:0005515);ATP binding(GO:0005524);cytoskeletal protein b…	cellular_component(GO:0005575);intracellular(GO:0005622);cell(GO:0005623);nucleus(GO:0005634);nucleoplasm(GO:0005654);cytoplasm(GO:0005737);microtubule organizing center(GO:0005815);cytosol(GO:0005829);cytoskeleton(GO:0005856);plasma membrane(GO:0005886);microtubule cytoskeleton(GO:0015630);membrane(GO:0016020);apical plasma membrane(GO:0016324);membrane-enclosed lumen(GO:0031974);nuclear lumen(G…	NOD-like receptor signaling pathway(map04621)	NIMA (never in mitosis gene a)-related kinase 6(ko:K20875,EC:2.7.11.1)	D	Cell cycle control, cell division, chromosome partitioning	KOG0591@1|root,KOG0591@2759|Eukaryota,38DMS@33154|Opisthokonta,3BG2X@33208|Metazoa,3CV3R@33213|Bilateria,41YK3@6656|Arthropoda	PK_Tyr_Ser-Thr(PF07714.20) Protein tyrosine and serine/threonine kinase;Pkinase(PF00069.28) Protein kinase domain
Ecar11360-RA	XP_023331589.1	beta-glucuronidase-like [Eurytemora affinis]	A0A3R7SXU2	Nuclear receptor coactivator 6 OS=Penaeus vannamei OX=6689 PE=3 SV=1	XP_023331589.1	beta-glucuronidase-like [Eurytemora affinis]	carbohydrate metabolic process(GO:0005975);biological_process(GO:0008150);metabolic process(GO:0008152);primary metabolic process(GO:0044238);organic substance metabolic process(GO:0071704)	molecular_function(GO:0003674);catalytic activity(GO:0003824);hydrolase activity, hydrolyzing O-glycosyl compounds(GO:0004553);beta-glucuronidase activity(GO:0004566);signaling receptor binding(GO:0005102);binding(GO:0005488);protein binding(GO:0005515);hydrolase activity(GO:0016787);hydrolase activity, acting on glycosyl bonds(GO:0016798);protein domain specific binding(GO:0019904);carbohydrate …	lytic vacuole(GO:0000323);cellular_component(GO:0005575);extracellular region(GO:0005576);extracellular space(GO:0005615);intracellular(GO:0005622);cell(GO:0005623);cytoplasm(GO:0005737);lysosome(GO:0005764);vacuole(GO:0005773);membrane(GO:0016020);intrinsic component of membrane(GO:0031224);organelle(GO:0043226);membrane-bounded organelle(GO:0043227);intracellular organelle(GO:0043229);intracell…	Pentose and glucuronate interconversions(map00040);Glycosaminoglycan degradation(map00531);Porphyrin and chlorophyll metabolism(map00860);Flavone and flavonol biosynthesis(map00944);Drug metabolism - other enzymes(map00983);Metabolic pathways (map01100);Biosynthesis of secondary metabolites(map01110);Lysosome(map04142)	NA	G	Carbohydrate transport and metabolism	COG3250@1|root,KOG2024@2759|Eukaryota,38HKN@33154|Opisthokonta,3B9KM@33208|Metazoa,3CW70@33213|Bilateria,41VVB@6656|Arthropoda	Glyco_hydro_2_C(PF02836.20) Glycosyl hydrolases family 2, TIM barrel domain
Ecar11543-RA	XP_023327719.1	Y+L amino acid transporter 2-like isoform X3 [Eurytemora affinis]	A0A553PQX6	Large neutral amino acids transporter small subunit 1 OS=Tigriopus californicus OX=6832 PE=4 SV=1	XP_023327719.1	Y+L amino acid transporter 2-like isoform X3 [Eurytemora affinis]	regulation of glutamine family amino acid metabolic process(GO:0000820);regulation of arginine metabolic process(GO:0000821);amino acid transmembrane transport(GO:0003333);regulation of cellular amino acid metabolic process(GO:0006521);transport(GO:0006810);ion transport(GO:0006811);anion transport(GO:0006820);amino acid transport(GO:0006865);biological_process(GO:0008150);regulation of cellular …	molecular_function(GO:0003674);transporter activity(GO:0005215);organic acid transmembrane transporter activity(GO:0005342);anion transmembrane transporter activity(GO:0008509);organic anion transmembrane transporter activity(GO:0008514);ion transmembrane transporter activity(GO:0015075);amino acid transmembrane transporter activity(GO:0015171);basic amino acid transmembrane transporter activity(…	cellular_component(GO:0005575);intracellular(GO:0005622);cell(GO:0005623);plasma membrane(GO:0005886);membrane(GO:0016020);protein-containing complex(GO:0032991);organelle(GO:0043226);membrane-bounded organelle(GO:0043227);intracellular organelle(GO:0043229);intracellular membrane-bounded organelle(GO:0043231);intracellular part(GO:0044424);membrane part(GO:0044425);plasma membrane part(GO:004445…	mTOR signaling pathway(map04150);Protein digestion and absorption(map04974);Central carbon metabolism in cancer(map05230)	NA	E	Amino acid transport and metabolism	COG0531@1|root,KOG1287@2759|Eukaryota,38BBK@33154|Opisthokonta,3B9U2@33208|Metazoa,3CR7T@33213|Bilateria,41VZB@6656|Arthropoda,3SH1R@50557|Insecta	AA_permease_2(PF13520.9) Amino acid permease;AA_permease(PF00324.24) Amino acid permease
Ecar11546-RA	XP_023327720.1	lysosomal alpha-mannosidase-like [Eurytemora affinis]	A0A8X6N2Z0	Cytochrome c oxidase subunit 1 OS=Nephila pilipes OX=299642 GN=MAN2B1 {ECO:0000313|EMBL:GFS91841.1} PE=4 SV=1	XP_023327720.1	lysosomal alpha-mannosidase-like [Eurytemora affinis]	system process(GO:0003008);carbohydrate metabolic process(GO:0005975);monosaccharide metabolic process(GO:0005996);mannose metabolic process(GO:0006013);cellular protein modification process(GO:0006464);nitrogen compound metabolic process(GO:0006807);behavior(GO:0007610);learning or memory(GO:0007611);biological_process(GO:0008150);metabolic process(GO:0008152);cellular process(GO:0009987);hexose…	molecular_function(GO:0003674);catalytic activity(GO:0003824);hydrolase activity, hydrolyzing O-glycosyl compounds(GO:0004553);alpha-mannosidase activity(GO:0004559);mannosyl-oligosaccharide 1,2-alpha-mannosidase activity(GO:0004571);mannosidase activity(GO:0015923);mannosyl-oligosaccharide mannosidase activity(GO:0015924);hydrolase activity(GO:0016787);hydrolase activity, acting on glycosyl bond…	cellular_component(GO:0005575);extracellular region(GO:0005576);extracellular space(GO:0005615);extracellular region part(GO:0044421)	Other glycan degradation(map00511);Lysosome(map04142)	lysosomal alpha-mannosidase(ko:K12311,EC:3.2.1.24)	G	Carbohydrate transport and metabolism	KOG1959@1|root,KOG1959@2759|Eukaryota,3AIIF@33154|Opisthokonta,3B96T@33208|Metazoa,3CYMN@33213|Bilateria,41TSH@6656|Arthropoda,3SG5Y@50557|Insecta,45087@7147|Diptera,45NB3@7214|Drosophilidae	Alpha-mann_mid(PF09261.14) Alpha mannosidase middle domain;Glyco_hydro_38C(PF07748.16) Glycosyl hydrolases family 38 C-terminal domain;Glyco_hydro_38N(PF01074.25) Glycosyl hydrolases family 38 N-terminal domain
Ecar11510-RA	XP_023322227.1	uncharacterized protein LOC111696741 [Eurytemora affinis]	A0A0K2UHM3	Elongation factor Tu OS=Lepeophtheirus salmonis OX=72036 PE=3 SV=1	XP_023322227.1	uncharacterized protein LOC111696741 [Eurytemora affinis]	mitotic cell cycle(GO:0000278);translation(GO:0006412);translational elongation(GO:0006414);peptide metabolic process(GO:0006518);nitrogen compound metabolic process(GO:0006807);organelle organization(GO:0006996);Golgi organization(GO:0007030);cell cycle(GO:0007049);biological_process(GO:0008150);metabolic process(GO:0008152);cell proliferation(GO:0008283);biosynthetic process(GO:0009058);macromo…	molecular_function(GO:0003674);nucleic acid binding(GO:0003676);RNA binding(GO:0003723);translation elongation factor activity(GO:0003746);binding(GO:0005488);translation factor activity, RNA binding(GO:0008135);organic cyclic compound binding(GO:0097159);heterocyclic compound binding(GO:1901363)	cellular_component(GO:0005575);intracellular(GO:0005622);cell(GO:0005623);cytoplasm(GO:0005737);mitochondrion(GO:0005739);mitochondrial matrix(GO:0005759);nucleoid(GO:0009295);membrane-enclosed lumen(GO:0031974);mitochondrial nucleoid(GO:0042645);myelin sheath(GO:0043209);organelle(GO:0043226);membrane-bounded organelle(GO:0043227);non-membrane-bounded organelle(GO:0043228);intracellular organell…	NA	elongation factor Tu(ko:K02358)	J	Translation, ribosomal structure and biogenesis	COG0050@1|root,KOG0460@2759|Eukaryota,38BHM@33154|Opisthokonta,3BE5J@33208|Metazoa,3CUKG@33213|Bilateria,41VN7@6656|Arthropoda,3SFX6@50557|Insecta,46FE1@7399|Hymenoptera	GTP_EFTU_D2(PF03144.28) Elongation factor Tu domain 2;GTP_EFTU(PF00009.30) Elongation factor Tu GTP binding domain;GTP_EFTU_D3(PF03143.20) Elongation factor Tu C-terminal domain
Ecar11722-RA	XP_023325094.1	pyruvate dehydrogenase protein X component-like [Eurytemora affinis]	A0A0K2T660	Dihydrolipoamide acetyltransferase component of pyruvate dehydrogenase complex OS=Lepeophtheirus salmonis OX=72036 PE=3 SV=1	XP_023325094.1	pyruvate dehydrogenase protein X component-like [Eurytemora affinis]	NA	NA	cellular_component(GO:0005575);intracellular(GO:0005622);cell(GO:0005623);cytoplasm(GO:0005737);protein-containing complex(GO:0032991);intracellular part(GO:0044424);cytoplasmic part(GO:0044444);cell part(GO:0044464);pyruvate dehydrogenase complex(GO:0045254);catalytic complex(GO:1902494);oxidoreductase complex(GO:1990204)	Glycolysis / Gluconeogenesis(map00010);Citrate cycle (TCA cycle)(map00020);Pyruvate metabolism(map00620);Metabolic pathways (map01100);Biosynthesis of secondary metabolites(map01110);Microbial metabolism in diverse environments(map01120);Biosynthesis of antibiotics(map01130);Carbon metabolism(map01200)	pyruvate dehydrogenase E2 component (dihydrolipoamide acetyltransferase)(ko:K00627,EC:2.3.1.12);dihydrolipoamide dehydrogenase-binding protein of pyruvate dehydrogenase complex(ko:K13997)	I	Lipid transport and metabolism	COG0508@1|root,KOG0557@2759|Eukaryota,38FBA@33154|Opisthokonta,3BAAX@33208|Metazoa,3CT5J@33213|Bilateria,41W7Y@6656|Arthropoda,3SGMF@50557|Insecta,3ECKX@33342|Paraneoptera	E3_binding(PF02817.20) e3 binding domain;2-oxoacid_dh(PF00198.26) 2-oxoacid dehydrogenases acyltransferase (catalytic domain)
Ecar11725-RA	XP_023325123.1	elongation factor G, mitochondrial-like [Eurytemora affinis]	A0A553NAT2	Elongation factor G, mitochondrial OS=Tigriopus californicus OX=6832 PE=3 SV=1	XP_023325123.1	elongation factor G, mitochondrial-like [Eurytemora affinis]	translation(GO:0006412);translational elongation(GO:0006414);peptide metabolic process(GO:0006518);nitrogen compound metabolic process(GO:0006807);biological_process(GO:0008150);metabolic process(GO:0008152);biosynthetic process(GO:0009058);macromolecule biosynthetic process(GO:0009059);cellular process(GO:0009987);gene expression(GO:0010467);protein metabolic process(GO:0019538);mitochondrial tr…	molecular_function(GO:0003674);nucleic acid binding(GO:0003676);RNA binding(GO:0003723);translation elongation factor activity(GO:0003746);catalytic activity(GO:0003824);GTPase activity(GO:0003924);binding(GO:0005488);translation factor activity, RNA binding(GO:0008135);pyrophosphatase activity(GO:0016462);hydrolase activity(GO:0016787);hydrolase activity, acting on acid anhydrides(GO:0016817);hy…	cellular_component(GO:0005575);intracellular(GO:0005622);cell(GO:0005623);nucleus(GO:0005634);cytoplasm(GO:0005737);mitochondrion(GO:0005739);organelle(GO:0043226);membrane-bounded organelle(GO:0043227);intracellular organelle(GO:0043229);intracellular membrane-bounded organelle(GO:0043231);intracellular part(GO:0044424);cytoplasmic part(GO:0044444);cell part(GO:0044464)	NA	elongation factor G(ko:K02355)	J	Translation, ribosomal structure and biogenesis	COG0480@1|root,KOG0465@2759|Eukaryota,38GUI@33154|Opisthokonta,3BDKN@33208|Metazoa,3CX6E@33213|Bilateria,41W0X@6656|Arthropoda,3SIAE@50557|Insecta	EFG_IV(PF03764.21) Elongation factor G, domain IV;EFG_C(PF00679.27) Elongation factor G C-terminus;GTP_EFTU_D2(PF03144.28) Elongation factor Tu domain 2;EFG_III(PF14492.9) Elongation Factor G, domain III;GTP_EFTU(PF00009.30) Elongation factor Tu GTP binding domain
Ecar11911-RA	XP_023321356.1	mitochondrial import inner membrane translocase subunit TIM50-C-like [Eurytemora affinis]	A0A553P1U7	Mitochondrial import inner membrane translocase subunit TIM50 OS=Tigriopus californicus OX=6832 PE=3 SV=1	XP_023321356.1	mitochondrial import inner membrane translocase subunit TIM50-C-like [Eurytemora affinis]	release of cytochrome c from mitochondria(GO:0001836);cellular protein modification process(GO:0006464);protein dephosphorylation(GO:0006470);phosphorus metabolic process(GO:0006793);phosphate-containing compound metabolic process(GO:0006796);nitrogen compound metabolic process(GO:0006807);apoptotic process(GO:0006915);organelle organization(GO:0006996);mitochondrion organization(GO:0007005);mito…	molecular_function(GO:0003674);catalytic activity(GO:0003824);phosphoprotein phosphatase activity(GO:0004721);protein serine/threonine phosphatase activity(GO:0004722);protein tyrosine phosphatase activity(GO:0004725);signaling receptor binding(GO:0005102);cytokine receptor binding(GO:0005126);interleukin-2 receptor binding(GO:0005134);binding(GO:0005488);protein binding(GO:0005515);hydrolase act…	cellular_component(GO:0005575);intracellular(GO:0005622);cell(GO:0005623);nucleus(GO:0005634);nucleoplasm(GO:0005654);cytoplasm(GO:0005737);mitochondrion(GO:0005739);mitochondrial envelope(GO:0005740);mitochondrial inner membrane(GO:0005743);TIM23 mitochondrial import inner membrane translocase complex(GO:0005744);membrane(GO:0016020);nuclear body(GO:0016604);nuclear speck(GO:0016607);organelle i…	NA	mitochondrial import inner membrane translocase subunit TIM50(ko:K17496)	K	Transcription	COG5190@1|root,KOG2832@2759|Eukaryota,38DKE@33154|Opisthokonta,3BF5Q@33208|Metazoa,3CTWY@33213|Bilateria,41TJF@6656|Arthropoda	NIF(PF03031.21) NLI interacting factor-like phosphatase
Ecar11937-RA	XP_023330954.1	cytochrome P450 2C8-like [Eurytemora affinis]	A0A8B0MCW5	Secreted protein OS=Eurytemora affinis OX=88015 PE=2 SV=1	XP_023330954.1	cytochrome P450 2C8-like [Eurytemora affinis]	long-chain fatty acid metabolic process(GO:0001676);regulation of systemic arterial blood pressure by hormone(GO:0001990);angiotensin-mediated vasoconstriction involved in regulation of systemic arterial blood pressure(GO:0001998);regulation of blood vessel diameter by renin-angiotensin(GO:0002034);system process(GO:0003008);circulatory system process(GO:0003013);renal system process(GO:0003014);…	molecular_function(GO:0003674);catalytic activity(GO:0003824);monooxygenase activity(GO:0004497);arachidonic acid monooxygenase activity(GO:0008391);arachidonic acid epoxygenase activity(GO:0008392);arachidonic acid 14,15-epoxygenase activity(GO:0008404);arachidonic acid 11,12-epoxygenase activity(GO:0008405);oxidoreductase activity(GO:0016491);oxidoreductase activity, acting on paired donors, wi…	cellular_component(GO:0005575);intracellular(GO:0005622);cell(GO:0005623);cytoplasm(GO:0005737);endoplasmic reticulum(GO:0005783);endomembrane system(GO:0012505);organelle(GO:0043226);membrane-bounded organelle(GO:0043227);intracellular organelle(GO:0043229);intracellular membrane-bounded organelle(GO:0043231);intracellular part(GO:0044424);cytoplasmic part(GO:0044444);cell part(GO:0044464)	Arachidonic acid metabolism(map00590);Linoleic acid metabolism(map00591);Metabolic pathways (map01100);Longevity regulating pathway - worm(map04212);Serotonergic synapse(map04726);Inflammatory mediator regulation of TRP channels(map04750);Ovarian steroidogenesis(map04913)	cytochrome P450 family 2 subfamily J(ko:K07418,EC:1.14.14.1 1.14.14.73 1.14.14.74 1.14.14.75)	Q	Secondary metabolites biosynthesis, transport and catabolism	COG2124@1|root,KOG0156@2759|Eukaryota,38BSU@33154|Opisthokonta,3BC78@33208|Metazoa,3CRSA@33213|Bilateria,483G0@7711|Chordata,48WIJ@7742|Vertebrata,3J4ZJ@40674|Mammalia,351YP@311790|Afrotheria	p450(PF00067.25) Cytochrome P450
Ecar11993-RA	XP_023332962.1	high affinity cationic amino acid transporter 1-like [Eurytemora affinis]	A0A8X6X720	Cytochrome c oxidase subunit 1 OS=Trichonephila inaurata madagascariensis OX=2747483 GN=slc7a2 {ECO:0000313|EMBL:GFY48232.1} PE=4 SV=1	XP_023332962.1	high affinity cationic amino acid transporter 1-like [Eurytemora affinis]	regulation of neurotransmitter levels(GO:0001505);cell activation(GO:0001775);myeloid leukocyte activation(GO:0002274);immune system process(GO:0002376);production of molecular mediator involved in inflammatory response(GO:0002532);nitric oxide production involved in inflammatory response(GO:0002537);regulation of immune system process(GO:0002682);regulation of leukocyte activation(GO:0002694);am…	L-ornithine transmembrane transporter activity(GO:0000064);molecular_function(GO:0003674);transporter activity(GO:0005215);high-affinity basic amino acid transmembrane transporter activity(GO:0005287);high-affinity arginine transmembrane transporter activity(GO:0005289);high-affinity lysine transmembrane transporter activity(GO:0005292);organic acid transmembrane transporter activity(GO:0005342);…	cellular_component(GO:0005575);intracellular(GO:0005622);cell(GO:0005623);cytoplasm(GO:0005737);Golgi apparatus(GO:0005794);plasma membrane(GO:0005886);endomembrane system(GO:0012505);membrane(GO:0016020);integral component of membrane(GO:0016021);cell junction(GO:0030054);intrinsic component of membrane(GO:0031224);cytoplasmic vesicle(GO:0031410);vesicle(GO:0031982);organelle(GO:0043226);membran…	MicroRNAs in cancer(map05206)	solute carrier family 7 (cationic amino acid transporter), member 1(ko:K13863);solute carrier family 7 (cationic amino acid transporter), member 2(ko:K13864);solute carrier family 7 (cationic amino acid transporter), member 3(ko:K13865)	E	Amino acid transport and metabolism	COG0531@1|root,KOG1286@2759|Eukaryota,38BM3@33154|Opisthokonta,3BA2V@33208|Metazoa,3CVWA@33213|Bilateria,41WSB@6656|Arthropoda,3SISM@50557|Insecta	AA_permease_2(PF13520.9) Amino acid permease;AA_permease(PF00324.24) Amino acid permease;AA_permease_C(PF13906.9) C-terminus of AA_permease
Ecar12039-RA	XP_023319869.1	uncharacterized protein LOC111694988 [Eurytemora affinis]	A0A8J2NWN5	Peptidase S1 domain-containing protein OS=Allacma fusca OX=39272 PE=4 SV=1	XP_023319869.1	uncharacterized protein LOC111694988 [Eurytemora affinis]	NA	NA	NA	NA	NA	O	Posttranslational modification, protein turnover, chaperones	COG5640@1|root,KOG3627@2759|Eukaryota,39VBV@33154|Opisthokonta,3BJZ3@33208|Metazoa,3D166@33213|Bilateria,41UUM@6656|Arthropoda,3SKFV@50557|Insecta,3E7TZ@33342|Paraneoptera	Trypsin(PF00089.29) Trypsin
Ecar11967-RA	XP_023336454.1	prolyl 4-hydroxylase subunit alpha-1-like [Eurytemora affinis]	A0A553PND6	procollagen-proline 4-dioxygenase OS=Tigriopus californicus OX=6832 PE=3 SV=1	XP_023336454.1	prolyl 4-hydroxylase subunit alpha-1-like [Eurytemora affinis]	organic acid metabolic process(GO:0006082);cellular protein modification process(GO:0006464);cellular amino acid metabolic process(GO:0006520);cellular modified amino acid metabolic process(GO:0006575);nitrogen compound metabolic process(GO:0006807);multicellular organism development(GO:0007275);biological_process(GO:0008150);metabolic process(GO:0008152);anatomical structure morphogenesis(GO:000…	molecular_function(GO:0003674);catalytic activity(GO:0003824);procollagen-proline 4-dioxygenase activity(GO:0004656);binding(GO:0005488);protein binding(GO:0005515);oxidoreductase activity(GO:0016491);oxidoreductase activity, acting on paired donors, with incorporation or reduction of molecular oxygen(GO:0016705);oxidoreductase activity, acting on paired donors, with incorporation or reduction of…	cellular_component(GO:0005575);intracellular(GO:0005622);cell(GO:0005623);nucleus(GO:0005634);nucleoplasm(GO:0005654);cytoplasm(GO:0005737);mitochondrion(GO:0005739);endoplasmic reticulum(GO:0005783);cytosol(GO:0005829);endomembrane system(GO:0012505);procollagen-proline 4-dioxygenase complex(GO:0016222);membrane-enclosed lumen(GO:0031974);nuclear lumen(GO:0031981);protein-containing complex(GO:0…	Arginine and proline metabolism(map00330);Metabolic pathways (map01100)	prolyl 4-hydroxylase(ko:K00472,EC:1.14.11.2)	E	Amino acid transport and metabolism	KOG1591@1|root,KOG1591@2759|Eukaryota,38BMH@33154|Opisthokonta,3BA6F@33208|Metazoa,3CVG3@33213|Bilateria,41XD6@6656|Arthropoda	2OG-FeII_Oxy_3(PF13640.9) 2OG-Fe(II) oxygenase superfamily;P4Ha_N(PF08336.14) Prolyl 4-Hydroxylase alpha-subunit, N-terminal region
Ecar12204-RA	XP_023334608.1	innexin shaking-B-like [Eurytemora affinis]	A0A553PQX4	Innexin OS=Tigriopus californicus OX=6832 GN=inx {ECO:0000256|RuleBase:RU010713} PE=3 SV=1	XP_023334608.1	innexin shaking-B-like [Eurytemora affinis]	regulation of membrane depolarization(GO:0003254);transport(GO:0006810);cell-cell junction assembly(GO:0007043);cell communication(GO:0007154);signal transduction(GO:0007165);phototransduction(GO:0007602);behavior(GO:0007610);locomotory behavior(GO:0007626);jump response(GO:0007630);biological_process(GO:0008150);adult locomotory behavior(GO:0008344);response to radiation(GO:0009314);response to …	molecular_function(GO:0003674);transporter activity(GO:0005215);gap junction channel activity(GO:0005243);photoreceptor activity(GO:0009881);channel activity(GO:0015267);passive transmembrane transporter activity(GO:0022803);wide pore channel activity(GO:0022829);transmembrane transporter activity(GO:0022857);signaling receptor activity(GO:0038023);molecular transducer activity(GO:0060089)	cellular_component(GO:0005575);cell(GO:0005623);plasma membrane(GO:0005886);cell-cell junction(GO:0005911);gap junction(GO:0005921);membrane(GO:0016020);cell junction(GO:0030054);cell part(GO:0044464);cell periphery(GO:0071944)	NA	innexin(ko:K22037)	P	Inorganic ion transport and metabolism	2BWHM@1|root,2QWRS@2759|Eukaryota,38TKN@33154|Opisthokonta,3BD61@33208|Metazoa,3D59K@33213|Bilateria,41Y1P@6656|Arthropoda	Innexin(PF00876.21) Innexin
Ecar12200-RA	XP_023334609.1	innexin shaking-B-like isoform X1 [Eurytemora affinis]	A0A553PND8	Innexin OS=Tigriopus californicus OX=6832 GN=inx {ECO:0000256|RuleBase:RU010713} PE=3 SV=1	XP_023334609.1	innexin shaking-B-like isoform X1 [Eurytemora affinis]	regulation of membrane depolarization(GO:0003254);transport(GO:0006810);cell-cell junction assembly(GO:0007043);cell communication(GO:0007154);signal transduction(GO:0007165);phototransduction(GO:0007602);behavior(GO:0007610);locomotory behavior(GO:0007626);jump response(GO:0007630);biological_process(GO:0008150);adult locomotory behavior(GO:0008344);response to radiation(GO:0009314);response to …	molecular_function(GO:0003674);transporter activity(GO:0005215);gap junction channel activity(GO:0005243);photoreceptor activity(GO:0009881);channel activity(GO:0015267);passive transmembrane transporter activity(GO:0022803);wide pore channel activity(GO:0022829);transmembrane transporter activity(GO:0022857);signaling receptor activity(GO:0038023);molecular transducer activity(GO:0060089)	cellular_component(GO:0005575);cell(GO:0005623);plasma membrane(GO:0005886);cell-cell junction(GO:0005911);gap junction(GO:0005921);membrane(GO:0016020);cell junction(GO:0030054);cell part(GO:0044464);cell periphery(GO:0071944)	NA	innexin(ko:K22037)	P	Inorganic ion transport and metabolism	2BWHM@1|root,2QWRS@2759|Eukaryota,38TKN@33154|Opisthokonta,3BD61@33208|Metazoa,3D59K@33213|Bilateria,41Y1P@6656|Arthropoda	Innexin(PF00876.21) Innexin
Ecar12261-RA	XP_023343343.1	transmembrane and TPR repeat-containing protein CG4050-like [Eurytemora affinis]	D1ZZM8	dolichyl-phosphate-mannose--protein mannosyltransferase OS=Tribolium castaneum OX=7070 GN=AUGUSTUS-3.0.2_07431 {ECO:0000313|EMBL:EFA01829.1} PE=3 SV=1	XP_023343343.1	transmembrane and TPR repeat-containing protein CG4050-like [Eurytemora affinis]	morphogenesis of a branching structure(GO:0001763);morphogenesis of an epithelium(GO:0002009);axis elongation(GO:0003401);response to stress(GO:0006950);multicellular organism development(GO:0007275);biological_process(GO:0008150);anatomical structure morphogenesis(GO:0009653);post-embryonic development(GO:0009791);animal organ morphogenesis(GO:0009887);tissue development(GO:0009888);positive reg…	NA	cellular_component(GO:0005575);intracellular(GO:0005622);cell(GO:0005623);cytoplasm(GO:0005737);endoplasmic reticulum(GO:0005783);endomembrane system(GO:0012505);organelle(GO:0043226);membrane-bounded organelle(GO:0043227);intracellular organelle(GO:0043229);intracellular membrane-bounded organelle(GO:0043231);intracellular part(GO:0044424);cytoplasmic part(GO:0044444);cell part(GO:0044464)	NA	NA	S	Function unknown	COG0457@1|root,KOG1124@2759|Eukaryota,38CY4@33154|Opisthokonta,3BAFG@33208|Metazoa,3CV6Z@33213|Bilateria,41W55@6656|Arthropoda,3SG5T@50557|Insecta	TPR_19(PF14559.9) Tetratricopeptide repeat;TPR_2(PF07719.20) Tetratricopeptide repeat;TPR_4(PF07721.17) Tetratricopeptide repeat;TMTC_DUF1736(PF08409.14) Protein O-mannosyl-transferase TMTC, DUF1736;TPR_11(PF13414.9) TPR repeat;TPR_7(PF13176.9) Tetratricopeptide repeat;TPR_10(PF13374.9) Tetratricopeptide repeat;TPR_1(PF00515.31) Tetratricopeptide repeat;TPR_16(PF13432.9) Tetratricopeptide repeat;…
Ecar12223-RA	XP_023321695.1	putative carbonic anhydrase 3 [Eurytemora affinis]	A0A2P2HZW9	Carbonic anhydrase OS=Hirondellea gigas OX=1518452 PE=2 SV=1	XP_023321695.1	putative carbonic anhydrase 3 [Eurytemora affinis]	NA	NA	NA	Nitrogen metabolism(map00910)	NA	P	Inorganic ion transport and metabolism	COG3338@1|root,KOG0382@2759|Eukaryota,3A3A9@33154|Opisthokonta,3BQSY@33208|Metazoa,3D7BP@33213|Bilateria,41ZB5@6656|Arthropoda,3SMUF@50557|Insecta,3ED6A@33342|Paraneoptera	Carb_anhydrase(PF00194.24) Eukaryotic-type carbonic anhydrase
Ecar12301-RA	XP_023328659.1	forkhead box protein J3-like [Eurytemora affinis]	A0A8B7PH00	Hexosyltransferase OS=Hyalella azteca OX=294128 GN=LOC108680301 {ECO:0000313|RefSeq:XP_018024591.1} PE=4 SV=1	XP_023328659.1	forkhead box protein J3-like [Eurytemora affinis]	negative regulation of transcription by RNA polymerase II(GO:0000122);microtubule cytoskeleton organization(GO:0000226);nucleobase-containing compound metabolic process(GO:0006139);transcription, DNA-templated(GO:0006351);regulation of transcription, DNA-templated(GO:0006355);regulation of transcription by RNA polymerase II(GO:0006357);transcription by RNA polymerase II(GO:0006366);cellular aroma…	transcription regulatory region sequence-specific DNA binding(GO:0000976);RNA polymerase II regulatory region sequence-specific DNA binding(GO:0000977);RNA polymerase II proximal promoter sequence-specific DNA binding(GO:0000978);DNA-binding transcription factor activity, RNA polymerase II-specific(GO:0000981);transcription factor activity, RNA polymerase II proximal promoter sequence-specific DN…	nuclear chromosome(GO:0000228);chromatin(GO:0000785);nuclear chromatin(GO:0000790);cellular_component(GO:0005575);intracellular(GO:0005622);cell(GO:0005623);nucleus(GO:0005634);transcription factor complex(GO:0005667);chromosome(GO:0005694);cytoplasm(GO:0005737);membrane-enclosed lumen(GO:0031974);nuclear lumen(GO:0031981);protein-containing complex(GO:0032991);organelle(GO:0043226);membrane-boun…	NA	NA	K	Transcription	COG5025@1|root,KOG2294@2759|Eukaryota,39RA7@33154|Opisthokonta,3NXCX@4751|Fungi,3QNWX@4890|Ascomycota,20AEC@147545|Eurotiomycetes,3S33B@5042|Eurotiales	Forkhead(PF00250.21) Forkhead domain
Ecar12767-RA	XP_023319798.1	oxysterol-binding protein-related protein 6-like [Eurytemora affinis]	A0A0K2TK62	Oxysterol-binding protein OS=Lepeophtheirus salmonis OX=72036 PE=3 SV=1	XP_023319798.1	oxysterol-binding protein-related protein 6-like [Eurytemora affinis]	NA	NA	NA	NA	oxysterol-binding protein-related protein 3/6/7(ko:K20463)	I	Lipid transport and metabolism	KOG1737@1|root,KOG1737@2759|Eukaryota,38D4N@33154|Opisthokonta,3BDXF@33208|Metazoa,3CV6B@33213|Bilateria,41TQH@6656|Arthropoda,3SI2H@50557|Insecta	Oxysterol_BP(PF01237.21) Oxysterol-binding protein;PH_8(PF15409.9) Pleckstrin homology domain
Ecar12587-RA	XP_023330563.1	sodium-coupled monocarboxylate transporter 1-like [Eurytemora affinis]	A0A7R8CBW4	Alpha-1,4 glucan phosphorylase OS=Lepeophtheirus salmonis OX=72036 PE=3 SV=1	XP_023330563.1	sodium-coupled monocarboxylate transporter 1-like [Eurytemora affinis]	NA	NA	NA	NA	NA	P	Inorganic ion transport and metabolism	COG0591@1|root,KOG2349@2759|Eukaryota,38EY4@33154|Opisthokonta,3BAZ5@33208|Metazoa,3CW54@33213|Bilateria,41U13@6656|Arthropoda	SSF(PF00474.20) Sodium:solute symporter family
Ecar12903-RA	XP_023341212.1	forkhead box protein D5-A-like [Eurytemora affinis]	A0A0B6VJL8	UBX domain-containing protein OS=Lottia gigantea OX=225164 GN=LgiFoxL2 {ECO:0000313|EMBL:BAQ19215.1} PE=4 SV=1	XP_023341212.1	forkhead box protein D5-A-like [Eurytemora affinis]	reproduction(GO:0000003);negative regulation of transcription by RNA polymerase II(GO:0000122);DNA catabolic process, endonucleolytic(GO:0000737);ovarian follicle development(GO:0001541);eye development(GO:0001654);extraocular skeletal muscle development(GO:0002074);developmental process involved in reproduction(GO:0003006);nucleobase-containing compound metabolic process(GO:0006139);DNA metaboli…	transcription regulatory region sequence-specific DNA binding(GO:0000976);RNA polymerase II regulatory region sequence-specific DNA binding(GO:0000977);RNA polymerase II proximal promoter sequence-specific DNA binding(GO:0000978);DNA-binding transcription factor activity, RNA polymerase II-specific(GO:0000981);transcription factor activity, RNA polymerase II proximal promoter sequence-specific DN…	cellular_component(GO:0005575);extracellular region(GO:0005576);intracellular(GO:0005622);cell(GO:0005623);nucleus(GO:0005634);organelle(GO:0043226);membrane-bounded organelle(GO:0043227);intracellular organelle(GO:0043229);intracellular membrane-bounded organelle(GO:0043231);extracellular region part(GO:0044421);intracellular part(GO:0044424);cell part(GO:0044464);intercellular bridge(GO:0045171)	NA	NA	K	Transcription	COG5025@1|root,KOG2294@2759|Eukaryota,38HCB@33154|Opisthokonta,3BD7X@33208|Metazoa,3CT22@33213|Bilateria,489A8@7711|Chordata	Forkhead(PF00250.21) Forkhead domain
Ecar13021-RA	XP_023328448.1	LIM/homeobox protein Lhx9-like isoform X1 [Eurytemora affinis]	A0A553ND56	Protein apterous OS=Tigriopus californicus OX=6832 PE=4 SV=1	XP_023328448.1	LIM/homeobox protein Lhx9-like isoform X1 [Eurytemora affinis]	reproduction(GO:0000003);cell morphogenesis(GO:0000902);cell morphogenesis involved in differentiation(GO:0000904);regulation of cell growth(GO:0001558);eye development(GO:0001654);cell fate specification(GO:0001708);embryonic epithelial tube formation(GO:0001838);neural tube formation(GO:0001841);neural tube closure(GO:0001843);hair follicle development(GO:0001942);morphogenesis of an epithelium…	transcription regulatory region sequence-specific DNA binding(GO:0000976);RNA polymerase II regulatory region sequence-specific DNA binding(GO:0000977);RNA polymerase II proximal promoter sequence-specific DNA binding(GO:0000978);DNA-binding transcription factor activity, RNA polymerase II-specific(GO:0000981);transcription factor activity, RNA polymerase II proximal promoter sequence-specific DN…	cellular_component(GO:0005575);intracellular(GO:0005622);cell(GO:0005623);nucleus(GO:0005634);organelle(GO:0043226);membrane-bounded organelle(GO:0043227);intracellular organelle(GO:0043229);intracellular membrane-bounded organelle(GO:0043231);intracellular part(GO:0044424);cell part(GO:0044464)	NA	NA	K	Transcription	KOG0490@1|root,KOG0490@2759|Eukaryota,38BZF@33154|Opisthokonta,3BD2S@33208|Metazoa,3CTZ6@33213|Bilateria,41YA0@6656|Arthropoda,3SIAI@50557|Insecta,46FNP@7399|Hymenoptera	Homeodomain(PF00046.32) Homeodomain;LIM(PF00412.25) LIM domain
Ecar13346-RA	XP_023320977.1	uncharacterized protein LOC111695772 [Eurytemora affinis]	A0A553NF45	3-oxoacyl-[acyl-carrier-protein] reductase FabG-like OS=Tigriopus californicus OX=6832 PE=4 SV=1	XP_023320977.1	uncharacterized protein LOC111695772 [Eurytemora affinis]	NA	NA	NA	NA	NA	Q	Secondary metabolites biosynthesis, transport and catabolism	COG1028@1|root,KOG0725@2759|Eukaryota,38BUC@33154|Opisthokonta,3BC34@33208|Metazoa,3D09G@33213|Bilateria,41TU2@6656|Arthropoda,3SZ4C@50557|Insecta	KR(PF08659.13) KR domain;adh_short_C2(PF13561.9) Enoyl-(Acyl carrier protein) reductase;adh_short(PF00106.28) short chain dehydrogenase
Ecar13479-RA	XP_023343459.1	ephrin-B1-like [Eurytemora affinis]	A0A7R8CIB4	NADH dehydrogenase [ubiquinone] iron-sulfur protein 4, mitochondrial OS=Lepeophtheirus salmonis OX=72036 PE=3 SV=1	XP_023343459.1	ephrin-B1-like [Eurytemora affinis]	cell morphogenesis(GO:0000902);cell morphogenesis involved in differentiation(GO:0000904);immune effector process(GO:0002252);immune system process(GO:0002376);melanin metabolic process(GO:0006582);cellular aromatic compound metabolic process(GO:0006725);movement of cell or subcellular component(GO:0006928);chemotaxis(GO:0006935);response to stress(GO:0006950);defense response(GO:0006952);immune …	molecular_function(GO:0003674);signaling receptor binding(GO:0005102);binding(GO:0005488);protein binding(GO:0005515);ephrin receptor binding(GO:0046875)	cellular_component(GO:0005575);cell(GO:0005623);plasma membrane(GO:0005886);integral component of plasma membrane(GO:0005887);membrane(GO:0016020);integral component of membrane(GO:0016021);intrinsic component of membrane(GO:0031224);intrinsic component of plasma membrane(GO:0031226);membrane part(GO:0044425);plasma membrane part(GO:0044459);cell part(GO:0044464);cell periphery(GO:0071944)	Axon guidance(map04360)	NA	T	Signal transduction mechanisms	KOG3858@1|root,KOG3858@2759|Eukaryota,3A8NV@33154|Opisthokonta,3BUH8@33208|Metazoa,3E47F@33213|Bilateria,42A9P@6656|Arthropoda	Ephrin(PF00812.20) Ephrin
Ecar12513-RA	XP_023320899.1	serpin-Z1B-like [Eurytemora affinis]	A0A6H5GHN6	Homeobox domain-containing protein OS=Nesidiocoris tenuis OX=355587 PE=3 SV=1	XP_023320899.1	serpin-Z1B-like [Eurytemora affinis]	NA	NA	NA	Complement and coagulation cascades(map04610)	NA	V	Defense mechanisms	COG4826@1|root,KOG2392@2759|Eukaryota,38BQD@33154|Opisthokonta,3BGRB@33208|Metazoa,3CV0W@33213|Bilateria,47Z2V@7711|Chordata,48UVT@7742|Vertebrata	Serpin(PF00079.23) Serpin (serine protease inhibitor)
Ecar13515-RA	XP_023336445.1	RING-box protein 2-like [Eurytemora affinis]	A0A0U2V5K0	Cytochrome c oxidase subunit 1 OS=Acartia pacifica OX=335913 PE=2 SV=1	XP_023336445.1	RING-box protein 2-like [Eurytemora affinis]	cellular protein modification process(GO:0006464);nitrogen compound metabolic process(GO:0006807);apoptotic process(GO:0006915);activation of cysteine-type endopeptidase activity involved in apoptotic process(GO:0006919);movement of cell or subcellular component(GO:0006928);response to stress(GO:0006950);response to oxidative stress(GO:0006979);organelle organization(GO:0006996);mitochondrion org…	molecular_function(GO:0003674);catalytic activity(GO:0003824);ubiquitin-protein transferase activity(GO:0004842);binding(GO:0005488);protein binding(GO:0005515);transferase activity(GO:0016740);ubiquitin-like protein transferase activity(GO:0019787);NEDD8 transferase activity(GO:0019788);ubiquitin protein ligase activity(GO:0061630);ubiquitin-like protein ligase activity(GO:0061659);cullin family…	ubiquitin ligase complex(GO:0000151);cellular_component(GO:0005575);intracellular(GO:0005622);cell(GO:0005623);nucleus(GO:0005634);nucleoplasm(GO:0005654);cytoplasm(GO:0005737);cytosol(GO:0005829);cullin-RING ubiquitin ligase complex(GO:0031461);Cul5-RING ubiquitin ligase complex(GO:0031466);membrane-enclosed lumen(GO:0031974);nuclear lumen(GO:0031981);protein-containing complex(GO:0032991);organ…	Ubiquitin mediated proteolysis(map04120)	NA	O	Posttranslational modification, protein turnover, chaperones	COG5194@1|root,KOG2930@2759|Eukaryota,3A1ZC@33154|Opisthokonta,3BQIS@33208|Metazoa,3D77V@33213|Bilateria,4200R@6656|Arthropoda,3SNFU@50557|Insecta,4538X@7147|Diptera	-
Ecar13683-RA	XP_023341743.1	putative sodium-dependent multivitamin transporter isoform X2 [Eurytemora affinis]	A0A553P211	Sodium-dependent multivitamin transporter OS=Tigriopus californicus OX=6832 PE=3 SV=1	XP_023341743.1	putative sodium-dependent multivitamin transporter isoform X2 [Eurytemora affinis]	NA	NA	NA	NA	NA	P	Inorganic ion transport and metabolism	COG0591@1|root,KOG2349@2759|Eukaryota,38EY4@33154|Opisthokonta,3BAZ5@33208|Metazoa,3CW54@33213|Bilateria,41U13@6656|Arthropoda,3SIU1@50557|Insecta	-
Ecar12583-RA	XP_023330551.1	facilitated trehalose transporter Tret1-like [Eurytemora affinis]	A0A3R7M1U7	MFS domain-containing protein OS=Penaeus vannamei OX=6689 PE=3 SV=1	XP_023330551.1	facilitated trehalose transporter Tret1-like [Eurytemora affinis]	NA	NA	NA	NA	MFS transporter, SP family, solute carrier family 2 (facilitated glucose transporter), member 8(ko:K08145);facilitated trehalose transporter(ko:K14258)	P	Inorganic ion transport and metabolism	KOG0254@1|root,KOG0254@2759|Eukaryota,38BKC@33154|Opisthokonta,3BCIB@33208|Metazoa,3CWVB@33213|Bilateria,429TG@6656|Arthropoda,3SZ8E@50557|Insecta,3E8T3@33342|Paraneoptera	Sugar_tr(PF00083.27) Sugar (and other) transporter;MFS_1(PF07690.19) Major Facilitator Superfamily
Ecar13101-RA	XP_023340979.1	cdc42 homolog [Eurytemora affinis]	A0A7R9L5F1	Small monomeric GTPase OS=Medioppia subpectinata OX=1979941 PE=3 SV=1	XP_023340979.1	cdc42 homolog [Eurytemora affinis]	reproduction(GO:0000003);establishment of mitotic spindle orientation(GO:0000132);microtubule cytoskeleton organization(GO:0000226);mitotic cell cycle(GO:0000278);cell morphogenesis(GO:0000902);cell morphogenesis involved in differentiation(GO:0000904);angiogenesis(GO:0001525);regulation of cell growth(GO:0001558);blood vessel development(GO:0001568);embryonic development via the syncytial blasto…	nucleotide binding(GO:0000166);nucleoside binding(GO:0001882);purine nucleoside binding(GO:0001883);molecular_function(GO:0003674);catalytic activity(GO:0003824);GTPase activity(GO:0003924);ubiquitin-protein transferase activity(GO:0004842);signaling receptor binding(GO:0005102);binding(GO:0005488);protein binding(GO:0005515);GTP binding(GO:0005525);pyrophosphatase activity(GO:0016462);transferas…	Golgi membrane(GO:0000139);storage vacuole(GO:0000322);cellular_component(GO:0005575);intracellular(GO:0005622);cell(GO:0005623);nucleus(GO:0005634);cytoplasm(GO:0005737);endosome(GO:0005768);vacuole(GO:0005773);Golgi apparatus(GO:0005794);centrosome(GO:0005813);microtubule organizing center(GO:0005815);spindle(GO:0005819);cytosol(GO:0005829);cytoskeleton(GO:0005856);plasma membrane(GO:0005886);c…	MAPK signaling pathway(map04010);MAPK signaling pathway - yeast(map04011);Ras signaling pathway(map04014);Rap1 signaling pathway(map04015);Chemokine signaling pathway(map04062);Endocytosis(map04144);Axon guidance(map04360);VEGF signaling pathway(map04370);Focal adhesion(map04510);Adherens junction(map04520);Tight junction(map04530);T cell receptor signaling pathway(map04660);Fc gamma R-mediated p…	cell division control protein 42(ko:K04393);ubiquitin carboxyl-terminal hydrolase 22/27/51(ko:K11366,EC:3.4.19.12)	U	Intracellular trafficking, secretion, and vesicular transport	COG1100@1|root,KOG0393@2759|Eukaryota,38BJN@33154|Opisthokonta,3BESP@33208|Metazoa,3CZP3@33213|Bilateria,41VWW@6656|Arthropoda,3SIAY@50557|Insecta	Roc(PF08477.16) Ras of Complex, Roc, domain of DAPkinase;Ras(PF00071.25) Ras family;Arf(PF00025.24) ADP-ribosylation factor family
Ecar13882-RA	XP_023328233.1	facilitated trehalose transporter Tret1-like [Eurytemora affinis]	A0A553NX20	MFS domain-containing protein OS=Tigriopus californicus OX=6832 PE=4 SV=1	XP_023328233.1	facilitated trehalose transporter Tret1-like [Eurytemora affinis]	NA	NA	NA	NA	NA	U	Intracellular trafficking, secretion, and vesicular transport	KOG0254@1|root,KOG0254@2759|Eukaryota,39W4Z@33154|Opisthokonta,3BI32@33208|Metazoa,3D5ZZ@33213|Bilateria,41UUT@6656|Arthropoda,3SKC6@50557|Insecta	Sugar_tr(PF00083.27) Sugar (and other) transporter;MFS_1(PF07690.19) Major Facilitator Superfamily
Ecar13982-RA	XP_023326603.1	ephrin-B2a-like [Eurytemora affinis]	E0VCL5	HTH psq-type domain-containing protein OS=Pediculus humanus subsp. corporis OX=121224 GN=8231683 {ECO:0000313|EnsemblMetazoa:PHUM089410-PA} PE=3 SV=1	XP_023326603.1	ephrin-B2a-like [Eurytemora affinis]	cell morphogenesis(GO:0000902);cell morphogenesis involved in differentiation(GO:0000904);angiogenesis(GO:0001525);blood vessel development(GO:0001568);eye development(GO:0001654);urogenital system development(GO:0001655);ameboidal-type cell migration(GO:0001667);somitogenesis(GO:0001756);kidney development(GO:0001822);vasculature development(GO:0001944);lymph vessel development(GO:0001945);morph…	molecular_function(GO:0003674);catalytic activity(GO:0003824);protein kinase activity(GO:0004672);protein tyrosine kinase activity(GO:0004713);signaling receptor binding(GO:0005102);binding(GO:0005488);protein binding(GO:0005515);kinase activity(GO:0016301);transferase activity(GO:0016740);transferase activity, transferring phosphorus-containing groups(GO:0016772);phosphotransferase activity, alc…	cellular_component(GO:0005575);cell(GO:0005623);plasma membrane(GO:0005886);external side of plasma membrane(GO:0009897);cell surface(GO:0009986);membrane(GO:0016020);axon(GO:0030424);intrinsic component of membrane(GO:0031224);anchored component of membrane(GO:0031225);intrinsic component of plasma membrane(GO:0031226);intrinsic component of external side of plasma membrane(GO:0031233);anchored …	Axon guidance(map04360)	NA	T	Signal transduction mechanisms	KOG3858@1|root,KOG3858@2759|Eukaryota,38CCJ@33154|Opisthokonta,3BHRV@33208|Metazoa,3CWF1@33213|Bilateria,41WUP@6656|Arthropoda,3SKYA@50557|Insecta,3E9HP@33342|Paraneoptera	Ephrin(PF00812.20) Ephrin
Ecar14031-RA	XP_023322809.1	TWiK family of potassium channels protein 7-like [Eurytemora affinis]	A0A7R8CTY5	Cytochrome c oxidase subunit 1 OS=Lepeophtheirus salmonis OX=72036 PE=3 SV=1	XP_023322809.1	TWiK family of potassium channels protein 7-like [Eurytemora affinis]	transport(GO:0006810);ion transport(GO:0006811);cation transport(GO:0006812);potassium ion transport(GO:0006813);biological_process(GO:0008150);response to pH(GO:0009268);response to abiotic stimulus(GO:0009628);response to endogenous stimulus(GO:0009719);cellular process(GO:0009987);response to organic substance(GO:0010033);response to organonitrogen compound(GO:0010243);response to organic cycl…	molecular_function(GO:0003674);transporter activity(GO:0005215);ion channel activity(GO:0005216);calcium activated cation channel activity(GO:0005227);voltage-gated ion channel activity(GO:0005244);voltage-gated potassium channel activity(GO:0005249);cation channel activity(GO:0005261);potassium channel activity(GO:0005267);cation transmembrane transporter activity(GO:0008324);ion transmembrane t…	cellular_component(GO:0005575);cell(GO:0005623);plasma membrane(GO:0005886);membrane(GO:0016020);cell part(GO:0044464);cell periphery(GO:0071944)	NA	NA	P	Inorganic ion transport and metabolism	KOG1418@1|root,KOG1418@2759|Eukaryota,39QTD@33154|Opisthokonta,3BG8M@33208|Metazoa,3CXH3@33213|Bilateria,41UFB@6656|Arthropoda,3SKS3@50557|Insecta	Ion_trans_2(PF07885.19) Ion channel
Ecar14254-RA	XP_023333315.1	probable cytochrome P450 6a13 [Eurytemora affinis]	A0A8B0MEY6	Cytochrome c oxidase subunit 2 OS=Eurytemora affinis OX=88015 PE=2 SV=1	XP_023333315.1	probable cytochrome P450 6a13 [Eurytemora affinis]	NA	NA	NA	NA	cytochrome P450 family 6(ko:K14999,EC:1.14.-.-)	Q	Secondary metabolites biosynthesis, transport and catabolism	COG2124@1|root,KOG0158@2759|Eukaryota,38BTY@33154|Opisthokonta,3BF8S@33208|Metazoa,3CV2F@33213|Bilateria	p450(PF00067.25) Cytochrome P450
Ecar12781-RA	XP_023319787.1	organic cation transporter protein-like [Eurytemora affinis]	A0A553PPW1	MFS domain-containing protein OS=Tigriopus californicus OX=6832 PE=3 SV=1	XP_023319787.1	organic cation transporter protein-like [Eurytemora affinis]	system process(GO:0003008);transport(GO:0006810);ion transport(GO:0006811);cation transport(GO:0006812);neurotransmitter transport(GO:0006836);behavior(GO:0007610);learning or memory(GO:0007611);memory(GO:0007613);biological_process(GO:0008150);hormone transport(GO:0009914);regulation of cell communication(GO:0010646);negative regulation of cell communication(GO:0010648);regulation of hormone lev…	molecular_function(GO:0003674);transporter activity(GO:0005215);neurotransmitter transporter activity(GO:0005326);cation transmembrane transporter activity(GO:0008324);ammonium transmembrane transporter activity(GO:0008519);ion transmembrane transporter activity(GO:0015075);organic cation transmembrane transporter activity(GO:0015101);choline transmembrane transporter activity(GO:0015220);transme…	NA	Choline metabolism in cancer(map05231)	MFS transporter, OCT family, solute carrier family 22 (organic cation transporter), member 4/5(ko:K08202)	S	Function unknown	KOG0255@1|root,KOG0255@2759|Eukaryota,39UZJ@33154|Opisthokonta,3BDJJ@33208|Metazoa,3D4WW@33213|Bilateria,41X6H@6656|Arthropoda,3SK8Q@50557|Insecta,46FMU@7399|Hymenoptera	-
Ecar13205-RA	XP_023346027.1	transitional endoplasmic reticulum ATPase isoform X4 [Eurytemora affinis]	A0A0A9Y2M0	vesicle-fusing ATPase OS=Lygus hesperus OX=30085 GN=TER94_0 {ECO:0000313|EMBL:JAG27292.1} PE=4 SV=1	XP_023346027.1	transitional endoplasmic reticulum ATPase isoform X4 [Eurytemora affinis]	reproduction(GO:0000003);microtubule cytoskeleton organization(GO:0000226);DNA synthesis involved in DNA repair(GO:0000731);cell morphogenesis(GO:0000902);cell morphogenesis involved in differentiation(GO:0000904);regulation of oxidative phosphorylation(GO:0002082);instar larval or pupal development(GO:0002165);developmental process involved in reproduction(GO:0003006);nucleobase-containing compo…	nucleotide binding(GO:0000166);protease binding(GO:0002020);molecular_function(GO:0003674);catalytic activity(GO:0003824);signaling receptor binding(GO:0005102);binding(GO:0005488);protein binding(GO:0005515);ATP binding(GO:0005524);enzyme activator activity(GO:0008047);drug binding(GO:0008144);pyrophosphatase activity(GO:0016462);peptidase activator activity(GO:0016504);hydrolase activity(GO:001…	lytic vacuole(GO:0000323);proteasome complex(GO:0000502);cellular_component(GO:0005575);intracellular(GO:0005622);cell(GO:0005623);nucleus(GO:0005634);nucleoplasm(GO:0005654);chromosome(GO:0005694);cytoplasm(GO:0005737);lysosome(GO:0005764);secondary lysosome(GO:0005767);vacuole(GO:0005773);autophagosome(GO:0005776);endoplasmic reticulum(GO:0005783);endoplasmic reticulum membrane(GO:0005789);lipi…	Protein processing in endoplasmic reticulum(map04141);Legionellosis(map05134)	transitional endoplasmic reticulum ATPase(ko:K13525)	O	Posttranslational modification, protein turnover, chaperones	COG0464@1|root,KOG0730@2759|Eukaryota,38BWW@33154|Opisthokonta,3BIKJ@33208|Metazoa,3CU41@33213|Bilateria,41VPD@6656|Arthropoda,3SH2E@50557|Insecta	AAA(PF00004.32) ATPase family associated with various cellular activities (AAA);AAA_lid_3(PF17862.4) AAA+ lid domain;CDC48_2(PF02933.20) Cell division protein 48 (CDC48), domain 2;AAA_5(PF07728.17) AAA domain (dynein-related subfamily);Vps4_C(PF09336.13) Vps4 C terminal oligomerisation domain;CDC48_N(PF02359.21) Cell division protein 48 (CDC48), N-terminal domain
Ecar13199-RA	XP_023345987.1	valine--tRNA ligase-like [Eurytemora affinis]	A0A0K2UCH4	Valine--tRNA ligase OS=Lepeophtheirus salmonis OX=72036 PE=3 SV=1	XP_023345987.1	valine--tRNA ligase-like [Eurytemora affinis]	multicellular organism development(GO:0007275);aging(GO:0007568);biological_process(GO:0008150);determination of adult lifespan(GO:0008340);multicellular organism aging(GO:0010259);multicellular organismal process(GO:0032501);developmental process(GO:0032502);anatomical structure development(GO:0048856)	molecular_function(GO:0003674);catalytic activity(GO:0003824);aminoacyl-tRNA ligase activity(GO:0004812);valine-tRNA ligase activity(GO:0004832);ligase activity(GO:0016874);ligase activity, forming carbon-oxygen bonds(GO:0016875);catalytic activity, acting on RNA(GO:0140098);catalytic activity, acting on a tRNA(GO:0140101)	cellular_component(GO:0005575);intracellular(GO:0005622);cell(GO:0005623);cytoplasm(GO:0005737);cytosol(GO:0005829);intracellular part(GO:0044424);cytoplasmic part(GO:0044444);cell part(GO:0044464)	Aminoacyl-tRNA biosynthesis(map00970)	valyl-tRNA synthetase(ko:K01873,EC:6.1.1.9)	J	Translation, ribosomal structure and biogenesis	COG0525@1|root,KOG0432@2759|Eukaryota,38BX5@33154|Opisthokonta,3BDDJ@33208|Metazoa,3CUM1@33213|Bilateria,41VUH@6656|Arthropoda,3SK5M@50557|Insecta	tRNA-synt_1(PF00133.25) tRNA synthetases class I (I, L, M and V);DEAD(PF00270.32) DEAD/DEAH box helicase;tRNA-synt_1_2(PF13603.9) Leucyl-tRNA synthetase, Domain 2;BPL_LplA_LipB(PF03099.22) Biotin/lipoate A/B protein ligase family;Helicase_C(PF00271.34) Helicase conserved C-terminal domain;AMP-binding(PF00501.31) AMP-binding enzyme;Anticodon_1(PF08264.16) Anticodon-binding domain of tRNA ligase
Ecar14509-RA	XP_023335654.1	ras-related C3 botulinum toxin substrate 1-like [Eurytemora affinis]	A0A0K2TPJ6	Ras-related C3 botulinum toxin substrate 1 OS=Lepeophtheirus salmonis OX=72036 PE=4 SV=1	XP_023335654.1	ras-related C3 botulinum toxin substrate 1-like [Eurytemora affinis]	reproduction(GO:0000003);MAPK cascade(GO:0000165);cell morphogenesis(GO:0000902);cell morphogenesis involved in differentiation(GO:0000904);eye development(GO:0001654);ameboidal-type cell migration(GO:0001667);embryonic development via the syncytial blastoderm(GO:0001700);establishment of planar polarity(GO:0001736);establishment of imaginal disc-derived wing hair orientation(GO:0001737);morphoge…	molecular_function(GO:0003674);catalytic activity(GO:0003824);GTPase activity(GO:0003924);binding(GO:0005488);protein binding(GO:0005515);pyrophosphatase activity(GO:0016462);hydrolase activity(GO:0016787);hydrolase activity, acting on acid anhydrides(GO:0016817);hydrolase activity, acting on acid anhydrides, in phosphorus-containing anhydrides(GO:0016818);nucleoside-triphosphatase activity(GO:00…	cellular_component(GO:0005575);intracellular(GO:0005622);cell(GO:0005623);cytoplasm(GO:0005737);plasma membrane(GO:0005886);cytoplasmic side of plasma membrane(GO:0009898);membrane(GO:0016020);cell projection(GO:0042995);neuron projection(GO:0043005);intracellular part(GO:0044424);membrane part(GO:0044425);plasma membrane part(GO:0044459);cell part(GO:0044464);cell periphery(GO:0071944);neuron pa…	MAPK signaling pathway(map04010);MAPK signaling pathway - fly(map04013);Ras signaling pathway(map04014);Rap1 signaling pathway(map04015);cAMP signaling pathway(map04024);Chemokine signaling pathway(map04062);Sphingolipid signaling pathway(map04071);Phagosome(map04145);PI3K-Akt signaling pathway(map04151);Wnt signaling pathway(map04310);Axon guidance(map04360);VEGF signaling pathway(map04370);Oste…	Ras-related C3 botulinum toxin substrate 1(ko:K04392)	U	Intracellular trafficking, secretion, and vesicular transport	COG1100@1|root,KOG0393@2759|Eukaryota,38BJN@33154|Opisthokonta,3BE5W@33208|Metazoa,3CXWR@33213|Bilateria,41WIR@6656|Arthropoda	Ras(PF00071.25) Ras family;Roc(PF08477.16) Ras of Complex, Roc, domain of DAPkinase;Arf(PF00025.24) ADP-ribosylation factor family
Ecar13249-RA	XP_023341583.1	homeobox protein six1a-like isoform X1 [Eurytemora affinis]	A0A7R8CPJ3	Nuclear pore complex protein Nup85 OS=Lepeophtheirus salmonis OX=72036 PE=3 SV=1	XP_023341583.1	homeobox protein six1a-like isoform X1 [Eurytemora affinis]	reproduction(GO:0000003);syncytium formation by plasma membrane fusion(GO:0000768);skeletal system development(GO:0001501);eye development(GO:0001654);urogenital system development(GO:0001655);metanephros development(GO:0001656);kidney development(GO:0001822);lens development in camera-type eye(GO:0002088);immune system process(GO:0002376);immune system development(GO:0002520);developmental proce…	transcription regulatory region sequence-specific DNA binding(GO:0000976);RNA polymerase II regulatory region sequence-specific DNA binding(GO:0000977);RNA polymerase II proximal promoter sequence-specific DNA binding(GO:0000978);DNA-binding transcription factor activity, RNA polymerase II-specific(GO:0000981);transcription factor activity, RNA polymerase II proximal promoter sequence-specific DN…	cellular_component(GO:0005575);intracellular(GO:0005622);cell(GO:0005623);nucleus(GO:0005634);cytoplasm(GO:0005737);organelle(GO:0043226);membrane-bounded organelle(GO:0043227);intracellular organelle(GO:0043229);intracellular membrane-bounded organelle(GO:0043231);intracellular part(GO:0044424);cell part(GO:0044464)	Transcriptional misregulation in cancer(map05202)	NA	K	Transcription	KOG0775@1|root,KOG0775@2759|Eukaryota,394YP@33154|Opisthokonta,3BGS0@33208|Metazoa,3CUQ9@33213|Bilateria,41WSI@6656|Arthropoda,3SHW5@50557|Insecta,3ECFS@33342|Paraneoptera	Homeobox_KN(PF05920.14) Homeobox KN domain;SIX1_SD(PF16878.8) Transcriptional regulator, SIX1, N-terminal SD domain;Homeodomain(PF00046.32) Homeodomain
Ecar14729-RA	XP_023327035.1	uncharacterized protein LOC111700379 [Eurytemora affinis]	A0A7R8CLE8	Armadillo repeat-containing protein 8 OS=Lepeophtheirus salmonis OX=72036 PE=3 SV=1	XP_023327035.1	uncharacterized protein LOC111700379 [Eurytemora affinis]	NA	NA	NA	NA	NA	P	Inorganic ion transport and metabolism	KOG1418@1|root,KOG1418@2759|Eukaryota,39U63@33154|Opisthokonta,3BJGK@33208|Metazoa,3E47N@33213|Bilateria,41TMK@6656|Arthropoda,3SZRM@50557|Insecta	Ion_trans_2(PF07885.19) Ion channel
Ecar14565-RA	XP_023347933.1	lachesin-like, partial [Eurytemora affinis]	C1BQK6	Charged multivesicular body protein 1a OS=Caligus rogercresseyi OX=217165 GN=LACH {ECO:0000313|EMBL:ACO11309.1} PE=2 SV=1	XP_023347933.1	lachesin-like, partial [Eurytemora affinis]	tissue homeostasis(GO:0001894);morphogenesis of an epithelium(GO:0002009);heart morphogenesis(GO:0003007);cell-cell junction assembly(GO:0007043);cell adhesion(GO:0007155);homophilic cell adhesion via plasma membrane adhesion molecules(GO:0007156);multicellular organism development(GO:0007275);open tracheal system development(GO:0007424);heart development(GO:0007507);biological_process(GO:0008150…	molecular_function(GO:0003674);binding(GO:0005488);protein binding(GO:0005515);identical protein binding(GO:0042802);protein homodimerization activity(GO:0042803);protein dimerization activity(GO:0046983)	cellular_component(GO:0005575);cell-cell junction(GO:0005911);septate junction(GO:0005918);cell junction(GO:0030054);apical junction complex(GO:0043296);tight junction(GO:0070160)	NA	NA	T	Signal transduction mechanisms	KOG3510@1|root,KOG3510@2759|Eukaryota,39WE2@33154|Opisthokonta,3BF30@33208|Metazoa,3D1GZ@33213|Bilateria,41XYJ@6656|Arthropoda,3SG4T@50557|Insecta,3E7EJ@33342|Paraneoptera	Ig_2(PF13895.9) Immunoglobulin domain;Ig_3(PF13927.9) Immunoglobulin domain
Ecar14930-RA	XP_023340407.1	myotubularin-related protein 4-like [Eurytemora affinis]	A0A0K2U3Q5	Phosphatidylinositol-3-phosphate phosphatase OS=Lepeophtheirus salmonis OX=72036 PE=3 SV=1	XP_023340407.1	myotubularin-related protein 4-like [Eurytemora affinis]	cellular protein modification process(GO:0006464);protein dephosphorylation(GO:0006470);lipid metabolic process(GO:0006629);phospholipid metabolic process(GO:0006644);glycerophospholipid metabolic process(GO:0006650);phosphorus metabolic process(GO:0006793);phosphate-containing compound metabolic process(GO:0006796);nitrogen compound metabolic process(GO:0006807);response to stress(GO:0006950);ce…	molecular_function(GO:0003674);catalytic activity(GO:0003824);phosphatidylinositol-3-phosphatase activity(GO:0004438);phosphoprotein phosphatase activity(GO:0004721);protein serine/threonine phosphatase activity(GO:0004722);protein tyrosine phosphatase activity(GO:0004725);binding(GO:0005488);protein binding(GO:0005515);hydrolase activity(GO:0016787);hydrolase activity, acting on ester bonds(GO:0…	cellular_component(GO:0005575);intracellular(GO:0005622);cell(GO:0005623);cytoplasm(GO:0005737);endosome(GO:0005768);endomembrane system(GO:0012505);membrane(GO:0016020);extrinsic component of membrane(GO:0019898);cytoplasmic vesicle(GO:0031410);vesicle(GO:0031982);organelle(GO:0043226);membrane-bounded organelle(GO:0043227);intracellular organelle(GO:0043229);intracellular part(GO:0044424);membr…	Inositol phosphate metabolism(map00562);Metabolic pathways (map01100);Phosphatidylinositol signaling system(map04070);Autophagy - animal(map04140)	NA	IU	Lipid transport and metabolism ;Intracellular trafficking, secretion, and vesicular transport	KOG4471@1|root,KOG4471@2759|Eukaryota,38BG4@33154|Opisthokonta,3B9C0@33208|Metazoa,3CVST@33213|Bilateria,41TY2@6656|Arthropoda,3SHS6@50557|Insecta,3EC9G@33342|Paraneoptera	FYVE(PF01363.24) FYVE zinc finger;Myotub-related(PF06602.17) Myotubularin-like phosphatase domain
Ecar15271-RA	XP_023346805.1	beta-1,4-glucuronyltransferase 1-like [Eurytemora affinis]	A0A226DCR8	N-acetyllactosaminide beta-1,3-N-acetylglucosaminyltransferase OS=Folsomia candida OX=158441 PE=4 SV=1	XP_023346805.1	beta-1,4-glucuronyltransferase 1-like [Eurytemora affinis]	NA	NA	NA	Mannose type O-glycan biosynthesis(map00515);Metabolic pathways (map01100)	NA	G	Carbohydrate transport and metabolism	KOG3765@1|root,KOG3765@2759|Eukaryota,39ZIS@33154|Opisthokonta,3BMH7@33208|Metazoa,3D1II@33213|Bilateria,41YEC@6656|Arthropoda,3SISV@50557|Insecta,3E7W3@33342|Paraneoptera	Glyco_transf_49(PF13896.9) Glycosyl-transferase for dystroglycan
Ecar15274-RA	XP_023348093.1	elongation of very long chain fatty acids protein 4-like, partial [Eurytemora affinis]	A0A7R8WEA2	Elongation of very long chain fatty acids protein OS=Cyprideis torosa OX=163714 PE=3 SV=1	XP_023348093.1	elongation of very long chain fatty acids protein 4-like, partial [Eurytemora affinis]	very long-chain fatty acid metabolic process(GO:0000038);long-chain fatty acid metabolic process(GO:0001676);organic acid metabolic process(GO:0006082);lipid metabolic process(GO:0006629);fatty acid metabolic process(GO:0006631);fatty acid biosynthetic process(GO:0006633);biological_process(GO:0008150);metabolic process(GO:0008152);lipid biosynthetic process(GO:0008610);biosynthetic process(GO:00…	molecular_function(GO:0003674);catalytic activity(GO:0003824);fatty acid synthase activity(GO:0004312);fatty acid elongase activity(GO:0009922);transferase activity(GO:0016740);transferase activity, transferring acyl groups(GO:0016746);transferase activity, transferring acyl groups other than amino-acyl groups(GO:0016747)	cellular_component(GO:0005575);intracellular(GO:0005622);cell(GO:0005623);cytoplasm(GO:0005737);endoplasmic reticulum(GO:0005783);endoplasmic reticulum membrane(GO:0005789);endomembrane system(GO:0012505);membrane(GO:0016020);integral component of membrane(GO:0016021);integral component of endoplasmic reticulum membrane(GO:0030176);intrinsic component of membrane(GO:0031224);intrinsic component o…	Fatty acid elongation(map00062);Biosynthesis of secondary metabolites(map01110)	elongation of very long chain fatty acids protein 4(ko:K10249,EC:2.3.1.199)	I	Lipid transport and metabolism	KOG3071@1|root,KOG3071@2759|Eukaryota,38BJ3@33154|Opisthokonta,3BE6P@33208|Metazoa,3CT2T@33213|Bilateria,41VJJ@6656|Arthropoda,3SIKR@50557|Insecta,46HA2@7399|Hymenoptera	ELO(PF01151.21) GNS1/SUR4 family
Ecar14864-RA	XP_040580738.1	glutathione S-transferase 1-like [Lepeophtheirus salmonis]	A0A8B0MEZ9	Cytochrome c oxidase subunit 1 OS=Eurytemora affinis OX=88015 PE=2 SV=1	XP_023347614.1	glutathione S-transferase 1-like [Eurytemora affinis]	peptide metabolic process(GO:0006518);cellular modified amino acid metabolic process(GO:0006575);glutathione metabolic process(GO:0006749);sulfur compound metabolic process(GO:0006790);nitrogen compound metabolic process(GO:0006807);biological_process(GO:0008150);metabolic process(GO:0008152);cellular process(GO:0009987);cellular nitrogen compound metabolic process(GO:0034641);cellular amide meta…	molecular_function(GO:0003674);catalytic activity(GO:0003824);glutathione transferase activity(GO:0004364);transferase activity(GO:0016740);transferase activity, transferring alkyl or aryl (other than methyl) groups(GO:0016765);lyase activity(GO:0016829);carbon-halide lyase activity(GO:0016848);DDT-dehydrochlorinase activity(GO:0018833)	NA	Glutathione metabolism(map00480);Metabolism of xenobiotics by cytochrome P450(map00980);Drug metabolism - cytochrome P450(map00982);Drug metabolism - other enzymes(map00983);Platinum drug resistance(map01524);Pathways in cancer(map05200);Chemical carcinogenesis(map05204);Hepatocellular carcinoma(map05225);Fluid shear stress and atherosclerosis(map05418)	glutathione S-transferase(ko:K00799,EC:2.5.1.18)	O	Posttranslational modification, protein turnover, chaperones	COG0625@1|root,KOG0867@2759|Eukaryota,3A046@33154|Opisthokonta,3BQ1T@33208|Metazoa,3D6RP@33213|Bilateria,41Z29@6656|Arthropoda	GST_N(PF02798.23) Glutathione S-transferase, N-terminal domain;GST_N_3(PF13417.9) Glutathione S-transferase, N-terminal domain;GST_N_2(PF13409.9) Glutathione S-transferase, N-terminal domain
Ecar14872-RA	XP_023346627.1	actin-binding LIM protein 3-like [Eurytemora affinis]	A0A2J7PJE1	Actin-binding lim zn-finger protein limatin involved in axon guidance OS=Cryptotermes secundus OX=105785 PE=4 SV=1	XP_023346627.1	actin-binding LIM protein 3-like [Eurytemora affinis]	cell morphogenesis(GO:0000902);cell morphogenesis involved in differentiation(GO:0000904);regulation of transcription, DNA-templated(GO:0006355);regulation of transcription by RNA polymerase II(GO:0006357);movement of cell or subcellular component(GO:0006928);chemotaxis(GO:0006935);organelle organization(GO:0006996);multicellular organism development(GO:0007275);nervous system development(GO:0007…	molecular_function(GO:0003674);actin binding(GO:0003779);binding(GO:0005488);protein binding(GO:0005515);cytoskeletal protein binding(GO:0008092);protein-containing complex binding(GO:0044877);actin filament binding(GO:0051015)	stress fiber(GO:0001725);cellular_component(GO:0005575);intracellular(GO:0005622);cell(GO:0005623);cytoplasm(GO:0005737);cytoskeleton(GO:0005856);plasma membrane(GO:0005886);basal plasma membrane(GO:0009925);postsynaptic density(GO:0014069);actin cytoskeleton(GO:0015629);membrane(GO:0016020);basolateral plasma membrane(GO:0016323);myofibril(GO:0030016);lamellipodium(GO:0030027);cell leading edge(…	Axon guidance(map04360)	NA	TZ	Signal transduction mechanisms ;Cytoskeleton	KOG1044@1|root,KOG1044@2759|Eukaryota,38END@33154|Opisthokonta,3BDZB@33208|Metazoa,3CVC4@33213|Bilateria,41XKU@6656|Arthropoda,3SJJ6@50557|Insecta	LIM(PF00412.25) LIM domain;VHP(PF02209.22) Villin headpiece domain
Ecar14519-RA	XP_023345745.1	katanin p60 ATPase-containing subunit A-like 1 [Eurytemora affinis]	A0A553ND77	Katanin p60 ATPase-containing subunit A1 OS=Tigriopus californicus OX=6832 GN=KATNA1 {ECO:0000256|HAMAP-Rule:MF_03023} PE=3 SV=1	XP_023345745.1	katanin p60 ATPase-containing subunit A-like 1 [Eurytemora affinis]	reproduction(GO:0000003);mitotic sister chromatid segregation(GO:0000070);meiotic spindle organization(GO:0000212);microtubule cytoskeleton organization(GO:0000226);mitotic cell cycle(GO:0000278);nuclear division(GO:0000280);sister chromatid segregation(GO:0000819);cell morphogenesis(GO:0000902);cell morphogenesis involved in differentiation(GO:0000904);microtubule bundle formation(GO:0001578);ne…	molecular_function(GO:0003674);catalytic activity(GO:0003824);binding(GO:0005488);protein binding(GO:0005515);microtubule binding(GO:0008017);cytoskeletal protein binding(GO:0008092);microtubule-severing ATPase activity(GO:0008568);tubulin binding(GO:0015631);pyrophosphatase activity(GO:0016462);hydrolase activity(GO:0016787);hydrolase activity, acting on acid anhydrides(GO:0016817);hydrolase act…	spindle pole(GO:0000922);cellular_component(GO:0005575);intracellular(GO:0005622);cell(GO:0005623);nucleus(GO:0005634);chromosome(GO:0005694);cytoplasm(GO:0005737);lipid droplet(GO:0005811);centrosome(GO:0005813);microtubule organizing center(GO:0005815);spindle(GO:0005819);cytoskeleton(GO:0005856);microtubule(GO:0005874);microtubule associated complex(GO:0005875);cytoplasmic microtubule(GO:00058…	NA	katanin p60 ATPase-containing subunit A1(ko:K07767,EC:5.6.1.1)	O	Posttranslational modification, protein turnover, chaperones	COG0554@1|root,KOG0738@2759|Eukaryota,38EF3@33154|Opisthokonta,3BA82@33208|Metazoa,3CSKU@33213|Bilateria,41VBN@6656|Arthropoda	AAA_lid_3(PF17862.4) AAA+ lid domain;AAA(PF00004.32) ATPase family associated with various cellular activities (AAA);Vps4_C(PF09336.13) Vps4 C terminal oligomerisation domain
Ecar15038-RA	XP_023345004.1	chorion peroxidase-like, partial [Eurytemora affinis]	A0A0K2V5V7	Chorion peroxidase OS=Lepeophtheirus salmonis OX=72036 PE=4 SV=1	XP_023345004.1	chorion peroxidase-like, partial [Eurytemora affinis]	NA	NA	NA	NA	NA	S	Function unknown	KOG2408@1|root,KOG2408@2759|Eukaryota,38C9T@33154|Opisthokonta,3BIBC@33208|Metazoa,3E41P@33213|Bilateria,42A6Q@6656|Arthropoda	PAN_1(PF00024.29) PAN domain;An_peroxidase(PF03098.18) Animal haem peroxidase
Ecar15522-RA	XP_015760671.1	PREDICTED: LOW QUALITY PROTEIN: cytoplasmic aconitate hydratase-like [Acropora digitifera]	A0A836K7P8	Cytoplasmic aconitate hydratase OS=Acromyrmex charruanus OX=2715315 GN=Aco1 {ECO:0000313|EMBL:KAG5345457.1} PE=3 SV=1	XP_023333398.1	cytoplasmic aconitate hydratase-like [Eurytemora affinis]	response to acid chemical(GO:0001101);response to hypoxia(GO:0001666);gastrulation with mouth forming first(GO:0001703);liver development(GO:0001889);myeloid cell homeostasis(GO:0002262);immune system process(GO:0002376);immune system development(GO:0002520);leukocyte differentiation(GO:0002521);myeloid leukocyte differentiation(GO:0002573);system process(GO:0003008);muscle system process(GO:0003…	regulatory region nucleic acid binding(GO:0001067);regulatory region RNA binding(GO:0001069);molecular_function(GO:0003674);nucleic acid binding(GO:0003676);RNA binding(GO:0003723);mRNA binding(GO:0003729);catalytic activity(GO:0003824);aconitate hydratase activity(GO:0003994);binding(GO:0005488);iron ion binding(GO:0005506);ferrous iron binding(GO:0008198);lyase activity(GO:0016829);carbon-oxyge…	cellular_component(GO:0005575);intracellular(GO:0005622);cell(GO:0005623);cytoplasm(GO:0005737);mitochondrion(GO:0005739);endoplasmic reticulum(GO:0005783);Golgi apparatus(GO:0005794);cytosol(GO:0005829);endomembrane system(GO:0012505);axon(GO:0030424);somatodendritic compartment(GO:0036477);cell projection(GO:0042995);neuron projection(GO:0043005);neuronal cell body(GO:0043025);organelle(GO:0043…	Citrate cycle (TCA cycle)(map00020);Glyoxylate and dicarboxylate metabolism(map00630);Carbon fixation pathways in prokaryotes(map00720);Metabolic pathways (map01100);Biosynthesis of secondary metabolites(map01110);Microbial metabolism in diverse environments(map01120);Biosynthesis of antibiotics(map01130);Carbon metabolism(map01200);2-Oxocarboxylic acid metabolism(map01210);Biosynthesis of amino …	aconitate hydratase(ko:K01681,EC:4.2.1.3)	C	Energy production and conversion	COG1048@1|root,KOG0452@2759|Eukaryota,38H94@33154|Opisthokonta,3BHF5@33208|Metazoa,3CS3T@33213|Bilateria,41WVH@6656|Arthropoda	Aconitase(PF00330.23) Aconitase family (aconitate hydratase)
Ecar14985-RA	XP_023349349.1	innexin shaking-B-like [Eurytemora affinis]	A0A553NFB7	Innexin OS=Tigriopus californicus OX=6832 GN=inx {ECO:0000256|RuleBase:RU010713} PE=3 SV=1	XP_023349349.1	innexin shaking-B-like [Eurytemora affinis]	regulation of membrane depolarization(GO:0003254);transport(GO:0006810);cell-cell junction assembly(GO:0007043);cell communication(GO:0007154);signal transduction(GO:0007165);phototransduction(GO:0007602);behavior(GO:0007610);locomotory behavior(GO:0007626);jump response(GO:0007630);biological_process(GO:0008150);adult locomotory behavior(GO:0008344);response to radiation(GO:0009314);response to …	molecular_function(GO:0003674);transporter activity(GO:0005215);gap junction channel activity(GO:0005243);photoreceptor activity(GO:0009881);channel activity(GO:0015267);passive transmembrane transporter activity(GO:0022803);wide pore channel activity(GO:0022829);transmembrane transporter activity(GO:0022857);signaling receptor activity(GO:0038023);molecular transducer activity(GO:0060089)	cellular_component(GO:0005575);cell(GO:0005623);plasma membrane(GO:0005886);cell-cell junction(GO:0005911);gap junction(GO:0005921);membrane(GO:0016020);cell junction(GO:0030054);cell part(GO:0044464);cell periphery(GO:0071944)	NA	innexin(ko:K22037)	P	Inorganic ion transport and metabolism	2BWHM@1|root,2QWRS@2759|Eukaryota,38TKN@33154|Opisthokonta,3BD61@33208|Metazoa,3D59K@33213|Bilateria,41Y1P@6656|Arthropoda	-
Ecar14947-RA	XP_023334910.1	post-GPI attachment to proteins factor 2-like [Eurytemora affinis]	A0A0N0U4N2	Homeobox domain-containing protein OS=Melipona quadrifasciata OX=166423 PE=3 SV=1	XP_023334910.1	post-GPI attachment to proteins factor 2-like [Eurytemora affinis]	-	-	-	-	-	-	-	-	-
Ecar15423-RA	XP_023330153.1	F-box-like/WD repeat-containing protein TBL1XR1-A [Eurytemora affinis]	A0A0P4WHA8	LisH domain-containing protein OS=Scylla olivacea OX=85551 PE=3 SV=1	XP_023330153.1	F-box-like/WD repeat-containing protein TBL1XR1-A [Eurytemora affinis]	negative regulation of transcription by RNA polymerase II(GO:0000122);regulation of protein phosphorylation(GO:0001932);negative regulation of protein phosphorylation(GO:0001933);morphogenesis of an epithelium(GO:0002009);response to dietary excess(GO:0002021);instar larval or pupal development(GO:0002165);system process(GO:0003008);regulation of transcription, DNA-templated(GO:0006355);regulatio…	regulatory region nucleic acid binding(GO:0001067);molecular_function(GO:0003674);nucleic acid binding(GO:0003676);DNA binding(GO:0003677);chromatin binding(GO:0003682);transcription coregulator activity(GO:0003712);transcription corepressor activity(GO:0003714);binding(GO:0005488);protein binding(GO:0005515);beta-catenin binding(GO:0008013);protein C-terminus binding(GO:0008022);transcription fa…	cellular_component(GO:0005575);intracellular(GO:0005622);cell(GO:0005623);nucleus(GO:0005634);transcription factor complex(GO:0005667);chromosome(GO:0005694);polytene chromosome(GO:0005700);spindle(GO:0005819);cytoskeleton(GO:0005856);microtubule(GO:0005874);spindle microtubule(GO:0005876);microtubule cytoskeleton(GO:0015630);transcriptional repressor complex(GO:0017053);protein-containing comple…	MAPK signaling pathway - fly(map04013);Wnt signaling pathway(map04310)	transducin (beta)-like 1(ko:K04508)	B	Chromatin structure and dynamics	COG2319@1|root,KOG0273@2759|Eukaryota,38CDT@33154|Opisthokonta,3B9FQ@33208|Metazoa,3CV7Z@33213|Bilateria,41UCJ@6656|Arthropoda	WD40(PF00400.35) WD domain, G-beta repeat;eIF2A(PF08662.14) Eukaryotic translation initiation factor eIF2A;LisH(PF08513.14) LisH;SMN(PF06003.15) Survival motor neuron protein (SMN);ANAPC4_WD40(PF12894.10) Anaphase-promoting complex subunit 4 WD40 domain
Ecar14960-RA	XP_023349401.1	myotubularin-related protein 6-like [Eurytemora affinis]	A0A7T8QV00	Myotubularin phosphatase domain-containing protein OS=Caligus rogercresseyi OX=217165 PE=3 SV=1	XP_023349401.1	myotubularin-related protein 6-like [Eurytemora affinis]	-	-	-	-	-	-	-	-	-
