# Supplementary material for: The Genome Architecture of the Copepod Eurytemora carolleeae — the Highly Invasive Atlantic Clade of the Eurytemora affinis Species Complex
Source: Genomics Proteomics Bioinformatics. 2024 Sep 27;22(5):qzae066. doi: 10.1093/gpbjnl/qzae066 (PMC11706791; doi:10.1093/gpbjnl/qzae066)
Supplement: qzae066_Supplementary_Data [file qzae066_supplementary_data.zip › Table S17-done.xlsx]

## Sheet: Sheet1
Table S17 Comparison of genome assemblies for Eurytemora carolleeae using different datasets and methods
Note: CLR, Continuous long reads sequencing; CCS, Circular consensus sequencing; BUSCO, Benchmarking Universal Single-Copy Orthologs; S, Single-copy; D, Duplicated; F, Fragmented; M, Missing.
Assembly No.	Assembly method	Genome size	Contig	N50	L50	N90	L90	Longest	Shortest	Median	Mean	GC	BUSCO	S	D	F	M	Total
Assembly #1	NextDenovo (CLR)	550.47 Mb	406	4.164 Mb	44	0.715 Mb	165	14.759 Mb	25.661 kb	423.626 kb	1.356 Mb	0.3329	0.914	0.878	0.036	0.03	0.056	1013
	NextDenovo (CLR) + NextPolish (CLR)	550.02 Mb	406	4.158 Mb	44	0.715 Mb	165	14.761 Mb	25.666 kb	423.479 kb	1.355 Mb	0.3334	0.92	0.882	0.038	0.029	0.051	1013
	NextDenovo (CLR) + NextPolish (CLR + Illumina)	550.42 Mb	406	4.162 Mb	44	0.715 Mb	165	14.774 Mb	25.672 kb	423.875 kb	1.356 Mb	0.3254	0.932	0.893	0.039	0.026	0.042	1013
	NextDenovo (CLR) + NextPolish (CLR + Illumina) + Purge_Dups	535.96 Mb	325	4.172 Mb	43	0.837 Mb	149	14.774 Mb	12.560 kb	701.779 kb	1.649 Mb	0.3255	0.931	0.902	0.029	0.027	0.042	1013
	NextDenovo (CLR) + NextPolish (CLR + Illumina) + Purge_Dups + Jucier + 3D-DNA	536.50 Mb	1213	140.55 Mb	1	94.16 Mb	3	147.75 Mb	1 kb	13.905 kb	442.294 kb	0.3252	0.924	0.894	0.03	0.033	0.043	1013
	NextDenovo (CLR) + NextPolish (CLR + Illumina) + Purge_Dups + Jucier + 3D-DNA + Filtering	529.29 Mb	1203	140.55 Mb	1	94.16 Mb	3	147.75 Mb	1 kb	13.641 kb	439.972 kb	0.3296	0.923	0.895	0.028	0.033	0.044	1013
Assembly #2	NextDenovo (Corrected CLR + CCS)	556.78 Mb	494	4.011 Mb	39	0.641 Mb	164	24.745 Mb	21.974 kb	213.590 kb	1.127 Mb	0.3316	0.933	0.887	0.046	0.026	0.041	1013
	NextDenovo (Corrected CLR + CCS) + NextPolish (CCS)	556.11 Mb	494	4.012 Mb	39	0.642 Mb	164	24.749 Mb	21.991 kb	214.452 kb	1.126 Mb	0.3084	0.933	0.888	0.045	0.025	0.042	1013
	NextDenovo (Corrected CLR + CCS) + NextPolish (Corrected CLR + CCS)	557.43 Mb	494	4.012 Mb	39	0.642 Mb	164	24.749 Mb	22.155 kb	214.278 kb	1.128 Mb	0.3323	0.929	0.884	0.045	0.028	0.043	1013
	NextDenovo (Corrected CLR + CCS) + NextPolish (Corrected CLR + CCS + Illumina)	557.30 Mb	494	4.012 Mb	39	0.642 Mb	164	24.747 Mb	22.114 kb	214.134 kb	1.128 Mb	0.3246	0.935	0.889	0.046	0.026	0.039	1013
	NextDenovo (Corrected CLR + CCS) + NextPolish (Corrected CLR + CCS + Illumina) + Purge_Dups	533.16 Mb	342	4.135 Mb	37	0.995 Mb	138	24.747 Mb	10.920 kb	540.957 kb	1.559 Mb	0.3248	0.935	0.902	0.033	0.025	0.04	1013
