# Supplementary material for: The Genome Architecture of the Copepod Eurytemora carolleeae — the Highly Invasive Atlantic Clade of the Eurytemora affinis Species Complex
Source: Genomics Proteomics Bioinformatics. 2024 Sep 27;22(5):qzae066. doi: 10.1093/gpbjnl/qzae066 (PMC11706791; doi:10.1093/gpbjnl/qzae066)
Supplement: qzae066_Supplementary_Data [file qzae066_supplementary_data.zip › Table S15-done.xlsx]

## Sheet: Sheet1
Table S15 GO enrichment of genes with the 5% highest CpGo/e values in the Eurytemora carolleeae genome
Table S15A GO enrichment
Class	GO_name	GO_ID	GO_level	P value	EnrichmentScore	HitsGenesCountsInSelectedSet	HitsGenesCountsInBackground	AllGenesCountsInSelectedSet	AllGenesCountsInBackground	GenesOfSelectedSetInGOterm
Molecular Function	nucleic acid binding	GO:0003676	4	1.91e-07	1.68048	85	1040	278	5716	Ecar08785-RA,Ecar17857-RA,Ecar15355-RA,Ecar08177-RA,Ecar16464-RA,Ecar18703-RA,Ecar18621-RA,Ecar12581-RA,Ecar08816-RA,Ecar03644-RA,Ecar13268-RA,Ecar17745-RA,Ecar05956-RA,Ecar18268-RA,Ecar13749-RA,Ecar18314-RA,Ecar08808-RA,Ecar03447-RA,Ecar11688-RA,Ecar12808-RA,Ecar13246-RA,Ecar10199-RA,Ecar19932-RA,Ecar13603-RA,Ecar18558-RA,Ecar15499-RA,Ecar10934-RA,Ecar09796-RA,Ecar16090-RA,Ecar19061-RA,Ecar14057…
Molecular Function	heterocyclic compound binding	GO:1901363	3	2.06e-06	1.48686	105	1452	278	5716	Ecar08785-RA,Ecar17857-RA,Ecar15355-RA,Ecar08177-RA,Ecar16464-RA,Ecar06086-RA,Ecar18703-RA,Ecar18621-RA,Ecar12581-RA,Ecar08816-RA,Ecar03644-RA,Ecar13268-RA,Ecar17745-RA,Ecar05956-RA,Ecar18268-RA,Ecar13749-RA,Ecar18314-RA,Ecar08808-RA,Ecar03447-RA,Ecar11688-RA,Ecar12808-RA,Ecar13246-RA,Ecar10199-RA,Ecar19932-RA,Ecar11800-RA,Ecar13603-RA,Ecar09405-RA,Ecar18558-RA,Ecar15499-RA,Ecar10934-RA,Ecar09796…
Molecular Function	organic cyclic compound binding	GO:0097159	3	5.86e-06	1.45578	105	1483	278	5716	Ecar08785-RA,Ecar17857-RA,Ecar15355-RA,Ecar08177-RA,Ecar16464-RA,Ecar06086-RA,Ecar18703-RA,Ecar18621-RA,Ecar12581-RA,Ecar08816-RA,Ecar03644-RA,Ecar13268-RA,Ecar17745-RA,Ecar05956-RA,Ecar18268-RA,Ecar13749-RA,Ecar18314-RA,Ecar08808-RA,Ecar03447-RA,Ecar11688-RA,Ecar12808-RA,Ecar13246-RA,Ecar10199-RA,Ecar19932-RA,Ecar11800-RA,Ecar13603-RA,Ecar09405-RA,Ecar18558-RA,Ecar15499-RA,Ecar10934-RA,Ecar09796…
Molecular Function	RNA binding	GO:0003723	5	1.22e-05	2.01087	40	409	278	5716	Ecar18703-RA,Ecar18621-RA,Ecar12581-RA,Ecar08816-RA,Ecar03644-RA,Ecar05956-RA,Ecar08808-RA,Ecar11688-RA,Ecar12808-RA,Ecar13603-RA,Ecar10934-RA,Ecar09796-RA,Ecar16090-RA,Ecar19061-RA,Ecar17428-RA,Ecar11674-RA,Ecar15822-RA,Ecar11114-RA,Ecar01931-RA,Ecar14495-RA,Ecar16485-RA,Ecar06409-RA,Ecar12122-RA,Ecar14026-RA,Ecar15769-RA,Ecar09258-RA,Ecar11446-RA,Ecar03563-RA,Ecar08572-RA,Ecar05959-RA,Ecar06232…
Molecular Function	mRNA binding	GO:0003729	6	0.000118	2.50746	20	164	278	5716	Ecar18703-RA,Ecar18621-RA,Ecar12581-RA,Ecar08808-RA,Ecar11688-RA,Ecar12808-RA,Ecar10934-RA,Ecar19061-RA,Ecar17428-RA,Ecar11674-RA,Ecar11114-RA,Ecar16485-RA,Ecar06409-RA,Ecar14026-RA,Ecar15769-RA,Ecar06232-RA,Ecar04522-RA,Ecar18356-RA,Ecar18705-RA,Ecar17101-RA,
Molecular Function	GTPase activity	GO:0003924	8	0.000324	3.00331	13	89	278	5716	Ecar11800-RA,Ecar10934-RA,Ecar14355-RA,Ecar09383-RA,Ecar06768-RA,Ecar20000-RA,Ecar16134-RA,Ecar19215-RA,Ecar16053-RA,Ecar09562-RA,Ecar17953-RA,Ecar02605-RA,Ecar13101-RA,
Molecular Function	protein lysine deacetylase activity	GO:0033558	5	0.000366	7.34327	5	14	278	5716	Ecar19932-RA,Ecar04971-RA,Ecar11480-RA,Ecar11310-RA,Ecar05079-RA,
Molecular Function	pre-mRNA binding	GO:0036002	6	0.000856	4.36146	7	33	278	5716	Ecar08816-RA,Ecar12808-RA,Ecar15822-RA,Ecar16485-RA,Ecar06232-RA,Ecar16344-RA,Ecar18705-RA,
Molecular Function	binding	GO:0005488	2	0.000871	1.09653	237	4444	278	5716	Ecar08785-RA,Ecar17857-RA,Ecar15355-RA,Ecar09080-RA,Ecar17811-RA,Ecar18794-RA,Ecar09502-RA,Ecar16211-RA,Ecar08177-RA,Ecar16464-RA,Ecar12628-RA,Ecar16085-RA,Ecar14406-RA,Ecar16716-RA,Ecar19742-RA,Ecar16382-RA,Ecar06086-RA,Ecar18825-RA,Ecar02379-RA,Ecar18703-RA,Ecar00412-RA,Ecar18760-RA,Ecar16908-RA,Ecar06547-RA,Ecar10961-RA,Ecar18621-RA,Ecar12581-RA,Ecar11327-RA,Ecar08816-RA,Ecar03644-RA,Ecar13268…
Molecular Function	DNA binding	GO:0003677	5	0.001691	1.48911	52	718	278	5716	Ecar08785-RA,Ecar17857-RA,Ecar15355-RA,Ecar08177-RA,Ecar16464-RA,Ecar03644-RA,Ecar13268-RA,Ecar17745-RA,Ecar18268-RA,Ecar13749-RA,Ecar18314-RA,Ecar03447-RA,Ecar13246-RA,Ecar10199-RA,Ecar19932-RA,Ecar13603-RA,Ecar18558-RA,Ecar15499-RA,Ecar10934-RA,Ecar14057-RA,Ecar17428-RA,Ecar16733-RA,Ecar11674-RA,Ecar10692-RA,Ecar01931-RA,Ecar09032-RA,Ecar13036-RA,Ecar17091-RA,Ecar02952-RA,Ecar03589-RA,Ecar14452…
Molecular Function	GDP binding	GO:0019003	9	0.00174561	3.88995	7	37	278	5716	Ecar14355-RA,Ecar06768-RA,Ecar02233-RA,Ecar16053-RA,Ecar09562-RA,Ecar17953-RA,Ecar14720-RA,
Molecular Function	chromatin binding	GO:0003682	3	0.00330115	1.67618	30	368	278	5716	Ecar08785-RA,Ecar08177-RA,Ecar16464-RA,Ecar18314-RA,Ecar18978-RA,Ecar17466-RA,Ecar05516-RA,Ecar13246-RA,Ecar19932-RA,Ecar16733-RA,Ecar11674-RA,Ecar01931-RA,Ecar09032-RA,Ecar17091-RA,Ecar03589-RA,Ecar02984-RA,Ecar13883-RA,Ecar10217-RA,Ecar20034-RA,Ecar04971-RA,Ecar02784-RA,Ecar17570-RA,Ecar11480-RA,Ecar07696-RA,Ecar06642-RA,Ecar00234-RA,Ecar18125-RA,Ecar05079-RA,Ecar16170-RA,Ecar09682-RA,
Molecular Function	deacetylase activity	GO:0019213	4	0.00520232	4.28357	5	24	278	5716	Ecar19932-RA,Ecar04971-RA,Ecar11480-RA,Ecar11310-RA,Ecar05079-RA,
Molecular Function	protein binding	GO:0005515	3	0.00592175	1.11066	199	3684	278	5716	Ecar08785-RA,Ecar15355-RA,Ecar09080-RA,Ecar17811-RA,Ecar18794-RA,Ecar09502-RA,Ecar16211-RA,Ecar08177-RA,Ecar16085-RA,Ecar14406-RA,Ecar16716-RA,Ecar19742-RA,Ecar16382-RA,Ecar18825-RA,Ecar02379-RA,Ecar18703-RA,Ecar16908-RA,Ecar06547-RA,Ecar10961-RA,Ecar18621-RA,Ecar12581-RA,Ecar11327-RA,Ecar08816-RA,Ecar13268-RA,Ecar08977-RA,Ecar17745-RA,Ecar05956-RA,Ecar20245-RA,Ecar13727-RA,Ecar08571-RA,Ecar12818…
Molecular Function	purine ribonucleoside binding	GO:0032550	6	0.00654091	2.35597	11	96	278	5716	Ecar11800-RA,Ecar14355-RA,Ecar06768-RA,Ecar16134-RA,Ecar19215-RA,Ecar02233-RA,Ecar16053-RA,Ecar09562-RA,Ecar17953-RA,Ecar14720-RA,Ecar13101-RA,
Molecular Function	ribonucleoside binding	GO:0032549	5	0.00706805	2.33168	11	97	278	5716	Ecar11800-RA,Ecar14355-RA,Ecar06768-RA,Ecar16134-RA,Ecar19215-RA,Ecar02233-RA,Ecar16053-RA,Ecar09562-RA,Ecar17953-RA,Ecar14720-RA,Ecar13101-RA,
Molecular Function	purine nucleoside binding	GO:0001883	5	0.00706805	2.33168	11	97	278	5716	Ecar11800-RA,Ecar14355-RA,Ecar06768-RA,Ecar16134-RA,Ecar19215-RA,Ecar02233-RA,Ecar16053-RA,Ecar09562-RA,Ecar17953-RA,Ecar14720-RA,Ecar13101-RA,
Molecular Function	GTP binding	GO:0005525	9	0.00844155	2.39083	10	86	278	5716	Ecar11800-RA,Ecar14355-RA,Ecar06768-RA,Ecar16134-RA,Ecar19215-RA,Ecar16053-RA,Ecar09562-RA,Ecar17953-RA,Ecar14720-RA,Ecar13101-RA,
Molecular Function	histone binding	GO:0042393	4	0.00962823	2.14551	12	115	278	5716	Ecar18314-RA,Ecar11644-RA,Ecar05516-RA,Ecar14057-RA,Ecar16733-RA,Ecar17091-RA,Ecar10217-RA,Ecar20034-RA,Ecar02731-RA,Ecar18125-RA,Ecar04627-RA,Ecar03662-RA,
Molecular Function	nucleoside binding	GO:0001882	4	0.0102203	2.21738	11	102	278	5716	Ecar11800-RA,Ecar14355-RA,Ecar06768-RA,Ecar16134-RA,Ecar19215-RA,Ecar02233-RA,Ecar16053-RA,Ecar09562-RA,Ecar17953-RA,Ecar14720-RA,Ecar13101-RA,
Molecular Function	guanyl ribonucleotide binding	GO:0032561	8	0.0109635	2.19585	11	103	278	5716	Ecar11800-RA,Ecar14355-RA,Ecar06768-RA,Ecar16134-RA,Ecar19215-RA,Ecar02233-RA,Ecar16053-RA,Ecar09562-RA,Ecar17953-RA,Ecar14720-RA,Ecar13101-RA,
Molecular Function	guanyl nucleotide binding	GO:0019001	7	0.0125735	2.15403	11	105	278	5716	Ecar11800-RA,Ecar14355-RA,Ecar06768-RA,Ecar16134-RA,Ecar19215-RA,Ecar02233-RA,Ecar16053-RA,Ecar09562-RA,Ecar17953-RA,Ecar14720-RA,Ecar13101-RA,
Molecular Function	protein tyrosine kinase activity	GO:0004713	7	0.0179349	2.57014	7	56	278	5716	Ecar18794-RA,Ecar10668-RA,Ecar03182-RA,Ecar12381-RA,Ecar06642-RA,Ecar03787-RA,Ecar03534-RA,
Molecular Function	protein kinase C binding	GO:0005080	7	0.0196251	2.52505	7	57	278	5716	Ecar16085-RA,Ecar12808-RA,Ecar16485-RA,Ecar20034-RA,Ecar09258-RA,Ecar06232-RA,Ecar18705-RA,
Molecular Function	translation regulator activity	GO:0045182	2	0.0233338	2.43946	7	59	278	5716	Ecar18621-RA,Ecar09796-RA,Ecar11674-RA,Ecar08572-RA,Ecar12955-RA,Ecar18356-RA,Ecar04919-RA,
Molecular Function	enzyme binding	GO:0019899	4	0.0243385	1.22038	79	1331	278	5716	Ecar08785-RA,Ecar09080-RA,Ecar16085-RA,Ecar16716-RA,Ecar16382-RA,Ecar02379-RA,Ecar16908-RA,Ecar05956-RA,Ecar13727-RA,Ecar08571-RA,Ecar12818-RA,Ecar08491-RA,Ecar06039-RA,Ecar10668-RA,Ecar00727-RA,Ecar18978-RA,Ecar11644-RA,Ecar17466-RA,Ecar13968-RA,Ecar12808-RA,Ecar13246-RA,Ecar10887-RA,Ecar14059-RA,Ecar19932-RA,Ecar05123-RA,Ecar11800-RA,Ecar09440-RA,Ecar11021-RA,Ecar03182-RA,Ecar14355-RA,Ecar16090…
Molecular Function	transcription regulator activity	GO:0140110	2	0.0279071	1.37074	37	555	278	5716	Ecar17857-RA,Ecar15355-RA,Ecar08177-RA,Ecar00412-RA,Ecar13268-RA,Ecar17745-RA,Ecar20245-RA,Ecar18314-RA,Ecar03447-RA,Ecar14747-RA,Ecar19932-RA,Ecar18558-RA,Ecar15499-RA,Ecar14057-RA,Ecar11674-RA,Ecar10692-RA,Ecar01931-RA,Ecar09032-RA,Ecar09019-RA,Ecar03766-RA,Ecar02952-RA,Ecar03589-RA,Ecar09562-RA,Ecar20034-RA,Ecar02784-RA,Ecar05959-RA,Ecar11480-RA,Ecar15498-RA,Ecar01585-RA,Ecar03423-RA,Ecar07696…
Molecular Function	double-stranded DNA binding	GO:0003690	6	0.0289255	1.38982	34	503	278	5716	Ecar08785-RA,Ecar17857-RA,Ecar15355-RA,Ecar16464-RA,Ecar17745-RA,Ecar18268-RA,Ecar18314-RA,Ecar03447-RA,Ecar13246-RA,Ecar15499-RA,Ecar14057-RA,Ecar11674-RA,Ecar01931-RA,Ecar09032-RA,Ecar02952-RA,Ecar03589-RA,Ecar14452-RA,Ecar11827-RA,Ecar13883-RA,Ecar02784-RA,Ecar05959-RA,Ecar11480-RA,Ecar15498-RA,Ecar03423-RA,Ecar07696-RA,Ecar12425-RA,Ecar06642-RA,Ecar03930-RA,Ecar18125-RA,Ecar05079-RA,Ecar16170…
Molecular Function	obsolete protein N-terminus binding	GO:0047485	0	0.0309423	1.88477	11	120	278	5716	Ecar11644-RA,Ecar18085-RA,Ecar13883-RA,Ecar10217-RA,Ecar11480-RA,Ecar14172-RA,Ecar07696-RA,Ecar07731-RA,Ecar08089-RA,Ecar09500-RA,Ecar18553-RA,
Molecular Function	transcription cis-regulatory region binding	GO:0000976	8	0.0321285	1.40396	31	454	278	5716	Ecar08785-RA,Ecar17857-RA,Ecar15355-RA,Ecar16464-RA,Ecar17745-RA,Ecar18268-RA,Ecar18314-RA,Ecar03447-RA,Ecar13246-RA,Ecar15499-RA,Ecar14057-RA,Ecar11674-RA,Ecar01931-RA,Ecar09032-RA,Ecar02952-RA,Ecar03589-RA,Ecar14452-RA,Ecar13883-RA,Ecar02784-RA,Ecar11480-RA,Ecar15498-RA,Ecar03423-RA,Ecar07696-RA,Ecar12425-RA,Ecar06642-RA,Ecar03930-RA,Ecar18125-RA,Ecar05079-RA,Ecar06485-RA,Ecar15179-RA,Ecar09682…
Molecular Function	phosphoprotein binding	GO:0051219	4	0.0321449	2.28457	7	63	278	5716	Ecar15500-RA,Ecar17091-RA,Ecar09399-RA,Ecar09258-RA,Ecar11236-RA,Ecar01585-RA,Ecar07043-RA,
Molecular Function	transcription regulatory region nucleic acid binding	GO:0001067	5	0.0347432	1.39474	31	457	278	5716	Ecar08785-RA,Ecar17857-RA,Ecar15355-RA,Ecar16464-RA,Ecar17745-RA,Ecar18268-RA,Ecar18314-RA,Ecar03447-RA,Ecar13246-RA,Ecar15499-RA,Ecar14057-RA,Ecar11674-RA,Ecar01931-RA,Ecar09032-RA,Ecar02952-RA,Ecar03589-RA,Ecar14452-RA,Ecar13883-RA,Ecar02784-RA,Ecar11480-RA,Ecar15498-RA,Ecar03423-RA,Ecar07696-RA,Ecar12425-RA,Ecar06642-RA,Ecar03930-RA,Ecar18125-RA,Ecar05079-RA,Ecar06485-RA,Ecar15179-RA,Ecar09682…
Molecular Function	sequence-specific DNA binding	GO:0043565	6	0.037126	1.35525	35	531	278	5716	Ecar08785-RA,Ecar17857-RA,Ecar15355-RA,Ecar16464-RA,Ecar17745-RA,Ecar18268-RA,Ecar13749-RA,Ecar18314-RA,Ecar03447-RA,Ecar13246-RA,Ecar18558-RA,Ecar15499-RA,Ecar14057-RA,Ecar17428-RA,Ecar11674-RA,Ecar10692-RA,Ecar01931-RA,Ecar09032-RA,Ecar02952-RA,Ecar03589-RA,Ecar14452-RA,Ecar13883-RA,Ecar02784-RA,Ecar11480-RA,Ecar15498-RA,Ecar03423-RA,Ecar07696-RA,Ecar12425-RA,Ecar06642-RA,Ecar03930-RA,Ecar18125…
Molecular Function	translation regulator activity, nucleic acid binding	GO:0090079	5	0.0390382	2.63605	5	39	278	5716	Ecar18621-RA,Ecar09796-RA,Ecar08572-RA,Ecar18356-RA,Ecar04919-RA,
Molecular Function	RNA polymerase binding	GO:0070063	5	0.0429119	2.57014	5	40	278	5716	Ecar17091-RA,Ecar20034-RA,Ecar06642-RA,Ecar04627-RA,Ecar03662-RA,
Molecular Function	sequence-specific double-stranded DNA binding	GO:1990837	7	0.0435687	1.3678	31	466	278	5716	Ecar08785-RA,Ecar17857-RA,Ecar15355-RA,Ecar16464-RA,Ecar17745-RA,Ecar18268-RA,Ecar18314-RA,Ecar03447-RA,Ecar13246-RA,Ecar15499-RA,Ecar14057-RA,Ecar11674-RA,Ecar01931-RA,Ecar09032-RA,Ecar02952-RA,Ecar03589-RA,Ecar14452-RA,Ecar13883-RA,Ecar02784-RA,Ecar11480-RA,Ecar15498-RA,Ecar03423-RA,Ecar07696-RA,Ecar12425-RA,Ecar06642-RA,Ecar03930-RA,Ecar18125-RA,Ecar05079-RA,Ecar06485-RA,Ecar15179-RA,Ecar09682…
Cellular Component	obsolete nucleoplasm part	GO:0044451	0	3.21e-09	2.03467	69	664	331	6481	Ecar08785-RA,Ecar18794-RA,Ecar08177-RA,Ecar19742-RA,Ecar18703-RA,Ecar09628-RA,Ecar08816-RA,Ecar19590-RA,Ecar05956-RA,Ecar08491-RA,Ecar13749-RA,Ecar18978-RA,Ecar05142-RA,Ecar08808-RA,Ecar11644-RA,Ecar03447-RA,Ecar17420-RA,Ecar00669-RA,Ecar12808-RA,Ecar13246-RA,Ecar09405-RA,Ecar15499-RA,Ecar01599-RA,Ecar17428-RA,Ecar16733-RA,Ecar13102-RA,Ecar11116-RA,Ecar02208-RA,Ecar17682-RA,Ecar11114-RA,Ecar09019…
Cellular Component	nuclear protein-containing complex	GO:0140513	3	2.29e-07	1.92954	61	619	331	6481	Ecar08785-RA,Ecar17811-RA,Ecar13402-RA,Ecar08177-RA,Ecar19742-RA,Ecar03075-RA,Ecar08816-RA,Ecar13268-RA,Ecar05956-RA,Ecar08491-RA,Ecar17023-RA,Ecar13319-RA,Ecar13749-RA,Ecar18978-RA,Ecar05142-RA,Ecar08808-RA,Ecar03447-RA,Ecar17420-RA,Ecar00669-RA,Ecar12808-RA,Ecar13246-RA,Ecar13603-RA,Ecar15499-RA,Ecar01599-RA,Ecar17428-RA,Ecar13387-RA,Ecar16733-RA,Ecar11674-RA,Ecar13102-RA,Ecar16380-RA,Ecar17682…
Cellular Component	spliceosomal complex	GO:0005681	4	7.24e-07	3.49644	20	112	331	6481	Ecar17811-RA,Ecar13402-RA,Ecar08816-RA,Ecar05956-RA,Ecar08808-RA,Ecar17420-RA,Ecar12808-RA,Ecar13603-RA,Ecar17428-RA,Ecar13387-RA,Ecar11674-RA,Ecar16380-RA,Ecar06616-RA,Ecar10526-RA,Ecar16485-RA,Ecar06232-RA,Ecar16344-RA,Ecar18705-RA,Ecar04848-RA,Ecar17101-RA,
Cellular Component	nuclear speck	GO:0016607	4	2.53e-06	2.49958	30	235	331	6481	Ecar18703-RA,Ecar08816-RA,Ecar13749-RA,Ecar08808-RA,Ecar17420-RA,Ecar12808-RA,Ecar09405-RA,Ecar17428-RA,Ecar11116-RA,Ecar02208-RA,Ecar11114-RA,Ecar03766-RA,Ecar06776-RA,Ecar10526-RA,Ecar13403-RA,Ecar17091-RA,Ecar16485-RA,Ecar06409-RA,Ecar16942-RA,Ecar09639-RA,Ecar10217-RA,Ecar14026-RA,Ecar14734-RA,Ecar06232-RA,Ecar16688-RA,Ecar06321-RA,Ecar06509-RA,Ecar16344-RA,Ecar18705-RA,Ecar04848-RA,
Cellular Component	nuclear lumen	GO:0031981	6	3.55e-06	1.38272	137	1940	331	6481	Ecar08785-RA,Ecar15355-RA,Ecar17811-RA,Ecar18794-RA,Ecar08177-RA,Ecar19742-RA,Ecar03075-RA,Ecar11636-RA,Ecar18825-RA,Ecar18703-RA,Ecar00412-RA,Ecar18760-RA,Ecar09628-RA,Ecar08816-RA,Ecar19590-RA,Ecar13268-RA,Ecar05956-RA,Ecar13727-RA,Ecar08571-RA,Ecar08491-RA,Ecar17023-RA,Ecar13319-RA,Ecar13749-RA,Ecar18314-RA,Ecar18978-RA,Ecar05142-RA,Ecar08808-RA,Ecar11644-RA,Ecar03447-RA,Ecar17466-RA,Ecar05516…
Cellular Component	nucleoplasm	GO:0005654	3	6.28e-06	1.44234	113	1534	331	6481	Ecar08785-RA,Ecar15355-RA,Ecar18794-RA,Ecar08177-RA,Ecar19742-RA,Ecar11636-RA,Ecar18825-RA,Ecar18703-RA,Ecar00412-RA,Ecar09628-RA,Ecar08816-RA,Ecar19590-RA,Ecar13268-RA,Ecar05956-RA,Ecar13727-RA,Ecar08571-RA,Ecar08491-RA,Ecar13319-RA,Ecar13749-RA,Ecar18314-RA,Ecar18978-RA,Ecar05142-RA,Ecar08808-RA,Ecar11644-RA,Ecar03447-RA,Ecar17466-RA,Ecar05516-RA,Ecar17420-RA,Ecar00669-RA,Ecar12808-RA,Ecar13246…
Cellular Component	intracellular organelle lumen	GO:0070013	5	7.57e-06	1.34274	146	2129	331	6481	Ecar08785-RA,Ecar15355-RA,Ecar17811-RA,Ecar18794-RA,Ecar08177-RA,Ecar19742-RA,Ecar03075-RA,Ecar11636-RA,Ecar18825-RA,Ecar18703-RA,Ecar00412-RA,Ecar18760-RA,Ecar09628-RA,Ecar08816-RA,Ecar19590-RA,Ecar13268-RA,Ecar05956-RA,Ecar13727-RA,Ecar08571-RA,Ecar08491-RA,Ecar17023-RA,Ecar13319-RA,Ecar13749-RA,Ecar18314-RA,Ecar18978-RA,Ecar05142-RA,Ecar08808-RA,Ecar11644-RA,Ecar03447-RA,Ecar17466-RA,Ecar05516…
Cellular Component	organelle lumen	GO:0043233	4	8.48e-06	1.34022	146	2133	331	6481	Ecar08785-RA,Ecar15355-RA,Ecar17811-RA,Ecar18794-RA,Ecar08177-RA,Ecar19742-RA,Ecar03075-RA,Ecar11636-RA,Ecar18825-RA,Ecar18703-RA,Ecar00412-RA,Ecar18760-RA,Ecar09628-RA,Ecar08816-RA,Ecar19590-RA,Ecar13268-RA,Ecar05956-RA,Ecar13727-RA,Ecar08571-RA,Ecar08491-RA,Ecar17023-RA,Ecar13319-RA,Ecar13749-RA,Ecar18314-RA,Ecar18978-RA,Ecar05142-RA,Ecar08808-RA,Ecar11644-RA,Ecar03447-RA,Ecar17466-RA,Ecar05516…
Cellular Component	membrane-enclosed lumen	GO:0031974	3	8.48e-06	1.34022	146	2133	331	6481	Ecar08785-RA,Ecar15355-RA,Ecar17811-RA,Ecar18794-RA,Ecar08177-RA,Ecar19742-RA,Ecar03075-RA,Ecar11636-RA,Ecar18825-RA,Ecar18703-RA,Ecar00412-RA,Ecar18760-RA,Ecar09628-RA,Ecar08816-RA,Ecar19590-RA,Ecar13268-RA,Ecar05956-RA,Ecar13727-RA,Ecar08571-RA,Ecar08491-RA,Ecar17023-RA,Ecar13319-RA,Ecar13749-RA,Ecar18314-RA,Ecar18978-RA,Ecar05142-RA,Ecar08808-RA,Ecar11644-RA,Ecar03447-RA,Ecar17466-RA,Ecar05516…
Cellular Component	transferase complex	GO:1990234	4	8.71e-06	1.98571	43	424	331	6481	Ecar08785-RA,Ecar08177-RA,Ecar19742-RA,Ecar08325-RA,Ecar09628-RA,Ecar19590-RA,Ecar05956-RA,Ecar08571-RA,Ecar13319-RA,Ecar13749-RA,Ecar18978-RA,Ecar05142-RA,Ecar11644-RA,Ecar03447-RA,Ecar00669-RA,Ecar13246-RA,Ecar13102-RA,Ecar05872-RA,Ecar12871-RA,Ecar17682-RA,Ecar06616-RA,Ecar18085-RA,Ecar11451-RA,Ecar17091-RA,Ecar09961-RA,Ecar06409-RA,Ecar08657-RA,Ecar18379-RA,Ecar19853-RA,Ecar16942-RA,Ecar18726…
Cellular Component	catalytic complex	GO:1902494	3	1.02e-05	1.6171	74	896	331	6481	Ecar08785-RA,Ecar17811-RA,Ecar13402-RA,Ecar08177-RA,Ecar19742-RA,Ecar03075-RA,Ecar08325-RA,Ecar01258-RA,Ecar09628-RA,Ecar08816-RA,Ecar19590-RA,Ecar05956-RA,Ecar08571-RA,Ecar08491-RA,Ecar19183-RA,Ecar13319-RA,Ecar13749-RA,Ecar18978-RA,Ecar05142-RA,Ecar08808-RA,Ecar11644-RA,Ecar03447-RA,Ecar00669-RA,Ecar13246-RA,Ecar13603-RA,Ecar05020-RA,Ecar01599-RA,Ecar17428-RA,Ecar13387-RA,Ecar16733-RA,Ecar13102…
Cellular Component	obsolete nuclear part	GO:0044428	0	1.51e-05	1.32517	147	2172	331	6481	Ecar08785-RA,Ecar15355-RA,Ecar17811-RA,Ecar18794-RA,Ecar13402-RA,Ecar08177-RA,Ecar19742-RA,Ecar03075-RA,Ecar11636-RA,Ecar18825-RA,Ecar18703-RA,Ecar00412-RA,Ecar18760-RA,Ecar09628-RA,Ecar08816-RA,Ecar19590-RA,Ecar13268-RA,Ecar05956-RA,Ecar13727-RA,Ecar08571-RA,Ecar08491-RA,Ecar17023-RA,Ecar13319-RA,Ecar13749-RA,Ecar18314-RA,Ecar01355-RA,Ecar18978-RA,Ecar05142-RA,Ecar08808-RA,Ecar11644-RA,Ecar03447…
Cellular Component	nucleus	GO:0005634	6	2.37e-05	1.23169	194	3084	331	6481	Ecar08785-RA,Ecar17857-RA,Ecar15355-RA,Ecar17811-RA,Ecar18794-RA,Ecar13402-RA,Ecar16211-RA,Ecar08177-RA,Ecar16464-RA,Ecar16085-RA,Ecar19742-RA,Ecar03075-RA,Ecar11636-RA,Ecar18825-RA,Ecar18703-RA,Ecar00412-RA,Ecar18760-RA,Ecar16908-RA,Ecar06547-RA,Ecar09628-RA,Ecar18621-RA,Ecar12581-RA,Ecar08816-RA,Ecar19590-RA,Ecar13268-RA,Ecar17745-RA,Ecar05956-RA,Ecar13727-RA,Ecar08571-RA,Ecar08491-RA,Ecar17023…
Cellular Component	chromatin	GO:0000785	3	3.99e-05	1.90233	41	422	331	6481	Ecar08785-RA,Ecar08177-RA,Ecar03075-RA,Ecar18703-RA,Ecar00412-RA,Ecar09628-RA,Ecar19590-RA,Ecar08491-RA,Ecar18314-RA,Ecar18978-RA,Ecar11644-RA,Ecar11688-RA,Ecar12808-RA,Ecar13246-RA,Ecar19932-RA,Ecar01599-RA,Ecar17428-RA,Ecar17682-RA,Ecar01931-RA,Ecar06776-RA,Ecar13403-RA,Ecar17091-RA,Ecar05552-RA,Ecar16485-RA,Ecar02984-RA,Ecar09639-RA,Ecar13883-RA,Ecar10217-RA,Ecar14771-RA,Ecar04971-RA,Ecar17570…
Cellular Component	nuclear body	GO:0016604	3	4.96e-05	1.85042	43	455	331	6481	Ecar18794-RA,Ecar18703-RA,Ecar08816-RA,Ecar05956-RA,Ecar08491-RA,Ecar13749-RA,Ecar08808-RA,Ecar17420-RA,Ecar12808-RA,Ecar09405-RA,Ecar15499-RA,Ecar17428-RA,Ecar11116-RA,Ecar02208-RA,Ecar11114-RA,Ecar14495-RA,Ecar03766-RA,Ecar06776-RA,Ecar10526-RA,Ecar13403-RA,Ecar17091-RA,Ecar16485-RA,Ecar06409-RA,Ecar12122-RA,Ecar16942-RA,Ecar09639-RA,Ecar10217-RA,Ecar20034-RA,Ecar14026-RA,Ecar04132-RA,Ecar14734…
Cellular Component	catalytic step 2 spliceosome	GO:0071013	5	9.07e-05	3.39388	13	75	331	6481	Ecar17811-RA,Ecar13402-RA,Ecar08816-RA,Ecar05956-RA,Ecar08808-RA,Ecar13603-RA,Ecar17428-RA,Ecar13387-RA,Ecar16380-RA,Ecar06616-RA,Ecar10526-RA,Ecar16344-RA,Ecar04848-RA,
Cellular Component	Sin3 complex	GO:0016580	6	0.000121	8.90003	5	11	331	6481	Ecar08491-RA,Ecar01599-RA,Ecar10217-RA,Ecar11480-RA,Ecar05079-RA,
Cellular Component	obsolete chromosomal part	GO:0044427	0	0.000421	1.63748	47	562	331	6481	Ecar08785-RA,Ecar08177-RA,Ecar03075-RA,Ecar18703-RA,Ecar00412-RA,Ecar12581-RA,Ecar13268-RA,Ecar08491-RA,Ecar18314-RA,Ecar18978-RA,Ecar05516-RA,Ecar11688-RA,Ecar12808-RA,Ecar13246-RA,Ecar19932-RA,Ecar01599-RA,Ecar17428-RA,Ecar12871-RA,Ecar17682-RA,Ecar01931-RA,Ecar02233-RA,Ecar06776-RA,Ecar13403-RA,Ecar17091-RA,Ecar05552-RA,Ecar16485-RA,Ecar02984-RA,Ecar11827-RA,Ecar09639-RA,Ecar13883-RA,Ecar10217…
Cellular Component	methyltransferase complex	GO:0034708	5	0.000447	3.26334	11	66	331	6481	Ecar08785-RA,Ecar05956-RA,Ecar13749-RA,Ecar18978-RA,Ecar03447-RA,Ecar06616-RA,Ecar06409-RA,Ecar10217-RA,Ecar11480-RA,Ecar00234-RA,Ecar18125-RA,
Cellular Component	ribonucleoprotein complex	GO:1990904	3	0.000495	1.71005	40	458	331	6481	Ecar17811-RA,Ecar13402-RA,Ecar12581-RA,Ecar08816-RA,Ecar05956-RA,Ecar20245-RA,Ecar17023-RA,Ecar08808-RA,Ecar18944-RA,Ecar17420-RA,Ecar12808-RA,Ecar13603-RA,Ecar10934-RA,Ecar17428-RA,Ecar13387-RA,Ecar11674-RA,Ecar11483-RA,Ecar16380-RA,Ecar15822-RA,Ecar06616-RA,Ecar10526-RA,Ecar16485-RA,Ecar18303-RA,Ecar15769-RA,Ecar11446-RA,Ecar03563-RA,Ecar13192-RA,Ecar06232-RA,Ecar10570-RA,Ecar02731-RA,Ecar13101…
Cellular Component	obsolete intracellular part	GO:0044424	0	0.000596	1.062	309	5697	331	6481	Ecar08785-RA,Ecar17857-RA,Ecar15355-RA,Ecar17811-RA,Ecar18794-RA,Ecar09502-RA,Ecar13402-RA,Ecar16211-RA,Ecar08177-RA,Ecar16464-RA,Ecar16085-RA,Ecar14406-RA,Ecar16716-RA,Ecar17673-RA,Ecar19742-RA,Ecar16382-RA,Ecar03075-RA,Ecar08325-RA,Ecar11636-RA,Ecar06086-RA,Ecar06686-RA,Ecar18825-RA,Ecar02379-RA,Ecar01258-RA,Ecar18703-RA,Ecar00412-RA,Ecar18760-RA,Ecar16908-RA,Ecar06547-RA,Ecar09628-RA,Ecar10961…
Cellular Component	protein-containing complex	GO:0032991	2	0.000822	1.21239	160	2584	331	6481	Ecar08785-RA,Ecar17811-RA,Ecar09502-RA,Ecar11301-RA,Ecar13402-RA,Ecar08177-RA,Ecar16085-RA,Ecar19742-RA,Ecar03075-RA,Ecar08325-RA,Ecar02379-RA,Ecar01258-RA,Ecar00412-RA,Ecar09628-RA,Ecar12581-RA,Ecar11327-RA,Ecar08816-RA,Ecar19590-RA,Ecar13268-RA,Ecar05956-RA,Ecar20245-RA,Ecar08571-RA,Ecar08491-RA,Ecar17023-RA,Ecar19183-RA,Ecar06039-RA,Ecar13319-RA,Ecar13749-RA,Ecar01355-RA,Ecar18978-RA,Ecar05142…
Cellular Component	intracellular anatomical structure	GO:0005622	3	0.00101806	1.05847	309	5716	331	6481	Ecar08785-RA,Ecar17857-RA,Ecar15355-RA,Ecar17811-RA,Ecar18794-RA,Ecar09502-RA,Ecar13402-RA,Ecar16211-RA,Ecar08177-RA,Ecar16464-RA,Ecar16085-RA,Ecar14406-RA,Ecar16716-RA,Ecar17673-RA,Ecar19742-RA,Ecar16382-RA,Ecar03075-RA,Ecar08325-RA,Ecar11636-RA,Ecar06086-RA,Ecar06686-RA,Ecar18825-RA,Ecar02379-RA,Ecar01258-RA,Ecar18703-RA,Ecar00412-RA,Ecar18760-RA,Ecar16908-RA,Ecar06547-RA,Ecar09628-RA,Ecar10961…
Cellular Component	obsolete intracellular organelle part	GO:0044446	0	0.00127841	1.14884	208	3545	331	6481	Ecar08785-RA,Ecar15355-RA,Ecar17811-RA,Ecar18794-RA,Ecar13402-RA,Ecar08177-RA,Ecar16085-RA,Ecar19742-RA,Ecar16382-RA,Ecar03075-RA,Ecar08325-RA,Ecar11636-RA,Ecar18825-RA,Ecar02379-RA,Ecar18703-RA,Ecar00412-RA,Ecar18760-RA,Ecar09628-RA,Ecar10961-RA,Ecar12581-RA,Ecar11327-RA,Ecar08816-RA,Ecar19590-RA,Ecar13268-RA,Ecar05956-RA,Ecar20245-RA,Ecar13727-RA,Ecar08571-RA,Ecar12818-RA,Ecar08491-RA,Ecar17023…
Cellular Component	U2-type catalytic step 2 spliceosome	GO:0071007	6	0.00131378	4.69921	6	25	331	6481	Ecar08816-RA,Ecar05956-RA,Ecar08808-RA,Ecar13387-RA,Ecar06616-RA,Ecar10526-RA,
Cellular Component	U2-type spliceosomal complex	GO:0005684	5	0.00149933	3.56001	8	44	331	6481	Ecar08816-RA,Ecar05956-RA,Ecar08808-RA,Ecar17420-RA,Ecar13387-RA,Ecar06616-RA,Ecar10526-RA,Ecar04848-RA,
Cellular Component	Sin3-type complex	GO:0070822	5	0.00216461	5.15265	5	19	331	6481	Ecar08491-RA,Ecar01599-RA,Ecar10217-RA,Ecar11480-RA,Ecar05079-RA,
Cellular Component	chromosome	GO:0005694	6	0.0036873	1.44932	51	689	331	6481	Ecar08785-RA,Ecar08177-RA,Ecar03075-RA,Ecar18703-RA,Ecar00412-RA,Ecar09628-RA,Ecar12581-RA,Ecar19590-RA,Ecar13268-RA,Ecar08491-RA,Ecar18314-RA,Ecar18978-RA,Ecar11644-RA,Ecar05516-RA,Ecar11688-RA,Ecar12808-RA,Ecar13246-RA,Ecar19932-RA,Ecar01599-RA,Ecar17428-RA,Ecar12871-RA,Ecar17682-RA,Ecar01931-RA,Ecar02233-RA,Ecar06776-RA,Ecar13403-RA,Ecar17091-RA,Ecar05552-RA,Ecar16485-RA,Ecar02984-RA,Ecar11827…
Cellular Component	intracellular organelle	GO:0043229	4	0.00442726	1.07383	278	5069	331	6481	Ecar08785-RA,Ecar17857-RA,Ecar15355-RA,Ecar17811-RA,Ecar18794-RA,Ecar13402-RA,Ecar16211-RA,Ecar08177-RA,Ecar16464-RA,Ecar16085-RA,Ecar14406-RA,Ecar16716-RA,Ecar17673-RA,Ecar19742-RA,Ecar16382-RA,Ecar03075-RA,Ecar08325-RA,Ecar11636-RA,Ecar06086-RA,Ecar06686-RA,Ecar18825-RA,Ecar02379-RA,Ecar18703-RA,Ecar00412-RA,Ecar18760-RA,Ecar16908-RA,Ecar06547-RA,Ecar09628-RA,Ecar10961-RA,Ecar18621-RA,Ecar12581…
Cellular Component	histone methyltransferase complex	GO:0035097	6	0.00502991	2.95548	8	53	331	6481	Ecar08785-RA,Ecar13749-RA,Ecar18978-RA,Ecar03447-RA,Ecar10217-RA,Ecar11480-RA,Ecar00234-RA,Ecar18125-RA,
Cellular Component	organelle	GO:0043226	3	0.00515158	1.06773	284	5208	331	6481	Ecar08785-RA,Ecar17857-RA,Ecar15355-RA,Ecar17811-RA,Ecar18794-RA,Ecar13402-RA,Ecar16211-RA,Ecar08177-RA,Ecar16464-RA,Ecar16085-RA,Ecar14406-RA,Ecar16716-RA,Ecar17673-RA,Ecar19742-RA,Ecar16382-RA,Ecar03075-RA,Ecar08325-RA,Ecar11636-RA,Ecar06086-RA,Ecar06686-RA,Ecar18825-RA,Ecar02379-RA,Ecar18703-RA,Ecar00412-RA,Ecar18760-RA,Ecar16908-RA,Ecar06547-RA,Ecar09628-RA,Ecar10961-RA,Ecar18621-RA,Ecar12581…
Cellular Component	recycling endosome membrane	GO:0055038	8	0.00912942	3.7654	5	26	331	6481	Ecar00727-RA,Ecar10887-RA,Ecar09562-RA,Ecar16688-RA,Ecar17953-RA,
Cellular Component	endoplasmic reticulum subcompartment	GO:0098827	4	0.0110802	1.68266	22	256	331	6481	Ecar16382-RA,Ecar08325-RA,Ecar19183-RA,Ecar10887-RA,Ecar14059-RA,Ecar09405-RA,Ecar11021-RA,Ecar06768-RA,Ecar10394-RA,Ecar16662-RA,Ecar08778-RA,Ecar06297-RA,Ecar10001-RA,Ecar15077-RA,Ecar11451-RA,Ecar03563-RA,Ecar14058-RA,Ecar00193-RA,Ecar07731-RA,Ecar17167-RA,Ecar14096-RA,Ecar18553-RA,
Cellular Component	endoplasmic reticulum membrane	GO:0005789	5	0.0111526	1.70615	21	241	331	6481	Ecar08325-RA,Ecar19183-RA,Ecar10887-RA,Ecar14059-RA,Ecar09405-RA,Ecar11021-RA,Ecar06768-RA,Ecar10394-RA,Ecar16662-RA,Ecar08778-RA,Ecar06297-RA,Ecar10001-RA,Ecar15077-RA,Ecar11451-RA,Ecar03563-RA,Ecar14058-RA,Ecar00193-RA,Ecar07731-RA,Ecar17167-RA,Ecar14096-RA,Ecar18553-RA,
Cellular Component	obsolete organelle part	GO:0044422	0	0.0115066	1.10781	209	3694	331	6481	Ecar08785-RA,Ecar15355-RA,Ecar17811-RA,Ecar18794-RA,Ecar13402-RA,Ecar08177-RA,Ecar16085-RA,Ecar19742-RA,Ecar16382-RA,Ecar03075-RA,Ecar08325-RA,Ecar11636-RA,Ecar18825-RA,Ecar02379-RA,Ecar18703-RA,Ecar00412-RA,Ecar18760-RA,Ecar09628-RA,Ecar10961-RA,Ecar12581-RA,Ecar11327-RA,Ecar08816-RA,Ecar19590-RA,Ecar13268-RA,Ecar05956-RA,Ecar20245-RA,Ecar13727-RA,Ecar08571-RA,Ecar12818-RA,Ecar08491-RA,Ecar17023…
Cellular Component	intracellular membrane-bounded organelle	GO:0043231	5	0.0116249	1.07574	258	4696	331	6481	Ecar08785-RA,Ecar17857-RA,Ecar15355-RA,Ecar17811-RA,Ecar18794-RA,Ecar13402-RA,Ecar16211-RA,Ecar08177-RA,Ecar16464-RA,Ecar16085-RA,Ecar14406-RA,Ecar16716-RA,Ecar17673-RA,Ecar19742-RA,Ecar16382-RA,Ecar03075-RA,Ecar08325-RA,Ecar11636-RA,Ecar06086-RA,Ecar06686-RA,Ecar18825-RA,Ecar18703-RA,Ecar00412-RA,Ecar18760-RA,Ecar16908-RA,Ecar06547-RA,Ecar09628-RA,Ecar10961-RA,Ecar18621-RA,Ecar12581-RA,Ecar07748…
Cellular Component	histone deacetylase complex	GO:0000118	4	0.0117173	3.09159	6	38	331	6481	Ecar08491-RA,Ecar01599-RA,Ecar16733-RA,Ecar10217-RA,Ecar11480-RA,Ecar05079-RA,
Cellular Component	RNA polymerase complex	GO:0030880	6	0.011772	2.27675	10	86	331	6481	Ecar19742-RA,Ecar05142-RA,Ecar13102-RA,Ecar17682-RA,Ecar17091-RA,Ecar18726-RA,Ecar18979-RA,Ecar12807-RA,Ecar13354-RA,Ecar19877-RA,
Cellular Component	nuclear outer membrane-endoplasmic reticulum membrane network	GO:0042175	4	0.0160902	1.62551	22	265	331	6481	Ecar08325-RA,Ecar19183-RA,Ecar10887-RA,Ecar14059-RA,Ecar09405-RA,Ecar11021-RA,Ecar06768-RA,Ecar10394-RA,Ecar16662-RA,Ecar08778-RA,Ecar06297-RA,Ecar10001-RA,Ecar15077-RA,Ecar11451-RA,Ecar19853-RA,Ecar03563-RA,Ecar14058-RA,Ecar00193-RA,Ecar07731-RA,Ecar17167-RA,Ecar14096-RA,Ecar18553-RA,
Cellular Component	transferase complex, transferring phosphorus-containing groups	GO:0061695	5	0.0171531	1.82423	15	161	331	6481	Ecar19742-RA,Ecar05142-RA,Ecar13102-RA,Ecar05872-RA,Ecar17682-RA,Ecar18085-RA,Ecar17091-RA,Ecar08657-RA,Ecar19853-RA,Ecar18726-RA,Ecar18979-RA,Ecar12807-RA,Ecar13354-RA,Ecar16170-RA,Ecar19877-RA,
Cellular Component	small nuclear ribonucleoprotein complex	GO:0030532	4	0.0191539	3.15807	5	31	331	6481	Ecar08816-RA,Ecar05956-RA,Ecar17023-RA,Ecar06616-RA,Ecar17101-RA,
Cellular Component	DNA-directed RNA polymerase complex	GO:0000428	7	0.0286031	2.07318	9	85	331	6481	Ecar19742-RA,Ecar05142-RA,Ecar13102-RA,Ecar17682-RA,Ecar17091-RA,Ecar18726-RA,Ecar18979-RA,Ecar12807-RA,Ecar13354-RA,
Cellular Component	nuclear DNA-directed RNA polymerase complex	GO:0055029	8	0.0286031	2.07318	9	85	331	6481	Ecar19742-RA,Ecar05142-RA,Ecar13102-RA,Ecar17682-RA,Ecar17091-RA,Ecar18726-RA,Ecar18979-RA,Ecar12807-RA,Ecar13354-RA,
Cellular Component	obsolete cell	GO:0005623	0	0.0303566	1.01901	326	6264	331	6481	Ecar08785-RA,Ecar17857-RA,Ecar15355-RA,Ecar09080-RA,Ecar17811-RA,Ecar18794-RA,Ecar09502-RA,Ecar11301-RA,Ecar13402-RA,Ecar16211-RA,Ecar08177-RA,Ecar16464-RA,Ecar12628-RA,Ecar16085-RA,Ecar14406-RA,Ecar16716-RA,Ecar17673-RA,Ecar19742-RA,Ecar16382-RA,Ecar03075-RA,Ecar08325-RA,Ecar11636-RA,Ecar06086-RA,Ecar06686-RA,Ecar18825-RA,Ecar02379-RA,Ecar01258-RA,Ecar18703-RA,Ecar00412-RA,Ecar18760-RA,Ecar16908…
Cellular Component	RNA polymerase II, holoenzyme	GO:0016591	9	0.0317185	2.14576	8	73	331	6481	Ecar19742-RA,Ecar05142-RA,Ecar13102-RA,Ecar17682-RA,Ecar17091-RA,Ecar18726-RA,Ecar12807-RA,Ecar13354-RA,
Cellular Component	Sm-like protein family complex	GO:0120114	3	0.0345728	2.71945	5	36	331	6481	Ecar08816-RA,Ecar05956-RA,Ecar17023-RA,Ecar06616-RA,Ecar17101-RA,
Cellular Component	membrane-bounded organelle	GO:0043227	4	0.0405198	1.0548	263	4882	331	6481	Ecar08785-RA,Ecar17857-RA,Ecar15355-RA,Ecar17811-RA,Ecar18794-RA,Ecar13402-RA,Ecar16211-RA,Ecar08177-RA,Ecar16464-RA,Ecar16085-RA,Ecar14406-RA,Ecar16716-RA,Ecar17673-RA,Ecar19742-RA,Ecar16382-RA,Ecar03075-RA,Ecar08325-RA,Ecar11636-RA,Ecar06086-RA,Ecar06686-RA,Ecar18825-RA,Ecar18703-RA,Ecar00412-RA,Ecar18760-RA,Ecar16908-RA,Ecar06547-RA,Ecar09628-RA,Ecar10961-RA,Ecar18621-RA,Ecar12581-RA,Ecar07748…
Cellular Component	H4 histone acetyltransferase complex	GO:1902562	8	0.0424035	2.57632	5	38	331	6481	Ecar09628-RA,Ecar19590-RA,Ecar11644-RA,Ecar13246-RA,Ecar10217-RA,
Cellular Component	obsolete nuclear chromosome part	GO:0044454	0	0.0478567	1.45527	22	296	331	6481	Ecar08785-RA,Ecar03075-RA,Ecar00412-RA,Ecar08491-RA,Ecar18314-RA,Ecar01599-RA,Ecar01931-RA,Ecar17091-RA,Ecar05552-RA,Ecar02984-RA,Ecar13883-RA,Ecar10217-RA,Ecar14771-RA,Ecar04971-RA,Ecar17570-RA,Ecar04132-RA,Ecar11480-RA,Ecar03423-RA,Ecar07696-RA,Ecar02731-RA,Ecar05079-RA,Ecar16170-RA,
Biological Process	RNA metabolic process	GO:0016070	7	1.86e-09	1.54766	138	1859	330	6880	Ecar08785-RA,Ecar17857-RA,Ecar15355-RA,Ecar17811-RA,Ecar18794-RA,Ecar13402-RA,Ecar16211-RA,Ecar08177-RA,Ecar16464-RA,Ecar19742-RA,Ecar16382-RA,Ecar18703-RA,Ecar00412-RA,Ecar06547-RA,Ecar12581-RA,Ecar08816-RA,Ecar03644-RA,Ecar13268-RA,Ecar17745-RA,Ecar05956-RA,Ecar20245-RA,Ecar12818-RA,Ecar08491-RA,Ecar17023-RA,Ecar18268-RA,Ecar13749-RA,Ecar18314-RA,Ecar18978-RA,Ecar05142-RA,Ecar08808-RA,Ecar03447…
Biological Process	regulation of transcriptional start site selection at RNA polymerase II promoter	GO:0001178	13	3.75e-09	15.1625	8	11	330	6880	Ecar18703-RA,Ecar11688-RA,Ecar12808-RA,Ecar19061-RA,Ecar11114-RA,Ecar16485-RA,Ecar06232-RA,Ecar18705-RA,
Biological Process	gene expression	GO:0010467	5	7.7e-09	1.43001	164	2391	330	6880	Ecar08785-RA,Ecar17857-RA,Ecar15355-RA,Ecar17811-RA,Ecar18794-RA,Ecar13402-RA,Ecar16211-RA,Ecar08177-RA,Ecar16464-RA,Ecar19742-RA,Ecar16382-RA,Ecar18703-RA,Ecar00412-RA,Ecar11658-RA,Ecar06547-RA,Ecar10961-RA,Ecar18621-RA,Ecar12581-RA,Ecar08816-RA,Ecar13268-RA,Ecar17745-RA,Ecar05956-RA,Ecar20245-RA,Ecar08491-RA,Ecar17023-RA,Ecar06039-RA,Ecar18268-RA,Ecar13749-RA,Ecar18314-RA,Ecar10668-RA,Ecar18978…
Biological Process	DNA-templated transcriptional start site selection	GO:0001173	9	1.08e-08	13.899	8	12	330	6880	Ecar18703-RA,Ecar11688-RA,Ecar12808-RA,Ecar19061-RA,Ecar11114-RA,Ecar16485-RA,Ecar06232-RA,Ecar18705-RA,
Biological Process	transcriptional start site selection at RNA polymerase II promoter	GO:0001174	10	1.08e-08	13.899	8	12	330	6880	Ecar18703-RA,Ecar11688-RA,Ecar12808-RA,Ecar19061-RA,Ecar11114-RA,Ecar16485-RA,Ecar06232-RA,Ecar18705-RA,
Biological Process	RNA biosynthetic process	GO:0032774	8	1.31e-07	1.56153	111	1482	330	6880	Ecar08785-RA,Ecar17857-RA,Ecar15355-RA,Ecar17811-RA,Ecar16211-RA,Ecar08177-RA,Ecar16464-RA,Ecar19742-RA,Ecar16382-RA,Ecar18703-RA,Ecar00412-RA,Ecar12581-RA,Ecar08816-RA,Ecar13268-RA,Ecar17745-RA,Ecar20245-RA,Ecar12818-RA,Ecar08491-RA,Ecar18268-RA,Ecar13749-RA,Ecar18314-RA,Ecar18978-RA,Ecar05142-RA,Ecar08808-RA,Ecar03447-RA,Ecar17466-RA,Ecar05516-RA,Ecar11688-RA,Ecar12808-RA,Ecar13246-RA,Ecar10199…
Biological Process	nucleic acid metabolic process	GO:0090304	6	1.5e-07	1.43302	144	2095	330	6880	Ecar08785-RA,Ecar17857-RA,Ecar15355-RA,Ecar17811-RA,Ecar18794-RA,Ecar13402-RA,Ecar16211-RA,Ecar08177-RA,Ecar16464-RA,Ecar19742-RA,Ecar16382-RA,Ecar18703-RA,Ecar00412-RA,Ecar06547-RA,Ecar12581-RA,Ecar08816-RA,Ecar03644-RA,Ecar13268-RA,Ecar17745-RA,Ecar05956-RA,Ecar20245-RA,Ecar12818-RA,Ecar08491-RA,Ecar17023-RA,Ecar18268-RA,Ecar13749-RA,Ecar18314-RA,Ecar18978-RA,Ecar05142-RA,Ecar08808-RA,Ecar03447…
Biological Process	RNA splicing	GO:0008380	9	2.01e-07	2.87908	29	210	330	6880	Ecar18794-RA,Ecar18703-RA,Ecar06547-RA,Ecar08816-RA,Ecar05956-RA,Ecar08808-RA,Ecar17420-RA,Ecar11688-RA,Ecar12808-RA,Ecar19061-RA,Ecar17428-RA,Ecar13387-RA,Ecar11114-RA,Ecar06616-RA,Ecar03766-RA,Ecar06776-RA,Ecar10526-RA,Ecar13403-RA,Ecar17091-RA,Ecar16485-RA,Ecar06409-RA,Ecar14026-RA,Ecar05959-RA,Ecar12381-RA,Ecar06232-RA,Ecar16344-RA,Ecar18705-RA,Ecar04848-RA,Ecar17101-RA,
Biological Process	nucleic acid-templated transcription	GO:0097659	9	2.92e-07	1.54801	109	1468	330	6880	Ecar08785-RA,Ecar17857-RA,Ecar15355-RA,Ecar17811-RA,Ecar16211-RA,Ecar08177-RA,Ecar16464-RA,Ecar19742-RA,Ecar16382-RA,Ecar18703-RA,Ecar00412-RA,Ecar12581-RA,Ecar08816-RA,Ecar13268-RA,Ecar17745-RA,Ecar20245-RA,Ecar08491-RA,Ecar18268-RA,Ecar13749-RA,Ecar18314-RA,Ecar18978-RA,Ecar05142-RA,Ecar08808-RA,Ecar03447-RA,Ecar17466-RA,Ecar05516-RA,Ecar11688-RA,Ecar12808-RA,Ecar13246-RA,Ecar10199-RA,Ecar14747…
Biological Process	regulation of RNA metabolic process	GO:0051252	7	3.24e-07	1.51435	116	1597	330	6880	Ecar08785-RA,Ecar17857-RA,Ecar15355-RA,Ecar17811-RA,Ecar18794-RA,Ecar16211-RA,Ecar08177-RA,Ecar16464-RA,Ecar19742-RA,Ecar16382-RA,Ecar18703-RA,Ecar00412-RA,Ecar12581-RA,Ecar08816-RA,Ecar13268-RA,Ecar17745-RA,Ecar20245-RA,Ecar08491-RA,Ecar18268-RA,Ecar13749-RA,Ecar18314-RA,Ecar18978-RA,Ecar08808-RA,Ecar03447-RA,Ecar17466-RA,Ecar05516-RA,Ecar17420-RA,Ecar11688-RA,Ecar12808-RA,Ecar13246-RA,Ecar10199…
Biological Process	DNA-templated transcription	GO:0006351	10	4.01e-07	1.54808	107	1441	330	6880	Ecar08785-RA,Ecar17857-RA,Ecar15355-RA,Ecar17811-RA,Ecar16211-RA,Ecar08177-RA,Ecar16464-RA,Ecar19742-RA,Ecar16382-RA,Ecar18703-RA,Ecar00412-RA,Ecar12581-RA,Ecar08816-RA,Ecar13268-RA,Ecar17745-RA,Ecar08491-RA,Ecar18268-RA,Ecar13749-RA,Ecar18314-RA,Ecar18978-RA,Ecar05142-RA,Ecar08808-RA,Ecar03447-RA,Ecar17466-RA,Ecar05516-RA,Ecar11688-RA,Ecar12808-RA,Ecar13246-RA,Ecar10199-RA,Ecar14747-RA,Ecar19932…
Biological Process	macromolecule metabolic process	GO:0043170	4	9.35e-07	1.22895	225	3817	330	6880	Ecar08785-RA,Ecar17857-RA,Ecar15355-RA,Ecar17811-RA,Ecar18794-RA,Ecar08578-RA,Ecar13402-RA,Ecar16211-RA,Ecar08177-RA,Ecar16464-RA,Ecar16085-RA,Ecar17673-RA,Ecar19742-RA,Ecar16382-RA,Ecar08325-RA,Ecar06686-RA,Ecar18703-RA,Ecar00412-RA,Ecar11658-RA,Ecar16908-RA,Ecar06547-RA,Ecar09628-RA,Ecar10961-RA,Ecar18621-RA,Ecar12581-RA,Ecar16340-RA,Ecar11327-RA,Ecar08816-RA,Ecar19590-RA,Ecar03644-RA,Ecar13268…
Biological Process	cellular macromolecule metabolic process	GO:0044260	5	1.07e-06	1.29309	187	3015	330	6880	Ecar08785-RA,Ecar17857-RA,Ecar15355-RA,Ecar17811-RA,Ecar18794-RA,Ecar08578-RA,Ecar16211-RA,Ecar08177-RA,Ecar16464-RA,Ecar19742-RA,Ecar16382-RA,Ecar08325-RA,Ecar06686-RA,Ecar18703-RA,Ecar00412-RA,Ecar11658-RA,Ecar06547-RA,Ecar09628-RA,Ecar18621-RA,Ecar12581-RA,Ecar08816-RA,Ecar19590-RA,Ecar13268-RA,Ecar17745-RA,Ecar05956-RA,Ecar08571-RA,Ecar12818-RA,Ecar08491-RA,Ecar06039-RA,Ecar13319-RA,Ecar18268…
Biological Process	cellular metabolic process	GO:0044237	3	1.11e-06	1.18742	251	4407	330	6880	Ecar08785-RA,Ecar17857-RA,Ecar15355-RA,Ecar17811-RA,Ecar18794-RA,Ecar08578-RA,Ecar11301-RA,Ecar13402-RA,Ecar16211-RA,Ecar08177-RA,Ecar16464-RA,Ecar12628-RA,Ecar16085-RA,Ecar17673-RA,Ecar19742-RA,Ecar16382-RA,Ecar08325-RA,Ecar06086-RA,Ecar06686-RA,Ecar02379-RA,Ecar18703-RA,Ecar00412-RA,Ecar11658-RA,Ecar16908-RA,Ecar06547-RA,Ecar09628-RA,Ecar10961-RA,Ecar18621-RA,Ecar12581-RA,Ecar16340-RA,Ecar11327…
Biological Process	RNA processing	GO:0006396	8	1.76e-06	2.11435	43	424	330	6880	Ecar18794-RA,Ecar13402-RA,Ecar18703-RA,Ecar06547-RA,Ecar08816-RA,Ecar05956-RA,Ecar17023-RA,Ecar08808-RA,Ecar17420-RA,Ecar11688-RA,Ecar12808-RA,Ecar19061-RA,Ecar17428-RA,Ecar13387-RA,Ecar13102-RA,Ecar17682-RA,Ecar11114-RA,Ecar06616-RA,Ecar14495-RA,Ecar14868-RA,Ecar03766-RA,Ecar06776-RA,Ecar11335-RA,Ecar10526-RA,Ecar13403-RA,Ecar17091-RA,Ecar16485-RA,Ecar06409-RA,Ecar04390-RA,Ecar14026-RA,Ecar15769…
Biological Process	cellular macromolecule biosynthetic process	GO:0034645	6	1.88e-06	1.40376	135	2005	330	6880	Ecar08785-RA,Ecar17857-RA,Ecar15355-RA,Ecar17811-RA,Ecar16211-RA,Ecar08177-RA,Ecar16464-RA,Ecar19742-RA,Ecar16382-RA,Ecar08325-RA,Ecar06686-RA,Ecar18703-RA,Ecar00412-RA,Ecar18621-RA,Ecar12581-RA,Ecar08816-RA,Ecar13268-RA,Ecar17745-RA,Ecar12818-RA,Ecar08491-RA,Ecar18268-RA,Ecar13749-RA,Ecar18314-RA,Ecar11028-RA,Ecar18978-RA,Ecar05142-RA,Ecar08808-RA,Ecar03447-RA,Ecar17466-RA,Ecar05516-RA,Ecar11688…
Biological Process	regulation of nucleobase-containing compound metabolic process	GO:0019219	6	2.01e-06	1.44648	121	1744	330	6880	Ecar08785-RA,Ecar17857-RA,Ecar15355-RA,Ecar17811-RA,Ecar18794-RA,Ecar16211-RA,Ecar08177-RA,Ecar16464-RA,Ecar19742-RA,Ecar16382-RA,Ecar18703-RA,Ecar00412-RA,Ecar06547-RA,Ecar12581-RA,Ecar08816-RA,Ecar13268-RA,Ecar17745-RA,Ecar20245-RA,Ecar08491-RA,Ecar18268-RA,Ecar13749-RA,Ecar18314-RA,Ecar18978-RA,Ecar08808-RA,Ecar03447-RA,Ecar17466-RA,Ecar05516-RA,Ecar17420-RA,Ecar11688-RA,Ecar12808-RA,Ecar13246…
Biological Process	regulation of gene expression	GO:0010468	6	2.36e-06	1.3899	138	2070	330	6880	Ecar08785-RA,Ecar17857-RA,Ecar15355-RA,Ecar17811-RA,Ecar18794-RA,Ecar16211-RA,Ecar08177-RA,Ecar16464-RA,Ecar19742-RA,Ecar16382-RA,Ecar18703-RA,Ecar00412-RA,Ecar10961-RA,Ecar18621-RA,Ecar12581-RA,Ecar08816-RA,Ecar13268-RA,Ecar17745-RA,Ecar20245-RA,Ecar08491-RA,Ecar06039-RA,Ecar18268-RA,Ecar13749-RA,Ecar18314-RA,Ecar10668-RA,Ecar18978-RA,Ecar08808-RA,Ecar03447-RA,Ecar17466-RA,Ecar05516-RA,Ecar17420…
Biological Process	regulation of RNA splicing	GO:0043484	8	2.69e-06	3.12727	21	140	330	6880	Ecar18794-RA,Ecar18703-RA,Ecar08816-RA,Ecar17420-RA,Ecar11688-RA,Ecar12808-RA,Ecar19061-RA,Ecar17428-RA,Ecar11114-RA,Ecar03766-RA,Ecar06776-RA,Ecar13403-RA,Ecar17091-RA,Ecar16485-RA,Ecar06409-RA,Ecar05959-RA,Ecar12381-RA,Ecar06232-RA,Ecar16344-RA,Ecar18705-RA,Ecar17101-RA,
Biological Process	nitrogen compound metabolic process	GO:0006807	3	3.73e-06	1.19895	234	4069	330	6880	Ecar08785-RA,Ecar17857-RA,Ecar15355-RA,Ecar17811-RA,Ecar18794-RA,Ecar08578-RA,Ecar13402-RA,Ecar16211-RA,Ecar08177-RA,Ecar16464-RA,Ecar16085-RA,Ecar17673-RA,Ecar19742-RA,Ecar16382-RA,Ecar08325-RA,Ecar06086-RA,Ecar06686-RA,Ecar18703-RA,Ecar00412-RA,Ecar11658-RA,Ecar16908-RA,Ecar06547-RA,Ecar09628-RA,Ecar10961-RA,Ecar18621-RA,Ecar12581-RA,Ecar16340-RA,Ecar11327-RA,Ecar08816-RA,Ecar19590-RA,Ecar03644…
Biological Process	nucleobase-containing compound metabolic process	GO:0006139	5	4.09e-06	1.34222	152	2361	330	6880	Ecar08785-RA,Ecar17857-RA,Ecar15355-RA,Ecar17811-RA,Ecar18794-RA,Ecar13402-RA,Ecar16211-RA,Ecar08177-RA,Ecar16464-RA,Ecar19742-RA,Ecar16382-RA,Ecar18703-RA,Ecar00412-RA,Ecar06547-RA,Ecar18621-RA,Ecar12581-RA,Ecar08816-RA,Ecar03644-RA,Ecar13268-RA,Ecar17745-RA,Ecar05956-RA,Ecar20245-RA,Ecar12818-RA,Ecar08491-RA,Ecar17023-RA,Ecar18268-RA,Ecar13749-RA,Ecar18314-RA,Ecar18978-RA,Ecar05142-RA,Ecar08808…
Biological Process	regulation of nucleic acid-templated transcription	GO:1903506	9	4.31e-06	1.49332	103	1438	330	6880	Ecar08785-RA,Ecar17857-RA,Ecar15355-RA,Ecar17811-RA,Ecar16211-RA,Ecar08177-RA,Ecar16464-RA,Ecar19742-RA,Ecar16382-RA,Ecar18703-RA,Ecar00412-RA,Ecar12581-RA,Ecar08816-RA,Ecar13268-RA,Ecar17745-RA,Ecar20245-RA,Ecar08491-RA,Ecar18268-RA,Ecar13749-RA,Ecar18314-RA,Ecar18978-RA,Ecar08808-RA,Ecar03447-RA,Ecar17466-RA,Ecar05516-RA,Ecar11688-RA,Ecar12808-RA,Ecar13246-RA,Ecar10199-RA,Ecar14747-RA,Ecar19932…
Biological Process	macromolecule biosynthetic process	GO:0009059	5	4.57e-06	1.37463	138	2093	330	6880	Ecar08785-RA,Ecar17857-RA,Ecar15355-RA,Ecar17811-RA,Ecar16211-RA,Ecar08177-RA,Ecar16464-RA,Ecar19742-RA,Ecar16382-RA,Ecar08325-RA,Ecar06686-RA,Ecar18703-RA,Ecar00412-RA,Ecar18621-RA,Ecar12581-RA,Ecar16340-RA,Ecar08816-RA,Ecar13268-RA,Ecar17745-RA,Ecar20245-RA,Ecar12818-RA,Ecar08491-RA,Ecar18268-RA,Ecar13749-RA,Ecar18314-RA,Ecar11028-RA,Ecar18978-RA,Ecar05142-RA,Ecar08808-RA,Ecar03447-RA,Ecar17466…
Biological Process	regulation of mRNA 3'-end processing	GO:0031440	10	4.68e-06	5.79125	10	36	330	6880	Ecar18703-RA,Ecar11688-RA,Ecar12808-RA,Ecar19061-RA,Ecar17682-RA,Ecar11114-RA,Ecar16485-RA,Ecar15769-RA,Ecar06232-RA,Ecar18705-RA,
Biological Process	regulation of RNA biosynthetic process	GO:2001141	8	4.91e-06	1.48918	103	1442	330	6880	Ecar08785-RA,Ecar17857-RA,Ecar15355-RA,Ecar17811-RA,Ecar16211-RA,Ecar08177-RA,Ecar16464-RA,Ecar19742-RA,Ecar16382-RA,Ecar18703-RA,Ecar00412-RA,Ecar12581-RA,Ecar08816-RA,Ecar13268-RA,Ecar17745-RA,Ecar20245-RA,Ecar08491-RA,Ecar18268-RA,Ecar13749-RA,Ecar18314-RA,Ecar18978-RA,Ecar08808-RA,Ecar03447-RA,Ecar17466-RA,Ecar05516-RA,Ecar11688-RA,Ecar12808-RA,Ecar13246-RA,Ecar10199-RA,Ecar14747-RA,Ecar19932…
Biological Process	cellular nitrogen compound biosynthetic process	GO:0044271	5	5.07e-06	1.38302	134	2020	330	6880	Ecar08785-RA,Ecar17857-RA,Ecar15355-RA,Ecar17811-RA,Ecar16211-RA,Ecar08177-RA,Ecar16464-RA,Ecar19742-RA,Ecar16382-RA,Ecar18703-RA,Ecar00412-RA,Ecar18621-RA,Ecar12581-RA,Ecar08816-RA,Ecar13268-RA,Ecar17745-RA,Ecar20245-RA,Ecar12818-RA,Ecar08491-RA,Ecar18268-RA,Ecar13749-RA,Ecar18314-RA,Ecar18978-RA,Ecar05142-RA,Ecar08808-RA,Ecar03447-RA,Ecar17466-RA,Ecar05516-RA,Ecar11688-RA,Ecar12808-RA,Ecar13246…
Biological Process	regulation of DNA-templated transcription	GO:0006355	10	5.8e-06	1.49234	101	1411	330	6880	Ecar08785-RA,Ecar17857-RA,Ecar15355-RA,Ecar17811-RA,Ecar16211-RA,Ecar08177-RA,Ecar16464-RA,Ecar19742-RA,Ecar16382-RA,Ecar18703-RA,Ecar00412-RA,Ecar12581-RA,Ecar08816-RA,Ecar13268-RA,Ecar17745-RA,Ecar08491-RA,Ecar18268-RA,Ecar13749-RA,Ecar18314-RA,Ecar18978-RA,Ecar08808-RA,Ecar03447-RA,Ecar17466-RA,Ecar05516-RA,Ecar11688-RA,Ecar12808-RA,Ecar13246-RA,Ecar10199-RA,Ecar14747-RA,Ecar19932-RA,Ecar13603…
Biological Process	regulation of alternative mRNA splicing, via spliceosome	GO:0000381	11	6.34e-06	3.81375	15	82	330	6880	Ecar18703-RA,Ecar08816-RA,Ecar17420-RA,Ecar11688-RA,Ecar12808-RA,Ecar19061-RA,Ecar17428-RA,Ecar11114-RA,Ecar03766-RA,Ecar16485-RA,Ecar06409-RA,Ecar05959-RA,Ecar06232-RA,Ecar16344-RA,Ecar18705-RA,
Biological Process	nucleobase-containing compound biosynthetic process	GO:0034654	6	6.84e-06	1.43017	116	1691	330	6880	Ecar08785-RA,Ecar17857-RA,Ecar15355-RA,Ecar17811-RA,Ecar16211-RA,Ecar08177-RA,Ecar16464-RA,Ecar19742-RA,Ecar16382-RA,Ecar18703-RA,Ecar00412-RA,Ecar18621-RA,Ecar12581-RA,Ecar08816-RA,Ecar13268-RA,Ecar17745-RA,Ecar20245-RA,Ecar12818-RA,Ecar08491-RA,Ecar18268-RA,Ecar13749-RA,Ecar18314-RA,Ecar18978-RA,Ecar05142-RA,Ecar08808-RA,Ecar03447-RA,Ecar17466-RA,Ecar05516-RA,Ecar11688-RA,Ecar12808-RA,Ecar13246…
Biological Process	regulation of nitrogen compound metabolic process	GO:0051171	5	6.94e-06	1.31381	160	2539	330	6880	Ecar08785-RA,Ecar17857-RA,Ecar15355-RA,Ecar17811-RA,Ecar18794-RA,Ecar16211-RA,Ecar08177-RA,Ecar16464-RA,Ecar16085-RA,Ecar17673-RA,Ecar19742-RA,Ecar16382-RA,Ecar18703-RA,Ecar00412-RA,Ecar16908-RA,Ecar06547-RA,Ecar10961-RA,Ecar18621-RA,Ecar12581-RA,Ecar11327-RA,Ecar08816-RA,Ecar13268-RA,Ecar17745-RA,Ecar20245-RA,Ecar08571-RA,Ecar08491-RA,Ecar06039-RA,Ecar13319-RA,Ecar18268-RA,Ecar13749-RA,Ecar18314…
Biological Process	regulation of cellular metabolic process	GO:0031323	5	1.08e-05	1.28732	169	2737	330	6880	Ecar08785-RA,Ecar17857-RA,Ecar15355-RA,Ecar17811-RA,Ecar18794-RA,Ecar16211-RA,Ecar08177-RA,Ecar16464-RA,Ecar12628-RA,Ecar16085-RA,Ecar17673-RA,Ecar19742-RA,Ecar16382-RA,Ecar18703-RA,Ecar00412-RA,Ecar16908-RA,Ecar06547-RA,Ecar10961-RA,Ecar18621-RA,Ecar12581-RA,Ecar11327-RA,Ecar08816-RA,Ecar13268-RA,Ecar17745-RA,Ecar20245-RA,Ecar08571-RA,Ecar12818-RA,Ecar08491-RA,Ecar06039-RA,Ecar13319-RA,Ecar18268…
Biological Process	RNA splicing, via transesterification reactions	GO:0000375	10	1.23e-05	2.76305	22	166	330	6880	Ecar18703-RA,Ecar08816-RA,Ecar05956-RA,Ecar08808-RA,Ecar17420-RA,Ecar11688-RA,Ecar12808-RA,Ecar19061-RA,Ecar17428-RA,Ecar13387-RA,Ecar11114-RA,Ecar06616-RA,Ecar03766-RA,Ecar10526-RA,Ecar16485-RA,Ecar06409-RA,Ecar05959-RA,Ecar06232-RA,Ecar16344-RA,Ecar18705-RA,Ecar04848-RA,Ecar17101-RA,
Biological Process	RNA splicing, via transesterification reactions with bulged adenosine as nucleophile	GO:0000377	11	1.23e-05	2.76305	22	166	330	6880	Ecar18703-RA,Ecar08816-RA,Ecar05956-RA,Ecar08808-RA,Ecar17420-RA,Ecar11688-RA,Ecar12808-RA,Ecar19061-RA,Ecar17428-RA,Ecar13387-RA,Ecar11114-RA,Ecar06616-RA,Ecar03766-RA,Ecar10526-RA,Ecar16485-RA,Ecar06409-RA,Ecar05959-RA,Ecar06232-RA,Ecar16344-RA,Ecar18705-RA,Ecar04848-RA,Ecar17101-RA,
Biological Process	mRNA splicing, via spliceosome	GO:0000398	12	1.23e-05	2.76305	22	166	330	6880	Ecar18703-RA,Ecar08816-RA,Ecar05956-RA,Ecar08808-RA,Ecar17420-RA,Ecar11688-RA,Ecar12808-RA,Ecar19061-RA,Ecar17428-RA,Ecar13387-RA,Ecar11114-RA,Ecar06616-RA,Ecar03766-RA,Ecar10526-RA,Ecar16485-RA,Ecar06409-RA,Ecar05959-RA,Ecar06232-RA,Ecar16344-RA,Ecar18705-RA,Ecar04848-RA,Ecar17101-RA,
Biological Process	regulation of cellular macromolecule biosynthetic process	GO:2000112	7	1.28e-05	1.41894	114	1675	330	6880	Ecar08785-RA,Ecar17857-RA,Ecar15355-RA,Ecar17811-RA,Ecar16211-RA,Ecar08177-RA,Ecar16464-RA,Ecar19742-RA,Ecar16382-RA,Ecar18703-RA,Ecar00412-RA,Ecar18621-RA,Ecar12581-RA,Ecar08816-RA,Ecar13268-RA,Ecar17745-RA,Ecar08491-RA,Ecar18268-RA,Ecar13749-RA,Ecar18314-RA,Ecar18978-RA,Ecar08808-RA,Ecar03447-RA,Ecar17466-RA,Ecar05516-RA,Ecar11688-RA,Ecar12808-RA,Ecar13246-RA,Ecar10199-RA,Ecar14747-RA,Ecar19932…
Biological Process	embryo development	GO:0009790	5	1.52e-05	1.46904	99	1405	330	6880	Ecar18794-RA,Ecar09502-RA,Ecar16464-RA,Ecar16085-RA,Ecar14406-RA,Ecar17673-RA,Ecar19742-RA,Ecar01258-RA,Ecar18621-RA,Ecar14015-RA,Ecar11327-RA,Ecar17745-RA,Ecar05956-RA,Ecar20245-RA,Ecar18268-RA,Ecar18314-RA,Ecar10668-RA,Ecar05224-RA,Ecar18978-RA,Ecar03447-RA,Ecar05516-RA,Ecar17420-RA,Ecar00669-RA,Ecar10199-RA,Ecar14059-RA,Ecar05123-RA,Ecar11800-RA,Ecar18558-RA,Ecar15499-RA,Ecar16962-RA,Ecar10934…
Biological Process	heterocycle biosynthetic process	GO:0018130	5	1.62e-05	1.39939	118	1758	330	6880	Ecar08785-RA,Ecar17857-RA,Ecar15355-RA,Ecar17811-RA,Ecar16211-RA,Ecar08177-RA,Ecar16464-RA,Ecar19742-RA,Ecar16382-RA,Ecar18703-RA,Ecar00412-RA,Ecar18621-RA,Ecar12581-RA,Ecar08816-RA,Ecar13268-RA,Ecar17745-RA,Ecar20245-RA,Ecar12818-RA,Ecar08491-RA,Ecar18268-RA,Ecar13749-RA,Ecar18314-RA,Ecar18978-RA,Ecar05142-RA,Ecar08808-RA,Ecar03447-RA,Ecar17466-RA,Ecar05516-RA,Ecar11688-RA,Ecar12808-RA,Ecar13246…
Biological Process	aromatic compound biosynthetic process	GO:0019438	5	2.15e-05	1.39147	118	1768	330	6880	Ecar08785-RA,Ecar17857-RA,Ecar15355-RA,Ecar17811-RA,Ecar16211-RA,Ecar08177-RA,Ecar16464-RA,Ecar19742-RA,Ecar16382-RA,Ecar18703-RA,Ecar00412-RA,Ecar18621-RA,Ecar12581-RA,Ecar08816-RA,Ecar13268-RA,Ecar17745-RA,Ecar20245-RA,Ecar12818-RA,Ecar08491-RA,Ecar18268-RA,Ecar13749-RA,Ecar18314-RA,Ecar18978-RA,Ecar05142-RA,Ecar08808-RA,Ecar03447-RA,Ecar17466-RA,Ecar05516-RA,Ecar11688-RA,Ecar12808-RA,Ecar13246…
Biological Process	regulation of macromolecule biosynthetic process	GO:0010556	6	2.18e-05	1.39713	116	1731	330	6880	Ecar08785-RA,Ecar17857-RA,Ecar15355-RA,Ecar17811-RA,Ecar16211-RA,Ecar08177-RA,Ecar16464-RA,Ecar19742-RA,Ecar16382-RA,Ecar18703-RA,Ecar00412-RA,Ecar18621-RA,Ecar12581-RA,Ecar08816-RA,Ecar13268-RA,Ecar17745-RA,Ecar20245-RA,Ecar08491-RA,Ecar18268-RA,Ecar13749-RA,Ecar18314-RA,Ecar18978-RA,Ecar08808-RA,Ecar03447-RA,Ecar17466-RA,Ecar05516-RA,Ecar11688-RA,Ecar12808-RA,Ecar13246-RA,Ecar10199-RA,Ecar14747…
Biological Process	alternative mRNA splicing, via spliceosome	GO:0000380	13	2.35e-05	3.43656	15	91	330	6880	Ecar18703-RA,Ecar08816-RA,Ecar17420-RA,Ecar11688-RA,Ecar12808-RA,Ecar19061-RA,Ecar17428-RA,Ecar11114-RA,Ecar03766-RA,Ecar16485-RA,Ecar06409-RA,Ecar05959-RA,Ecar06232-RA,Ecar16344-RA,Ecar18705-RA,
Biological Process	heterocycle metabolic process	GO:0046483	4	3.02e-05	1.29567	154	2478	330	6880	Ecar08785-RA,Ecar17857-RA,Ecar15355-RA,Ecar17811-RA,Ecar18794-RA,Ecar13402-RA,Ecar16211-RA,Ecar08177-RA,Ecar16464-RA,Ecar19742-RA,Ecar16382-RA,Ecar06086-RA,Ecar18703-RA,Ecar00412-RA,Ecar06547-RA,Ecar18621-RA,Ecar12581-RA,Ecar08816-RA,Ecar03644-RA,Ecar13268-RA,Ecar17745-RA,Ecar05956-RA,Ecar20245-RA,Ecar12818-RA,Ecar08491-RA,Ecar17023-RA,Ecar18268-RA,Ecar13749-RA,Ecar18314-RA,Ecar18978-RA,Ecar05142…
Biological Process	regulation of mRNA splicing, via spliceosome	GO:0048024	10	3.47e-05	3.17691	16	105	330	6880	Ecar18703-RA,Ecar08816-RA,Ecar17420-RA,Ecar11688-RA,Ecar12808-RA,Ecar19061-RA,Ecar17428-RA,Ecar11114-RA,Ecar03766-RA,Ecar16485-RA,Ecar06409-RA,Ecar05959-RA,Ecar06232-RA,Ecar16344-RA,Ecar18705-RA,Ecar17101-RA,
Biological Process	transcription by RNA polymerase II	GO:0006366	11	3.49e-05	1.51693	82	1127	330	6880	Ecar08785-RA,Ecar17857-RA,Ecar15355-RA,Ecar16211-RA,Ecar08177-RA,Ecar16464-RA,Ecar19742-RA,Ecar18703-RA,Ecar00412-RA,Ecar13268-RA,Ecar17745-RA,Ecar08491-RA,Ecar18268-RA,Ecar18314-RA,Ecar18978-RA,Ecar05142-RA,Ecar03447-RA,Ecar17466-RA,Ecar11688-RA,Ecar12808-RA,Ecar14747-RA,Ecar19932-RA,Ecar11021-RA,Ecar18558-RA,Ecar15499-RA,Ecar16962-RA,Ecar10934-RA,Ecar03182-RA,Ecar19061-RA,Ecar14057-RA,Ecar16662…
Biological Process	primary metabolic process	GO:0044238	3	3.57e-05	1.16697	238	4252	330	6880	Ecar08785-RA,Ecar17857-RA,Ecar15355-RA,Ecar17811-RA,Ecar18794-RA,Ecar08578-RA,Ecar13402-RA,Ecar16211-RA,Ecar08177-RA,Ecar16464-RA,Ecar16085-RA,Ecar17673-RA,Ecar19742-RA,Ecar16382-RA,Ecar08325-RA,Ecar06086-RA,Ecar06686-RA,Ecar02379-RA,Ecar18703-RA,Ecar00412-RA,Ecar11658-RA,Ecar16908-RA,Ecar06547-RA,Ecar09628-RA,Ecar10961-RA,Ecar18621-RA,Ecar12581-RA,Ecar11327-RA,Ecar08816-RA,Ecar19590-RA,Ecar03644…
Biological Process	regulation of primary metabolic process	GO:0080090	5	3.58e-05	1.27692	162	2645	330	6880	Ecar08785-RA,Ecar17857-RA,Ecar15355-RA,Ecar17811-RA,Ecar18794-RA,Ecar16211-RA,Ecar08177-RA,Ecar16464-RA,Ecar16085-RA,Ecar17673-RA,Ecar19742-RA,Ecar16382-RA,Ecar18703-RA,Ecar00412-RA,Ecar16908-RA,Ecar06547-RA,Ecar10961-RA,Ecar18621-RA,Ecar12581-RA,Ecar11327-RA,Ecar08816-RA,Ecar13268-RA,Ecar17745-RA,Ecar20245-RA,Ecar08571-RA,Ecar08491-RA,Ecar06039-RA,Ecar13319-RA,Ecar18268-RA,Ecar13749-RA,Ecar18314…
Biological Process	regulation of cellular biosynthetic process	GO:0031326	6	4.14e-05	1.36994	119	1811	330	6880	Ecar08785-RA,Ecar17857-RA,Ecar15355-RA,Ecar17811-RA,Ecar18794-RA,Ecar16211-RA,Ecar08177-RA,Ecar16464-RA,Ecar19742-RA,Ecar16382-RA,Ecar18703-RA,Ecar00412-RA,Ecar18621-RA,Ecar12581-RA,Ecar08816-RA,Ecar13268-RA,Ecar17745-RA,Ecar20245-RA,Ecar08491-RA,Ecar18268-RA,Ecar13749-RA,Ecar18314-RA,Ecar18978-RA,Ecar08808-RA,Ecar03447-RA,Ecar17466-RA,Ecar05516-RA,Ecar11688-RA,Ecar12808-RA,Ecar13246-RA,Ecar10199…
Biological Process	regulation of transcription initiation by RNA polymerase II	GO:0060260	12	5.95e-05	5.5596	8	30	330	6880	Ecar18703-RA,Ecar11688-RA,Ecar12808-RA,Ecar19061-RA,Ecar11114-RA,Ecar16485-RA,Ecar06232-RA,Ecar18705-RA,
Biological Process	chromosome organization	GO:0051276	6	6.21e-05	1.61981	62	798	330	6880	Ecar08785-RA,Ecar17811-RA,Ecar18794-RA,Ecar08177-RA,Ecar02379-RA,Ecar00412-RA,Ecar11658-RA,Ecar09628-RA,Ecar12581-RA,Ecar08816-RA,Ecar19590-RA,Ecar08491-RA,Ecar13749-RA,Ecar18314-RA,Ecar18978-RA,Ecar11644-RA,Ecar17466-RA,Ecar05516-RA,Ecar17420-RA,Ecar13246-RA,Ecar19932-RA,Ecar09440-RA,Ecar09405-RA,Ecar10934-RA,Ecar13399-RA,Ecar14057-RA,Ecar17682-RA,Ecar01931-RA,Ecar02233-RA,Ecar03766-RA,Ecar08835…
Biological Process	regulation of mRNA processing	GO:0050684	9	6.42e-05	2.80054	18	134	330	6880	Ecar18703-RA,Ecar08816-RA,Ecar17420-RA,Ecar11688-RA,Ecar12808-RA,Ecar19061-RA,Ecar17428-RA,Ecar17682-RA,Ecar11114-RA,Ecar03766-RA,Ecar16485-RA,Ecar06409-RA,Ecar15769-RA,Ecar05959-RA,Ecar06232-RA,Ecar16344-RA,Ecar18705-RA,Ecar17101-RA,
Biological Process	cellular aromatic compound metabolic process	GO:0006725	4	6.48e-05	1.27728	155	2530	330	6880	Ecar08785-RA,Ecar17857-RA,Ecar15355-RA,Ecar17811-RA,Ecar18794-RA,Ecar13402-RA,Ecar16211-RA,Ecar08177-RA,Ecar16464-RA,Ecar19742-RA,Ecar16382-RA,Ecar18703-RA,Ecar00412-RA,Ecar06547-RA,Ecar18621-RA,Ecar12581-RA,Ecar08816-RA,Ecar03644-RA,Ecar13268-RA,Ecar17745-RA,Ecar05956-RA,Ecar20245-RA,Ecar12818-RA,Ecar08491-RA,Ecar17023-RA,Ecar18268-RA,Ecar13749-RA,Ecar18314-RA,Ecar18978-RA,Ecar05142-RA,Ecar08808…
Biological Process	regulation of macromolecule metabolic process	GO:0060255	5	6.48e-05	1.25961	165	2731	330	6880	Ecar08785-RA,Ecar17857-RA,Ecar15355-RA,Ecar17811-RA,Ecar18794-RA,Ecar16211-RA,Ecar08177-RA,Ecar16464-RA,Ecar16085-RA,Ecar17673-RA,Ecar19742-RA,Ecar16382-RA,Ecar18703-RA,Ecar00412-RA,Ecar16908-RA,Ecar06547-RA,Ecar10961-RA,Ecar18621-RA,Ecar12581-RA,Ecar11327-RA,Ecar08816-RA,Ecar13268-RA,Ecar17745-RA,Ecar20245-RA,Ecar08571-RA,Ecar08491-RA,Ecar06039-RA,Ecar13319-RA,Ecar18268-RA,Ecar13749-RA,Ecar18314…
Biological Process	cellular nitrogen compound metabolic process	GO:0034641	4	6.51e-05	1.26121	164	2711	330	6880	Ecar08785-RA,Ecar17857-RA,Ecar15355-RA,Ecar17811-RA,Ecar18794-RA,Ecar13402-RA,Ecar16211-RA,Ecar08177-RA,Ecar16464-RA,Ecar19742-RA,Ecar16382-RA,Ecar18703-RA,Ecar00412-RA,Ecar06547-RA,Ecar18621-RA,Ecar12581-RA,Ecar08816-RA,Ecar03644-RA,Ecar13268-RA,Ecar17745-RA,Ecar05956-RA,Ecar20245-RA,Ecar12818-RA,Ecar08491-RA,Ecar17023-RA,Ecar18268-RA,Ecar13749-RA,Ecar18314-RA,Ecar18978-RA,Ecar05142-RA,Ecar08808…
Biological Process	mRNA 3'-end processing	GO:0031124	10	6.63e-05	4.02339	11	57	330	6880	Ecar18703-RA,Ecar11688-RA,Ecar12808-RA,Ecar19061-RA,Ecar17682-RA,Ecar11114-RA,Ecar16485-RA,Ecar15769-RA,Ecar06232-RA,Ecar18705-RA,Ecar19877-RA,
Biological Process	mRNA processing	GO:0006397	9	6.77e-05	2.3165	25	225	330	6880	Ecar18703-RA,Ecar08816-RA,Ecar05956-RA,Ecar08808-RA,Ecar17420-RA,Ecar11688-RA,Ecar12808-RA,Ecar19061-RA,Ecar17428-RA,Ecar13387-RA,Ecar17682-RA,Ecar11114-RA,Ecar06616-RA,Ecar03766-RA,Ecar10526-RA,Ecar16485-RA,Ecar06409-RA,Ecar15769-RA,Ecar05959-RA,Ecar06232-RA,Ecar16344-RA,Ecar18705-RA,Ecar19877-RA,Ecar04848-RA,Ecar17101-RA,
Biological Process	chromatin organization	GO:0006325	5	6.91e-05	1.76873	47	554	330	6880	Ecar08785-RA,Ecar17811-RA,Ecar08177-RA,Ecar11658-RA,Ecar09628-RA,Ecar12581-RA,Ecar08816-RA,Ecar19590-RA,Ecar20245-RA,Ecar08491-RA,Ecar13749-RA,Ecar18314-RA,Ecar18978-RA,Ecar11644-RA,Ecar17466-RA,Ecar05516-RA,Ecar13246-RA,Ecar19932-RA,Ecar09405-RA,Ecar10934-RA,Ecar14057-RA,Ecar17682-RA,Ecar01931-RA,Ecar14868-RA,Ecar03766-RA,Ecar08200-RA,Ecar17091-RA,Ecar09961-RA,Ecar05552-RA,Ecar06409-RA,Ecar02984…
Biological Process	oogenesis	GO:0048477	6	6.98e-05	1.64743	58	734	330	6880	Ecar18794-RA,Ecar12628-RA,Ecar16085-RA,Ecar14406-RA,Ecar11327-RA,Ecar08816-RA,Ecar13268-RA,Ecar05956-RA,Ecar20245-RA,Ecar17023-RA,Ecar10668-RA,Ecar18978-RA,Ecar03447-RA,Ecar00669-RA,Ecar11800-RA,Ecar12335-RA,Ecar15499-RA,Ecar16962-RA,Ecar10934-RA,Ecar17428-RA,Ecar11674-RA,Ecar05872-RA,Ecar16134-RA,Ecar02208-RA,Ecar15822-RA,Ecar02233-RA,Ecar16053-RA,Ecar08835-RA,Ecar06776-RA,Ecar07150-RA,Ecar08200…
Biological Process	regulation of metabolic process	GO:0019222	4	7.25e-05	1.23964	176	2960	330	6880	Ecar08785-RA,Ecar17857-RA,Ecar15355-RA,Ecar17811-RA,Ecar18794-RA,Ecar16211-RA,Ecar08177-RA,Ecar16464-RA,Ecar12628-RA,Ecar16085-RA,Ecar17673-RA,Ecar19742-RA,Ecar16382-RA,Ecar18703-RA,Ecar00412-RA,Ecar16908-RA,Ecar06547-RA,Ecar10961-RA,Ecar18621-RA,Ecar12581-RA,Ecar11327-RA,Ecar08816-RA,Ecar13268-RA,Ecar17745-RA,Ecar20245-RA,Ecar08571-RA,Ecar12818-RA,Ecar08491-RA,Ecar06039-RA,Ecar13319-RA,Ecar18268…
Biological Process	organic cyclic compound biosynthetic process	GO:1901362	5	9.01e-05	1.34762	119	1841	330	6880	Ecar08785-RA,Ecar17857-RA,Ecar15355-RA,Ecar17811-RA,Ecar16211-RA,Ecar08177-RA,Ecar16464-RA,Ecar19742-RA,Ecar16382-RA,Ecar18703-RA,Ecar00412-RA,Ecar18621-RA,Ecar12581-RA,Ecar08816-RA,Ecar13268-RA,Ecar17745-RA,Ecar20245-RA,Ecar12818-RA,Ecar08491-RA,Ecar18268-RA,Ecar13749-RA,Ecar18314-RA,Ecar18978-RA,Ecar05142-RA,Ecar08808-RA,Ecar03447-RA,Ecar17466-RA,Ecar05516-RA,Ecar11688-RA,Ecar12808-RA,Ecar13246…
Biological Process	regulation of transcription by RNA polymerase II	GO:0006357	11	0.000101	1.48783	79	1107	330	6880	Ecar08785-RA,Ecar17857-RA,Ecar15355-RA,Ecar16211-RA,Ecar08177-RA,Ecar16464-RA,Ecar19742-RA,Ecar18703-RA,Ecar00412-RA,Ecar13268-RA,Ecar17745-RA,Ecar08491-RA,Ecar18268-RA,Ecar18314-RA,Ecar18978-RA,Ecar03447-RA,Ecar17466-RA,Ecar11688-RA,Ecar12808-RA,Ecar14747-RA,Ecar19932-RA,Ecar11021-RA,Ecar18558-RA,Ecar15499-RA,Ecar16962-RA,Ecar10934-RA,Ecar03182-RA,Ecar19061-RA,Ecar14057-RA,Ecar16662-RA,Ecar16733…
Biological Process	regulation of biosynthetic process	GO:0009889	5	0.000105	1.34324	119	1847	330	6880	Ecar08785-RA,Ecar17857-RA,Ecar15355-RA,Ecar17811-RA,Ecar18794-RA,Ecar16211-RA,Ecar08177-RA,Ecar16464-RA,Ecar19742-RA,Ecar16382-RA,Ecar18703-RA,Ecar00412-RA,Ecar18621-RA,Ecar12581-RA,Ecar08816-RA,Ecar13268-RA,Ecar17745-RA,Ecar20245-RA,Ecar08491-RA,Ecar18268-RA,Ecar13749-RA,Ecar18314-RA,Ecar18978-RA,Ecar08808-RA,Ecar03447-RA,Ecar17466-RA,Ecar05516-RA,Ecar11688-RA,Ecar12808-RA,Ecar13246-RA,Ecar10199…
Biological Process	negative regulation of JNK cascade	GO:0046329	11	0.00016	4.36364	9	43	330	6880	Ecar11327-RA,Ecar06039-RA,Ecar14747-RA,Ecar19932-RA,Ecar16662-RA,Ecar16053-RA,Ecar17826-RA,Ecar19103-RA,Ecar07043-RA,
Biological Process	chromatin remodeling	GO:0006338	6	0.000164	2.1162	27	266	330	6880	Ecar08785-RA,Ecar17811-RA,Ecar08177-RA,Ecar09628-RA,Ecar12581-RA,Ecar08816-RA,Ecar19590-RA,Ecar18978-RA,Ecar11644-RA,Ecar05516-RA,Ecar13246-RA,Ecar19932-RA,Ecar17682-RA,Ecar01931-RA,Ecar03766-RA,Ecar17091-RA,Ecar05552-RA,Ecar02984-RA,Ecar13883-RA,Ecar10217-RA,Ecar14771-RA,Ecar02784-RA,Ecar17570-RA,Ecar11480-RA,Ecar18125-RA,Ecar04627-RA,Ecar03662-RA,
Biological Process	negative regulation of gene expression	GO:0010629	7	0.000213	1.44146	82	1186	330	6880	Ecar08785-RA,Ecar17857-RA,Ecar16211-RA,Ecar16464-RA,Ecar10961-RA,Ecar18621-RA,Ecar12581-RA,Ecar08816-RA,Ecar13268-RA,Ecar20245-RA,Ecar08491-RA,Ecar06039-RA,Ecar18314-RA,Ecar10668-RA,Ecar03447-RA,Ecar17466-RA,Ecar05516-RA,Ecar10199-RA,Ecar14059-RA,Ecar14747-RA,Ecar19932-RA,Ecar11800-RA,Ecar11021-RA,Ecar18558-RA,Ecar15499-RA,Ecar16962-RA,Ecar10934-RA,Ecar14057-RA,Ecar17428-RA,Ecar16662-RA,Ecar16733…
Biological Process	histone modification	GO:0016570	7	0.000225	1.95849	31	330	330	6880	Ecar08785-RA,Ecar17811-RA,Ecar08177-RA,Ecar11658-RA,Ecar09628-RA,Ecar12581-RA,Ecar19590-RA,Ecar08491-RA,Ecar13749-RA,Ecar18978-RA,Ecar11644-RA,Ecar17466-RA,Ecar05516-RA,Ecar13246-RA,Ecar19932-RA,Ecar14057-RA,Ecar17682-RA,Ecar17091-RA,Ecar09961-RA,Ecar11827-RA,Ecar13883-RA,Ecar10217-RA,Ecar20034-RA,Ecar04971-RA,Ecar11480-RA,Ecar11310-RA,Ecar00234-RA,Ecar02731-RA,Ecar18125-RA,Ecar05079-RA,Ecar04627…
Biological Process	regulation of DNA-templated transcription initiation	GO:2000142	11	0.000239	4.633	8	36	330	6880	Ecar18703-RA,Ecar11688-RA,Ecar12808-RA,Ecar19061-RA,Ecar11114-RA,Ecar16485-RA,Ecar06232-RA,Ecar18705-RA,
Biological Process	obsolete covalent chromatin modification	GO:0016569	0	0.000244	2.10101	26	258	330	6880	Ecar08785-RA,Ecar08177-RA,Ecar11658-RA,Ecar09628-RA,Ecar12581-RA,Ecar19590-RA,Ecar08491-RA,Ecar13749-RA,Ecar18978-RA,Ecar11644-RA,Ecar05516-RA,Ecar13246-RA,Ecar19932-RA,Ecar17682-RA,Ecar17091-RA,Ecar09961-RA,Ecar11827-RA,Ecar13883-RA,Ecar10217-RA,Ecar20034-RA,Ecar04971-RA,Ecar11480-RA,Ecar11310-RA,Ecar00234-RA,Ecar02731-RA,Ecar18125-RA,
Biological Process	RNA 3'-end processing	GO:0031123	9	0.000258	3.07989	13	88	330	6880	Ecar18703-RA,Ecar11688-RA,Ecar12808-RA,Ecar19061-RA,Ecar13102-RA,Ecar17682-RA,Ecar11114-RA,Ecar14495-RA,Ecar16485-RA,Ecar15769-RA,Ecar06232-RA,Ecar18705-RA,Ecar19877-RA,
Biological Process	organic cyclic compound metabolic process	GO:1901360	4	0.000278	1.24326	156	2616	330	6880	Ecar08785-RA,Ecar17857-RA,Ecar15355-RA,Ecar17811-RA,Ecar18794-RA,Ecar13402-RA,Ecar16211-RA,Ecar08177-RA,Ecar16464-RA,Ecar19742-RA,Ecar16382-RA,Ecar06086-RA,Ecar18703-RA,Ecar00412-RA,Ecar06547-RA,Ecar18621-RA,Ecar12581-RA,Ecar08816-RA,Ecar03644-RA,Ecar13268-RA,Ecar17745-RA,Ecar05956-RA,Ecar20245-RA,Ecar12818-RA,Ecar08491-RA,Ecar17023-RA,Ecar18268-RA,Ecar13749-RA,Ecar18314-RA,Ecar18978-RA,Ecar05142…
Biological Process	peptidyl-amino acid modification	GO:0018193	7	0.000278	1.6084	53	687	330	6880	Ecar08785-RA,Ecar18794-RA,Ecar11658-RA,Ecar09628-RA,Ecar12581-RA,Ecar19590-RA,Ecar13749-RA,Ecar10668-RA,Ecar05866-RA,Ecar11028-RA,Ecar18978-RA,Ecar08808-RA,Ecar11644-RA,Ecar13246-RA,Ecar15499-RA,Ecar16962-RA,Ecar03182-RA,Ecar14057-RA,Ecar16662-RA,Ecar14085-RA,Ecar16134-RA,Ecar09545-RA,Ecar10001-RA,Ecar02208-RA,Ecar17682-RA,Ecar18085-RA,Ecar17091-RA,Ecar09961-RA,Ecar09562-RA,Ecar11827-RA,Ecar09399…
Biological Process	negative regulation of macromolecule metabolic process	GO:0010605	6	0.00028	1.36203	101	1546	330	6880	Ecar08785-RA,Ecar17857-RA,Ecar17811-RA,Ecar16211-RA,Ecar16464-RA,Ecar16085-RA,Ecar06547-RA,Ecar10961-RA,Ecar18621-RA,Ecar12581-RA,Ecar11327-RA,Ecar08816-RA,Ecar13268-RA,Ecar20245-RA,Ecar08571-RA,Ecar08491-RA,Ecar06039-RA,Ecar18314-RA,Ecar10668-RA,Ecar18978-RA,Ecar03447-RA,Ecar17466-RA,Ecar05516-RA,Ecar10199-RA,Ecar14059-RA,Ecar14747-RA,Ecar19932-RA,Ecar11800-RA,Ecar11021-RA,Ecar18558-RA,Ecar15499…
Biological Process	mitotic cell cycle	GO:0000278	4	0.0003	1.56983	57	757	330	6880	Ecar16085-RA,Ecar02379-RA,Ecar01258-RA,Ecar00412-RA,Ecar13268-RA,Ecar20245-RA,Ecar13319-RA,Ecar05516-RA,Ecar17420-RA,Ecar12808-RA,Ecar19932-RA,Ecar09440-RA,Ecar18558-RA,Ecar16962-RA,Ecar10934-RA,Ecar14057-RA,Ecar16662-RA,Ecar16733-RA,Ecar10692-RA,Ecar16134-RA,Ecar04569-RA,Ecar02233-RA,Ecar13036-RA,Ecar13289-RA,Ecar01969-RA,Ecar17091-RA,Ecar16485-RA,Ecar18379-RA,Ecar11827-RA,Ecar09399-RA,Ecar20034…
Biological Process	metabolic process	GO:0008152	2	0.000351	1.12346	253	4695	330	6880	Ecar08785-RA,Ecar17857-RA,Ecar15355-RA,Ecar17811-RA,Ecar18794-RA,Ecar08578-RA,Ecar11301-RA,Ecar13402-RA,Ecar16211-RA,Ecar08177-RA,Ecar16464-RA,Ecar12628-RA,Ecar16085-RA,Ecar17673-RA,Ecar19742-RA,Ecar16382-RA,Ecar08325-RA,Ecar06086-RA,Ecar06686-RA,Ecar02379-RA,Ecar18703-RA,Ecar00412-RA,Ecar11658-RA,Ecar16908-RA,Ecar06547-RA,Ecar09628-RA,Ecar10961-RA,Ecar18621-RA,Ecar12581-RA,Ecar16340-RA,Ecar11327…
Biological Process	cellular biosynthetic process	GO:0044249	4	0.00036	1.24692	150	2508	330	6880	Ecar08785-RA,Ecar17857-RA,Ecar15355-RA,Ecar17811-RA,Ecar18794-RA,Ecar16211-RA,Ecar08177-RA,Ecar16464-RA,Ecar19742-RA,Ecar16382-RA,Ecar08325-RA,Ecar06686-RA,Ecar02379-RA,Ecar18703-RA,Ecar00412-RA,Ecar18621-RA,Ecar12581-RA,Ecar08816-RA,Ecar13268-RA,Ecar17745-RA,Ecar20245-RA,Ecar12818-RA,Ecar08491-RA,Ecar18268-RA,Ecar13749-RA,Ecar18314-RA,Ecar11028-RA,Ecar18978-RA,Ecar05142-RA,Ecar08808-RA,Ecar03447…
Biological Process	female gamete generation	GO:0007292	5	0.000364	1.54336	59	797	330	6880	Ecar18794-RA,Ecar12628-RA,Ecar16085-RA,Ecar14406-RA,Ecar11327-RA,Ecar08816-RA,Ecar13268-RA,Ecar05956-RA,Ecar20245-RA,Ecar17023-RA,Ecar10668-RA,Ecar18978-RA,Ecar03447-RA,Ecar00669-RA,Ecar11800-RA,Ecar12335-RA,Ecar15499-RA,Ecar16962-RA,Ecar10934-RA,Ecar17428-RA,Ecar11674-RA,Ecar05872-RA,Ecar16134-RA,Ecar02208-RA,Ecar15822-RA,Ecar02233-RA,Ecar16053-RA,Ecar08835-RA,Ecar06776-RA,Ecar07150-RA,Ecar08200…
Biological Process	cytokine-mediated signaling pathway	GO:0019221	7	0.000368	2.83377	14	103	330	6880	Ecar14747-RA,Ecar05123-RA,Ecar05889-RA,Ecar16662-RA,Ecar00778-RA,Ecar07845-RA,Ecar17682-RA,Ecar19601-RA,Ecar06409-RA,Ecar08390-RA,Ecar05018-RA,Ecar09500-RA,Ecar06485-RA,Ecar07043-RA,
Biological Process	negative regulation of metabolic process	GO:0009892	5	0.000374	1.33233	108	1690	330	6880	Ecar08785-RA,Ecar17857-RA,Ecar17811-RA,Ecar18794-RA,Ecar16211-RA,Ecar16464-RA,Ecar12628-RA,Ecar16085-RA,Ecar16382-RA,Ecar06547-RA,Ecar10961-RA,Ecar18621-RA,Ecar12581-RA,Ecar11327-RA,Ecar08816-RA,Ecar13268-RA,Ecar20245-RA,Ecar08571-RA,Ecar08491-RA,Ecar06039-RA,Ecar18314-RA,Ecar10668-RA,Ecar18978-RA,Ecar03447-RA,Ecar17466-RA,Ecar05516-RA,Ecar10199-RA,Ecar14059-RA,Ecar14747-RA,Ecar19932-RA,Ecar11800…
Biological Process	negative regulation of stress-activated MAPK cascade	GO:0032873	10	0.000384	3.90909	9	48	330	6880	Ecar11327-RA,Ecar06039-RA,Ecar14747-RA,Ecar19932-RA,Ecar16662-RA,Ecar16053-RA,Ecar17826-RA,Ecar19103-RA,Ecar07043-RA,
Biological Process	negative regulation of stress-activated protein kinase signaling cascade	GO:0070303	9	0.000384	3.90909	9	48	330	6880	Ecar11327-RA,Ecar06039-RA,Ecar14747-RA,Ecar19932-RA,Ecar16662-RA,Ecar16053-RA,Ecar17826-RA,Ecar19103-RA,Ecar07043-RA,
Biological Process	transcription initiation-coupled chromatin remodeling	GO:0045815	8	0.000429	4.86465	7	30	330	6880	Ecar08785-RA,Ecar17811-RA,Ecar08177-RA,Ecar18978-RA,Ecar05516-RA,Ecar13246-RA,Ecar01931-RA,
Biological Process	intermediate filament-based process	GO:0045103	3	0.000451	5.68595	6	22	330	6880	Ecar10199-RA,Ecar02208-RA,Ecar04569-RA,Ecar10198-RA,Ecar19941-RA,Ecar07731-RA,
Biological Process	intermediate filament cytoskeleton organization	GO:0045104	7	0.000451	5.68595	6	22	330	6880	Ecar10199-RA,Ecar02208-RA,Ecar04569-RA,Ecar10198-RA,Ecar19941-RA,Ecar07731-RA,
Biological Process	positive regulation of apoptotic process involved in development	GO:1904747	9	0.000496	6.94949	5	15	330	6880	Ecar13268-RA,Ecar05872-RA,Ecar19853-RA,Ecar07696-RA,Ecar07731-RA,
Biological Process	organic substance biosynthetic process	GO:1901576	4	0.000564	1.23456	151	2550	330	6880	Ecar08785-RA,Ecar17857-RA,Ecar15355-RA,Ecar17811-RA,Ecar18794-RA,Ecar16211-RA,Ecar08177-RA,Ecar16464-RA,Ecar19742-RA,Ecar16382-RA,Ecar08325-RA,Ecar06686-RA,Ecar02379-RA,Ecar18703-RA,Ecar00412-RA,Ecar18621-RA,Ecar12581-RA,Ecar16340-RA,Ecar08816-RA,Ecar13268-RA,Ecar17745-RA,Ecar20245-RA,Ecar12818-RA,Ecar08491-RA,Ecar18268-RA,Ecar13749-RA,Ecar18314-RA,Ecar11028-RA,Ecar18978-RA,Ecar05142-RA,Ecar08808…
Biological Process	negative regulation of chromatin organization	GO:1905268	7	0.00057	3.41778	10	61	330	6880	Ecar08785-RA,Ecar17811-RA,Ecar08177-RA,Ecar18978-RA,Ecar05516-RA,Ecar13246-RA,Ecar02984-RA,Ecar11480-RA,Ecar05079-RA,Ecar04627-RA,
Biological Process	transcription initiation at RNA polymerase II promoter	GO:0006367	10	0.000614	3.67914	9	51	330	6880	Ecar19742-RA,Ecar18703-RA,Ecar11688-RA,Ecar12808-RA,Ecar19061-RA,Ecar11114-RA,Ecar16485-RA,Ecar06232-RA,Ecar18705-RA,
Biological Process	negative regulation of cellular metabolic process	GO:0031324	6	0.00062	1.35103	95	1466	330	6880	Ecar08785-RA,Ecar17857-RA,Ecar17811-RA,Ecar18794-RA,Ecar16211-RA,Ecar16464-RA,Ecar12628-RA,Ecar16085-RA,Ecar16382-RA,Ecar06547-RA,Ecar10961-RA,Ecar18621-RA,Ecar11327-RA,Ecar08816-RA,Ecar13268-RA,Ecar20245-RA,Ecar08571-RA,Ecar08491-RA,Ecar06039-RA,Ecar18314-RA,Ecar10668-RA,Ecar18978-RA,Ecar03447-RA,Ecar17466-RA,Ecar10199-RA,Ecar14747-RA,Ecar19932-RA,Ecar11800-RA,Ecar18558-RA,Ecar15499-RA,Ecar16962…
Biological Process	regulation of JNK cascade	GO:0046328	10	0.000627	2.58452	15	121	330	6880	Ecar11327-RA,Ecar06039-RA,Ecar14747-RA,Ecar19932-RA,Ecar16662-RA,Ecar16053-RA,Ecar08835-RA,Ecar09562-RA,Ecar16942-RA,Ecar17826-RA,Ecar19103-RA,Ecar05018-RA,Ecar06642-RA,Ecar13101-RA,Ecar07043-RA,
Biological Process	organic substance metabolic process	GO:0071704	3	0.000676	1.12507	243	4503	330	6880	Ecar08785-RA,Ecar17857-RA,Ecar15355-RA,Ecar17811-RA,Ecar18794-RA,Ecar08578-RA,Ecar13402-RA,Ecar16211-RA,Ecar08177-RA,Ecar16464-RA,Ecar16085-RA,Ecar17673-RA,Ecar19742-RA,Ecar16382-RA,Ecar08325-RA,Ecar06086-RA,Ecar06686-RA,Ecar02379-RA,Ecar18703-RA,Ecar00412-RA,Ecar11658-RA,Ecar16908-RA,Ecar06547-RA,Ecar09628-RA,Ecar10961-RA,Ecar18621-RA,Ecar12581-RA,Ecar16340-RA,Ecar11327-RA,Ecar08816-RA,Ecar19590…
Biological Process	JNK cascade	GO:0007254	9	0.000689	2.47093	16	135	330	6880	Ecar11327-RA,Ecar06039-RA,Ecar14747-RA,Ecar19932-RA,Ecar03182-RA,Ecar16662-RA,Ecar16053-RA,Ecar08835-RA,Ecar09562-RA,Ecar16942-RA,Ecar17826-RA,Ecar19103-RA,Ecar05018-RA,Ecar06642-RA,Ecar13101-RA,Ecar07043-RA,
Biological Process	negative regulation of nitrogen compound metabolic process	GO:0051172	6	0.000726	1.36711	88	1342	330	6880	Ecar08785-RA,Ecar17857-RA,Ecar17811-RA,Ecar16211-RA,Ecar16464-RA,Ecar16085-RA,Ecar06547-RA,Ecar10961-RA,Ecar18621-RA,Ecar11327-RA,Ecar08816-RA,Ecar13268-RA,Ecar20245-RA,Ecar08571-RA,Ecar08491-RA,Ecar06039-RA,Ecar18314-RA,Ecar10668-RA,Ecar18978-RA,Ecar03447-RA,Ecar17466-RA,Ecar10199-RA,Ecar14747-RA,Ecar19932-RA,Ecar18558-RA,Ecar15499-RA,Ecar16962-RA,Ecar10934-RA,Ecar14057-RA,Ecar17428-RA,Ecar16662…
Biological Process	establishment or maintenance of polarity of follicular epithelium	GO:0016334	4	0.000855	3.87879	8	43	330	6880	Ecar13268-RA,Ecar12335-RA,Ecar02208-RA,Ecar06776-RA,Ecar13403-RA,Ecar19941-RA,Ecar06642-RA,Ecar07578-RA,
Biological Process	biosynthetic process	GO:0009058	3	0.000886	1.22352	151	2573	330	6880	Ecar08785-RA,Ecar17857-RA,Ecar15355-RA,Ecar17811-RA,Ecar18794-RA,Ecar16211-RA,Ecar08177-RA,Ecar16464-RA,Ecar19742-RA,Ecar16382-RA,Ecar08325-RA,Ecar06686-RA,Ecar02379-RA,Ecar18703-RA,Ecar00412-RA,Ecar18621-RA,Ecar12581-RA,Ecar16340-RA,Ecar08816-RA,Ecar13268-RA,Ecar17745-RA,Ecar20245-RA,Ecar12818-RA,Ecar08491-RA,Ecar18268-RA,Ecar13749-RA,Ecar18314-RA,Ecar11028-RA,Ecar18978-RA,Ecar05142-RA,Ecar08808…
Biological Process	epigenetic regulation of gene expression	GO:0040029	7	0.000996	2.01477	23	238	330	6880	Ecar08785-RA,Ecar17811-RA,Ecar08177-RA,Ecar12581-RA,Ecar08816-RA,Ecar20245-RA,Ecar18978-RA,Ecar05516-RA,Ecar13246-RA,Ecar19932-RA,Ecar10934-RA,Ecar17682-RA,Ecar01931-RA,Ecar14868-RA,Ecar03766-RA,Ecar08200-RA,Ecar06409-RA,Ecar02984-RA,Ecar13883-RA,Ecar10217-RA,Ecar02784-RA,Ecar11480-RA,Ecar18125-RA,
Biological Process	negative regulation of intracellular signal transduction	GO:1902532	8	0.00102479	1.7551	33	392	330	6880	Ecar18825-RA,Ecar11327-RA,Ecar13268-RA,Ecar20245-RA,Ecar06039-RA,Ecar10668-RA,Ecar18978-RA,Ecar13968-RA,Ecar07505-RA,Ecar14059-RA,Ecar14747-RA,Ecar19932-RA,Ecar16962-RA,Ecar10934-RA,Ecar05889-RA,Ecar16662-RA,Ecar06297-RA,Ecar05872-RA,Ecar09545-RA,Ecar16053-RA,Ecar19601-RA,Ecar01969-RA,Ecar17091-RA,Ecar02984-RA,Ecar17826-RA,Ecar04132-RA,Ecar14058-RA,Ecar18317-RA,Ecar11480-RA,Ecar19103-RA,Ecar07696…
Biological Process	regulation of mRNA metabolic process	GO:1903311	8	0.00112964	2.07497	21	211	330	6880	Ecar18703-RA,Ecar08816-RA,Ecar17420-RA,Ecar11688-RA,Ecar12808-RA,Ecar19061-RA,Ecar17428-RA,Ecar11674-RA,Ecar17682-RA,Ecar15822-RA,Ecar11114-RA,Ecar03766-RA,Ecar16485-RA,Ecar06409-RA,Ecar15769-RA,Ecar05959-RA,Ecar06232-RA,Ecar05018-RA,Ecar16344-RA,Ecar18705-RA,Ecar17101-RA,
Biological Process	cellular component organization or biogenesis	GO:0071840	3	0.00114363	1.15265	206	3726	330	6880	Ecar08785-RA,Ecar17857-RA,Ecar09080-RA,Ecar17811-RA,Ecar18794-RA,Ecar11301-RA,Ecar13402-RA,Ecar08177-RA,Ecar16085-RA,Ecar14406-RA,Ecar16716-RA,Ecar16382-RA,Ecar08325-RA,Ecar18825-RA,Ecar02379-RA,Ecar01258-RA,Ecar18703-RA,Ecar00412-RA,Ecar11658-RA,Ecar16908-RA,Ecar09628-RA,Ecar18621-RA,Ecar12581-RA,Ecar11327-RA,Ecar08816-RA,Ecar19590-RA,Ecar05956-RA,Ecar20245-RA,Ecar13727-RA,Ecar12818-RA,Ecar08491…
Biological Process	oocyte development	GO:0048599	6	0.00130391	2.0117	22	228	330	6880	Ecar12628-RA,Ecar14406-RA,Ecar05956-RA,Ecar00669-RA,Ecar11800-RA,Ecar16134-RA,Ecar15822-RA,Ecar08835-RA,Ecar06776-RA,Ecar07150-RA,Ecar13403-RA,Ecar02984-RA,Ecar04550-RA,Ecar19941-RA,Ecar14172-RA,Ecar06642-RA,Ecar17953-RA,Ecar00193-RA,Ecar18125-RA,Ecar07578-RA,Ecar19877-RA,Ecar07043-RA,
Biological Process	negative regulation of signal transduction	GO:0009968	7	0.00141807	1.46262	59	841	330	6880	Ecar18794-RA,Ecar08578-RA,Ecar16211-RA,Ecar18825-RA,Ecar16908-RA,Ecar10961-RA,Ecar11327-RA,Ecar13268-RA,Ecar20245-RA,Ecar08571-RA,Ecar06039-RA,Ecar18314-RA,Ecar10668-RA,Ecar18978-RA,Ecar13968-RA,Ecar07505-RA,Ecar10887-RA,Ecar14059-RA,Ecar14747-RA,Ecar19932-RA,Ecar11800-RA,Ecar16962-RA,Ecar10934-RA,Ecar03182-RA,Ecar05889-RA,Ecar16662-RA,Ecar11674-RA,Ecar06297-RA,Ecar00778-RA,Ecar05872-RA,Ecar09545…
Biological Process	protein modification process	GO:0036211	6	0.00143943	1.27552	113	1847	330	6880	Ecar08785-RA,Ecar17811-RA,Ecar18794-RA,Ecar08578-RA,Ecar08177-RA,Ecar16085-RA,Ecar17673-RA,Ecar16382-RA,Ecar08325-RA,Ecar06686-RA,Ecar11658-RA,Ecar16908-RA,Ecar09628-RA,Ecar12581-RA,Ecar11327-RA,Ecar19590-RA,Ecar05956-RA,Ecar08571-RA,Ecar12818-RA,Ecar08491-RA,Ecar06039-RA,Ecar13319-RA,Ecar13749-RA,Ecar18314-RA,Ecar10668-RA,Ecar05866-RA,Ecar11028-RA,Ecar18978-RA,Ecar08808-RA,Ecar11644-RA,Ecar17466…
Biological Process	MAPK cascade	GO:0000165	7	0.0014426	1.72	33	400	330	6880	Ecar16382-RA,Ecar16908-RA,Ecar11327-RA,Ecar06039-RA,Ecar10668-RA,Ecar18978-RA,Ecar14747-RA,Ecar19932-RA,Ecar11800-RA,Ecar16962-RA,Ecar03182-RA,Ecar16662-RA,Ecar20000-RA,Ecar00778-RA,Ecar09545-RA,Ecar02208-RA,Ecar18085-RA,Ecar16053-RA,Ecar08835-RA,Ecar01969-RA,Ecar09562-RA,Ecar16942-RA,Ecar07130-RA,Ecar17826-RA,Ecar15769-RA,Ecar08390-RA,Ecar01585-RA,Ecar19103-RA,Ecar05018-RA,Ecar06642-RA,Ecar02650…
Biological Process	embryonic pattern specification	GO:0009880	4	0.00153997	1.88845	25	276	330	6880	Ecar18794-RA,Ecar14406-RA,Ecar11327-RA,Ecar05956-RA,Ecar03447-RA,Ecar00669-RA,Ecar16962-RA,Ecar16134-RA,Ecar02208-RA,Ecar06776-RA,Ecar07150-RA,Ecar13036-RA,Ecar13403-RA,Ecar17091-RA,Ecar02952-RA,Ecar16942-RA,Ecar09569-RA,Ecar19941-RA,Ecar11480-RA,Ecar12381-RA,Ecar06642-RA,Ecar17953-RA,Ecar00193-RA,Ecar03930-RA,Ecar07578-RA,
Biological Process	sensory organ morphogenesis	GO:0090596	5	0.00154837	1.59207	42	550	330	6880	Ecar09080-RA,Ecar18794-RA,Ecar16464-RA,Ecar16716-RA,Ecar08571-RA,Ecar13319-RA,Ecar18268-RA,Ecar05123-RA,Ecar11800-RA,Ecar12335-RA,Ecar18558-RA,Ecar15499-RA,Ecar16962-RA,Ecar03182-RA,Ecar16699-RA,Ecar17428-RA,Ecar16134-RA,Ecar01931-RA,Ecar18085-RA,Ecar16053-RA,Ecar08200-RA,Ecar01969-RA,Ecar14452-RA,Ecar16942-RA,Ecar13816-RA,Ecar13883-RA,Ecar07130-RA,Ecar02784-RA,Ecar16092-RA,Ecar19941-RA,Ecar11480…
Biological Process	establishment of mitotic spindle localization	GO:0040001	9	0.00155696	2.83128	11	81	330	6880	Ecar16085-RA,Ecar01258-RA,Ecar20245-RA,Ecar13036-RA,Ecar18379-RA,Ecar09559-RA,Ecar19941-RA,Ecar19103-RA,Ecar13101-RA,Ecar07578-RA,Ecar07043-RA,
Biological Process	peptidyl-tyrosine modification	GO:0018212	8	0.00163161	2.21515	17	160	330	6880	Ecar18794-RA,Ecar10668-RA,Ecar05866-RA,Ecar03182-RA,Ecar16662-RA,Ecar09562-RA,Ecar09399-RA,Ecar07130-RA,Ecar06738-RA,Ecar11480-RA,Ecar08390-RA,Ecar12381-RA,Ecar01585-RA,Ecar06642-RA,Ecar03787-RA,Ecar03534-RA,Ecar02650-RA,
Biological Process	mRNA metabolic process	GO:0016071	8	0.00202086	1.75758	29	344	330	6880	Ecar18703-RA,Ecar08816-RA,Ecar03644-RA,Ecar05956-RA,Ecar08808-RA,Ecar17420-RA,Ecar11688-RA,Ecar12808-RA,Ecar19061-RA,Ecar17428-RA,Ecar13387-RA,Ecar11674-RA,Ecar17682-RA,Ecar15822-RA,Ecar11114-RA,Ecar06616-RA,Ecar03766-RA,Ecar10526-RA,Ecar16485-RA,Ecar06409-RA,Ecar15769-RA,Ecar05959-RA,Ecar06232-RA,Ecar05018-RA,Ecar16344-RA,Ecar18705-RA,Ecar19877-RA,Ecar04848-RA,Ecar17101-RA,
Biological Process	mitotic cell cycle process	GO:1903047	4	0.00203693	1.54053	45	609	330	6880	Ecar16085-RA,Ecar02379-RA,Ecar01258-RA,Ecar00412-RA,Ecar13268-RA,Ecar20245-RA,Ecar13319-RA,Ecar05516-RA,Ecar17420-RA,Ecar09440-RA,Ecar16962-RA,Ecar10934-RA,Ecar14057-RA,Ecar16733-RA,Ecar04569-RA,Ecar02233-RA,Ecar13036-RA,Ecar13289-RA,Ecar01969-RA,Ecar17091-RA,Ecar18379-RA,Ecar11827-RA,Ecar15769-RA,Ecar04971-RA,Ecar09559-RA,Ecar16092-RA,Ecar04132-RA,Ecar19941-RA,Ecar08390-RA,Ecar11410-RA,Ecar01585…
Biological Process	negative regulation of RNA metabolic process	GO:0051253	8	0.00207811	1.45099	57	819	330	6880	Ecar17857-RA,Ecar16211-RA,Ecar16464-RA,Ecar08816-RA,Ecar13268-RA,Ecar20245-RA,Ecar08491-RA,Ecar18314-RA,Ecar03447-RA,Ecar17466-RA,Ecar10199-RA,Ecar14747-RA,Ecar19932-RA,Ecar18558-RA,Ecar15499-RA,Ecar16962-RA,Ecar14057-RA,Ecar17428-RA,Ecar16662-RA,Ecar16733-RA,Ecar11674-RA,Ecar17682-RA,Ecar01931-RA,Ecar09032-RA,Ecar03766-RA,Ecar06776-RA,Ecar19601-RA,Ecar13403-RA,Ecar17091-RA,Ecar02952-RA,Ecar03589…
Biological Process	dorsal/ventral axis specification, ovarian follicular epithelium	GO:0008069	6	0.00210236	5.21212	5	20	330	6880	Ecar13268-RA,Ecar02208-RA,Ecar06776-RA,Ecar13403-RA,Ecar06642-RA,
Biological Process	blastoderm segmentation	GO:0007350	6	0.00213639	1.97215	21	222	330	6880	Ecar18794-RA,Ecar14406-RA,Ecar05956-RA,Ecar03447-RA,Ecar00669-RA,Ecar16134-RA,Ecar02208-RA,Ecar06776-RA,Ecar07150-RA,Ecar13403-RA,Ecar17091-RA,Ecar02952-RA,Ecar16942-RA,Ecar09569-RA,Ecar19941-RA,Ecar11480-RA,Ecar12381-RA,Ecar06642-RA,Ecar17953-RA,Ecar00193-RA,Ecar07578-RA,
Biological Process	cortical cytoskeleton organization	GO:0030865	7	0.00219094	2.57919	12	97	330	6880	Ecar09080-RA,Ecar16716-RA,Ecar16908-RA,Ecar13968-RA,Ecar14355-RA,Ecar13036-RA,Ecar19103-RA,Ecar17953-RA,Ecar03146-RA,Ecar07731-RA,Ecar13101-RA,Ecar07043-RA,
Biological Process	macromolecule modification	GO:0043412	5	0.00221908	1.25502	116	1927	330	6880	Ecar08785-RA,Ecar17811-RA,Ecar18794-RA,Ecar08578-RA,Ecar08177-RA,Ecar16085-RA,Ecar17673-RA,Ecar16382-RA,Ecar08325-RA,Ecar06686-RA,Ecar11658-RA,Ecar16908-RA,Ecar09628-RA,Ecar12581-RA,Ecar11327-RA,Ecar19590-RA,Ecar03644-RA,Ecar05956-RA,Ecar08571-RA,Ecar12818-RA,Ecar08491-RA,Ecar06039-RA,Ecar13319-RA,Ecar13749-RA,Ecar18314-RA,Ecar10668-RA,Ecar05866-RA,Ecar11028-RA,Ecar18978-RA,Ecar08808-RA,Ecar11644…
Biological Process	response to ecdysone	GO:0035075	7	0.00223377	3.74204	7	39	330	6880	Ecar08785-RA,Ecar10934-RA,Ecar05552-RA,Ecar14452-RA,Ecar04522-RA,Ecar18125-RA,Ecar15179-RA,
Biological Process	DNA-templated transcription initiation	GO:0006352	9	0.00229705	3.07601	9	61	330	6880	Ecar19742-RA,Ecar18703-RA,Ecar11688-RA,Ecar12808-RA,Ecar19061-RA,Ecar11114-RA,Ecar16485-RA,Ecar06232-RA,Ecar18705-RA,
Biological Process	negative regulation of MAPK cascade	GO:0043409	9	0.00234157	2.35386	14	124	330	6880	Ecar11327-RA,Ecar06039-RA,Ecar10668-RA,Ecar18978-RA,Ecar14747-RA,Ecar19932-RA,Ecar16962-RA,Ecar16662-RA,Ecar09545-RA,Ecar16053-RA,Ecar01969-RA,Ecar17826-RA,Ecar19103-RA,Ecar07043-RA,
Biological Process	peptidyl-lysine modification	GO:0018205	8	0.00257088	1.84636	24	271	330	6880	Ecar08785-RA,Ecar11658-RA,Ecar09628-RA,Ecar12581-RA,Ecar19590-RA,Ecar13749-RA,Ecar18978-RA,Ecar11644-RA,Ecar13246-RA,Ecar15499-RA,Ecar14057-RA,Ecar17682-RA,Ecar17091-RA,Ecar09961-RA,Ecar11827-RA,Ecar13883-RA,Ecar10217-RA,Ecar11480-RA,Ecar15498-RA,Ecar00234-RA,Ecar18125-RA,Ecar05079-RA,Ecar09500-RA,Ecar04627-RA,
Biological Process	regulation of MAPK cascade	GO:0043408	8	0.0026162	1.72745	29	350	330	6880	Ecar16382-RA,Ecar16908-RA,Ecar11327-RA,Ecar06039-RA,Ecar10668-RA,Ecar18978-RA,Ecar14747-RA,Ecar19932-RA,Ecar11800-RA,Ecar16962-RA,Ecar16662-RA,Ecar20000-RA,Ecar00778-RA,Ecar09545-RA,Ecar02208-RA,Ecar16053-RA,Ecar08835-RA,Ecar01969-RA,Ecar09562-RA,Ecar16942-RA,Ecar07130-RA,Ecar17826-RA,Ecar08390-RA,Ecar01585-RA,Ecar19103-RA,Ecar05018-RA,Ecar06642-RA,Ecar13101-RA,Ecar07043-RA,
Biological Process	organelle organization	GO:0006996	5	0.00277734	1.21783	134	2294	330	6880	Ecar08785-RA,Ecar09080-RA,Ecar17811-RA,Ecar18794-RA,Ecar08177-RA,Ecar16085-RA,Ecar16716-RA,Ecar16382-RA,Ecar08325-RA,Ecar18825-RA,Ecar02379-RA,Ecar01258-RA,Ecar00412-RA,Ecar11658-RA,Ecar16908-RA,Ecar09628-RA,Ecar12581-RA,Ecar11327-RA,Ecar08816-RA,Ecar19590-RA,Ecar20245-RA,Ecar13727-RA,Ecar12818-RA,Ecar08491-RA,Ecar13319-RA,Ecar13749-RA,Ecar18314-RA,Ecar05224-RA,Ecar18978-RA,Ecar11644-RA,Ecar17466…
Biological Process	regulation of intracellular signal transduction	GO:1902531	7	0.00283339	1.41506	60	884	330	6880	Ecar16382-RA,Ecar18825-RA,Ecar16908-RA,Ecar11327-RA,Ecar13268-RA,Ecar20245-RA,Ecar06039-RA,Ecar18314-RA,Ecar10668-RA,Ecar05224-RA,Ecar18978-RA,Ecar13968-RA,Ecar07505-RA,Ecar10887-RA,Ecar14059-RA,Ecar14747-RA,Ecar19932-RA,Ecar11800-RA,Ecar11021-RA,Ecar16962-RA,Ecar10934-RA,Ecar03182-RA,Ecar05889-RA,Ecar16662-RA,Ecar20000-RA,Ecar06297-RA,Ecar00778-RA,Ecar05872-RA,Ecar09545-RA,Ecar02208-RA,Ecar04569…
Biological Process	cellular component organization	GO:0016043	4	0.00286486	1.14091	201	3673	330	6880	Ecar08785-RA,Ecar17857-RA,Ecar09080-RA,Ecar17811-RA,Ecar18794-RA,Ecar11301-RA,Ecar08177-RA,Ecar16085-RA,Ecar14406-RA,Ecar16716-RA,Ecar16382-RA,Ecar08325-RA,Ecar18825-RA,Ecar02379-RA,Ecar01258-RA,Ecar18703-RA,Ecar00412-RA,Ecar11658-RA,Ecar16908-RA,Ecar09628-RA,Ecar18621-RA,Ecar12581-RA,Ecar11327-RA,Ecar08816-RA,Ecar19590-RA,Ecar05956-RA,Ecar20245-RA,Ecar13727-RA,Ecar12818-RA,Ecar08491-RA,Ecar13319…
Biological Process	regulation of cellular process	GO:0050794	4	0.00303128	1.10724	240	4519	330	6880	Ecar08785-RA,Ecar17857-RA,Ecar15355-RA,Ecar17811-RA,Ecar18794-RA,Ecar08578-RA,Ecar09502-RA,Ecar11301-RA,Ecar16211-RA,Ecar08177-RA,Ecar16464-RA,Ecar12628-RA,Ecar16085-RA,Ecar14406-RA,Ecar16716-RA,Ecar17673-RA,Ecar19742-RA,Ecar16382-RA,Ecar06086-RA,Ecar18825-RA,Ecar02379-RA,Ecar01258-RA,Ecar18703-RA,Ecar00412-RA,Ecar16908-RA,Ecar06547-RA,Ecar10961-RA,Ecar18621-RA,Ecar12581-RA,Ecar07748-RA,Ecar16340…
Biological Process	positive regulation of protein tyrosine kinase activity	GO:0061098	12	0.003093	4.03519	6	31	330	6880	Ecar16662-RA,Ecar06738-RA,Ecar08390-RA,Ecar01585-RA,Ecar06642-RA,Ecar02650-RA,
Biological Process	regulation of apoptotic process involved in development	GO:1904748	8	0.003093	4.03519	6	31	330	6880	Ecar13268-RA,Ecar16962-RA,Ecar05872-RA,Ecar19853-RA,Ecar07696-RA,Ecar07731-RA,
Biological Process	peptidyl-tyrosine phosphorylation	GO:0018108	9	0.00317754	2.13831	16	156	330	6880	Ecar18794-RA,Ecar10668-RA,Ecar03182-RA,Ecar16662-RA,Ecar09562-RA,Ecar09399-RA,Ecar07130-RA,Ecar06738-RA,Ecar11480-RA,Ecar08390-RA,Ecar12381-RA,Ecar01585-RA,Ecar06642-RA,Ecar03787-RA,Ecar03534-RA,Ecar02650-RA,
Biological Process	regulation of protein tyrosine kinase activity	GO:0061097	11	0.00344445	3.14694	8	53	330	6880	Ecar16662-RA,Ecar09562-RA,Ecar07130-RA,Ecar06738-RA,Ecar08390-RA,Ecar01585-RA,Ecar06642-RA,Ecar02650-RA,
Biological Process	germ cell development	GO:0007281	5	0.00346953	1.39289	62	928	330	6880	Ecar18794-RA,Ecar12628-RA,Ecar16085-RA,Ecar14406-RA,Ecar11327-RA,Ecar08816-RA,Ecar13268-RA,Ecar05956-RA,Ecar20245-RA,Ecar17023-RA,Ecar10668-RA,Ecar18978-RA,Ecar03447-RA,Ecar00669-RA,Ecar11800-RA,Ecar12335-RA,Ecar15499-RA,Ecar16962-RA,Ecar10934-RA,Ecar17428-RA,Ecar11674-RA,Ecar05872-RA,Ecar16134-RA,Ecar02208-RA,Ecar17682-RA,Ecar15822-RA,Ecar02233-RA,Ecar16053-RA,Ecar08835-RA,Ecar06776-RA,Ecar07150…
Biological Process	stress-activated MAPK cascade	GO:0051403	8	0.00352515	2.06061	17	172	330	6880	Ecar11327-RA,Ecar06039-RA,Ecar14747-RA,Ecar19932-RA,Ecar03182-RA,Ecar16662-RA,Ecar16053-RA,Ecar08835-RA,Ecar09562-RA,Ecar16942-RA,Ecar17826-RA,Ecar15769-RA,Ecar19103-RA,Ecar05018-RA,Ecar06642-RA,Ecar13101-RA,Ecar07043-RA,
Biological Process	growth	GO:0040007	2	0.0035329	1.35758	70	1075	330	6880	Ecar17857-RA,Ecar09080-RA,Ecar11301-RA,Ecar12628-RA,Ecar16716-RA,Ecar19742-RA,Ecar11327-RA,Ecar20245-RA,Ecar10668-RA,Ecar05224-RA,Ecar18978-RA,Ecar03447-RA,Ecar13968-RA,Ecar19932-RA,Ecar11800-RA,Ecar09405-RA,Ecar12335-RA,Ecar16962-RA,Ecar18947-RA,Ecar10934-RA,Ecar14355-RA,Ecar10692-RA,Ecar03569-RA,Ecar00778-RA,Ecar05872-RA,Ecar02208-RA,Ecar04139-RA,Ecar17682-RA,Ecar18085-RA,Ecar08835-RA,Ecar08312…
Biological Process	epidermal growth factor receptor signaling pathway	GO:0007173	10	0.00363209	2.24522	14	130	330	6880	Ecar06039-RA,Ecar11800-RA,Ecar16662-RA,Ecar02208-RA,Ecar16053-RA,Ecar09399-RA,Ecar07130-RA,Ecar19941-RA,Ecar08390-RA,Ecar01585-RA,Ecar11020-RA,Ecar06642-RA,Ecar02650-RA,Ecar07578-RA,
Biological Process	negative regulation of nucleobase-containing compound metabolic process	GO:0045934	7	0.00366887	1.39923	60	894	330	6880	Ecar17857-RA,Ecar16211-RA,Ecar16464-RA,Ecar06547-RA,Ecar08816-RA,Ecar13268-RA,Ecar20245-RA,Ecar08491-RA,Ecar18314-RA,Ecar03447-RA,Ecar17466-RA,Ecar10199-RA,Ecar14747-RA,Ecar19932-RA,Ecar18558-RA,Ecar15499-RA,Ecar16962-RA,Ecar14057-RA,Ecar17428-RA,Ecar16662-RA,Ecar16733-RA,Ecar11674-RA,Ecar17682-RA,Ecar01931-RA,Ecar09032-RA,Ecar03766-RA,Ecar06776-RA,Ecar19601-RA,Ecar13403-RA,Ecar17091-RA,Ecar02952…
Biological Process	regulation of stress-activated MAPK cascade	GO:0032872	9	0.00389856	2.15674	15	145	330	6880	Ecar11327-RA,Ecar06039-RA,Ecar14747-RA,Ecar19932-RA,Ecar16662-RA,Ecar16053-RA,Ecar08835-RA,Ecar09562-RA,Ecar16942-RA,Ecar17826-RA,Ecar19103-RA,Ecar05018-RA,Ecar06642-RA,Ecar13101-RA,Ecar07043-RA,
Biological Process	regulation of stress-activated protein kinase signaling cascade	GO:0070302	8	0.00389856	2.15674	15	145	330	6880	Ecar11327-RA,Ecar06039-RA,Ecar14747-RA,Ecar19932-RA,Ecar16662-RA,Ecar16053-RA,Ecar08835-RA,Ecar09562-RA,Ecar16942-RA,Ecar17826-RA,Ecar19103-RA,Ecar05018-RA,Ecar06642-RA,Ecar13101-RA,Ecar07043-RA,
Biological Process	spindle localization	GO:0051653	4	0.00393682	2.40559	12	104	330	6880	Ecar16085-RA,Ecar01258-RA,Ecar20245-RA,Ecar04139-RA,Ecar13036-RA,Ecar18379-RA,Ecar09559-RA,Ecar19941-RA,Ecar19103-RA,Ecar13101-RA,Ecar07578-RA,Ecar07043-RA,
Biological Process	cell fate commitment	GO:0045165	4	0.00411106	1.55038	38	511	330	6880	Ecar16464-RA,Ecar16085-RA,Ecar01258-RA,Ecar13268-RA,Ecar18978-RA,Ecar05123-RA,Ecar11800-RA,Ecar18558-RA,Ecar15499-RA,Ecar03182-RA,Ecar13387-RA,Ecar00778-RA,Ecar02208-RA,Ecar17682-RA,Ecar18085-RA,Ecar16053-RA,Ecar13036-RA,Ecar01969-RA,Ecar03589-RA,Ecar14452-RA,Ecar07130-RA,Ecar09569-RA,Ecar14734-RA,Ecar19941-RA,Ecar08390-RA,Ecar15498-RA,Ecar06642-RA,Ecar17953-RA,Ecar17072-RA,Ecar03930-RA,Ecar07731…
Biological Process	establishment or maintenance of cell polarity	GO:0007163	3	0.00426642	1.67018	29	362	330	6880	Ecar16085-RA,Ecar16716-RA,Ecar16382-RA,Ecar01258-RA,Ecar13268-RA,Ecar20245-RA,Ecar10668-RA,Ecar11800-RA,Ecar09440-RA,Ecar12335-RA,Ecar03182-RA,Ecar16134-RA,Ecar02208-RA,Ecar04139-RA,Ecar18085-RA,Ecar16053-RA,Ecar06776-RA,Ecar13036-RA,Ecar13403-RA,Ecar19853-RA,Ecar16942-RA,Ecar19941-RA,Ecar06642-RA,Ecar17953-RA,Ecar07731-RA,Ecar02650-RA,Ecar13101-RA,Ecar07578-RA,Ecar07043-RA,
Biological Process	protein deacetylation	GO:0006476	8	0.00435465	3.03251	8	55	330	6880	Ecar08491-RA,Ecar17466-RA,Ecar19932-RA,Ecar10217-RA,Ecar04971-RA,Ecar11480-RA,Ecar11310-RA,Ecar05079-RA,
Biological Process	exocrine system development	GO:0035272	5	0.00443769	2.1274	15	147	330	6880	Ecar12335-RA,Ecar16962-RA,Ecar10934-RA,Ecar06297-RA,Ecar00778-RA,Ecar13289-RA,Ecar01969-RA,Ecar04390-RA,Ecar14452-RA,Ecar13883-RA,Ecar09431-RA,Ecar06642-RA,Ecar03146-RA,Ecar13101-RA,Ecar15179-RA,
Biological Process	ERBB signaling pathway	GO:0038127	9	0.00446743	2.19458	14	133	330	6880	Ecar06039-RA,Ecar11800-RA,Ecar16662-RA,Ecar02208-RA,Ecar16053-RA,Ecar09399-RA,Ecar07130-RA,Ecar19941-RA,Ecar08390-RA,Ecar01585-RA,Ecar11020-RA,Ecar06642-RA,Ecar02650-RA,Ecar07578-RA,
Biological Process	compound eye morphogenesis	GO:0001745	7	0.00448493	1.6823	28	347	330	6880	Ecar09080-RA,Ecar18794-RA,Ecar16716-RA,Ecar08571-RA,Ecar13319-RA,Ecar05123-RA,Ecar11800-RA,Ecar15499-RA,Ecar17428-RA,Ecar16134-RA,Ecar18085-RA,Ecar16053-RA,Ecar08200-RA,Ecar01969-RA,Ecar14452-RA,Ecar16942-RA,Ecar13816-RA,Ecar07130-RA,Ecar16092-RA,Ecar19941-RA,Ecar15498-RA,Ecar11410-RA,Ecar12381-RA,Ecar06642-RA,Ecar17953-RA,Ecar02650-RA,Ecar15179-RA,Ecar07043-RA,
Biological Process	follicle cell of egg chamber development	GO:0030707	6	0.00453107	1.72083	26	315	330	6880	Ecar16085-RA,Ecar11327-RA,Ecar13268-RA,Ecar20245-RA,Ecar03447-RA,Ecar00669-RA,Ecar11800-RA,Ecar12335-RA,Ecar16962-RA,Ecar02208-RA,Ecar16053-RA,Ecar08835-RA,Ecar06776-RA,Ecar13403-RA,Ecar01969-RA,Ecar14452-RA,Ecar07130-RA,Ecar19941-RA,Ecar06642-RA,Ecar17953-RA,Ecar00193-RA,Ecar02650-RA,Ecar13101-RA,Ecar07578-RA,Ecar15179-RA,Ecar07043-RA,
Biological Process	regulation of epithelial cell apoptotic process	GO:1904035	8	0.00453277	3.3168	7	44	330	6880	Ecar05224-RA,Ecar10887-RA,Ecar19932-RA,Ecar02208-RA,Ecar16942-RA,Ecar15769-RA,Ecar11480-RA,
Biological Process	regulation of vulval development	GO:0040028	5	0.00464963	2.60606	10	80	330	6880	Ecar13268-RA,Ecar11800-RA,Ecar16053-RA,Ecar08209-RA,Ecar02984-RA,Ecar07130-RA,Ecar18317-RA,Ecar01585-RA,Ecar07696-RA,Ecar06642-RA,
Biological Process	stress-activated protein kinase signaling cascade	GO:0031098	7	0.00472788	2.0024	17	177	330	6880	Ecar11327-RA,Ecar06039-RA,Ecar14747-RA,Ecar19932-RA,Ecar03182-RA,Ecar16662-RA,Ecar16053-RA,Ecar08835-RA,Ecar09562-RA,Ecar16942-RA,Ecar17826-RA,Ecar15769-RA,Ecar19103-RA,Ecar05018-RA,Ecar06642-RA,Ecar13101-RA,Ecar07043-RA,
Biological Process	positive regulation of filopodium assembly	GO:0051491	10	0.00487399	2.97835	8	56	330	6880	Ecar16085-RA,Ecar12335-RA,Ecar16053-RA,Ecar08835-RA,Ecar13289-RA,Ecar11236-RA,Ecar07731-RA,Ecar13101-RA,
Biological Process	cellular response to ecdysone	GO:0071390	8	0.00492269	4.34343	5	24	330	6880	Ecar05552-RA,Ecar14452-RA,Ecar04522-RA,Ecar18125-RA,Ecar15179-RA,
Biological Process	filopodium assembly	GO:0046847	8	0.0050962	2.43972	11	94	330	6880	Ecar16085-RA,Ecar16716-RA,Ecar11327-RA,Ecar12335-RA,Ecar04139-RA,Ecar16053-RA,Ecar08835-RA,Ecar13289-RA,Ecar11236-RA,Ecar07731-RA,Ecar13101-RA,
Biological Process	protein metabolic process	GO:0019538	5	0.00510219	1.18663	144	2530	330	6880	Ecar08785-RA,Ecar17811-RA,Ecar18794-RA,Ecar08578-RA,Ecar08177-RA,Ecar16085-RA,Ecar17673-RA,Ecar16382-RA,Ecar08325-RA,Ecar06686-RA,Ecar11658-RA,Ecar16908-RA,Ecar09628-RA,Ecar10961-RA,Ecar18621-RA,Ecar12581-RA,Ecar11327-RA,Ecar19590-RA,Ecar05956-RA,Ecar08571-RA,Ecar12818-RA,Ecar08491-RA,Ecar06039-RA,Ecar13319-RA,Ecar13749-RA,Ecar18314-RA,Ecar10668-RA,Ecar05866-RA,Ecar11028-RA,Ecar18978-RA,Ecar08808…
Biological Process	histone deacetylation	GO:0016575	9	0.00515241	3.2431	7	45	330	6880	Ecar08491-RA,Ecar17466-RA,Ecar19932-RA,Ecar10217-RA,Ecar04971-RA,Ecar11480-RA,Ecar11310-RA,
Biological Process	regulation of cell population proliferation	GO:0042127	5	0.00534779	1.38054	59	891	330	6880	Ecar08785-RA,Ecar18794-RA,Ecar16464-RA,Ecar17673-RA,Ecar16382-RA,Ecar13268-RA,Ecar06039-RA,Ecar13319-RA,Ecar18314-RA,Ecar10668-RA,Ecar05224-RA,Ecar17466-RA,Ecar10887-RA,Ecar19932-RA,Ecar11800-RA,Ecar11021-RA,Ecar18558-RA,Ecar15499-RA,Ecar16962-RA,Ecar18947-RA,Ecar03182-RA,Ecar01599-RA,Ecar14057-RA,Ecar16662-RA,Ecar11674-RA,Ecar00778-RA,Ecar09545-RA,Ecar12871-RA,Ecar02208-RA,Ecar15077-RA,Ecar17682…
Biological Process	axon extension	GO:0048675	6	0.00535898	2.08485	15	150	330	6880	Ecar09080-RA,Ecar16716-RA,Ecar05224-RA,Ecar13968-RA,Ecar14355-RA,Ecar05872-RA,Ecar08835-RA,Ecar13289-RA,Ecar03589-RA,Ecar09399-RA,Ecar09559-RA,Ecar17953-RA,Ecar07731-RA,Ecar13101-RA,Ecar07043-RA,
Biological Process	columnar/cuboidal epithelial cell development	GO:0002066	6	0.00537776	1.64295	29	368	330	6880	Ecar16085-RA,Ecar11327-RA,Ecar13268-RA,Ecar20245-RA,Ecar03447-RA,Ecar00669-RA,Ecar11800-RA,Ecar12335-RA,Ecar16962-RA,Ecar02208-RA,Ecar16053-RA,Ecar08835-RA,Ecar06776-RA,Ecar13403-RA,Ecar01969-RA,Ecar03589-RA,Ecar14452-RA,Ecar07130-RA,Ecar19941-RA,Ecar16688-RA,Ecar06642-RA,Ecar17953-RA,Ecar00193-RA,Ecar02650-RA,Ecar13101-RA,Ecar07578-RA,Ecar15179-RA,Ecar07043-RA,Ecar09682-RA,
Biological Process	positive regulation of protein modification by small protein conjugation or removal	GO:1903322	9	0.00552388	2.41404	11	95	330	6880	Ecar06039-RA,Ecar13319-RA,Ecar15499-RA,Ecar12871-RA,Ecar17682-RA,Ecar19601-RA,Ecar01969-RA,Ecar18379-RA,Ecar15498-RA,Ecar01585-RA,Ecar09500-RA,
Biological Process	regulation of filopodium assembly	GO:0051489	9	0.00555219	2.5425	10	82	330	6880	Ecar16085-RA,Ecar11327-RA,Ecar12335-RA,Ecar04139-RA,Ecar16053-RA,Ecar08835-RA,Ecar13289-RA,Ecar11236-RA,Ecar07731-RA,Ecar13101-RA,
Biological Process	positive regulation of nucleic acid-templated transcription	GO:1903508	10	0.00563921	1.38196	58	875	330	6880	Ecar08785-RA,Ecar17857-RA,Ecar15355-RA,Ecar17811-RA,Ecar08177-RA,Ecar16464-RA,Ecar19742-RA,Ecar00412-RA,Ecar13268-RA,Ecar17745-RA,Ecar18268-RA,Ecar13749-RA,Ecar18314-RA,Ecar18978-RA,Ecar03447-RA,Ecar05516-RA,Ecar13246-RA,Ecar14747-RA,Ecar19932-RA,Ecar13603-RA,Ecar11021-RA,Ecar18558-RA,Ecar15499-RA,Ecar16962-RA,Ecar10934-RA,Ecar03182-RA,Ecar14057-RA,Ecar11674-RA,Ecar10692-RA,Ecar02208-RA,Ecar17682…
Biological Process	oocyte differentiation	GO:0009994	5	0.0057459	1.7847	22	257	330	6880	Ecar12628-RA,Ecar14406-RA,Ecar05956-RA,Ecar00669-RA,Ecar11800-RA,Ecar16134-RA,Ecar15822-RA,Ecar08835-RA,Ecar06776-RA,Ecar07150-RA,Ecar13403-RA,Ecar02984-RA,Ecar04550-RA,Ecar19941-RA,Ecar14172-RA,Ecar06642-RA,Ecar17953-RA,Ecar00193-RA,Ecar18125-RA,Ecar07578-RA,Ecar19877-RA,Ecar07043-RA,
Biological Process	positive regulation of RNA biosynthetic process	GO:1902680	9	0.00577853	1.38038	58	876	330	6880	Ecar08785-RA,Ecar17857-RA,Ecar15355-RA,Ecar17811-RA,Ecar08177-RA,Ecar16464-RA,Ecar19742-RA,Ecar00412-RA,Ecar13268-RA,Ecar17745-RA,Ecar18268-RA,Ecar13749-RA,Ecar18314-RA,Ecar18978-RA,Ecar03447-RA,Ecar05516-RA,Ecar13246-RA,Ecar14747-RA,Ecar19932-RA,Ecar13603-RA,Ecar11021-RA,Ecar18558-RA,Ecar15499-RA,Ecar16962-RA,Ecar10934-RA,Ecar03182-RA,Ecar14057-RA,Ecar11674-RA,Ecar10692-RA,Ecar02208-RA,Ecar17682…
Biological Process	negative regulation of chromosome organization	GO:2001251	8	0.00581686	2.1305	14	137	330	6880	Ecar08785-RA,Ecar17811-RA,Ecar08177-RA,Ecar00412-RA,Ecar18978-RA,Ecar05516-RA,Ecar17420-RA,Ecar13246-RA,Ecar02233-RA,Ecar02984-RA,Ecar11827-RA,Ecar11480-RA,Ecar05079-RA,Ecar04627-RA,
Biological Process	apoptotic process involved in development	GO:1902742	6	0.0059058	2.68052	9	70	330	6880	Ecar13268-RA,Ecar10887-RA,Ecar16962-RA,Ecar00778-RA,Ecar05872-RA,Ecar19853-RA,Ecar19941-RA,Ecar07696-RA,Ecar07731-RA,
Biological Process	negative regulation of cellular component organization	GO:0051129	6	0.00594384	1.4972	40	557	330	6880	Ecar08785-RA,Ecar17811-RA,Ecar08177-RA,Ecar16382-RA,Ecar00412-RA,Ecar11327-RA,Ecar10668-RA,Ecar05224-RA,Ecar18978-RA,Ecar05516-RA,Ecar17420-RA,Ecar13968-RA,Ecar13246-RA,Ecar10887-RA,Ecar10199-RA,Ecar12335-RA,Ecar16962-RA,Ecar10934-RA,Ecar05872-RA,Ecar02208-RA,Ecar04569-RA,Ecar02233-RA,Ecar01969-RA,Ecar02984-RA,Ecar11827-RA,Ecar10198-RA,Ecar09258-RA,Ecar09559-RA,Ecar16092-RA,Ecar11236-RA,Ecar11480…
Biological Process	cell cycle	GO:0007049	3	0.00596016	1.31884	73	1154	330	6880	Ecar18794-RA,Ecar16085-RA,Ecar16382-RA,Ecar02379-RA,Ecar01258-RA,Ecar00412-RA,Ecar16908-RA,Ecar13268-RA,Ecar20245-RA,Ecar13319-RA,Ecar17466-RA,Ecar05516-RA,Ecar17420-RA,Ecar12808-RA,Ecar19932-RA,Ecar09440-RA,Ecar18558-RA,Ecar16962-RA,Ecar10934-RA,Ecar13399-RA,Ecar14057-RA,Ecar16662-RA,Ecar16733-RA,Ecar10692-RA,Ecar16134-RA,Ecar04569-RA,Ecar04139-RA,Ecar15822-RA,Ecar02233-RA,Ecar08835-RA,Ecar08200…
Biological Process	cellular process involved in reproduction in multicellular organism	GO:0022412	3	0.00596902	1.33619	68	1061	330	6880	Ecar18794-RA,Ecar12628-RA,Ecar16085-RA,Ecar14406-RA,Ecar17673-RA,Ecar11327-RA,Ecar08816-RA,Ecar13268-RA,Ecar05956-RA,Ecar20245-RA,Ecar17023-RA,Ecar10668-RA,Ecar05866-RA,Ecar18978-RA,Ecar03447-RA,Ecar00669-RA,Ecar11800-RA,Ecar12335-RA,Ecar15499-RA,Ecar16962-RA,Ecar10934-RA,Ecar17428-RA,Ecar11674-RA,Ecar00778-RA,Ecar05872-RA,Ecar16134-RA,Ecar02208-RA,Ecar17682-RA,Ecar15822-RA,Ecar02233-RA,Ecar16053…
Biological Process	establishment of spindle localization	GO:0051293	8	0.00597939	2.38889	11	96	330	6880	Ecar16085-RA,Ecar01258-RA,Ecar20245-RA,Ecar13036-RA,Ecar18379-RA,Ecar09559-RA,Ecar19941-RA,Ecar19103-RA,Ecar13101-RA,Ecar07578-RA,Ecar07043-RA,
Biological Process	anatomical structure regression	GO:0060033	3	0.00605379	2.87565	8	58	330	6880	Ecar12818-RA,Ecar10934-RA,Ecar06297-RA,Ecar05872-RA,Ecar01969-RA,Ecar14452-RA,Ecar19853-RA,Ecar15179-RA,
Biological Process	positive regulation of cellular metabolic process	GO:0031325	6	0.00619262	1.24041	104	1748	330	6880	Ecar08785-RA,Ecar17857-RA,Ecar15355-RA,Ecar17811-RA,Ecar08177-RA,Ecar16464-RA,Ecar17673-RA,Ecar19742-RA,Ecar16382-RA,Ecar00412-RA,Ecar16908-RA,Ecar13268-RA,Ecar17745-RA,Ecar06039-RA,Ecar13319-RA,Ecar18268-RA,Ecar13749-RA,Ecar18314-RA,Ecar10668-RA,Ecar18978-RA,Ecar03447-RA,Ecar05516-RA,Ecar13246-RA,Ecar10887-RA,Ecar14747-RA,Ecar19932-RA,Ecar11800-RA,Ecar13603-RA,Ecar11021-RA,Ecar18558-RA,Ecar15499…
Biological Process	instar larval development	GO:0002168	6	0.00648608	2.64277	9	71	330	6880	Ecar08785-RA,Ecar11800-RA,Ecar10934-RA,Ecar02208-RA,Ecar13289-RA,Ecar01969-RA,Ecar19941-RA,Ecar03146-RA,Ecar07578-RA,
Biological Process	negative regulation of myeloid cell differentiation	GO:0045638	9	0.00657993	3.10509	7	47	330	6880	Ecar05123-RA,Ecar16662-RA,Ecar17682-RA,Ecar06409-RA,Ecar15769-RA,Ecar01585-RA,Ecar09500-RA,
Biological Process	obsolete regulation of chromatin silencing	GO:0031935	0	0.00657993	3.10509	7	47	330	6880	Ecar17811-RA,Ecar08177-RA,Ecar12581-RA,Ecar05516-RA,Ecar13246-RA,Ecar09405-RA,Ecar05079-RA,
Biological Process	positive regulation of macromolecule metabolic process	GO:0010604	6	0.00665359	1.23391	106	1791	330	6880	Ecar08785-RA,Ecar17857-RA,Ecar15355-RA,Ecar17811-RA,Ecar08177-RA,Ecar16464-RA,Ecar17673-RA,Ecar19742-RA,Ecar16382-RA,Ecar00412-RA,Ecar16908-RA,Ecar13268-RA,Ecar17745-RA,Ecar06039-RA,Ecar13319-RA,Ecar18268-RA,Ecar13749-RA,Ecar18314-RA,Ecar10668-RA,Ecar18978-RA,Ecar03447-RA,Ecar05516-RA,Ecar00669-RA,Ecar13246-RA,Ecar10887-RA,Ecar14747-RA,Ecar19932-RA,Ecar11800-RA,Ecar13603-RA,Ecar11021-RA,Ecar18558…
Biological Process	positive regulation of DNA-templated transcription	GO:0045893	11	0.00674117	1.38004	56	846	330	6880	Ecar08785-RA,Ecar17857-RA,Ecar15355-RA,Ecar17811-RA,Ecar08177-RA,Ecar16464-RA,Ecar19742-RA,Ecar00412-RA,Ecar13268-RA,Ecar17745-RA,Ecar18268-RA,Ecar13749-RA,Ecar18314-RA,Ecar18978-RA,Ecar03447-RA,Ecar05516-RA,Ecar13246-RA,Ecar14747-RA,Ecar19932-RA,Ecar13603-RA,Ecar11021-RA,Ecar18558-RA,Ecar15499-RA,Ecar16962-RA,Ecar10934-RA,Ecar03182-RA,Ecar14057-RA,Ecar11674-RA,Ecar10692-RA,Ecar02208-RA,Ecar17682…
Biological Process	positive regulation of RNA metabolic process	GO:0051254	8	0.00695628	1.35069	62	957	330	6880	Ecar08785-RA,Ecar17857-RA,Ecar15355-RA,Ecar17811-RA,Ecar08177-RA,Ecar16464-RA,Ecar19742-RA,Ecar00412-RA,Ecar13268-RA,Ecar17745-RA,Ecar18268-RA,Ecar13749-RA,Ecar18314-RA,Ecar18978-RA,Ecar03447-RA,Ecar05516-RA,Ecar13246-RA,Ecar14747-RA,Ecar19932-RA,Ecar13603-RA,Ecar11021-RA,Ecar18558-RA,Ecar15499-RA,Ecar16962-RA,Ecar10934-RA,Ecar03182-RA,Ecar14057-RA,Ecar11674-RA,Ecar10692-RA,Ecar02208-RA,Ecar17682…
Biological Process	embryo development ending in birth or egg hatching	GO:0009792	6	0.00700341	1.36789	58	884	330	6880	Ecar09502-RA,Ecar14406-RA,Ecar19742-RA,Ecar01258-RA,Ecar18621-RA,Ecar14015-RA,Ecar18268-RA,Ecar10668-RA,Ecar05224-RA,Ecar18978-RA,Ecar05516-RA,Ecar17420-RA,Ecar10199-RA,Ecar14059-RA,Ecar05123-RA,Ecar11800-RA,Ecar18558-RA,Ecar15499-RA,Ecar16962-RA,Ecar03182-RA,Ecar13387-RA,Ecar11674-RA,Ecar05872-RA,Ecar17682-RA,Ecar09032-RA,Ecar18085-RA,Ecar16053-RA,Ecar08835-RA,Ecar19601-RA,Ecar17091-RA,Ecar09639…
Biological Process	tumor necrosis factor-mediated signaling pathway	GO:0033209	8	0.00704292	4.00932	5	26	330	6880	Ecar14747-RA,Ecar05123-RA,Ecar16662-RA,Ecar08390-RA,Ecar09500-RA,
Biological Process	negative regulation of biological process	GO:0048519	4	0.00706335	1.15785	162	2917	330	6880	Ecar08785-RA,Ecar17857-RA,Ecar17811-RA,Ecar18794-RA,Ecar08578-RA,Ecar16211-RA,Ecar08177-RA,Ecar16464-RA,Ecar12628-RA,Ecar16085-RA,Ecar14406-RA,Ecar17673-RA,Ecar16382-RA,Ecar18825-RA,Ecar01258-RA,Ecar00412-RA,Ecar16908-RA,Ecar06547-RA,Ecar10961-RA,Ecar18621-RA,Ecar12581-RA,Ecar11327-RA,Ecar08816-RA,Ecar13268-RA,Ecar20245-RA,Ecar13727-RA,Ecar08571-RA,Ecar08491-RA,Ecar06039-RA,Ecar13319-RA,Ecar18314…
Biological Process	compound eye development	GO:0048749	7	0.00712463	1.5802	31	409	330	6880	Ecar09080-RA,Ecar18794-RA,Ecar16716-RA,Ecar08571-RA,Ecar13319-RA,Ecar05123-RA,Ecar11800-RA,Ecar15499-RA,Ecar17428-RA,Ecar16134-RA,Ecar18085-RA,Ecar16053-RA,Ecar08200-RA,Ecar01969-RA,Ecar06409-RA,Ecar14452-RA,Ecar16942-RA,Ecar13816-RA,Ecar07130-RA,Ecar16092-RA,Ecar19941-RA,Ecar15498-RA,Ecar11410-RA,Ecar12381-RA,Ecar11020-RA,Ecar06642-RA,Ecar17953-RA,Ecar02650-RA,Ecar09500-RA,Ecar15179-RA,Ecar07043…
Biological Process	placenta development	GO:0001890	5	0.00715647	2.45276	10	85	330	6880	Ecar18978-RA,Ecar10199-RA,Ecar15499-RA,Ecar16962-RA,Ecar06409-RA,Ecar10198-RA,Ecar15769-RA,Ecar15498-RA,Ecar06642-RA,Ecar17072-RA,
Biological Process	axis specification	GO:0009798	4	0.00720668	1.72487	23	278	330	6880	Ecar16085-RA,Ecar14406-RA,Ecar11327-RA,Ecar13268-RA,Ecar05956-RA,Ecar00669-RA,Ecar11800-RA,Ecar16134-RA,Ecar02208-RA,Ecar18085-RA,Ecar06776-RA,Ecar07150-RA,Ecar13036-RA,Ecar13403-RA,Ecar17091-RA,Ecar02952-RA,Ecar09569-RA,Ecar19941-RA,Ecar06642-RA,Ecar17953-RA,Ecar00193-RA,Ecar07578-RA,Ecar07043-RA,
Biological Process	intracellular signal transduction	GO:0035556	6	0.00722252	1.28518	81	1314	330	6880	Ecar11301-RA,Ecar16382-RA,Ecar18825-RA,Ecar16908-RA,Ecar10961-RA,Ecar11327-RA,Ecar13268-RA,Ecar20245-RA,Ecar06039-RA,Ecar13319-RA,Ecar18314-RA,Ecar10668-RA,Ecar05224-RA,Ecar18978-RA,Ecar17420-RA,Ecar13968-RA,Ecar07505-RA,Ecar10887-RA,Ecar14059-RA,Ecar14747-RA,Ecar19932-RA,Ecar11800-RA,Ecar11021-RA,Ecar16962-RA,Ecar10934-RA,Ecar03182-RA,Ecar05889-RA,Ecar16662-RA,Ecar20000-RA,Ecar06297-RA,Ecar00778…
Biological Process	oocyte axis specification	GO:0007309	5	0.00747609	2.07006	14	141	330	6880	Ecar14406-RA,Ecar05956-RA,Ecar00669-RA,Ecar11800-RA,Ecar16134-RA,Ecar06776-RA,Ecar07150-RA,Ecar13403-RA,Ecar19941-RA,Ecar06642-RA,Ecar17953-RA,Ecar00193-RA,Ecar07578-RA,Ecar07043-RA,
Biological Process	Notch signaling pathway	GO:0007219	7	0.00764886	1.86703	18	201	330	6880	Ecar16211-RA,Ecar10961-RA,Ecar05123-RA,Ecar16962-RA,Ecar00778-RA,Ecar15822-RA,Ecar16053-RA,Ecar05552-RA,Ecar06409-RA,Ecar13816-RA,Ecar10478-RA,Ecar11236-RA,Ecar19941-RA,Ecar08390-RA,Ecar01585-RA,Ecar11020-RA,Ecar07578-RA,Ecar09682-RA,
Biological Process	negative regulation of response to stimulus	GO:0048585	5	0.0077131	1.34026	63	980	330	6880	Ecar18794-RA,Ecar08578-RA,Ecar16211-RA,Ecar18825-RA,Ecar16908-RA,Ecar10961-RA,Ecar11327-RA,Ecar13268-RA,Ecar20245-RA,Ecar08571-RA,Ecar06039-RA,Ecar18314-RA,Ecar10668-RA,Ecar05224-RA,Ecar18978-RA,Ecar13968-RA,Ecar07505-RA,Ecar10887-RA,Ecar14059-RA,Ecar14747-RA,Ecar19932-RA,Ecar11800-RA,Ecar16962-RA,Ecar10934-RA,Ecar03182-RA,Ecar05889-RA,Ecar16662-RA,Ecar11674-RA,Ecar06297-RA,Ecar00778-RA,Ecar05872…
Biological Process	embryonic axis specification	GO:0000578	5	0.00774378	1.95074	16	171	330	6880	Ecar14406-RA,Ecar11327-RA,Ecar05956-RA,Ecar00669-RA,Ecar16134-RA,Ecar02208-RA,Ecar06776-RA,Ecar07150-RA,Ecar13036-RA,Ecar13403-RA,Ecar17091-RA,Ecar02952-RA,Ecar09569-RA,Ecar19941-RA,Ecar17953-RA,Ecar07578-RA,
Biological Process	developmental process involved in reproduction	GO:0003006	3	0.00809036	1.26943	85	1396	330	6880	Ecar18794-RA,Ecar12628-RA,Ecar16085-RA,Ecar14406-RA,Ecar17673-RA,Ecar02379-RA,Ecar06547-RA,Ecar11327-RA,Ecar08816-RA,Ecar13268-RA,Ecar05956-RA,Ecar20245-RA,Ecar17023-RA,Ecar10668-RA,Ecar18978-RA,Ecar03447-RA,Ecar11688-RA,Ecar00669-RA,Ecar10887-RA,Ecar10199-RA,Ecar19932-RA,Ecar11800-RA,Ecar12335-RA,Ecar15499-RA,Ecar16962-RA,Ecar10934-RA,Ecar03182-RA,Ecar16699-RA,Ecar17428-RA,Ecar11674-RA,Ecar00778…
Biological Process	anatomical structure morphogenesis	GO:0009653	3	0.00833909	1.17693	140	2480	330	6880	Ecar08785-RA,Ecar09080-RA,Ecar18794-RA,Ecar16464-RA,Ecar16085-RA,Ecar16716-RA,Ecar17673-RA,Ecar18825-RA,Ecar02379-RA,Ecar01258-RA,Ecar06547-RA,Ecar16340-RA,Ecar11327-RA,Ecar13268-RA,Ecar17745-RA,Ecar20245-RA,Ecar08571-RA,Ecar12818-RA,Ecar13319-RA,Ecar18268-RA,Ecar18314-RA,Ecar10668-RA,Ecar05224-RA,Ecar18978-RA,Ecar03447-RA,Ecar05516-RA,Ecar17420-RA,Ecar13968-RA,Ecar00669-RA,Ecar10887-RA,Ecar10199…
Biological Process	cell morphogenesis involved in neuron differentiation	GO:0048667	6	0.00840614	1.36997	55	837	330	6880	Ecar08785-RA,Ecar09080-RA,Ecar16716-RA,Ecar18268-RA,Ecar18314-RA,Ecar05224-RA,Ecar03447-RA,Ecar13968-RA,Ecar11800-RA,Ecar12335-RA,Ecar18558-RA,Ecar15499-RA,Ecar16962-RA,Ecar03182-RA,Ecar14355-RA,Ecar16699-RA,Ecar16662-RA,Ecar09877-RA,Ecar00778-RA,Ecar05872-RA,Ecar16134-RA,Ecar09545-RA,Ecar02208-RA,Ecar04139-RA,Ecar01931-RA,Ecar02233-RA,Ecar08835-RA,Ecar13289-RA,Ecar01969-RA,Ecar17091-RA,Ecar02952…
Biological Process	neuron projection morphogenesis	GO:0048812	9	0.00870386	1.35813	57	875	330	6880	Ecar08785-RA,Ecar09080-RA,Ecar16716-RA,Ecar18268-RA,Ecar18314-RA,Ecar05224-RA,Ecar03447-RA,Ecar13968-RA,Ecar12335-RA,Ecar18558-RA,Ecar15499-RA,Ecar16962-RA,Ecar03182-RA,Ecar14355-RA,Ecar16699-RA,Ecar14057-RA,Ecar16662-RA,Ecar09877-RA,Ecar00778-RA,Ecar05872-RA,Ecar16134-RA,Ecar09545-RA,Ecar02208-RA,Ecar04139-RA,Ecar01931-RA,Ecar02233-RA,Ecar08835-RA,Ecar07150-RA,Ecar13552-RA,Ecar13289-RA,Ecar01969…
Biological Process	embryonic morphogenesis	GO:0048598	4	0.00871085	1.41193	47	694	330	6880	Ecar16464-RA,Ecar16085-RA,Ecar17673-RA,Ecar01258-RA,Ecar17745-RA,Ecar20245-RA,Ecar18268-RA,Ecar18978-RA,Ecar05516-RA,Ecar10199-RA,Ecar05123-RA,Ecar11800-RA,Ecar18558-RA,Ecar16962-RA,Ecar03182-RA,Ecar16699-RA,Ecar13387-RA,Ecar16662-RA,Ecar16733-RA,Ecar02208-RA,Ecar04569-RA,Ecar04139-RA,Ecar17682-RA,Ecar15822-RA,Ecar09032-RA,Ecar18085-RA,Ecar16053-RA,Ecar08835-RA,Ecar08657-RA,Ecar09569-RA,Ecar10198…
Biological Process	positive regulation of metabolic process	GO:0009893	5	0.00876558	1.21479	111	1905	330	6880	Ecar08785-RA,Ecar17857-RA,Ecar15355-RA,Ecar17811-RA,Ecar08177-RA,Ecar16464-RA,Ecar17673-RA,Ecar19742-RA,Ecar16382-RA,Ecar00412-RA,Ecar16908-RA,Ecar13268-RA,Ecar17745-RA,Ecar06039-RA,Ecar13319-RA,Ecar18268-RA,Ecar13749-RA,Ecar18314-RA,Ecar10668-RA,Ecar18978-RA,Ecar03447-RA,Ecar05516-RA,Ecar00669-RA,Ecar13246-RA,Ecar10887-RA,Ecar14747-RA,Ecar19932-RA,Ecar11800-RA,Ecar13603-RA,Ecar11021-RA,Ecar18558…
Biological Process	oocyte construction	GO:0007308	6	0.0089519	2.02694	14	144	330	6880	Ecar14406-RA,Ecar05956-RA,Ecar00669-RA,Ecar11800-RA,Ecar16134-RA,Ecar06776-RA,Ecar07150-RA,Ecar13403-RA,Ecar19941-RA,Ecar06642-RA,Ecar17953-RA,Ecar00193-RA,Ecar07578-RA,Ecar07043-RA,
Biological Process	regulation of oogenesis	GO:1905879	7	0.00909826	2.36915	10	88	330	6880	Ecar14406-RA,Ecar13268-RA,Ecar05872-RA,Ecar15822-RA,Ecar07150-RA,Ecar02984-RA,Ecar19853-RA,Ecar14172-RA,Ecar07696-RA,Ecar17953-RA,
Biological Process	negative regulation of RNA biosynthetic process	GO:1902679	9	0.00918473	1.3899	50	750	330	6880	Ecar17857-RA,Ecar16211-RA,Ecar16464-RA,Ecar08816-RA,Ecar13268-RA,Ecar20245-RA,Ecar08491-RA,Ecar18314-RA,Ecar03447-RA,Ecar17466-RA,Ecar10199-RA,Ecar14747-RA,Ecar19932-RA,Ecar18558-RA,Ecar15499-RA,Ecar16962-RA,Ecar14057-RA,Ecar16662-RA,Ecar16733-RA,Ecar11674-RA,Ecar17682-RA,Ecar01931-RA,Ecar09032-RA,Ecar03766-RA,Ecar19601-RA,Ecar17091-RA,Ecar02952-RA,Ecar03589-RA,Ecar06409-RA,Ecar02984-RA,Ecar16942…
Biological Process	negative regulation of nucleic acid-templated transcription	GO:1903507	10	0.00918473	1.3899	50	750	330	6880	Ecar17857-RA,Ecar16211-RA,Ecar16464-RA,Ecar08816-RA,Ecar13268-RA,Ecar20245-RA,Ecar08491-RA,Ecar18314-RA,Ecar03447-RA,Ecar17466-RA,Ecar10199-RA,Ecar14747-RA,Ecar19932-RA,Ecar18558-RA,Ecar15499-RA,Ecar16962-RA,Ecar14057-RA,Ecar16662-RA,Ecar16733-RA,Ecar11674-RA,Ecar17682-RA,Ecar01931-RA,Ecar09032-RA,Ecar03766-RA,Ecar19601-RA,Ecar17091-RA,Ecar02952-RA,Ecar03589-RA,Ecar06409-RA,Ecar02984-RA,Ecar16942…
Biological Process	rRNA processing	GO:0006364	10	0.00924609	2.91879	7	50	330	6880	Ecar13402-RA,Ecar17023-RA,Ecar11335-RA,Ecar04390-RA,Ecar03563-RA,Ecar13147-RA,Ecar09158-RA,
Biological Process	response to topologically incorrect protein	GO:0035966	5	0.00925561	2.50182	9	75	330	6880	Ecar16211-RA,Ecar10887-RA,Ecar14059-RA,Ecar15500-RA,Ecar16662-RA,Ecar16942-RA,Ecar14058-RA,Ecar01516-RA,Ecar14096-RA,
Biological Process	positive regulation of apoptotic process	GO:0043065	8	0.00950172	1.59062	28	367	330	6880	Ecar13268-RA,Ecar08491-RA,Ecar01670-RA,Ecar10887-RA,Ecar19932-RA,Ecar16962-RA,Ecar10934-RA,Ecar16662-RA,Ecar00778-RA,Ecar05872-RA,Ecar19215-RA,Ecar03766-RA,Ecar08835-RA,Ecar19601-RA,Ecar01969-RA,Ecar19853-RA,Ecar16942-RA,Ecar06738-RA,Ecar03563-RA,Ecar19941-RA,Ecar11480-RA,Ecar01585-RA,Ecar07696-RA,Ecar06642-RA,Ecar07731-RA,Ecar13101-RA,Ecar04627-RA,Ecar13147-RA,
Biological Process	intracellular mRNA localization	GO:0008298	5	0.00982787	2.34253	10	89	330	6880	Ecar14406-RA,Ecar05956-RA,Ecar16134-RA,Ecar06776-RA,Ecar07150-RA,Ecar13403-RA,Ecar15769-RA,Ecar17953-RA,Ecar19877-RA,Ecar07043-RA,
Biological Process	regulation of mononuclear cell proliferation	GO:0032944	7	0.00994764	2.64743	8	63	330	6880	Ecar17673-RA,Ecar06039-RA,Ecar17466-RA,Ecar18947-RA,Ecar19601-RA,Ecar20034-RA,Ecar05018-RA,Ecar06642-RA,
Biological Process	regulation of lymphocyte proliferation	GO:0050670	8	0.00994764	2.64743	8	63	330	6880	Ecar17673-RA,Ecar06039-RA,Ecar17466-RA,Ecar18947-RA,Ecar19601-RA,Ecar20034-RA,Ecar05018-RA,Ecar06642-RA,
Biological Process	regulation of leukocyte proliferation	GO:0070663	6	0.00994764	2.64743	8	63	330	6880	Ecar17673-RA,Ecar06039-RA,Ecar17466-RA,Ecar18947-RA,Ecar19601-RA,Ecar20034-RA,Ecar05018-RA,Ecar06642-RA,
Biological Process	male genitalia development	GO:0030539	6	0.00994764	2.64743	8	63	330	6880	Ecar16962-RA,Ecar16699-RA,Ecar08835-RA,Ecar14452-RA,Ecar07130-RA,Ecar06642-RA,Ecar05079-RA,Ecar15179-RA,
Biological Process	plasma membrane bounded cell projection morphogenesis	GO:0120039	8	0.00998687	1.34888	57	881	330	6880	Ecar08785-RA,Ecar09080-RA,Ecar16716-RA,Ecar18268-RA,Ecar18314-RA,Ecar05224-RA,Ecar03447-RA,Ecar13968-RA,Ecar12335-RA,Ecar18558-RA,Ecar15499-RA,Ecar16962-RA,Ecar03182-RA,Ecar14355-RA,Ecar16699-RA,Ecar14057-RA,Ecar16662-RA,Ecar09877-RA,Ecar00778-RA,Ecar05872-RA,Ecar16134-RA,Ecar09545-RA,Ecar02208-RA,Ecar04139-RA,Ecar01931-RA,Ecar02233-RA,Ecar08835-RA,Ecar07150-RA,Ecar13552-RA,Ecar13289-RA,Ecar01969…
Biological Process	positive regulation of nitrogen compound metabolic process	GO:0051173	6	0.0100281	1.23004	99	1678	330	6880	Ecar08785-RA,Ecar17857-RA,Ecar15355-RA,Ecar17811-RA,Ecar08177-RA,Ecar16464-RA,Ecar17673-RA,Ecar19742-RA,Ecar16382-RA,Ecar00412-RA,Ecar16908-RA,Ecar13268-RA,Ecar17745-RA,Ecar06039-RA,Ecar13319-RA,Ecar18268-RA,Ecar13749-RA,Ecar18314-RA,Ecar10668-RA,Ecar18978-RA,Ecar03447-RA,Ecar05516-RA,Ecar00669-RA,Ecar13246-RA,Ecar10887-RA,Ecar14747-RA,Ecar19932-RA,Ecar11800-RA,Ecar13603-RA,Ecar11021-RA,Ecar18558…
Biological Process	receptor signaling pathway via JAK-STAT	GO:0007259	8	0.0100701	2.4689	9	76	330	6880	Ecar05889-RA,Ecar16662-RA,Ecar17682-RA,Ecar18085-RA,Ecar19941-RA,Ecar11480-RA,Ecar06642-RA,Ecar09500-RA,Ecar07578-RA,
Biological Process	receptor signaling pathway via STAT	GO:0097696	7	0.0100701	2.4689	9	76	330	6880	Ecar05889-RA,Ecar16662-RA,Ecar17682-RA,Ecar18085-RA,Ecar19941-RA,Ecar11480-RA,Ecar06642-RA,Ecar09500-RA,Ecar07578-RA,
Biological Process	cell projection morphogenesis	GO:0048858	7	0.0104485	1.34583	57	883	330	6880	Ecar08785-RA,Ecar09080-RA,Ecar16716-RA,Ecar18268-RA,Ecar18314-RA,Ecar05224-RA,Ecar03447-RA,Ecar13968-RA,Ecar12335-RA,Ecar18558-RA,Ecar15499-RA,Ecar16962-RA,Ecar03182-RA,Ecar14355-RA,Ecar16699-RA,Ecar14057-RA,Ecar16662-RA,Ecar09877-RA,Ecar00778-RA,Ecar05872-RA,Ecar16134-RA,Ecar09545-RA,Ecar02208-RA,Ecar04139-RA,Ecar01931-RA,Ecar02233-RA,Ecar08835-RA,Ecar07150-RA,Ecar13552-RA,Ecar13289-RA,Ecar01969…
Biological Process	pole plasm assembly	GO:0007315	6	0.0106013	2.3165	10	90	330	6880	Ecar14406-RA,Ecar05956-RA,Ecar00669-RA,Ecar16134-RA,Ecar06776-RA,Ecar07150-RA,Ecar13403-RA,Ecar19941-RA,Ecar17953-RA,Ecar07578-RA,
Biological Process	anterior/posterior axis specification, embryo	GO:0008595	6	0.0106489	1.98557	14	147	330	6880	Ecar14406-RA,Ecar05956-RA,Ecar00669-RA,Ecar16134-RA,Ecar02208-RA,Ecar06776-RA,Ecar07150-RA,Ecar13403-RA,Ecar17091-RA,Ecar02952-RA,Ecar09569-RA,Ecar19941-RA,Ecar17953-RA,Ecar07578-RA,
Biological Process	tripartite regional subdivision	GO:0007351	5	0.0106489	1.98557	14	147	330	6880	Ecar14406-RA,Ecar05956-RA,Ecar00669-RA,Ecar16134-RA,Ecar02208-RA,Ecar06776-RA,Ecar07150-RA,Ecar13403-RA,Ecar17091-RA,Ecar02952-RA,Ecar09569-RA,Ecar19941-RA,Ecar17953-RA,Ecar07578-RA,
Biological Process	regulation of biological process	GO:0050789	3	0.0107236	1.08304	248	4774	330	6880	Ecar08785-RA,Ecar17857-RA,Ecar15355-RA,Ecar17811-RA,Ecar18794-RA,Ecar08578-RA,Ecar09502-RA,Ecar11301-RA,Ecar16211-RA,Ecar08177-RA,Ecar16464-RA,Ecar12628-RA,Ecar16085-RA,Ecar14406-RA,Ecar16716-RA,Ecar17673-RA,Ecar19742-RA,Ecar16382-RA,Ecar06086-RA,Ecar18825-RA,Ecar02379-RA,Ecar01258-RA,Ecar18703-RA,Ecar00412-RA,Ecar16908-RA,Ecar06547-RA,Ecar10961-RA,Ecar18621-RA,Ecar12581-RA,Ecar07748-RA,Ecar16340…
Biological Process	cell population proliferation	GO:0008283	3	0.010811	1.28651	73	1183	330	6880	Ecar08785-RA,Ecar18794-RA,Ecar16464-RA,Ecar16085-RA,Ecar17673-RA,Ecar19742-RA,Ecar16382-RA,Ecar01258-RA,Ecar13268-RA,Ecar17023-RA,Ecar06039-RA,Ecar13319-RA,Ecar18314-RA,Ecar10668-RA,Ecar05224-RA,Ecar17466-RA,Ecar10887-RA,Ecar19932-RA,Ecar11800-RA,Ecar11021-RA,Ecar18558-RA,Ecar15499-RA,Ecar16962-RA,Ecar18947-RA,Ecar03182-RA,Ecar01599-RA,Ecar14057-RA,Ecar16662-RA,Ecar11674-RA,Ecar00778-RA,Ecar09545…
Biological Process	positive regulation of synaptic assembly at neuromuscular junction	GO:0045887	9	0.0109093	2.60606	8	64	330	6880	Ecar11301-RA,Ecar11327-RA,Ecar16962-RA,Ecar04139-RA,Ecar18085-RA,Ecar16688-RA,Ecar07578-RA,Ecar11302-RA,
Biological Process	developmental growth	GO:0048589	3	0.0109279	1.34278	57	885	330	6880	Ecar09080-RA,Ecar11301-RA,Ecar12628-RA,Ecar16716-RA,Ecar19742-RA,Ecar11327-RA,Ecar20245-RA,Ecar05224-RA,Ecar18978-RA,Ecar03447-RA,Ecar13968-RA,Ecar19932-RA,Ecar11800-RA,Ecar12335-RA,Ecar16962-RA,Ecar18947-RA,Ecar14355-RA,Ecar00778-RA,Ecar05872-RA,Ecar02208-RA,Ecar04139-RA,Ecar17682-RA,Ecar18085-RA,Ecar08835-RA,Ecar08312-RA,Ecar07150-RA,Ecar13289-RA,Ecar01969-RA,Ecar17091-RA,Ecar14636-RA,Ecar02952…
Biological Process	positive regulation of macromolecule biosynthetic process	GO:0010557	7	0.0110913	1.31059	65	1034	330	6880	Ecar08785-RA,Ecar17857-RA,Ecar15355-RA,Ecar17811-RA,Ecar08177-RA,Ecar16464-RA,Ecar19742-RA,Ecar00412-RA,Ecar13268-RA,Ecar17745-RA,Ecar18268-RA,Ecar13749-RA,Ecar18314-RA,Ecar18978-RA,Ecar03447-RA,Ecar05516-RA,Ecar13246-RA,Ecar14747-RA,Ecar19932-RA,Ecar13603-RA,Ecar11021-RA,Ecar18558-RA,Ecar15499-RA,Ecar16962-RA,Ecar10934-RA,Ecar03182-RA,Ecar16090-RA,Ecar14057-RA,Ecar17428-RA,Ecar11674-RA,Ecar10692…
Biological Process	negative regulation of immune system process	GO:0002683	5	0.0112498	1.79556	18	209	330	6880	Ecar18794-RA,Ecar06039-RA,Ecar14059-RA,Ecar14747-RA,Ecar05123-RA,Ecar16662-RA,Ecar17682-RA,Ecar19601-RA,Ecar06409-RA,Ecar20034-RA,Ecar15769-RA,Ecar02784-RA,Ecar14058-RA,Ecar05959-RA,Ecar12381-RA,Ecar01585-RA,Ecar06642-RA,Ecar09500-RA,
Biological Process	obsolete gene silencing	GO:0016458	0	0.0112933	1.91857	15	163	330	6880	Ecar12581-RA,Ecar08816-RA,Ecar20245-RA,Ecar19932-RA,Ecar10934-RA,Ecar01931-RA,Ecar14868-RA,Ecar03766-RA,Ecar08200-RA,Ecar02984-RA,Ecar13883-RA,Ecar10217-RA,Ecar02784-RA,Ecar11480-RA,Ecar18125-RA,
Biological Process	histone acetylation	GO:0016573	11	0.0113977	2.10237	12	119	330	6880	Ecar11658-RA,Ecar09628-RA,Ecar19590-RA,Ecar11644-RA,Ecar13246-RA,Ecar14057-RA,Ecar17091-RA,Ecar09961-RA,Ecar10217-RA,Ecar11480-RA,Ecar05079-RA,Ecar04627-RA,
Biological Process	epithelial cell apoptotic process	GO:1904019	6	0.0114156	2.80653	7	52	330	6880	Ecar05224-RA,Ecar10887-RA,Ecar19932-RA,Ecar02208-RA,Ecar16942-RA,Ecar15769-RA,Ecar11480-RA,
Biological Process	negative regulation of DNA-templated transcription	GO:0045892	11	0.0114659	1.37864	49	741	330	6880	Ecar17857-RA,Ecar16211-RA,Ecar16464-RA,Ecar08816-RA,Ecar13268-RA,Ecar08491-RA,Ecar18314-RA,Ecar03447-RA,Ecar17466-RA,Ecar10199-RA,Ecar14747-RA,Ecar19932-RA,Ecar18558-RA,Ecar15499-RA,Ecar16962-RA,Ecar14057-RA,Ecar16662-RA,Ecar16733-RA,Ecar11674-RA,Ecar17682-RA,Ecar01931-RA,Ecar09032-RA,Ecar03766-RA,Ecar19601-RA,Ecar17091-RA,Ecar02952-RA,Ecar03589-RA,Ecar06409-RA,Ecar02984-RA,Ecar16942-RA,Ecar13883…
Biological Process	cytoplasm organization	GO:0007028	5	0.0115374	2.18413	11	105	330	6880	Ecar14406-RA,Ecar05956-RA,Ecar00669-RA,Ecar16134-RA,Ecar06776-RA,Ecar07150-RA,Ecar13403-RA,Ecar19941-RA,Ecar17953-RA,Ecar07578-RA,Ecar07043-RA,
Biological Process	negative regulation of cell communication	GO:0010648	6	0.0115411	1.31899	62	980	330	6880	Ecar18794-RA,Ecar08578-RA,Ecar16211-RA,Ecar18825-RA,Ecar16908-RA,Ecar10961-RA,Ecar11327-RA,Ecar13268-RA,Ecar20245-RA,Ecar08571-RA,Ecar06039-RA,Ecar18314-RA,Ecar10668-RA,Ecar18978-RA,Ecar13968-RA,Ecar07505-RA,Ecar10887-RA,Ecar14433-RA,Ecar14059-RA,Ecar14747-RA,Ecar19932-RA,Ecar11800-RA,Ecar16962-RA,Ecar10934-RA,Ecar03182-RA,Ecar05889-RA,Ecar16662-RA,Ecar11674-RA,Ecar06297-RA,Ecar00778-RA,Ecar05872…
Biological Process	negative regulation of signaling	GO:0023057	5	0.0117876	1.31764	62	981	330	6880	Ecar18794-RA,Ecar08578-RA,Ecar16211-RA,Ecar18825-RA,Ecar16908-RA,Ecar10961-RA,Ecar11327-RA,Ecar13268-RA,Ecar20245-RA,Ecar08571-RA,Ecar06039-RA,Ecar18314-RA,Ecar10668-RA,Ecar18978-RA,Ecar13968-RA,Ecar07505-RA,Ecar10887-RA,Ecar14433-RA,Ecar14059-RA,Ecar14747-RA,Ecar19932-RA,Ecar11800-RA,Ecar16962-RA,Ecar10934-RA,Ecar03182-RA,Ecar05889-RA,Ecar16662-RA,Ecar11674-RA,Ecar06297-RA,Ecar00778-RA,Ecar05872…
Biological Process	protein alkylation	GO:0008213	7	0.0119064	1.90687	15	164	330	6880	Ecar08785-RA,Ecar17811-RA,Ecar12581-RA,Ecar05956-RA,Ecar13749-RA,Ecar18978-RA,Ecar16134-RA,Ecar17682-RA,Ecar11335-RA,Ecar11827-RA,Ecar13883-RA,Ecar10217-RA,Ecar11480-RA,Ecar00234-RA,Ecar18125-RA,
Biological Process	regulation of Notch signaling pathway	GO:0008593	7	0.0119064	1.90687	15	164	330	6880	Ecar16211-RA,Ecar10961-RA,Ecar16962-RA,Ecar00778-RA,Ecar15822-RA,Ecar16053-RA,Ecar05552-RA,Ecar13816-RA,Ecar10478-RA,Ecar11236-RA,Ecar19941-RA,Ecar01585-RA,Ecar11020-RA,Ecar07578-RA,Ecar09682-RA,
Biological Process	protein methylation	GO:0006479	8	0.0119064	1.90687	15	164	330	6880	Ecar08785-RA,Ecar17811-RA,Ecar12581-RA,Ecar05956-RA,Ecar13749-RA,Ecar18978-RA,Ecar16134-RA,Ecar17682-RA,Ecar11335-RA,Ecar11827-RA,Ecar13883-RA,Ecar10217-RA,Ecar11480-RA,Ecar00234-RA,Ecar18125-RA,
Biological Process	translational initiation	GO:0006413	4	0.0119381	2.56597	8	65	330	6880	Ecar10934-RA,Ecar09796-RA,Ecar15822-RA,Ecar08572-RA,Ecar12955-RA,Ecar04522-RA,Ecar18356-RA,Ecar04919-RA,
Biological Process	positive regulation of programmed cell death	GO:0043068	7	0.0121266	1.54631	29	391	330	6880	Ecar13268-RA,Ecar08491-RA,Ecar10668-RA,Ecar01670-RA,Ecar10887-RA,Ecar19932-RA,Ecar16962-RA,Ecar10934-RA,Ecar16662-RA,Ecar00778-RA,Ecar05872-RA,Ecar19215-RA,Ecar03766-RA,Ecar08835-RA,Ecar19601-RA,Ecar01969-RA,Ecar19853-RA,Ecar16942-RA,Ecar06738-RA,Ecar03563-RA,Ecar19941-RA,Ecar11480-RA,Ecar01585-RA,Ecar07696-RA,Ecar06642-RA,Ecar07731-RA,Ecar13101-RA,Ecar04627-RA,Ecar13147-RA,
Biological Process	eye morphogenesis	GO:0048592	6	0.0122022	1.48606	34	477	330	6880	Ecar09080-RA,Ecar18794-RA,Ecar16464-RA,Ecar16716-RA,Ecar08571-RA,Ecar13319-RA,Ecar05123-RA,Ecar11800-RA,Ecar12335-RA,Ecar15499-RA,Ecar16962-RA,Ecar17428-RA,Ecar16134-RA,Ecar01931-RA,Ecar18085-RA,Ecar16053-RA,Ecar08200-RA,Ecar01969-RA,Ecar14452-RA,Ecar16942-RA,Ecar13816-RA,Ecar13883-RA,Ecar07130-RA,Ecar02784-RA,Ecar16092-RA,Ecar19941-RA,Ecar15498-RA,Ecar11410-RA,Ecar12381-RA,Ecar06642-RA,Ecar17953…
Biological Process	cell development	GO:0048468	4	0.0123235	1.16375	141	2526	330	6880	Ecar08785-RA,Ecar09080-RA,Ecar18794-RA,Ecar11301-RA,Ecar16464-RA,Ecar12628-RA,Ecar16085-RA,Ecar14406-RA,Ecar16716-RA,Ecar16382-RA,Ecar02379-RA,Ecar00412-RA,Ecar11327-RA,Ecar08816-RA,Ecar13268-RA,Ecar05956-RA,Ecar20245-RA,Ecar08571-RA,Ecar12818-RA,Ecar17023-RA,Ecar06039-RA,Ecar18268-RA,Ecar18314-RA,Ecar10668-RA,Ecar00727-RA,Ecar05224-RA,Ecar01355-RA,Ecar18978-RA,Ecar03447-RA,Ecar05516-RA,Ecar17420…
Biological Process	negative regulation of cellular macromolecule biosynthetic process	GO:2000113	8	0.0123246	1.33889	56	872	330	6880	Ecar17857-RA,Ecar16211-RA,Ecar16464-RA,Ecar18621-RA,Ecar08816-RA,Ecar13268-RA,Ecar08491-RA,Ecar18314-RA,Ecar03447-RA,Ecar17466-RA,Ecar10199-RA,Ecar14747-RA,Ecar19932-RA,Ecar18558-RA,Ecar15499-RA,Ecar16962-RA,Ecar10934-RA,Ecar14057-RA,Ecar16662-RA,Ecar16733-RA,Ecar11674-RA,Ecar17682-RA,Ecar15822-RA,Ecar01931-RA,Ecar09032-RA,Ecar03766-RA,Ecar19601-RA,Ecar17091-RA,Ecar02952-RA,Ecar03589-RA,Ecar06409…
Biological Process	positive regulation of transcription by RNA polymerase II	GO:0045944	12	0.0123944	1.3899	46	690	330	6880	Ecar08785-RA,Ecar17857-RA,Ecar15355-RA,Ecar08177-RA,Ecar16464-RA,Ecar19742-RA,Ecar00412-RA,Ecar13268-RA,Ecar17745-RA,Ecar18268-RA,Ecar18978-RA,Ecar03447-RA,Ecar14747-RA,Ecar19932-RA,Ecar11021-RA,Ecar18558-RA,Ecar15499-RA,Ecar16962-RA,Ecar10934-RA,Ecar11674-RA,Ecar10692-RA,Ecar02208-RA,Ecar17682-RA,Ecar01931-RA,Ecar09032-RA,Ecar17091-RA,Ecar03589-RA,Ecar06409-RA,Ecar14452-RA,Ecar11541-RA,Ecar02984…
Biological Process	regulation of nematode larval development	GO:0061062	7	0.0124681	2.00763	13	135	330	6880	Ecar13268-RA,Ecar05866-RA,Ecar11800-RA,Ecar16053-RA,Ecar01969-RA,Ecar08209-RA,Ecar02984-RA,Ecar07130-RA,Ecar09431-RA,Ecar18317-RA,Ecar01585-RA,Ecar07696-RA,Ecar06642-RA,
Biological Process	negative regulation of macromolecule biosynthetic process	GO:0010558	7	0.0124782	1.33374	57	891	330	6880	Ecar17857-RA,Ecar16211-RA,Ecar16464-RA,Ecar18621-RA,Ecar08816-RA,Ecar13268-RA,Ecar20245-RA,Ecar08491-RA,Ecar18314-RA,Ecar03447-RA,Ecar17466-RA,Ecar10199-RA,Ecar14747-RA,Ecar19932-RA,Ecar18558-RA,Ecar15499-RA,Ecar16962-RA,Ecar10934-RA,Ecar14057-RA,Ecar16662-RA,Ecar16733-RA,Ecar11674-RA,Ecar17682-RA,Ecar15822-RA,Ecar01931-RA,Ecar09032-RA,Ecar03766-RA,Ecar19601-RA,Ecar17091-RA,Ecar02952-RA,Ecar03589…
Biological Process	regulation of chromatin organization	GO:1902275	6	0.0129053	1.77015	18	212	330	6880	Ecar08785-RA,Ecar17811-RA,Ecar08177-RA,Ecar12581-RA,Ecar18978-RA,Ecar17466-RA,Ecar05516-RA,Ecar13246-RA,Ecar09405-RA,Ecar14057-RA,Ecar17682-RA,Ecar02984-RA,Ecar10217-RA,Ecar11480-RA,Ecar18125-RA,Ecar05079-RA,Ecar04627-RA,Ecar03662-RA,
Biological Process	small GTPase mediated signal transduction	GO:0007264	7	0.0129053	1.77015	18	212	330	6880	Ecar18825-RA,Ecar16908-RA,Ecar13268-RA,Ecar11800-RA,Ecar16662-RA,Ecar00778-RA,Ecar02208-RA,Ecar04569-RA,Ecar16053-RA,Ecar19601-RA,Ecar09562-RA,Ecar02984-RA,Ecar07130-RA,Ecar11236-RA,Ecar07696-RA,Ecar06642-RA,Ecar17953-RA,Ecar13101-RA,
Biological Process	germ-line stem cell population maintenance	GO:0030718	5	0.0129126	2.06762	12	121	330	6880	Ecar16962-RA,Ecar10934-RA,Ecar17428-RA,Ecar05889-RA,Ecar09295-RA,Ecar08200-RA,Ecar13289-RA,Ecar09562-RA,Ecar13816-RA,Ecar16467-RA,Ecar06642-RA,Ecar17953-RA,
Biological Process	obsolete regulation of multi-organism process	GO:0043900	0	0.0129268	1.5255	30	410	330	6880	Ecar18794-RA,Ecar14406-RA,Ecar13268-RA,Ecar06039-RA,Ecar05866-RA,Ecar08808-RA,Ecar14433-RA,Ecar14059-RA,Ecar16962-RA,Ecar10934-RA,Ecar05872-RA,Ecar16134-RA,Ecar15822-RA,Ecar07150-RA,Ecar02984-RA,Ecar19853-RA,Ecar20034-RA,Ecar02784-RA,Ecar14058-RA,Ecar05959-RA,Ecar11480-RA,Ecar12381-RA,Ecar11020-RA,Ecar14172-RA,Ecar07696-RA,Ecar05018-RA,Ecar17953-RA,Ecar07731-RA,Ecar05079-RA,Ecar19877-RA,
Biological Process	regulation of receptor signaling pathway via STAT	GO:1904892	7	0.0130365	2.52709	8	66	330	6880	Ecar05889-RA,Ecar16662-RA,Ecar18085-RA,Ecar19941-RA,Ecar11480-RA,Ecar06642-RA,Ecar09500-RA,Ecar07578-RA,
Biological Process	regulation of receptor signaling pathway via JAK-STAT	GO:0046425	8	0.0130365	2.52709	8	66	330	6880	Ecar05889-RA,Ecar16662-RA,Ecar18085-RA,Ecar19941-RA,Ecar11480-RA,Ecar06642-RA,Ecar09500-RA,Ecar07578-RA,
Biological Process	synaptic vesicle localization	GO:0097479	5	0.0132007	2.24177	10	93	330	6880	Ecar09080-RA,Ecar13727-RA,Ecar02208-RA,Ecar07150-RA,Ecar01969-RA,Ecar11236-RA,Ecar19941-RA,Ecar11410-RA,Ecar00193-RA,Ecar07043-RA,
Biological Process	cell cycle process	GO:0022402	3	0.0132604	1.3138	61	968	330	6880	Ecar18794-RA,Ecar16085-RA,Ecar02379-RA,Ecar01258-RA,Ecar00412-RA,Ecar13268-RA,Ecar20245-RA,Ecar13319-RA,Ecar17466-RA,Ecar05516-RA,Ecar17420-RA,Ecar19932-RA,Ecar09440-RA,Ecar16962-RA,Ecar10934-RA,Ecar13399-RA,Ecar14057-RA,Ecar16733-RA,Ecar10692-RA,Ecar16134-RA,Ecar04569-RA,Ecar04139-RA,Ecar15822-RA,Ecar02233-RA,Ecar08835-RA,Ecar08200-RA,Ecar13036-RA,Ecar13289-RA,Ecar01969-RA,Ecar17091-RA,Ecar18379…
Biological Process	negative regulation of cellular biosynthetic process	GO:0031327	7	0.0133083	1.32123	59	931	330	6880	Ecar17857-RA,Ecar18794-RA,Ecar16211-RA,Ecar16464-RA,Ecar18621-RA,Ecar08816-RA,Ecar13268-RA,Ecar20245-RA,Ecar08491-RA,Ecar18314-RA,Ecar03447-RA,Ecar17466-RA,Ecar10199-RA,Ecar14747-RA,Ecar19932-RA,Ecar18558-RA,Ecar15499-RA,Ecar16962-RA,Ecar10934-RA,Ecar14057-RA,Ecar16662-RA,Ecar16733-RA,Ecar11674-RA,Ecar17682-RA,Ecar15822-RA,Ecar01931-RA,Ecar09032-RA,Ecar03766-RA,Ecar19601-RA,Ecar17091-RA,Ecar02952…
Biological Process	positive regulation of developmental growth	GO:0048639	6	0.0134821	1.67746	21	261	330	6880	Ecar11301-RA,Ecar11327-RA,Ecar20245-RA,Ecar05224-RA,Ecar16962-RA,Ecar18947-RA,Ecar04139-RA,Ecar18085-RA,Ecar08835-RA,Ecar07150-RA,Ecar13289-RA,Ecar09569-RA,Ecar16688-RA,Ecar06642-RA,Ecar17953-RA,Ecar03146-RA,Ecar07731-RA,Ecar07578-RA,Ecar07043-RA,Ecar11302-RA,Ecar09682-RA,
Biological Process	internal peptidyl-lysine acetylation	GO:0018393	10	0.0137256	2.05067	12	122	330	6880	Ecar11658-RA,Ecar09628-RA,Ecar19590-RA,Ecar11644-RA,Ecar13246-RA,Ecar14057-RA,Ecar17091-RA,Ecar09961-RA,Ecar10217-RA,Ecar11480-RA,Ecar05079-RA,Ecar04627-RA,
Biological Process	neurogenesis	GO:0022008	5	0.0137745	1.21296	101	1736	330	6880	Ecar08785-RA,Ecar09080-RA,Ecar18794-RA,Ecar11301-RA,Ecar16464-RA,Ecar16085-RA,Ecar16716-RA,Ecar01258-RA,Ecar00412-RA,Ecar10961-RA,Ecar11327-RA,Ecar05956-RA,Ecar08571-RA,Ecar17023-RA,Ecar13319-RA,Ecar18268-RA,Ecar18314-RA,Ecar10668-RA,Ecar00727-RA,Ecar05224-RA,Ecar01355-RA,Ecar03447-RA,Ecar17420-RA,Ecar13968-RA,Ecar10887-RA,Ecar14433-RA,Ecar19932-RA,Ecar11800-RA,Ecar12335-RA,Ecar18558-RA,Ecar15499…
Biological Process	process utilizing autophagic mechanism	GO:0061919	3	0.0138856	1.60889	24	311	330	6880	Ecar11301-RA,Ecar12628-RA,Ecar16382-RA,Ecar02379-RA,Ecar06547-RA,Ecar12818-RA,Ecar06039-RA,Ecar10887-RA,Ecar11800-RA,Ecar14355-RA,Ecar09383-RA,Ecar05872-RA,Ecar02208-RA,Ecar13389-RA,Ecar16053-RA,Ecar08835-RA,Ecar01969-RA,Ecar14452-RA,Ecar19853-RA,Ecar01585-RA,Ecar11020-RA,Ecar17167-RA,Ecar15179-RA,Ecar11302-RA,
Biological Process	autophagy	GO:0006914	5	0.0138856	1.60889	24	311	330	6880	Ecar11301-RA,Ecar12628-RA,Ecar16382-RA,Ecar02379-RA,Ecar06547-RA,Ecar12818-RA,Ecar06039-RA,Ecar10887-RA,Ecar11800-RA,Ecar14355-RA,Ecar09383-RA,Ecar05872-RA,Ecar02208-RA,Ecar13389-RA,Ecar16053-RA,Ecar08835-RA,Ecar01969-RA,Ecar14452-RA,Ecar19853-RA,Ecar01585-RA,Ecar11020-RA,Ecar17167-RA,Ecar15179-RA,Ecar11302-RA,
Biological Process	embryonic placenta development	GO:0001892	6	0.0139317	2.70258	7	54	330	6880	Ecar10199-RA,Ecar15499-RA,Ecar16962-RA,Ecar10198-RA,Ecar15769-RA,Ecar15498-RA,Ecar06642-RA,
Biological Process	histone H3-K4 methylation	GO:0051568	11	0.0139317	2.70258	7	54	330	6880	Ecar08785-RA,Ecar13749-RA,Ecar18978-RA,Ecar17682-RA,Ecar11827-RA,Ecar00234-RA,Ecar18125-RA,
Biological Process	regulation of epidermal growth factor receptor signaling pathway	GO:0042058	8	0.0141655	2.21792	10	94	330	6880	Ecar06039-RA,Ecar16662-RA,Ecar09399-RA,Ecar07130-RA,Ecar19941-RA,Ecar08390-RA,Ecar01585-RA,Ecar11020-RA,Ecar02650-RA,Ecar07578-RA,
Biological Process	positive regulation of MAPK cascade	GO:0043410	9	0.0141694	1.72227	19	230	330	6880	Ecar16908-RA,Ecar06039-RA,Ecar10668-RA,Ecar11800-RA,Ecar16662-RA,Ecar20000-RA,Ecar00778-RA,Ecar09545-RA,Ecar02208-RA,Ecar08835-RA,Ecar01969-RA,Ecar16942-RA,Ecar07130-RA,Ecar17826-RA,Ecar08390-RA,Ecar01585-RA,Ecar05018-RA,Ecar06642-RA,Ecar13101-RA,
Biological Process	regulation of translational initiation	GO:0006446	9	0.0141698	2.97835	6	42	330	6880	Ecar10934-RA,Ecar15822-RA,Ecar08572-RA,Ecar12955-RA,Ecar04522-RA,Ecar18356-RA,
Biological Process	macromolecule deacylation	GO:0098732	6	0.0142072	2.48937	8	67	330	6880	Ecar08491-RA,Ecar17466-RA,Ecar19932-RA,Ecar10217-RA,Ecar04971-RA,Ecar11480-RA,Ecar11310-RA,Ecar05079-RA,
Biological Process	protein deacylation	GO:0035601	7	0.0142072	2.48937	8	67	330	6880	Ecar08491-RA,Ecar17466-RA,Ecar19932-RA,Ecar10217-RA,Ecar04971-RA,Ecar11480-RA,Ecar11310-RA,Ecar05079-RA,
Biological Process	positive regulation of neuromuscular junction development	GO:1904398	8	0.0142072	2.48937	8	67	330	6880	Ecar11301-RA,Ecar11327-RA,Ecar16962-RA,Ecar04139-RA,Ecar18085-RA,Ecar16688-RA,Ecar07578-RA,Ecar11302-RA,
Biological Process	morphogenesis of follicular epithelium	GO:0016333	6	0.0142072	2.48937	8	67	330	6880	Ecar13268-RA,Ecar12335-RA,Ecar02208-RA,Ecar06776-RA,Ecar13403-RA,Ecar19941-RA,Ecar06642-RA,Ecar07578-RA,
Biological Process	cell part morphogenesis	GO:0032990	6	0.014208	1.32482	57	897	330	6880	Ecar08785-RA,Ecar09080-RA,Ecar16716-RA,Ecar18268-RA,Ecar18314-RA,Ecar05224-RA,Ecar03447-RA,Ecar13968-RA,Ecar12335-RA,Ecar18558-RA,Ecar15499-RA,Ecar16962-RA,Ecar03182-RA,Ecar14355-RA,Ecar16699-RA,Ecar14057-RA,Ecar16662-RA,Ecar09877-RA,Ecar00778-RA,Ecar05872-RA,Ecar16134-RA,Ecar09545-RA,Ecar02208-RA,Ecar04139-RA,Ecar01931-RA,Ecar02233-RA,Ecar08835-RA,Ecar07150-RA,Ecar13552-RA,Ecar13289-RA,Ecar01969…
Biological Process	negative regulation of cellular process	GO:0048523	5	0.0143322	1.15095	149	2699	330	6880	Ecar08785-RA,Ecar17857-RA,Ecar17811-RA,Ecar18794-RA,Ecar08578-RA,Ecar16211-RA,Ecar08177-RA,Ecar16464-RA,Ecar12628-RA,Ecar16085-RA,Ecar14406-RA,Ecar17673-RA,Ecar16382-RA,Ecar18825-RA,Ecar00412-RA,Ecar16908-RA,Ecar06547-RA,Ecar10961-RA,Ecar18621-RA,Ecar11327-RA,Ecar08816-RA,Ecar13268-RA,Ecar20245-RA,Ecar08571-RA,Ecar08491-RA,Ecar06039-RA,Ecar13319-RA,Ecar18314-RA,Ecar10668-RA,Ecar05224-RA,Ecar01355…
Biological Process	cell differentiation	GO:0030154	4	0.014383	1.13976	161	2945	330	6880	Ecar08785-RA,Ecar09080-RA,Ecar18794-RA,Ecar11301-RA,Ecar16211-RA,Ecar16464-RA,Ecar12628-RA,Ecar16085-RA,Ecar14406-RA,Ecar16716-RA,Ecar19742-RA,Ecar16382-RA,Ecar02379-RA,Ecar01258-RA,Ecar00412-RA,Ecar10961-RA,Ecar11327-RA,Ecar08816-RA,Ecar13268-RA,Ecar05956-RA,Ecar20245-RA,Ecar08571-RA,Ecar12818-RA,Ecar17023-RA,Ecar06039-RA,Ecar13319-RA,Ecar18268-RA,Ecar13749-RA,Ecar18314-RA,Ecar10668-RA,Ecar00727…
Biological Process	columnar/cuboidal epithelial cell differentiation	GO:0002065	6	0.0145661	1.49954	31	431	330	6880	Ecar16085-RA,Ecar11327-RA,Ecar13268-RA,Ecar20245-RA,Ecar08571-RA,Ecar12818-RA,Ecar03447-RA,Ecar00669-RA,Ecar11800-RA,Ecar12335-RA,Ecar16962-RA,Ecar02208-RA,Ecar16053-RA,Ecar08835-RA,Ecar06776-RA,Ecar13403-RA,Ecar01969-RA,Ecar03589-RA,Ecar14452-RA,Ecar07130-RA,Ecar19941-RA,Ecar16688-RA,Ecar06642-RA,Ecar17953-RA,Ecar00193-RA,Ecar02650-RA,Ecar13101-RA,Ecar07578-RA,Ecar15179-RA,Ecar07043-RA,Ecar09682…
Biological Process	axonogenesis	GO:0007409	10	0.0147356	1.39422	43	643	330	6880	Ecar09080-RA,Ecar16716-RA,Ecar18268-RA,Ecar18314-RA,Ecar05224-RA,Ecar03447-RA,Ecar13968-RA,Ecar12335-RA,Ecar18558-RA,Ecar15499-RA,Ecar16962-RA,Ecar03182-RA,Ecar14355-RA,Ecar16699-RA,Ecar16662-RA,Ecar09877-RA,Ecar00778-RA,Ecar05872-RA,Ecar16134-RA,Ecar02208-RA,Ecar02233-RA,Ecar08835-RA,Ecar13289-RA,Ecar01969-RA,Ecar02952-RA,Ecar03589-RA,Ecar09399-RA,Ecar09431-RA,Ecar09559-RA,Ecar11236-RA,Ecar19941…
Biological Process	vulval development	GO:0040025	6	0.0147941	1.96399	13	138	330	6880	Ecar13268-RA,Ecar11800-RA,Ecar02208-RA,Ecar16053-RA,Ecar08209-RA,Ecar02984-RA,Ecar07130-RA,Ecar14734-RA,Ecar18317-RA,Ecar01585-RA,Ecar07696-RA,Ecar06642-RA,Ecar05079-RA,
Biological Process	salivary gland development	GO:0007431	6	0.0147941	1.96399	13	138	330	6880	Ecar12335-RA,Ecar16962-RA,Ecar10934-RA,Ecar06297-RA,Ecar00778-RA,Ecar13289-RA,Ecar01969-RA,Ecar14452-RA,Ecar09431-RA,Ecar06642-RA,Ecar03146-RA,Ecar13101-RA,Ecar15179-RA,
Biological Process	maternal determination of anterior/posterior axis, embryo	GO:0008358	7	0.0150065	2.10398	11	109	330	6880	Ecar14406-RA,Ecar05956-RA,Ecar00669-RA,Ecar16134-RA,Ecar06776-RA,Ecar07150-RA,Ecar13403-RA,Ecar09569-RA,Ecar19941-RA,Ecar17953-RA,Ecar07578-RA,
Biological Process	microtubule cytoskeleton organization involved in mitosis	GO:1902850	8	0.0150332	1.81291	16	184	330	6880	Ecar16085-RA,Ecar02379-RA,Ecar01258-RA,Ecar20245-RA,Ecar09440-RA,Ecar13036-RA,Ecar18379-RA,Ecar09559-RA,Ecar19941-RA,Ecar19103-RA,Ecar17953-RA,Ecar13101-RA,Ecar16170-RA,Ecar07578-RA,Ecar19877-RA,Ecar07043-RA,
Biological Process	positive regulation of nucleobase-containing compound metabolic process	GO:0045935	7	0.0150911	1.28839	66	1068	330	6880	Ecar08785-RA,Ecar17857-RA,Ecar15355-RA,Ecar17811-RA,Ecar08177-RA,Ecar16464-RA,Ecar19742-RA,Ecar00412-RA,Ecar13268-RA,Ecar17745-RA,Ecar18268-RA,Ecar13749-RA,Ecar18314-RA,Ecar18978-RA,Ecar03447-RA,Ecar05516-RA,Ecar13246-RA,Ecar14747-RA,Ecar19932-RA,Ecar13603-RA,Ecar11021-RA,Ecar18558-RA,Ecar15499-RA,Ecar16962-RA,Ecar10934-RA,Ecar03182-RA,Ecar14057-RA,Ecar11674-RA,Ecar10692-RA,Ecar02208-RA,Ecar17682…
Biological Process	regulation of ERBB signaling pathway	GO:1901184	7	0.0151822	2.19458	10	95	330	6880	Ecar06039-RA,Ecar16662-RA,Ecar09399-RA,Ecar07130-RA,Ecar19941-RA,Ecar08390-RA,Ecar01585-RA,Ecar11020-RA,Ecar02650-RA,Ecar07578-RA,
Biological Process	internal protein amino acid acetylation	GO:0006475	9	0.0154683	2.0176	12	124	330	6880	Ecar11658-RA,Ecar09628-RA,Ecar19590-RA,Ecar11644-RA,Ecar13246-RA,Ecar14057-RA,Ecar17091-RA,Ecar09961-RA,Ecar10217-RA,Ecar11480-RA,Ecar05079-RA,Ecar04627-RA,
Biological Process	negative regulation of transcription by RNA polymerase II	GO:0000122	12	0.0160438	1.42234	38	557	330	6880	Ecar16211-RA,Ecar16464-RA,Ecar08491-RA,Ecar03447-RA,Ecar17466-RA,Ecar14747-RA,Ecar19932-RA,Ecar18558-RA,Ecar15499-RA,Ecar16962-RA,Ecar16662-RA,Ecar16733-RA,Ecar11674-RA,Ecar17682-RA,Ecar01931-RA,Ecar09032-RA,Ecar19601-RA,Ecar02952-RA,Ecar03589-RA,Ecar06409-RA,Ecar02984-RA,Ecar16942-RA,Ecar13883-RA,Ecar10217-RA,Ecar04971-RA,Ecar05959-RA,Ecar19941-RA,Ecar11480-RA,Ecar15498-RA,Ecar03423-RA,Ecar07696…
Biological Process	epithelial cell development	GO:0002064	5	0.0160471	1.44781	35	504	330	6880	Ecar16085-RA,Ecar11327-RA,Ecar13268-RA,Ecar20245-RA,Ecar03447-RA,Ecar00669-RA,Ecar05123-RA,Ecar11800-RA,Ecar12335-RA,Ecar16962-RA,Ecar02208-RA,Ecar16053-RA,Ecar08835-RA,Ecar06776-RA,Ecar13036-RA,Ecar13403-RA,Ecar01969-RA,Ecar03589-RA,Ecar09562-RA,Ecar14452-RA,Ecar07130-RA,Ecar09569-RA,Ecar19941-RA,Ecar16688-RA,Ecar07696-RA,Ecar05018-RA,Ecar06642-RA,Ecar17953-RA,Ecar00193-RA,Ecar02650-RA,Ecar13101…
Biological Process	asymmetric stem cell division	GO:0098722	5	0.0161378	2.28825	9	82	330	6880	Ecar16085-RA,Ecar01258-RA,Ecar17023-RA,Ecar03182-RA,Ecar08200-RA,Ecar13036-RA,Ecar13883-RA,Ecar17072-RA,Ecar13101-RA,
Biological Process	regulation of protein modification by small protein conjugation or removal	GO:1903320	8	0.0161508	1.83957	15	170	330	6880	Ecar08571-RA,Ecar06039-RA,Ecar13319-RA,Ecar14747-RA,Ecar15499-RA,Ecar12871-RA,Ecar17682-RA,Ecar19601-RA,Ecar01969-RA,Ecar18379-RA,Ecar16942-RA,Ecar03563-RA,Ecar15498-RA,Ecar01585-RA,Ecar09500-RA,
Biological Process	macroautophagy	GO:0016236	6	0.0161508	1.83957	15	170	330	6880	Ecar11301-RA,Ecar16382-RA,Ecar12818-RA,Ecar10887-RA,Ecar11800-RA,Ecar14355-RA,Ecar09383-RA,Ecar05872-RA,Ecar02208-RA,Ecar13389-RA,Ecar16053-RA,Ecar19853-RA,Ecar11020-RA,Ecar17167-RA,Ecar11302-RA,
Biological Process	stem cell proliferation	GO:0072089	4	0.0165176	1.79342	16	186	330	6880	Ecar16085-RA,Ecar01258-RA,Ecar17023-RA,Ecar19932-RA,Ecar11800-RA,Ecar18558-RA,Ecar03182-RA,Ecar12871-RA,Ecar17682-RA,Ecar13036-RA,Ecar15769-RA,Ecar19941-RA,Ecar11480-RA,Ecar17072-RA,Ecar13101-RA,Ecar07043-RA,
Biological Process	mitotic cell cycle phase transition	GO:0044772	5	0.0167515	1.62073	22	283	330	6880	Ecar00412-RA,Ecar13268-RA,Ecar13319-RA,Ecar05516-RA,Ecar17420-RA,Ecar10934-RA,Ecar14057-RA,Ecar16733-RA,Ecar04569-RA,Ecar02233-RA,Ecar01969-RA,Ecar17091-RA,Ecar15769-RA,Ecar04971-RA,Ecar08390-RA,Ecar19103-RA,Ecar07696-RA,Ecar06642-RA,Ecar17953-RA,Ecar06509-RA,Ecar05079-RA,Ecar04627-RA,
Biological Process	response to sterol	GO:0036314	6	0.0168218	2.60606	7	56	330	6880	Ecar08785-RA,Ecar10934-RA,Ecar05552-RA,Ecar14452-RA,Ecar04522-RA,Ecar18125-RA,Ecar15179-RA,
Biological Process	reproductive process	GO:0022414	2	0.0168777	1.1892	111	1946	330	6880	Ecar18794-RA,Ecar11301-RA,Ecar16464-RA,Ecar12628-RA,Ecar16085-RA,Ecar14406-RA,Ecar17673-RA,Ecar16382-RA,Ecar02379-RA,Ecar01258-RA,Ecar00412-RA,Ecar16908-RA,Ecar06547-RA,Ecar11327-RA,Ecar08816-RA,Ecar13268-RA,Ecar05956-RA,Ecar20245-RA,Ecar13727-RA,Ecar17023-RA,Ecar13319-RA,Ecar10668-RA,Ecar05866-RA,Ecar01355-RA,Ecar18978-RA,Ecar03447-RA,Ecar11688-RA,Ecar00669-RA,Ecar10887-RA,Ecar10199-RA,Ecar14433…
Biological Process	regulation of developmental growth	GO:0048638	5	0.016958	1.44209	35	506	330	6880	Ecar11301-RA,Ecar11327-RA,Ecar20245-RA,Ecar05224-RA,Ecar18978-RA,Ecar13968-RA,Ecar19932-RA,Ecar11800-RA,Ecar16962-RA,Ecar18947-RA,Ecar14355-RA,Ecar05872-RA,Ecar02208-RA,Ecar04139-RA,Ecar18085-RA,Ecar08835-RA,Ecar07150-RA,Ecar13289-RA,Ecar01969-RA,Ecar02952-RA,Ecar03589-RA,Ecar09431-RA,Ecar09569-RA,Ecar19941-RA,Ecar11480-RA,Ecar16688-RA,Ecar06642-RA,Ecar17953-RA,Ecar03146-RA,Ecar07731-RA,Ecar13101…
Biological Process	positive regulation of response to endoplasmic reticulum stress	GO:1905898	8	0.0170559	3.25758	5	32	330	6880	Ecar10887-RA,Ecar16662-RA,Ecar16942-RA,Ecar00193-RA,Ecar01516-RA,
Biological Process	negative regulation of multicellular organismal process	GO:0051241	5	0.0172187	1.32809	53	832	330	6880	Ecar18794-RA,Ecar16464-RA,Ecar16908-RA,Ecar13268-RA,Ecar13727-RA,Ecar06039-RA,Ecar10668-RA,Ecar05224-RA,Ecar13968-RA,Ecar14433-RA,Ecar14059-RA,Ecar19932-RA,Ecar05123-RA,Ecar11800-RA,Ecar12335-RA,Ecar18558-RA,Ecar16962-RA,Ecar05889-RA,Ecar16662-RA,Ecar00778-RA,Ecar05125-RA,Ecar05872-RA,Ecar09545-RA,Ecar12871-RA,Ecar17682-RA,Ecar01931-RA,Ecar01969-RA,Ecar02952-RA,Ecar03589-RA,Ecar06409-RA,Ecar08209…
Biological Process	regulation of fertilization	GO:0080154	5	0.0176064	2.84298	6	44	330	6880	Ecar05866-RA,Ecar14433-RA,Ecar10934-RA,Ecar16134-RA,Ecar17953-RA,Ecar07731-RA,
Biological Process	positive regulation of cellular process	GO:0048522	5	0.0177348	1.13732	157	2878	330	6880	Ecar08785-RA,Ecar17857-RA,Ecar15355-RA,Ecar17811-RA,Ecar11301-RA,Ecar16211-RA,Ecar08177-RA,Ecar16464-RA,Ecar16085-RA,Ecar17673-RA,Ecar19742-RA,Ecar16382-RA,Ecar06086-RA,Ecar00412-RA,Ecar16908-RA,Ecar07748-RA,Ecar11327-RA,Ecar13268-RA,Ecar17745-RA,Ecar20245-RA,Ecar13727-RA,Ecar08491-RA,Ecar06039-RA,Ecar13319-RA,Ecar18268-RA,Ecar13749-RA,Ecar18314-RA,Ecar10668-RA,Ecar01670-RA,Ecar05224-RA,Ecar18978…
Biological Process	generation of neurons	GO:0048699	6	0.0178043	1.21007	96	1654	330	6880	Ecar08785-RA,Ecar09080-RA,Ecar18794-RA,Ecar11301-RA,Ecar16464-RA,Ecar16085-RA,Ecar16716-RA,Ecar01258-RA,Ecar00412-RA,Ecar11327-RA,Ecar05956-RA,Ecar08571-RA,Ecar17023-RA,Ecar18268-RA,Ecar18314-RA,Ecar00727-RA,Ecar05224-RA,Ecar01355-RA,Ecar03447-RA,Ecar17420-RA,Ecar13968-RA,Ecar14433-RA,Ecar19932-RA,Ecar11800-RA,Ecar12335-RA,Ecar18558-RA,Ecar15499-RA,Ecar16962-RA,Ecar03182-RA,Ecar14355-RA,Ecar16699…
Biological Process	anatomical structure maturation	GO:0071695	4	0.0178549	1.51233	28	386	330	6880	Ecar11301-RA,Ecar16464-RA,Ecar14406-RA,Ecar00412-RA,Ecar05956-RA,Ecar00669-RA,Ecar11800-RA,Ecar15499-RA,Ecar16134-RA,Ecar15822-RA,Ecar06776-RA,Ecar07150-RA,Ecar13403-RA,Ecar13289-RA,Ecar03589-RA,Ecar02984-RA,Ecar19853-RA,Ecar19941-RA,Ecar15498-RA,Ecar11020-RA,Ecar14172-RA,Ecar06642-RA,Ecar17953-RA,Ecar00193-RA,Ecar07578-RA,Ecar19877-RA,Ecar07043-RA,Ecar11302-RA,
Biological Process	negative regulation of mitotic cell cycle	GO:0045930	7	0.0181129	1.77434	16	188	330	6880	Ecar00412-RA,Ecar13319-RA,Ecar17420-RA,Ecar16962-RA,Ecar14057-RA,Ecar02233-RA,Ecar01969-RA,Ecar11827-RA,Ecar09399-RA,Ecar15769-RA,Ecar04132-RA,Ecar19941-RA,Ecar07696-RA,Ecar06642-RA,Ecar06509-RA,Ecar07043-RA,
Biological Process	peptidyl-lysine acetylation	GO:0018394	9	0.0183905	1.96994	12	127	330	6880	Ecar11658-RA,Ecar09628-RA,Ecar19590-RA,Ecar11644-RA,Ecar13246-RA,Ecar14057-RA,Ecar17091-RA,Ecar09961-RA,Ecar10217-RA,Ecar11480-RA,Ecar05079-RA,Ecar04627-RA,
Biological Process	regulation of lymphocyte activation	GO:0051249	7	0.0183956	1.90866	13	142	330	6880	Ecar17673-RA,Ecar16382-RA,Ecar06039-RA,Ecar17466-RA,Ecar18947-RA,Ecar16662-RA,Ecar02208-RA,Ecar19601-RA,Ecar20034-RA,Ecar15769-RA,Ecar05018-RA,Ecar06642-RA,Ecar04848-RA,
Biological Process	cell-cell adhesion	GO:0098609	4	0.0184208	1.56854	24	319	330	6880	Ecar06039-RA,Ecar18268-RA,Ecar10199-RA,Ecar05123-RA,Ecar15270-RA,Ecar15499-RA,Ecar16962-RA,Ecar18947-RA,Ecar16662-RA,Ecar00778-RA,Ecar15822-RA,Ecar19601-RA,Ecar09562-RA,Ecar10198-RA,Ecar15769-RA,Ecar14734-RA,Ecar19941-RA,Ecar15498-RA,Ecar06642-RA,Ecar03787-RA,Ecar13172-RA,Ecar03534-RA,Ecar13101-RA,Ecar04848-RA,
Biological Process	neuron projection development	GO:0031175	7	0.0186511	1.27525	66	1079	330	6880	Ecar08785-RA,Ecar09080-RA,Ecar16716-RA,Ecar11327-RA,Ecar18268-RA,Ecar18314-RA,Ecar00727-RA,Ecar05224-RA,Ecar03447-RA,Ecar13968-RA,Ecar12335-RA,Ecar18558-RA,Ecar15499-RA,Ecar16962-RA,Ecar03182-RA,Ecar14355-RA,Ecar16699-RA,Ecar14057-RA,Ecar16662-RA,Ecar09877-RA,Ecar00778-RA,Ecar05872-RA,Ecar16134-RA,Ecar09545-RA,Ecar02208-RA,Ecar04139-RA,Ecar19215-RA,Ecar01931-RA,Ecar02233-RA,Ecar08835-RA,Ecar07150…
Biological Process	regulation of reproductive process	GO:2000241	4	0.0190615	1.56364	24	320	330	6880	Ecar18794-RA,Ecar14406-RA,Ecar16382-RA,Ecar01258-RA,Ecar13268-RA,Ecar13319-RA,Ecar05866-RA,Ecar14433-RA,Ecar16962-RA,Ecar10934-RA,Ecar05872-RA,Ecar16134-RA,Ecar15822-RA,Ecar07150-RA,Ecar02984-RA,Ecar19853-RA,Ecar13816-RA,Ecar10762-RA,Ecar12381-RA,Ecar14172-RA,Ecar07696-RA,Ecar17953-RA,Ecar07731-RA,Ecar19877-RA,
Biological Process	salivary gland morphogenesis	GO:0007435	6	0.0192088	2.0295	11	113	330	6880	Ecar16962-RA,Ecar10934-RA,Ecar06297-RA,Ecar13289-RA,Ecar01969-RA,Ecar14452-RA,Ecar09431-RA,Ecar06642-RA,Ecar03146-RA,Ecar13101-RA,Ecar15179-RA,
Biological Process	negative regulation of biosynthetic process	GO:0009890	6	0.0192728	1.29617	59	949	330	6880	Ecar17857-RA,Ecar18794-RA,Ecar16211-RA,Ecar16464-RA,Ecar18621-RA,Ecar08816-RA,Ecar13268-RA,Ecar20245-RA,Ecar08491-RA,Ecar18314-RA,Ecar03447-RA,Ecar17466-RA,Ecar10199-RA,Ecar14747-RA,Ecar19932-RA,Ecar18558-RA,Ecar15499-RA,Ecar16962-RA,Ecar10934-RA,Ecar14057-RA,Ecar16662-RA,Ecar16733-RA,Ecar11674-RA,Ecar17682-RA,Ecar15822-RA,Ecar01931-RA,Ecar09032-RA,Ecar03766-RA,Ecar19601-RA,Ecar17091-RA,Ecar02952…
Biological Process	positive regulation of lipid transport	GO:0032370	7	0.0193352	3.15886	5	33	330	6880	Ecar16908-RA,Ecar14747-RA,Ecar16962-RA,Ecar18969-RA,Ecar06297-RA,
Biological Process	neuroblast proliferation	GO:0007405	5	0.0193916	1.89532	13	143	330	6880	Ecar16085-RA,Ecar01258-RA,Ecar17023-RA,Ecar19932-RA,Ecar18558-RA,Ecar03182-RA,Ecar12871-RA,Ecar17682-RA,Ecar13036-RA,Ecar11480-RA,Ecar17072-RA,Ecar13101-RA,Ecar07043-RA,
Biological Process	heterochromatin formation	GO:0031507	9	0.0194511	1.95455	12	128	330	6880	Ecar08816-RA,Ecar05516-RA,Ecar19932-RA,Ecar17682-RA,Ecar01931-RA,Ecar03766-RA,Ecar02984-RA,Ecar13883-RA,Ecar10217-RA,Ecar02784-RA,Ecar11480-RA,Ecar18125-RA,
Biological Process	regulation of growth	GO:0040008	4	0.0194556	1.35265	46	709	330	6880	Ecar17857-RA,Ecar11301-RA,Ecar11327-RA,Ecar20245-RA,Ecar10668-RA,Ecar05224-RA,Ecar18978-RA,Ecar13968-RA,Ecar19932-RA,Ecar11800-RA,Ecar09405-RA,Ecar16962-RA,Ecar18947-RA,Ecar10934-RA,Ecar14355-RA,Ecar05872-RA,Ecar02208-RA,Ecar04139-RA,Ecar18085-RA,Ecar08835-RA,Ecar07150-RA,Ecar13289-RA,Ecar01969-RA,Ecar02952-RA,Ecar03589-RA,Ecar18379-RA,Ecar02984-RA,Ecar09431-RA,Ecar09569-RA,Ecar19941-RA,Ecar11480…
Biological Process	regulation of photoreceptor cell differentiation	GO:0046532	7	0.0195224	2.7798	6	45	330	6880	Ecar08571-RA,Ecar11800-RA,Ecar15499-RA,Ecar02208-RA,Ecar07130-RA,Ecar15498-RA,
Biological Process	ribosome biogenesis	GO:0042254	6	0.0200199	2.20749	9	85	330	6880	Ecar13402-RA,Ecar17023-RA,Ecar10934-RA,Ecar11335-RA,Ecar01969-RA,Ecar04390-RA,Ecar03563-RA,Ecar13147-RA,Ecar09158-RA,
Biological Process	axon development	GO:0061564	8	0.0210605	1.357	44	676	330	6880	Ecar09080-RA,Ecar16716-RA,Ecar18268-RA,Ecar18314-RA,Ecar05224-RA,Ecar03447-RA,Ecar13968-RA,Ecar12335-RA,Ecar18558-RA,Ecar15499-RA,Ecar16962-RA,Ecar03182-RA,Ecar14355-RA,Ecar16699-RA,Ecar16662-RA,Ecar09877-RA,Ecar00778-RA,Ecar05872-RA,Ecar16134-RA,Ecar02208-RA,Ecar02233-RA,Ecar08835-RA,Ecar13289-RA,Ecar01969-RA,Ecar02952-RA,Ecar03589-RA,Ecar09399-RA,Ecar09431-RA,Ecar09559-RA,Ecar11236-RA,Ecar19941…
Biological Process	pattern specification process	GO:0007389	3	0.0215121	1.32455	50	787	330	6880	Ecar08785-RA,Ecar18794-RA,Ecar16085-RA,Ecar14406-RA,Ecar16716-RA,Ecar11327-RA,Ecar13268-RA,Ecar17745-RA,Ecar05956-RA,Ecar20245-RA,Ecar18268-RA,Ecar03447-RA,Ecar00669-RA,Ecar19932-RA,Ecar11800-RA,Ecar18558-RA,Ecar16962-RA,Ecar03182-RA,Ecar16733-RA,Ecar00778-RA,Ecar16134-RA,Ecar02208-RA,Ecar01931-RA,Ecar09032-RA,Ecar18085-RA,Ecar08835-RA,Ecar06776-RA,Ecar07150-RA,Ecar13036-RA,Ecar13403-RA,Ecar17091…
Biological Process	negative regulation of histone modification	GO:0031057	9	0.0215758	2.71937	6	46	330	6880	Ecar08785-RA,Ecar17811-RA,Ecar18978-RA,Ecar11480-RA,Ecar05079-RA,Ecar04627-RA,
Biological Process	Ras protein signal transduction	GO:0007265	8	0.0216565	1.73737	16	192	330	6880	Ecar16908-RA,Ecar13268-RA,Ecar11800-RA,Ecar16662-RA,Ecar00778-RA,Ecar02208-RA,Ecar04569-RA,Ecar16053-RA,Ecar09562-RA,Ecar02984-RA,Ecar07130-RA,Ecar11236-RA,Ecar07696-RA,Ecar06642-RA,Ecar17953-RA,Ecar13101-RA,
Biological Process	obsolete negative regulation of multi-organism process	GO:0043901	0	0.0217085	1.92448	12	130	330	6880	Ecar18794-RA,Ecar05866-RA,Ecar14059-RA,Ecar16134-RA,Ecar02784-RA,Ecar14058-RA,Ecar05959-RA,Ecar11480-RA,Ecar12381-RA,Ecar11020-RA,Ecar05018-RA,Ecar17953-RA,
Biological Process	cell maturation	GO:0048469	5	0.0217421	1.51414	26	358	330	6880	Ecar11301-RA,Ecar16464-RA,Ecar14406-RA,Ecar00412-RA,Ecar05956-RA,Ecar00669-RA,Ecar11800-RA,Ecar16134-RA,Ecar15822-RA,Ecar06776-RA,Ecar07150-RA,Ecar13403-RA,Ecar13289-RA,Ecar03589-RA,Ecar02984-RA,Ecar19853-RA,Ecar19941-RA,Ecar11020-RA,Ecar14172-RA,Ecar06642-RA,Ecar17953-RA,Ecar00193-RA,Ecar07578-RA,Ecar19877-RA,Ecar07043-RA,Ecar11302-RA,
Biological Process	segmentation	GO:0035282	5	0.0218016	1.54433	24	324	330	6880	Ecar18794-RA,Ecar14406-RA,Ecar05956-RA,Ecar18268-RA,Ecar03447-RA,Ecar00669-RA,Ecar03182-RA,Ecar16134-RA,Ecar02208-RA,Ecar06776-RA,Ecar07150-RA,Ecar13403-RA,Ecar17091-RA,Ecar02952-RA,Ecar16942-RA,Ecar13816-RA,Ecar09569-RA,Ecar19941-RA,Ecar11480-RA,Ecar12381-RA,Ecar06642-RA,Ecar17953-RA,Ecar00193-RA,Ecar07578-RA,
Biological Process	negative regulation of RNA splicing	GO:0033119	9	0.0218057	3.06595	5	34	330	6880	Ecar17428-RA,Ecar03766-RA,Ecar06776-RA,Ecar13403-RA,Ecar17101-RA,
Biological Process	positive regulation of oogenesis	GO:1905881	8	0.0218057	3.06595	5	34	330	6880	Ecar13268-RA,Ecar05872-RA,Ecar19853-RA,Ecar14172-RA,Ecar07696-RA,
Biological Process	reproduction	GO:0000003	2	0.0221278	1.17559	113	2004	330	6880	Ecar18794-RA,Ecar11301-RA,Ecar16464-RA,Ecar12628-RA,Ecar16085-RA,Ecar14406-RA,Ecar17673-RA,Ecar16382-RA,Ecar02379-RA,Ecar01258-RA,Ecar00412-RA,Ecar16908-RA,Ecar06547-RA,Ecar11327-RA,Ecar08816-RA,Ecar13268-RA,Ecar05956-RA,Ecar20245-RA,Ecar13727-RA,Ecar17023-RA,Ecar13319-RA,Ecar10668-RA,Ecar05866-RA,Ecar11028-RA,Ecar01355-RA,Ecar18978-RA,Ecar03447-RA,Ecar11688-RA,Ecar00669-RA,Ecar10887-RA,Ecar10199…
Biological Process	positive regulation of growth	GO:0045927	5	0.0224341	1.50992	26	359	330	6880	Ecar11301-RA,Ecar11327-RA,Ecar20245-RA,Ecar05224-RA,Ecar19932-RA,Ecar16962-RA,Ecar18947-RA,Ecar10934-RA,Ecar04139-RA,Ecar18085-RA,Ecar08835-RA,Ecar07150-RA,Ecar13289-RA,Ecar02984-RA,Ecar09569-RA,Ecar08390-RA,Ecar16688-RA,Ecar06642-RA,Ecar17953-RA,Ecar03146-RA,Ecar07731-RA,Ecar13101-RA,Ecar07578-RA,Ecar07043-RA,Ecar11302-RA,Ecar09682-RA,
Biological Process	protein-containing complex disassembly	GO:0032984	6	0.0226235	1.85637	13	146	330	6880	Ecar11301-RA,Ecar11327-RA,Ecar05224-RA,Ecar11688-RA,Ecar14355-RA,Ecar04569-RA,Ecar13389-RA,Ecar09559-RA,Ecar11410-RA,Ecar11020-RA,Ecar04522-RA,Ecar07731-RA,Ecar11302-RA,
Biological Process	axo-dendritic transport	GO:0008088	8	0.0228879	2.28477	8	73	330	6880	Ecar09080-RA,Ecar09440-RA,Ecar14355-RA,Ecar05872-RA,Ecar02233-RA,Ecar00193-RA,Ecar07731-RA,Ecar07043-RA,
Biological Process	histone lysine methylation	GO:0034968	10	0.0228913	1.97701	11	116	330	6880	Ecar08785-RA,Ecar12581-RA,Ecar13749-RA,Ecar18978-RA,Ecar17682-RA,Ecar11827-RA,Ecar13883-RA,Ecar10217-RA,Ecar11480-RA,Ecar00234-RA,Ecar18125-RA,
Biological Process	neuron projection guidance	GO:0097485	8	0.0234584	1.43473	32	465	330	6880	Ecar09080-RA,Ecar18268-RA,Ecar18314-RA,Ecar05224-RA,Ecar03447-RA,Ecar12335-RA,Ecar18558-RA,Ecar15499-RA,Ecar16962-RA,Ecar03182-RA,Ecar16699-RA,Ecar16662-RA,Ecar00778-RA,Ecar05872-RA,Ecar16134-RA,Ecar08835-RA,Ecar13289-RA,Ecar02952-RA,Ecar09399-RA,Ecar09431-RA,Ecar19941-RA,Ecar11480-RA,Ecar15498-RA,Ecar01585-RA,Ecar02613-RA,Ecar06642-RA,Ecar03930-RA,Ecar07731-RA,Ecar13101-RA,Ecar06485-RA,Ecar07043…
Biological Process	positive regulation of biological process	GO:0048518	4	0.0236574	1.11876	170	3168	330	6880	Ecar08785-RA,Ecar17857-RA,Ecar15355-RA,Ecar17811-RA,Ecar18794-RA,Ecar09502-RA,Ecar11301-RA,Ecar16211-RA,Ecar08177-RA,Ecar16464-RA,Ecar16085-RA,Ecar17673-RA,Ecar19742-RA,Ecar16382-RA,Ecar06086-RA,Ecar00412-RA,Ecar16908-RA,Ecar07748-RA,Ecar11327-RA,Ecar13268-RA,Ecar17745-RA,Ecar20245-RA,Ecar13727-RA,Ecar08491-RA,Ecar06039-RA,Ecar13319-RA,Ecar18268-RA,Ecar13749-RA,Ecar18314-RA,Ecar10668-RA,Ecar01670…
Biological Process	regulation of cytokine-mediated signaling pathway	GO:0001959	7	0.0237703	2.66151	6	47	330	6880	Ecar14747-RA,Ecar16662-RA,Ecar00778-RA,Ecar19601-RA,Ecar08390-RA,Ecar07043-RA,
Biological Process	axon guidance	GO:0007411	9	0.0238561	1.44264	31	448	330	6880	Ecar09080-RA,Ecar18268-RA,Ecar18314-RA,Ecar05224-RA,Ecar03447-RA,Ecar12335-RA,Ecar18558-RA,Ecar15499-RA,Ecar16962-RA,Ecar03182-RA,Ecar16699-RA,Ecar16662-RA,Ecar00778-RA,Ecar05872-RA,Ecar16134-RA,Ecar08835-RA,Ecar13289-RA,Ecar02952-RA,Ecar09399-RA,Ecar09431-RA,Ecar19941-RA,Ecar15498-RA,Ecar01585-RA,Ecar02613-RA,Ecar06642-RA,Ecar03930-RA,Ecar07731-RA,Ecar13101-RA,Ecar06485-RA,Ecar07043-RA,Ecar09682…
Biological Process	positive regulation of protein modification process	GO:0031401	8	0.0239455	1.3633	41	627	330	6880	Ecar08785-RA,Ecar17673-RA,Ecar16908-RA,Ecar06039-RA,Ecar13319-RA,Ecar10668-RA,Ecar19932-RA,Ecar11800-RA,Ecar11021-RA,Ecar15499-RA,Ecar16962-RA,Ecar10934-RA,Ecar14057-RA,Ecar16662-RA,Ecar20000-RA,Ecar00778-RA,Ecar09545-RA,Ecar12871-RA,Ecar02208-RA,Ecar17682-RA,Ecar16053-RA,Ecar08835-RA,Ecar19601-RA,Ecar01969-RA,Ecar09562-RA,Ecar18379-RA,Ecar16942-RA,Ecar10217-RA,Ecar07130-RA,Ecar17826-RA,Ecar06738…
Biological Process	cell cycle G1/S phase transition	GO:0044843	5	0.0241547	1.89532	12	132	330	6880	Ecar13268-RA,Ecar13319-RA,Ecar05516-RA,Ecar10934-RA,Ecar14057-RA,Ecar01969-RA,Ecar17091-RA,Ecar08390-RA,Ecar19103-RA,Ecar07696-RA,Ecar06642-RA,Ecar04627-RA,
Biological Process	gastrulation	GO:0007369	5	0.0242584	1.65318	18	227	330	6880	Ecar16464-RA,Ecar16085-RA,Ecar17673-RA,Ecar01258-RA,Ecar18978-RA,Ecar11800-RA,Ecar16962-RA,Ecar16662-RA,Ecar02208-RA,Ecar04139-RA,Ecar17682-RA,Ecar09032-RA,Ecar18085-RA,Ecar09569-RA,Ecar17570-RA,Ecar19941-RA,Ecar03146-RA,Ecar07731-RA,
Biological Process	cytoplasmic translation	GO:0002181	9	0.0244727	2.97835	5	35	330	6880	Ecar15822-RA,Ecar03563-RA,Ecar04522-RA,Ecar18356-RA,Ecar18553-RA,
Biological Process	compound eye photoreceptor cell differentiation	GO:0001751	8	0.0246428	1.71064	16	195	330	6880	Ecar09080-RA,Ecar18794-RA,Ecar08571-RA,Ecar15499-RA,Ecar16134-RA,Ecar16053-RA,Ecar01969-RA,Ecar14452-RA,Ecar07130-RA,Ecar19941-RA,Ecar15498-RA,Ecar12381-RA,Ecar06642-RA,Ecar17953-RA,Ecar15179-RA,Ecar07043-RA,
Biological Process	positive regulation of cellular biosynthetic process	GO:0031328	7	0.0250367	1.25662	66	1095	330	6880	Ecar08785-RA,Ecar17857-RA,Ecar15355-RA,Ecar17811-RA,Ecar08177-RA,Ecar16464-RA,Ecar19742-RA,Ecar00412-RA,Ecar13268-RA,Ecar17745-RA,Ecar18268-RA,Ecar13749-RA,Ecar18314-RA,Ecar18978-RA,Ecar03447-RA,Ecar05516-RA,Ecar13246-RA,Ecar14747-RA,Ecar19932-RA,Ecar13603-RA,Ecar11021-RA,Ecar18558-RA,Ecar15499-RA,Ecar16962-RA,Ecar10934-RA,Ecar03182-RA,Ecar16090-RA,Ecar14057-RA,Ecar17428-RA,Ecar16662-RA,Ecar11674…
Biological Process	cell fate specification	GO:0001708	4	0.0252231	1.64593	18	228	330	6880	Ecar16464-RA,Ecar13268-RA,Ecar18978-RA,Ecar05123-RA,Ecar11800-RA,Ecar18558-RA,Ecar15499-RA,Ecar00778-RA,Ecar02208-RA,Ecar18085-RA,Ecar03589-RA,Ecar14734-RA,Ecar19941-RA,Ecar08390-RA,Ecar15498-RA,Ecar06642-RA,Ecar05079-RA,Ecar07578-RA,
Biological Process	cellular developmental process	GO:0048869	3	0.0252362	1.12374	161	2987	330	6880	Ecar08785-RA,Ecar09080-RA,Ecar18794-RA,Ecar11301-RA,Ecar16211-RA,Ecar16464-RA,Ecar12628-RA,Ecar16085-RA,Ecar14406-RA,Ecar16716-RA,Ecar19742-RA,Ecar16382-RA,Ecar02379-RA,Ecar01258-RA,Ecar00412-RA,Ecar10961-RA,Ecar11327-RA,Ecar08816-RA,Ecar13268-RA,Ecar05956-RA,Ecar20245-RA,Ecar08571-RA,Ecar12818-RA,Ecar17023-RA,Ecar06039-RA,Ecar13319-RA,Ecar18268-RA,Ecar13749-RA,Ecar18314-RA,Ecar10668-RA,Ecar00727…
Biological Process	signal release from synapse	GO:0099643	8	0.0254512	1.88107	12	133	330	6880	Ecar09502-RA,Ecar11301-RA,Ecar16908-RA,Ecar13727-RA,Ecar16962-RA,Ecar02208-RA,Ecar07150-RA,Ecar10762-RA,Ecar19941-RA,Ecar11410-RA,Ecar11310-RA,Ecar11302-RA,
Biological Process	neurotransmitter secretion	GO:0007269	9	0.0254512	1.88107	12	133	330	6880	Ecar09502-RA,Ecar11301-RA,Ecar16908-RA,Ecar13727-RA,Ecar16962-RA,Ecar02208-RA,Ecar07150-RA,Ecar10762-RA,Ecar19941-RA,Ecar11410-RA,Ecar11310-RA,Ecar11302-RA,
Biological Process	cell morphogenesis involved in differentiation	GO:0000904	5	0.0255964	1.28333	57	926	330	6880	Ecar08785-RA,Ecar09080-RA,Ecar16716-RA,Ecar18268-RA,Ecar18314-RA,Ecar05224-RA,Ecar03447-RA,Ecar13968-RA,Ecar11800-RA,Ecar12335-RA,Ecar18558-RA,Ecar15499-RA,Ecar16962-RA,Ecar03182-RA,Ecar14355-RA,Ecar16699-RA,Ecar16662-RA,Ecar09877-RA,Ecar00778-RA,Ecar05872-RA,Ecar16134-RA,Ecar09545-RA,Ecar02208-RA,Ecar04139-RA,Ecar15822-RA,Ecar01931-RA,Ecar02233-RA,Ecar08835-RA,Ecar13289-RA,Ecar01969-RA,Ecar17091…
Biological Process	neuron projection extension	GO:1990138	5	0.0257041	1.70192	16	196	330	6880	Ecar09080-RA,Ecar16716-RA,Ecar05224-RA,Ecar13968-RA,Ecar14355-RA,Ecar05872-RA,Ecar08835-RA,Ecar07150-RA,Ecar13289-RA,Ecar03589-RA,Ecar09399-RA,Ecar09559-RA,Ecar17953-RA,Ecar07731-RA,Ecar13101-RA,Ecar07043-RA,
Biological Process	establishment of mitotic spindle orientation	GO:0000132	10	0.0258505	2.39245	7	61	330	6880	Ecar01258-RA,Ecar20245-RA,Ecar13036-RA,Ecar19941-RA,Ecar13101-RA,Ecar07578-RA,Ecar07043-RA,
Biological Process	rRNA metabolic process	GO:0016072	9	0.0264689	2.22384	8	75	330	6880	Ecar13402-RA,Ecar17023-RA,Ecar11335-RA,Ecar04390-RA,Ecar04971-RA,Ecar03563-RA,Ecar13147-RA,Ecar09158-RA,
Biological Process	programmed cell death involved in cell development	GO:0010623	5	0.0269213	2.00466	10	104	330	6880	Ecar13268-RA,Ecar12818-RA,Ecar10887-RA,Ecar11800-RA,Ecar10934-RA,Ecar06297-RA,Ecar05872-RA,Ecar19853-RA,Ecar07696-RA,Ecar06642-RA,
Biological Process	cellular component disassembly	GO:0022411	5	0.0270764	1.58544	20	263	330	6880	Ecar11301-RA,Ecar16382-RA,Ecar11327-RA,Ecar05224-RA,Ecar08808-RA,Ecar11688-RA,Ecar10887-RA,Ecar14355-RA,Ecar04569-RA,Ecar13389-RA,Ecar08835-RA,Ecar08200-RA,Ecar09559-RA,Ecar11410-RA,Ecar01585-RA,Ecar11020-RA,Ecar04522-RA,Ecar07731-RA,Ecar07043-RA,Ecar11302-RA,
Biological Process	positive regulation of mononuclear cell proliferation	GO:0032946	8	0.0273408	2.89562	5	36	330	6880	Ecar17673-RA,Ecar06039-RA,Ecar18947-RA,Ecar19601-RA,Ecar05018-RA,
Biological Process	positive regulation of lymphocyte proliferation	GO:0050671	9	0.0273408	2.89562	5	36	330	6880	Ecar17673-RA,Ecar06039-RA,Ecar18947-RA,Ecar19601-RA,Ecar05018-RA,
Biological Process	regulation of hemocyte proliferation	GO:0035206	6	0.0273408	2.89562	5	36	330	6880	Ecar11800-RA,Ecar01969-RA,Ecar05552-RA,Ecar07696-RA,Ecar05079-RA,
Biological Process	enteroendocrine cell differentiation	GO:0035883	8	0.0273408	2.89562	5	36	330	6880	Ecar08571-RA,Ecar12818-RA,Ecar16962-RA,Ecar03589-RA,Ecar09682-RA,
Biological Process	positive regulation of leukocyte proliferation	GO:0070665	7	0.0273408	2.89562	5	36	330	6880	Ecar17673-RA,Ecar06039-RA,Ecar18947-RA,Ecar19601-RA,Ecar05018-RA,
Biological Process	positive regulation of gene expression	GO:0010628	7	0.027435	1.23547	72	1215	330	6880	Ecar08785-RA,Ecar17857-RA,Ecar15355-RA,Ecar17811-RA,Ecar08177-RA,Ecar16464-RA,Ecar19742-RA,Ecar00412-RA,Ecar13268-RA,Ecar17745-RA,Ecar06039-RA,Ecar18268-RA,Ecar13749-RA,Ecar18314-RA,Ecar18978-RA,Ecar03447-RA,Ecar05516-RA,Ecar13246-RA,Ecar14747-RA,Ecar19932-RA,Ecar13603-RA,Ecar11021-RA,Ecar18558-RA,Ecar15499-RA,Ecar16962-RA,Ecar18947-RA,Ecar10934-RA,Ecar03182-RA,Ecar16090-RA,Ecar14057-RA,Ecar17428…
Biological Process	heterochromatin organization	GO:0070828	7	0.0275361	1.80687	13	150	330	6880	Ecar12581-RA,Ecar08816-RA,Ecar05516-RA,Ecar19932-RA,Ecar17682-RA,Ecar01931-RA,Ecar03766-RA,Ecar02984-RA,Ecar13883-RA,Ecar10217-RA,Ecar02784-RA,Ecar11480-RA,Ecar18125-RA,
Biological Process	cell surface receptor signaling pathway	GO:0007166	6	0.027866	1.21912	79	1351	330	6880	Ecar08578-RA,Ecar16211-RA,Ecar17673-RA,Ecar16382-RA,Ecar16908-RA,Ecar10961-RA,Ecar16340-RA,Ecar08571-RA,Ecar06039-RA,Ecar18268-RA,Ecar18314-RA,Ecar10668-RA,Ecar05224-RA,Ecar01355-RA,Ecar14433-RA,Ecar14747-RA,Ecar05123-RA,Ecar11800-RA,Ecar15499-RA,Ecar16962-RA,Ecar10934-RA,Ecar03182-RA,Ecar05889-RA,Ecar16662-RA,Ecar11674-RA,Ecar00778-RA,Ecar07845-RA,Ecar09295-RA,Ecar16134-RA,Ecar09545-RA,Ecar02208…
Biological Process	positive regulation of synapse assembly	GO:0051965	8	0.0279228	2.08485	9	90	330	6880	Ecar11301-RA,Ecar11327-RA,Ecar16962-RA,Ecar04139-RA,Ecar18085-RA,Ecar09406-RA,Ecar16688-RA,Ecar07578-RA,Ecar11302-RA,
Biological Process	pole plasm oskar mRNA localization	GO:0045451	9	0.0279887	2.35386	7	62	330	6880	Ecar14406-RA,Ecar05956-RA,Ecar16134-RA,Ecar06776-RA,Ecar07150-RA,Ecar13403-RA,Ecar17953-RA,
Biological Process	establishment or maintenance of cytoskeleton polarity	GO:0030952	7	0.0279887	2.35386	7	62	330	6880	Ecar01258-RA,Ecar09440-RA,Ecar12335-RA,Ecar16134-RA,Ecar06776-RA,Ecar13403-RA,Ecar17953-RA,
Biological Process	negative regulation of gene expression, epigenetic	GO:0045814	8	0.028196	1.8532	12	135	330	6880	Ecar08816-RA,Ecar05516-RA,Ecar19932-RA,Ecar17682-RA,Ecar01931-RA,Ecar03766-RA,Ecar02984-RA,Ecar13883-RA,Ecar10217-RA,Ecar02784-RA,Ecar11480-RA,Ecar18125-RA,
Biological Process	cellular response to cytokine stimulus	GO:0071345	6	0.028196	1.50712	24	332	330	6880	Ecar18621-RA,Ecar14747-RA,Ecar05123-RA,Ecar05889-RA,Ecar16662-RA,Ecar14085-RA,Ecar00778-RA,Ecar07845-RA,Ecar04569-RA,Ecar04139-RA,Ecar17682-RA,Ecar08835-RA,Ecar19601-RA,Ecar03589-RA,Ecar06409-RA,Ecar15769-RA,Ecar11236-RA,Ecar11480-RA,Ecar08390-RA,Ecar05018-RA,Ecar13101-RA,Ecar09500-RA,Ecar06485-RA,Ecar07043-RA,
Biological Process	regulation of response to cytokine stimulus	GO:0060759	5	0.0285971	2.55288	6	49	330	6880	Ecar14747-RA,Ecar16662-RA,Ecar00778-RA,Ecar19601-RA,Ecar08390-RA,Ecar07043-RA,
Biological Process	neuron development	GO:0048666	5	0.0294157	1.21811	78	1335	330	6880	Ecar08785-RA,Ecar09080-RA,Ecar18794-RA,Ecar11301-RA,Ecar16464-RA,Ecar16716-RA,Ecar00412-RA,Ecar11327-RA,Ecar18268-RA,Ecar18314-RA,Ecar00727-RA,Ecar05224-RA,Ecar01355-RA,Ecar03447-RA,Ecar17420-RA,Ecar13968-RA,Ecar11800-RA,Ecar12335-RA,Ecar18558-RA,Ecar15499-RA,Ecar16962-RA,Ecar03182-RA,Ecar14355-RA,Ecar16699-RA,Ecar14057-RA,Ecar16662-RA,Ecar09877-RA,Ecar00778-RA,Ecar05872-RA,Ecar16134-RA,Ecar09545…
Biological Process	histone methylation	GO:0016571	9	0.0296463	1.83957	12	136	330	6880	Ecar08785-RA,Ecar17811-RA,Ecar12581-RA,Ecar13749-RA,Ecar18978-RA,Ecar17682-RA,Ecar11827-RA,Ecar13883-RA,Ecar10217-RA,Ecar11480-RA,Ecar00234-RA,Ecar18125-RA,
Biological Process	response to virus	GO:0009615	6	0.0296463	1.83957	12	136	330	6880	Ecar17857-RA,Ecar13402-RA,Ecar06039-RA,Ecar14059-RA,Ecar11800-RA,Ecar10934-RA,Ecar09559-RA,Ecar14058-RA,Ecar05959-RA,Ecar05018-RA,Ecar05079-RA,Ecar09598-RA,
Biological Process	establishment of planar polarity	GO:0001736	5	0.0296463	1.83957	12	136	330	6880	Ecar16716-RA,Ecar12335-RA,Ecar03182-RA,Ecar18085-RA,Ecar16053-RA,Ecar01969-RA,Ecar16942-RA,Ecar19941-RA,Ecar06642-RA,Ecar03146-RA,Ecar02650-RA,Ecar07043-RA,
Biological Process	apical junction assembly	GO:0043297	8	0.0297341	2.06194	9	91	330	6880	Ecar05123-RA,Ecar01486-RA,Ecar08312-RA,Ecar13036-RA,Ecar20034-RA,Ecar19941-RA,Ecar03146-RA,Ecar08311-RA,Ecar07578-RA,
Biological Process	peptidyl-lysine methylation	GO:0018022	9	0.0301388	1.89532	11	121	330	6880	Ecar08785-RA,Ecar12581-RA,Ecar13749-RA,Ecar18978-RA,Ecar17682-RA,Ecar11827-RA,Ecar13883-RA,Ecar10217-RA,Ecar11480-RA,Ecar00234-RA,Ecar18125-RA,
Biological Process	branching involved in open tracheal system development	GO:0060446	8	0.0302438	2.3165	7	63	330	6880	Ecar16085-RA,Ecar17673-RA,Ecar05123-RA,Ecar09431-RA,Ecar01585-RA,Ecar07731-RA,Ecar13101-RA,
Biological Process	regulation of post-embryonic development	GO:0048580	6	0.0302668	1.78309	13	152	330	6880	Ecar13268-RA,Ecar05866-RA,Ecar11800-RA,Ecar16053-RA,Ecar01969-RA,Ecar08209-RA,Ecar02984-RA,Ecar07130-RA,Ecar09431-RA,Ecar18317-RA,Ecar01585-RA,Ecar07696-RA,Ecar06642-RA,
Biological Process	positive regulation of biosynthetic process	GO:0009891	6	0.0303756	1.24412	66	1106	330	6880	Ecar08785-RA,Ecar17857-RA,Ecar15355-RA,Ecar17811-RA,Ecar08177-RA,Ecar16464-RA,Ecar19742-RA,Ecar00412-RA,Ecar13268-RA,Ecar17745-RA,Ecar18268-RA,Ecar13749-RA,Ecar18314-RA,Ecar18978-RA,Ecar03447-RA,Ecar05516-RA,Ecar13246-RA,Ecar14747-RA,Ecar19932-RA,Ecar13603-RA,Ecar11021-RA,Ecar18558-RA,Ecar15499-RA,Ecar16962-RA,Ecar10934-RA,Ecar03182-RA,Ecar16090-RA,Ecar14057-RA,Ecar17428-RA,Ecar16662-RA,Ecar11674…
Biological Process	reproductive structure development	GO:0048608	4	0.0303849	1.41423	31	457	330	6880	Ecar16085-RA,Ecar17673-RA,Ecar06547-RA,Ecar13268-RA,Ecar18978-RA,Ecar11688-RA,Ecar10887-RA,Ecar10199-RA,Ecar15499-RA,Ecar16962-RA,Ecar03182-RA,Ecar16699-RA,Ecar17428-RA,Ecar00778-RA,Ecar08835-RA,Ecar01969-RA,Ecar03589-RA,Ecar06409-RA,Ecar14452-RA,Ecar02984-RA,Ecar13816-RA,Ecar07130-RA,Ecar10198-RA,Ecar15769-RA,Ecar15498-RA,Ecar06642-RA,Ecar18411-RA,Ecar17072-RA,Ecar06509-RA,Ecar05079-RA,Ecar15179…
Biological Process	establishment of tissue polarity	GO:0007164	4	0.0311498	1.82614	12	137	330	6880	Ecar16716-RA,Ecar12335-RA,Ecar03182-RA,Ecar18085-RA,Ecar16053-RA,Ecar01969-RA,Ecar16942-RA,Ecar19941-RA,Ecar06642-RA,Ecar03146-RA,Ecar02650-RA,Ecar07043-RA,
Biological Process	positive regulation of cell death	GO:0010942	6	0.0311881	1.41114	31	458	330	6880	Ecar06086-RA,Ecar13268-RA,Ecar08491-RA,Ecar10668-RA,Ecar01670-RA,Ecar10887-RA,Ecar19932-RA,Ecar16962-RA,Ecar10934-RA,Ecar16662-RA,Ecar00778-RA,Ecar05872-RA,Ecar19215-RA,Ecar03766-RA,Ecar08835-RA,Ecar19601-RA,Ecar07150-RA,Ecar01969-RA,Ecar19853-RA,Ecar16942-RA,Ecar06738-RA,Ecar03563-RA,Ecar19941-RA,Ecar11480-RA,Ecar01585-RA,Ecar07696-RA,Ecar06642-RA,Ecar07731-RA,Ecar13101-RA,Ecar04627-RA,Ecar13147…
Biological Process	cell cycle DNA replication	GO:0044786	10	0.0312359	2.50182	6	50	330	6880	Ecar13399-RA,Ecar10692-RA,Ecar01585-RA,Ecar07696-RA,Ecar06509-RA,Ecar16170-RA,
Biological Process	oocyte anterior/posterior axis specification	GO:0007314	6	0.0319852	1.94846	10	107	330	6880	Ecar14406-RA,Ecar05956-RA,Ecar00669-RA,Ecar16134-RA,Ecar06776-RA,Ecar07150-RA,Ecar13403-RA,Ecar19941-RA,Ecar17953-RA,Ecar07578-RA,
Biological Process	cell cycle phase transition	GO:0044770	4	0.0325391	1.47235	25	354	330	6880	Ecar00412-RA,Ecar13268-RA,Ecar13319-RA,Ecar05516-RA,Ecar17420-RA,Ecar10934-RA,Ecar14057-RA,Ecar16733-RA,Ecar04569-RA,Ecar02233-RA,Ecar01969-RA,Ecar17091-RA,Ecar11827-RA,Ecar15769-RA,Ecar04971-RA,Ecar04132-RA,Ecar08390-RA,Ecar19103-RA,Ecar07696-RA,Ecar06642-RA,Ecar17953-RA,Ecar06509-RA,Ecar05079-RA,Ecar04627-RA,Ecar07043-RA,
Biological Process	cortical actin cytoskeleton organization	GO:0030866	8	0.0325441	2.13831	8	78	330	6880	Ecar16716-RA,Ecar13968-RA,Ecar14355-RA,Ecar13036-RA,Ecar19103-RA,Ecar17953-RA,Ecar03146-RA,Ecar13101-RA,
Biological Process	pole plasm mRNA localization	GO:0019094	8	0.0326182	2.2803	7	64	330	6880	Ecar14406-RA,Ecar05956-RA,Ecar16134-RA,Ecar06776-RA,Ecar07150-RA,Ecar13403-RA,Ecar17953-RA,
Biological Process	reproductive system development	GO:0061458	5	0.0328435	1.40501	31	460	330	6880	Ecar16085-RA,Ecar17673-RA,Ecar06547-RA,Ecar13268-RA,Ecar18978-RA,Ecar11688-RA,Ecar10887-RA,Ecar10199-RA,Ecar15499-RA,Ecar16962-RA,Ecar03182-RA,Ecar16699-RA,Ecar17428-RA,Ecar00778-RA,Ecar08835-RA,Ecar01969-RA,Ecar03589-RA,Ecar06409-RA,Ecar14452-RA,Ecar02984-RA,Ecar13816-RA,Ecar07130-RA,Ecar10198-RA,Ecar15769-RA,Ecar15498-RA,Ecar06642-RA,Ecar18411-RA,Ecar17072-RA,Ecar06509-RA,Ecar05079-RA,Ecar15179…
Biological Process	sex differentiation	GO:0007548	4	0.0329951	1.43429	28	407	330	6880	Ecar18794-RA,Ecar16085-RA,Ecar17673-RA,Ecar06547-RA,Ecar13268-RA,Ecar18978-RA,Ecar11688-RA,Ecar10887-RA,Ecar19932-RA,Ecar16962-RA,Ecar03182-RA,Ecar16699-RA,Ecar17428-RA,Ecar00778-RA,Ecar05872-RA,Ecar08835-RA,Ecar03589-RA,Ecar14452-RA,Ecar02984-RA,Ecar13816-RA,Ecar07130-RA,Ecar12381-RA,Ecar01585-RA,Ecar06642-RA,Ecar18411-RA,Ecar06509-RA,Ecar05079-RA,Ecar15179-RA,
Biological Process	response to endoplasmic reticulum stress	GO:0034976	5	0.0333159	1.71693	14	170	330	6880	Ecar10961-RA,Ecar10887-RA,Ecar14059-RA,Ecar11021-RA,Ecar15500-RA,Ecar16662-RA,Ecar06297-RA,Ecar16942-RA,Ecar14058-RA,Ecar18411-RA,Ecar00193-RA,Ecar01516-RA,Ecar14096-RA,Ecar16565-RA,
Biological Process	regulation of neurotransmitter secretion	GO:0046928	8	0.0336002	2.0176	9	93	330	6880	Ecar09502-RA,Ecar11301-RA,Ecar16908-RA,Ecar16962-RA,Ecar02208-RA,Ecar07150-RA,Ecar10762-RA,Ecar11410-RA,Ecar11302-RA,
Biological Process	hemocyte proliferation	GO:0035172	4	0.0336966	2.74322	5	38	330	6880	Ecar11800-RA,Ecar01969-RA,Ecar05552-RA,Ecar07696-RA,Ecar05079-RA,
Biological Process	cellular response to sterol	GO:0036315	7	0.0336966	2.74322	5	38	330	6880	Ecar05552-RA,Ecar14452-RA,Ecar04522-RA,Ecar18125-RA,Ecar15179-RA,
Biological Process	positive regulation of ERK1 and ERK2 cascade	GO:0070374	10	0.0347644	2.11124	8	79	330	6880	Ecar06039-RA,Ecar20000-RA,Ecar09545-RA,Ecar02208-RA,Ecar01969-RA,Ecar08390-RA,Ecar01585-RA,Ecar06642-RA,
Biological Process	negative regulation of cell development	GO:0010721	7	0.0350185	1.44936	26	374	330	6880	Ecar05224-RA,Ecar19932-RA,Ecar05123-RA,Ecar11800-RA,Ecar12335-RA,Ecar18558-RA,Ecar16962-RA,Ecar16662-RA,Ecar05872-RA,Ecar12871-RA,Ecar17682-RA,Ecar01969-RA,Ecar03589-RA,Ecar06409-RA,Ecar13816-RA,Ecar15769-RA,Ecar09258-RA,Ecar16092-RA,Ecar11236-RA,Ecar11480-RA,Ecar08390-RA,Ecar01585-RA,Ecar06642-RA,Ecar09500-RA,Ecar04627-RA,Ecar07043-RA,
Biological Process	regulation of developmental process	GO:0050793	4	0.0351914	1.16833	103	1838	330	6880	Ecar11301-RA,Ecar16211-RA,Ecar16464-RA,Ecar14406-RA,Ecar16716-RA,Ecar19742-RA,Ecar16382-RA,Ecar18825-RA,Ecar01258-RA,Ecar11327-RA,Ecar13268-RA,Ecar20245-RA,Ecar08571-RA,Ecar12818-RA,Ecar13319-RA,Ecar05866-RA,Ecar05224-RA,Ecar18978-RA,Ecar13968-RA,Ecar14433-RA,Ecar14747-RA,Ecar19932-RA,Ecar05123-RA,Ecar11800-RA,Ecar12335-RA,Ecar18558-RA,Ecar15499-RA,Ecar16962-RA,Ecar18947-RA,Ecar10934-RA,Ecar03182…
Biological Process	G1/S transition of mitotic cell cycle	GO:0000082	6	0.0352043	1.84946	11	124	330	6880	Ecar13268-RA,Ecar05516-RA,Ecar10934-RA,Ecar14057-RA,Ecar01969-RA,Ecar17091-RA,Ecar08390-RA,Ecar19103-RA,Ecar07696-RA,Ecar06642-RA,Ecar04627-RA,
Biological Process	cell morphogenesis	GO:0000902	4	0.0353889	1.23408	66	1115	330	6880	Ecar08785-RA,Ecar09080-RA,Ecar16716-RA,Ecar18825-RA,Ecar11327-RA,Ecar20245-RA,Ecar18268-RA,Ecar18314-RA,Ecar05224-RA,Ecar03447-RA,Ecar13968-RA,Ecar05123-RA,Ecar11800-RA,Ecar12335-RA,Ecar18558-RA,Ecar15499-RA,Ecar16962-RA,Ecar03182-RA,Ecar14355-RA,Ecar16699-RA,Ecar14057-RA,Ecar16662-RA,Ecar09877-RA,Ecar00778-RA,Ecar05872-RA,Ecar16134-RA,Ecar09545-RA,Ecar02208-RA,Ecar04569-RA,Ecar04139-RA,Ecar15822…
Biological Process	negative regulation of organelle organization	GO:0010639	7	0.0354615	1.50383	22	305	330	6880	Ecar08785-RA,Ecar17811-RA,Ecar08177-RA,Ecar16382-RA,Ecar00412-RA,Ecar11327-RA,Ecar18978-RA,Ecar05516-RA,Ecar17420-RA,Ecar13246-RA,Ecar10887-RA,Ecar16962-RA,Ecar04569-RA,Ecar02233-RA,Ecar02984-RA,Ecar11827-RA,Ecar09559-RA,Ecar11480-RA,Ecar01585-RA,Ecar07731-RA,Ecar05079-RA,Ecar04627-RA,
Biological Process	negative regulation of neurogenesis	GO:0050768	8	0.0356369	1.53863	20	271	330	6880	Ecar05224-RA,Ecar19932-RA,Ecar12335-RA,Ecar18558-RA,Ecar16962-RA,Ecar05872-RA,Ecar12871-RA,Ecar17682-RA,Ecar01969-RA,Ecar03589-RA,Ecar13816-RA,Ecar09258-RA,Ecar16092-RA,Ecar11236-RA,Ecar11480-RA,Ecar08390-RA,Ecar01585-RA,Ecar06642-RA,Ecar04627-RA,Ecar07043-RA,
Biological Process	positive regulation of plasma membrane bounded cell projection assembly	GO:0120034	9	0.0356579	1.99613	9	94	330	6880	Ecar16085-RA,Ecar12335-RA,Ecar04569-RA,Ecar16053-RA,Ecar08835-RA,Ecar13289-RA,Ecar11236-RA,Ecar07731-RA,Ecar13101-RA,
Biological Process	regulation of signal transduction	GO:0009966	6	0.0356987	1.18607	90	1582	330	6880	Ecar18794-RA,Ecar08578-RA,Ecar16211-RA,Ecar17673-RA,Ecar16382-RA,Ecar18825-RA,Ecar16908-RA,Ecar10961-RA,Ecar11327-RA,Ecar13268-RA,Ecar20245-RA,Ecar08571-RA,Ecar06039-RA,Ecar18268-RA,Ecar18314-RA,Ecar10668-RA,Ecar05224-RA,Ecar18978-RA,Ecar13968-RA,Ecar07505-RA,Ecar10887-RA,Ecar14059-RA,Ecar14747-RA,Ecar19932-RA,Ecar11800-RA,Ecar11021-RA,Ecar16962-RA,Ecar10934-RA,Ecar03182-RA,Ecar05889-RA,Ecar16662…
Biological Process	regulation of cellular response to stress	GO:0080135	6	0.0367532	1.42033	28	411	330	6880	Ecar11327-RA,Ecar06039-RA,Ecar07505-RA,Ecar10887-RA,Ecar14747-RA,Ecar19932-RA,Ecar16662-RA,Ecar02208-RA,Ecar16053-RA,Ecar08835-RA,Ecar13289-RA,Ecar01969-RA,Ecar17091-RA,Ecar09562-RA,Ecar11827-RA,Ecar16942-RA,Ecar17826-RA,Ecar04132-RA,Ecar08390-RA,Ecar01585-RA,Ecar19103-RA,Ecar05018-RA,Ecar06642-RA,Ecar00193-RA,Ecar01516-RA,Ecar13101-RA,Ecar16170-RA,Ecar07043-RA,
Biological Process	dorsal appendage formation	GO:0046843	4	0.0369783	2.40559	6	52	330	6880	Ecar00669-RA,Ecar08835-RA,Ecar06642-RA,Ecar00193-RA,Ecar13101-RA,Ecar07043-RA,
Biological Process	protein modification by small protein conjugation	GO:0032446	8	0.0370353	1.44165	26	376	330	6880	Ecar08578-RA,Ecar16382-RA,Ecar08571-RA,Ecar06039-RA,Ecar13319-RA,Ecar18314-RA,Ecar07505-RA,Ecar00669-RA,Ecar14747-RA,Ecar11021-RA,Ecar15499-RA,Ecar08778-RA,Ecar12871-RA,Ecar17682-RA,Ecar19601-RA,Ecar01969-RA,Ecar18379-RA,Ecar16942-RA,Ecar03563-RA,Ecar18317-RA,Ecar15498-RA,Ecar01585-RA,Ecar18521-RA,Ecar13101-RA,Ecar09500-RA,Ecar16565-RA,
Biological Process	leukocyte apoptotic process	GO:0071887	6	0.0371908	2.67288	5	39	330	6880	Ecar17673-RA,Ecar19601-RA,Ecar01969-RA,Ecar20034-RA,Ecar08390-RA,
Biological Process	actin cytoskeleton organization	GO:0030036	7	0.0372606	1.3658	34	519	330	6880	Ecar17811-RA,Ecar16716-RA,Ecar18825-RA,Ecar01258-RA,Ecar11327-RA,Ecar05224-RA,Ecar13968-RA,Ecar10199-RA,Ecar05123-RA,Ecar12335-RA,Ecar14355-RA,Ecar16699-RA,Ecar16662-RA,Ecar02208-RA,Ecar04569-RA,Ecar04139-RA,Ecar16053-RA,Ecar08835-RA,Ecar13036-RA,Ecar13289-RA,Ecar01969-RA,Ecar09562-RA,Ecar11541-RA,Ecar10198-RA,Ecar04083-RA,Ecar11236-RA,Ecar11480-RA,Ecar09406-RA,Ecar11020-RA,Ecar19103-RA,Ecar17953…
Biological Process	regulation of axonogenesis	GO:0050770	9	0.0374435	1.65464	15	189	330	6880	Ecar05224-RA,Ecar14355-RA,Ecar16699-RA,Ecar00778-RA,Ecar05872-RA,Ecar02208-RA,Ecar08835-RA,Ecar13289-RA,Ecar01969-RA,Ecar03589-RA,Ecar11480-RA,Ecar17953-RA,Ecar07731-RA,Ecar13101-RA,Ecar07043-RA,
Biological Process	regulation of mitotic cell cycle phase transition	GO:1901990	8	0.037464	1.59651	17	222	330	6880	Ecar00412-RA,Ecar13319-RA,Ecar17420-RA,Ecar10934-RA,Ecar14057-RA,Ecar16733-RA,Ecar02233-RA,Ecar01969-RA,Ecar17091-RA,Ecar15769-RA,Ecar08390-RA,Ecar07696-RA,Ecar06642-RA,Ecar17953-RA,Ecar06509-RA,Ecar05079-RA,Ecar04627-RA,
Biological Process	cell migration	GO:0016477	4	0.0377009	1.2581	56	928	330	6880	Ecar16464-RA,Ecar16085-RA,Ecar16716-RA,Ecar17673-RA,Ecar16382-RA,Ecar01258-RA,Ecar06547-RA,Ecar11327-RA,Ecar06039-RA,Ecar13319-RA,Ecar18314-RA,Ecar10668-RA,Ecar05224-RA,Ecar03447-RA,Ecar13968-RA,Ecar00669-RA,Ecar11800-RA,Ecar11021-RA,Ecar12335-RA,Ecar15270-RA,Ecar18558-RA,Ecar15499-RA,Ecar16962-RA,Ecar03182-RA,Ecar16699-RA,Ecar01599-RA,Ecar05889-RA,Ecar00778-RA,Ecar05872-RA,Ecar02208-RA,Ecar04569…
Biological Process	regulation of protein-containing complex disassembly	GO:0043244	6	0.0377335	2.2112	7	66	330	6880	Ecar11327-RA,Ecar05224-RA,Ecar11688-RA,Ecar14355-RA,Ecar04569-RA,Ecar09559-RA,Ecar07731-RA,
Biological Process	cellular response to topologically incorrect protein	GO:0035967	6	0.0377335	2.2112	7	66	330	6880	Ecar10887-RA,Ecar14059-RA,Ecar15500-RA,Ecar16662-RA,Ecar16942-RA,Ecar14058-RA,Ecar01516-RA,
Biological Process	gland development	GO:0048732	5	0.0382223	1.37052	33	502	330	6880	Ecar15355-RA,Ecar05956-RA,Ecar18978-RA,Ecar19932-RA,Ecar12335-RA,Ecar15499-RA,Ecar16962-RA,Ecar10934-RA,Ecar09796-RA,Ecar18969-RA,Ecar06297-RA,Ecar00778-RA,Ecar02208-RA,Ecar13289-RA,Ecar01969-RA,Ecar02952-RA,Ecar04390-RA,Ecar14452-RA,Ecar13883-RA,Ecar07886-RA,Ecar09431-RA,Ecar09258-RA,Ecar02784-RA,Ecar19941-RA,Ecar15498-RA,Ecar07696-RA,Ecar06642-RA,Ecar03146-RA,Ecar10570-RA,Ecar13101-RA,Ecar16170…
Biological Process	RNA localization	GO:0006403	4	0.0388493	1.58935	17	223	330	6880	Ecar08177-RA,Ecar14406-RA,Ecar05956-RA,Ecar13603-RA,Ecar17428-RA,Ecar16134-RA,Ecar01931-RA,Ecar02233-RA,Ecar06776-RA,Ecar07150-RA,Ecar13403-RA,Ecar06409-RA,Ecar19853-RA,Ecar15769-RA,Ecar17953-RA,Ecar19877-RA,Ecar07043-RA,
Biological Process	negative regulation of protein modification process	GO:0031400	8	0.0395028	1.42149	27	396	330	6880	Ecar08785-RA,Ecar17811-RA,Ecar16085-RA,Ecar11327-RA,Ecar06039-RA,Ecar10668-RA,Ecar18978-RA,Ecar14747-RA,Ecar19932-RA,Ecar16962-RA,Ecar16662-RA,Ecar09545-RA,Ecar16053-RA,Ecar19601-RA,Ecar01969-RA,Ecar16942-RA,Ecar07130-RA,Ecar20034-RA,Ecar17826-RA,Ecar03563-RA,Ecar04132-RA,Ecar11480-RA,Ecar19103-RA,Ecar05079-RA,Ecar09500-RA,Ecar04627-RA,Ecar07043-RA,
Biological Process	axonal transport	GO:0098930	9	0.0400868	2.36021	6	53	330	6880	Ecar09440-RA,Ecar14355-RA,Ecar02233-RA,Ecar00193-RA,Ecar07731-RA,Ecar07043-RA,
Biological Process	regulation of DNA-templated transcription elongation	GO:0032784	11	0.0408994	2.60606	5	40	330	6880	Ecar18314-RA,Ecar13603-RA,Ecar17682-RA,Ecar17091-RA,Ecar09639-RA,
Biological Process	positive chemotaxis	GO:0050918	5	0.0408994	2.60606	5	40	330	6880	Ecar05224-RA,Ecar16699-RA,Ecar00778-RA,Ecar01969-RA,Ecar19941-RA,
Biological Process	regulation of type I interferon production	GO:0032479	8	0.0408994	2.60606	5	40	330	6880	Ecar06039-RA,Ecar14059-RA,Ecar01931-RA,Ecar14058-RA,Ecar05018-RA,
Biological Process	type I interferon production	GO:0032606	7	0.0408994	2.60606	5	40	330	6880	Ecar06039-RA,Ecar14059-RA,Ecar01931-RA,Ecar14058-RA,Ecar05018-RA,
Biological Process	negative regulation of developmental process	GO:0051093	5	0.0409658	1.2975	44	707	330	6880	Ecar16464-RA,Ecar13268-RA,Ecar13319-RA,Ecar05224-RA,Ecar13968-RA,Ecar14747-RA,Ecar19932-RA,Ecar05123-RA,Ecar11800-RA,Ecar12335-RA,Ecar18558-RA,Ecar16962-RA,Ecar01599-RA,Ecar05889-RA,Ecar16662-RA,Ecar11674-RA,Ecar08778-RA,Ecar00778-RA,Ecar05125-RA,Ecar05872-RA,Ecar12871-RA,Ecar17682-RA,Ecar01969-RA,Ecar02952-RA,Ecar03589-RA,Ecar06409-RA,Ecar02984-RA,Ecar13816-RA,Ecar09431-RA,Ecar15769-RA,Ecar09258…
Biological Process	signal transduction	GO:0007165	5	0.0414918	1.1326	130	2393	330	6880	Ecar18794-RA,Ecar08578-RA,Ecar11301-RA,Ecar16211-RA,Ecar17673-RA,Ecar16382-RA,Ecar18825-RA,Ecar01258-RA,Ecar16908-RA,Ecar10961-RA,Ecar16340-RA,Ecar11327-RA,Ecar13268-RA,Ecar20245-RA,Ecar08571-RA,Ecar06039-RA,Ecar13319-RA,Ecar18268-RA,Ecar15202-RA,Ecar18314-RA,Ecar10668-RA,Ecar05224-RA,Ecar01355-RA,Ecar18978-RA,Ecar17420-RA,Ecar13968-RA,Ecar07505-RA,Ecar10887-RA,Ecar14433-RA,Ecar14059-RA,Ecar14747…
Biological Process	regulation of cell development	GO:0060284	6	0.041829	1.24123	59	991	330	6880	Ecar14406-RA,Ecar16382-RA,Ecar13268-RA,Ecar08571-RA,Ecar05224-RA,Ecar14433-RA,Ecar19932-RA,Ecar05123-RA,Ecar11800-RA,Ecar12335-RA,Ecar18558-RA,Ecar15499-RA,Ecar16962-RA,Ecar18947-RA,Ecar14355-RA,Ecar16699-RA,Ecar16662-RA,Ecar00778-RA,Ecar05872-RA,Ecar12871-RA,Ecar02208-RA,Ecar04139-RA,Ecar17682-RA,Ecar15822-RA,Ecar09032-RA,Ecar02233-RA,Ecar08835-RA,Ecar07150-RA,Ecar13289-RA,Ecar01969-RA,Ecar03589…
Biological Process	regulation of neurotransmitter transport	GO:0051588	6	0.0418546	1.86147	10	112	330	6880	Ecar09502-RA,Ecar11301-RA,Ecar16908-RA,Ecar16962-RA,Ecar02208-RA,Ecar19215-RA,Ecar07150-RA,Ecar10762-RA,Ecar11410-RA,Ecar11302-RA,
Biological Process	I-kappaB kinase/NF-kappaB signaling	GO:0007249	7	0.0420346	2.034	8	82	330	6880	Ecar18978-RA,Ecar11021-RA,Ecar03182-RA,Ecar14868-RA,Ecar19601-RA,Ecar17091-RA,Ecar11480-RA,Ecar05018-RA,
Biological Process	gland morphogenesis	GO:0022612	5	0.0421048	1.62879	15	192	330	6880	Ecar15499-RA,Ecar16962-RA,Ecar10934-RA,Ecar06297-RA,Ecar00778-RA,Ecar13289-RA,Ecar01969-RA,Ecar14452-RA,Ecar09431-RA,Ecar19941-RA,Ecar15498-RA,Ecar06642-RA,Ecar03146-RA,Ecar13101-RA,Ecar15179-RA,
Biological Process	regulation of cellular component organization	GO:0051128	5	0.0423343	1.16342	100	1792	330	6880	Ecar08785-RA,Ecar17857-RA,Ecar17811-RA,Ecar11301-RA,Ecar08177-RA,Ecar16085-RA,Ecar14406-RA,Ecar16716-RA,Ecar16382-RA,Ecar18825-RA,Ecar02379-RA,Ecar01258-RA,Ecar18703-RA,Ecar00412-RA,Ecar12581-RA,Ecar11327-RA,Ecar20245-RA,Ecar13319-RA,Ecar10668-RA,Ecar05224-RA,Ecar18978-RA,Ecar17466-RA,Ecar05516-RA,Ecar17420-RA,Ecar13968-RA,Ecar11688-RA,Ecar12808-RA,Ecar13246-RA,Ecar10887-RA,Ecar10199-RA,Ecar19932…
Biological Process	actin filament-based process	GO:0030029	3	0.043017	1.32999	37	580	330	6880	Ecar17811-RA,Ecar09502-RA,Ecar16716-RA,Ecar18825-RA,Ecar01258-RA,Ecar11327-RA,Ecar05224-RA,Ecar13968-RA,Ecar10199-RA,Ecar05123-RA,Ecar12335-RA,Ecar14355-RA,Ecar16699-RA,Ecar16662-RA,Ecar02208-RA,Ecar04569-RA,Ecar04139-RA,Ecar16053-RA,Ecar08835-RA,Ecar13036-RA,Ecar13289-RA,Ecar01969-RA,Ecar09562-RA,Ecar11541-RA,Ecar09569-RA,Ecar10198-RA,Ecar04083-RA,Ecar11236-RA,Ecar19941-RA,Ecar11480-RA,Ecar09406…
Biological Process	morphogenesis of a polarized epithelium	GO:0001738	6	0.0431728	1.69394	13	160	330	6880	Ecar16716-RA,Ecar12335-RA,Ecar03182-RA,Ecar18085-RA,Ecar16053-RA,Ecar01969-RA,Ecar16942-RA,Ecar19941-RA,Ecar06642-RA,Ecar03146-RA,Ecar02650-RA,Ecar13101-RA,Ecar07043-RA,
Biological Process	nucleosome organization	GO:0034728	7	0.04335	2.14617	7	68	330	6880	Ecar19590-RA,Ecar17091-RA,Ecar05552-RA,Ecar10217-RA,Ecar17570-RA,Ecar04627-RA,Ecar03662-RA,
Biological Process	pole plasm RNA localization	GO:0007316	5	0.04335	2.14617	7	68	330	6880	Ecar14406-RA,Ecar05956-RA,Ecar16134-RA,Ecar06776-RA,Ecar07150-RA,Ecar13403-RA,Ecar17953-RA,
Biological Process	positive regulation of axon extension	GO:0045773	11	0.0433562	2.3165	6	54	330	6880	Ecar05224-RA,Ecar08835-RA,Ecar13289-RA,Ecar17953-RA,Ecar07731-RA,Ecar07043-RA,
Biological Process	regulation of cell morphogenesis	GO:0022604	6	0.0440968	1.39655	28	418	330	6880	Ecar16716-RA,Ecar18825-RA,Ecar11327-RA,Ecar20245-RA,Ecar05224-RA,Ecar13968-RA,Ecar05123-RA,Ecar14355-RA,Ecar16699-RA,Ecar00778-RA,Ecar05872-RA,Ecar02208-RA,Ecar04569-RA,Ecar04139-RA,Ecar02233-RA,Ecar16053-RA,Ecar08835-RA,Ecar07150-RA,Ecar13289-RA,Ecar01969-RA,Ecar03589-RA,Ecar09562-RA,Ecar11480-RA,Ecar17953-RA,Ecar07731-RA,Ecar13101-RA,Ecar09500-RA,Ecar07043-RA,
Biological Process	follicle cell of egg chamber migration	GO:0007297	7	0.0445076	1.64903	14	177	330	6880	Ecar16085-RA,Ecar11327-RA,Ecar03447-RA,Ecar11800-RA,Ecar12335-RA,Ecar02208-RA,Ecar16053-RA,Ecar08835-RA,Ecar06776-RA,Ecar13403-RA,Ecar06642-RA,Ecar17953-RA,Ecar02650-RA,Ecar07043-RA,
Biological Process	single fertilization	GO:0007338	4	0.0447521	1.91466	9	98	330	6880	Ecar05866-RA,Ecar18978-RA,Ecar14433-RA,Ecar16134-RA,Ecar14771-RA,Ecar17570-RA,Ecar17953-RA,Ecar19877-RA,Ecar07043-RA,
Biological Process	positive regulation of intrinsic apoptotic signaling pathway	GO:2001244	10	0.0448243	2.5425	5	41	330	6880	Ecar10887-RA,Ecar16662-RA,Ecar16942-RA,Ecar03563-RA,Ecar01585-RA,
Biological Process	negative regulation of nematode larval development	GO:0061064	8	0.0448243	2.5425	5	41	330	6880	Ecar13268-RA,Ecar02984-RA,Ecar09431-RA,Ecar18317-RA,Ecar07696-RA,
Biological Process	ERK1 and ERK2 cascade	GO:0070371	8	0.0449321	1.77778	11	129	330	6880	Ecar06039-RA,Ecar10668-RA,Ecar16662-RA,Ecar20000-RA,Ecar09545-RA,Ecar02208-RA,Ecar01969-RA,Ecar15769-RA,Ecar08390-RA,Ecar01585-RA,Ecar06642-RA,
Biological Process	protein acetylation	GO:0006473	8	0.045202	1.72539	12	145	330	6880	Ecar11658-RA,Ecar09628-RA,Ecar19590-RA,Ecar11644-RA,Ecar13246-RA,Ecar14057-RA,Ecar17091-RA,Ecar09961-RA,Ecar10217-RA,Ecar11480-RA,Ecar05079-RA,Ecar04627-RA,
Biological Process	anterior/posterior axis specification	GO:0009948	5	0.0454339	1.612	15	194	330	6880	Ecar16085-RA,Ecar14406-RA,Ecar05956-RA,Ecar00669-RA,Ecar16134-RA,Ecar02208-RA,Ecar06776-RA,Ecar07150-RA,Ecar13403-RA,Ecar17091-RA,Ecar02952-RA,Ecar09569-RA,Ecar19941-RA,Ecar17953-RA,Ecar07578-RA,
Biological Process	neuron differentiation	GO:0030182	5	0.0467608	1.17628	87	1542	330	6880	Ecar08785-RA,Ecar09080-RA,Ecar18794-RA,Ecar11301-RA,Ecar16464-RA,Ecar16716-RA,Ecar00412-RA,Ecar11327-RA,Ecar05956-RA,Ecar08571-RA,Ecar18268-RA,Ecar18314-RA,Ecar00727-RA,Ecar05224-RA,Ecar01355-RA,Ecar03447-RA,Ecar17420-RA,Ecar13968-RA,Ecar14433-RA,Ecar11800-RA,Ecar12335-RA,Ecar18558-RA,Ecar15499-RA,Ecar16962-RA,Ecar03182-RA,Ecar14355-RA,Ecar16699-RA,Ecar14057-RA,Ecar16662-RA,Ecar09877-RA,Ecar00778…
Biological Process	response to unfolded protein	GO:0006986	6	0.0467881	2.27438	6	55	330	6880	Ecar16211-RA,Ecar10887-RA,Ecar15500-RA,Ecar16662-RA,Ecar01516-RA,Ecar14096-RA,
Biological Process	regulation of axon extension	GO:0030516	8	0.0472475	1.89532	9	99	330	6880	Ecar05224-RA,Ecar14355-RA,Ecar05872-RA,Ecar08835-RA,Ecar13289-RA,Ecar03589-RA,Ecar17953-RA,Ecar07731-RA,Ecar07043-RA,
Biological Process	dorsal closure	GO:0007391	7	0.0472475	1.89532	9	99	330	6880	Ecar05123-RA,Ecar11800-RA,Ecar08835-RA,Ecar19941-RA,Ecar06642-RA,Ecar17953-RA,Ecar07731-RA,Ecar02650-RA,Ecar13101-RA,
Biological Process	negative regulation of cell cycle phase transition	GO:1901988	8	0.0481412	1.63061	14	179	330	6880	Ecar00412-RA,Ecar13319-RA,Ecar17420-RA,Ecar14057-RA,Ecar02233-RA,Ecar01969-RA,Ecar17091-RA,Ecar11827-RA,Ecar15769-RA,Ecar04132-RA,Ecar07696-RA,Ecar06642-RA,Ecar06509-RA,Ecar07043-RA,
Biological Process	in utero embryonic development	GO:0001701	8	0.0484834	1.46919	21	298	330	6880	Ecar09502-RA,Ecar19742-RA,Ecar10199-RA,Ecar05123-RA,Ecar15499-RA,Ecar16962-RA,Ecar13387-RA,Ecar11674-RA,Ecar17682-RA,Ecar17091-RA,Ecar09639-RA,Ecar10198-RA,Ecar15769-RA,Ecar09258-RA,Ecar15498-RA,Ecar12425-RA,Ecar06642-RA,Ecar17072-RA,Ecar18125-RA,Ecar06509-RA,Ecar05079-RA,
Biological Process	epithelial cell differentiation	GO:0030855	5	0.0490965	1.27644	45	735	330	6880	Ecar16085-RA,Ecar11327-RA,Ecar13268-RA,Ecar20245-RA,Ecar08571-RA,Ecar12818-RA,Ecar13319-RA,Ecar03447-RA,Ecar00669-RA,Ecar05123-RA,Ecar11800-RA,Ecar12335-RA,Ecar16962-RA,Ecar02208-RA,Ecar16053-RA,Ecar08835-RA,Ecar06776-RA,Ecar08200-RA,Ecar13036-RA,Ecar13403-RA,Ecar01969-RA,Ecar03589-RA,Ecar09562-RA,Ecar14452-RA,Ecar11541-RA,Ecar07130-RA,Ecar09569-RA,Ecar15769-RA,Ecar19941-RA,Ecar11480-RA,Ecar16688…
Biological Process	gamete generation	GO:0007276	4	0.0492506	1.20313	70	1213	330	6880	Ecar18794-RA,Ecar12628-RA,Ecar16085-RA,Ecar14406-RA,Ecar17673-RA,Ecar11327-RA,Ecar08816-RA,Ecar13268-RA,Ecar05956-RA,Ecar20245-RA,Ecar17023-RA,Ecar10668-RA,Ecar18978-RA,Ecar03447-RA,Ecar00669-RA,Ecar11800-RA,Ecar12335-RA,Ecar15499-RA,Ecar16962-RA,Ecar10934-RA,Ecar17428-RA,Ecar11674-RA,Ecar05872-RA,Ecar16134-RA,Ecar02208-RA,Ecar17682-RA,Ecar15822-RA,Ecar01931-RA,Ecar09032-RA,Ecar02233-RA,Ecar16053…
Biological Process	stem cell division	GO:0017145	4	0.0492945	1.75064	11	131	330	6880	Ecar16085-RA,Ecar01258-RA,Ecar17023-RA,Ecar03182-RA,Ecar08200-RA,Ecar13036-RA,Ecar13883-RA,Ecar17953-RA,Ecar17072-RA,Ecar13101-RA,Ecar07043-RA,
Biological Process	fertilization	GO:0009566	3	0.0492945	1.75064	11	131	330	6880	Ecar05866-RA,Ecar18978-RA,Ecar14433-RA,Ecar10934-RA,Ecar16134-RA,Ecar14771-RA,Ecar17570-RA,Ecar17953-RA,Ecar07731-RA,Ecar19877-RA,Ecar07043-RA,
Biological Process	negative regulation of protein metabolic process	GO:0051248	7	0.0494042	1.29897	40	642	330	6880	Ecar08785-RA,Ecar17811-RA,Ecar16085-RA,Ecar10961-RA,Ecar18621-RA,Ecar11327-RA,Ecar08571-RA,Ecar06039-RA,Ecar10668-RA,Ecar18978-RA,Ecar10199-RA,Ecar14747-RA,Ecar19932-RA,Ecar16962-RA,Ecar10934-RA,Ecar16662-RA,Ecar11674-RA,Ecar09545-RA,Ecar15822-RA,Ecar16053-RA,Ecar19601-RA,Ecar01969-RA,Ecar09399-RA,Ecar16942-RA,Ecar07130-RA,Ecar20034-RA,Ecar17826-RA,Ecar10198-RA,Ecar15769-RA,Ecar03563-RA,Ecar04132…
Biological Process	establishment of spindle orientation	GO:0051294	9	0.0494806	2.08485	7	70	330	6880	Ecar01258-RA,Ecar20245-RA,Ecar13036-RA,Ecar19941-RA,Ecar13101-RA,Ecar07578-RA,Ecar07043-RA,
Table S15B Gene list
Gene	CpGo/e
Ecar10894-RA	2.30271
Ecar12502-RA	2.24367
Ecar10766-RA	2.23052
Ecar10429-RA	2.13097
Ecar16460-RA	2.06131
Ecar04802-RA	1.99299
Ecar18226-RA	1.93013
Ecar04222-RA	1.93004
Ecar15360-RA	1.87746
Ecar02344-RA	1.84778
Ecar14439-RA	1.83922
Ecar16372-RA	1.76574
Ecar14857-RA	1.64619
Ecar09258-RA	1.62998
Ecar01110-RA	1.60575
Ecar05142-RA	1.59328
Ecar11493-RA	1.58627
Ecar08853-RA	1.57678
Ecar05748-RA	1.56605
Ecar02676-RA	1.5576
Ecar16331-RA	1.52758
Ecar12610-RA	1.51956
Ecar11086-RA	1.51538
Ecar10119-RA	1.50054
Ecar12501-RA	1.49108
Ecar04598-RA	1.49049
Ecar07748-RA	1.48379
Ecar05022-RA	1.47549
Ecar00998-RA	1.47285
Ecar03165-RA	1.46216
Ecar17656-RA	1.45399
Ecar00287-RA	1.45119
Ecar11408-RA	1.42678
Ecar08311-RA	1.41364
Ecar00012-RA	1.41174
Ecar14207-RA	1.39893
Ecar14121-RA	1.38348
Ecar18378-RA	1.383
Ecar00879-RA	1.38256
Ecar00880-RA	1.37725
Ecar09063-RA	1.37365
Ecar03246-RA	1.3667
Ecar15773-RA	1.34243
Ecar13134-RA	1.34211
Ecar06317-RA	1.33547
Ecar00054-RA	1.33264
Ecar05634-RA	1.32325
Ecar18726-RA	1.31955
Ecar12978-RA	1.31915
Ecar10074-RA	1.31392
Ecar14261-RA	1.30487
Ecar15142-RA	1.30371
Ecar11089-RA	1.30364
Ecar00742-RA	1.29872
Ecar16869-RA	1.29644
Ecar16353-RA	1.29422
Ecar19101-RA	1.29126
Ecar13815-RA	1.29019
Ecar12914-RA	1.28939
Ecar06329-RA	1.28708
Ecar05583-RA	1.28459
Ecar05431-RA	1.28048
Ecar00292-RA	1.28036
Ecar00465-RA	1.27515
Ecar13722-RA	1.27195
Ecar03743-RA	1.26319
Ecar09562-RA	1.2622
Ecar01035-RA	1.26132
Ecar19183-RA	1.25696
Ecar05316-RA	1.25524
Ecar17623-RA	1.25499
Ecar19280-RA	1.25195
Ecar05584-RA	1.24646
Ecar07590-RA	1.24638
Ecar14323-RA	1.24096
Ecar03644-RA	1.23423
Ecar04894-RA	1.23346
Ecar07110-RA	1.23114
Ecar11102-RA	1.23105
Ecar12374-RA	1.22854
Ecar03133-RA	1.2277
Ecar09815-RA	1.22116
Ecar19447-RA	1.22044
Ecar18004-RA	1.22004
Ecar00301-RA	1.21617
Ecar15841-RA	1.20984
Ecar05872-RA	1.19995
Ecar01503-RA	1.1996
Ecar12601-RA	1.19823
Ecar07024-RA	1.19211
Ecar16053-RA	1.18954
Ecar02107-RA	1.18702
Ecar08555-RA	1.18593
Ecar00055-RA	1.18397
Ecar11811-RA	1.17595
Ecar07805-RA	1.17584
Ecar09878-RA	1.17405
Ecar12899-RA	1.17306
Ecar00563-RA	1.172
Ecar18379-RA	1.16694
Ecar06200-RA	1.16462
Ecar08780-RA	1.16449
Ecar05366-RA	1.1644
Ecar16636-RA	1.164
Ecar06579-RA	1.16186
Ecar00660-RA	1.15904
Ecar11674-RA	1.158
Ecar13886-RA	1.15467
Ecar02914-RA	1.15414
Ecar10701-RA	1.15378
Ecar04083-RA	1.15144
Ecar18739-RA	1.15025
Ecar12923-RA	1.14756
Ecar05734-RA	1.14601
Ecar17722-RA	1.14525
Ecar18621-RA	1.14451
Ecar15356-RA	1.14436
Ecar12807-RA	1.143
Ecar01289-RA	1.14281
Ecar05645-RA	1.14238
Ecar08968-RA	1.14158
Ecar12156-RA	1.13892
Ecar01150-RA	1.13853
Ecar18365-RA	1.13724
Ecar16085-RA	1.13707
Ecar20245-RA	1.13561
Ecar17878-RA	1.13477
Ecar12534-RA	1.13359
Ecar17475-RA	1.13226
Ecar18011-RA	1.13041
Ecar11302-RA	1.1281
Ecar07352-RA	1.12806
Ecar11585-RA	1.12437
Ecar15062-RA	1.12433
Ecar14414-RA	1.12113
Ecar13192-RA	1.12079
Ecar02472-RA	1.12057
Ecar12808-RA	1.11888
Ecar02056-RA	1.11881
Ecar14026-RA	1.11786
Ecar02526-RA	1.11747
Ecar01750-RA	1.11614
Ecar03667-RA	1.11586
Ecar17809-RA	1.10874
Ecar13688-RA	1.10862
Ecar05952-RA	1.10835
Ecar11710-RA	1.10638
Ecar00266-RA	1.10409
Ecar10198-RA	1.10369
Ecar17101-RA	1.10352
Ecar07477-RA	1.10297
Ecar09877-RA	1.10229
Ecar17072-RA	1.10148
Ecar18649-RA	1.10097
Ecar18088-RA	1.10003
Ecar16380-RA	1.0998
Ecar11342-RA	1.09846
Ecar16908-RA	1.09761
Ecar13379-RA	1.09622
Ecar18703-RA	1.09569
Ecar13729-RA	1.09471
Ecar06177-RA	1.09461
Ecar05405-RA	1.09442
Ecar07693-RA	1.09391
Ecar07758-RA	1.09336
Ecar09107-RA	1.09318
Ecar01692-RA	1.09257
Ecar06011-RA	1.09077
Ecar00713-RA	1.08907
Ecar11157-RA	1.08892
Ecar14152-RA	1.08868
Ecar09671-RA	1.08843
Ecar11094-RA	1.08837
Ecar00797-RA	1.08825
Ecar06061-RA	1.08777
Ecar09006-RA	1.08698
Ecar20220-RA	1.0847
Ecar15182-RA	1.08375
Ecar08230-RA	1.08274
Ecar03639-RA	1.08264
Ecar06325-RA	1.08128
Ecar01396-RA	1.08096
Ecar12493-RA	1.08064
Ecar14879-RA	1.07979
Ecar17167-RA	1.07969
Ecar20020-RA	1.07805
Ecar00658-RA	1.07787
Ecar02228-RA	1.07755
Ecar16382-RA	1.07749
Ecar08771-RA	1.07635
Ecar17073-RA	1.07565
Ecar02177-RA	1.07512
Ecar17694-RA	1.0743
Ecar03476-RA	1.07221
Ecar17350-RA	1.07187
Ecar12384-RA	1.07124
Ecar17588-RA	1.07024
Ecar16003-RA	1.06924
Ecar18760-RA	1.06908
Ecar17498-RA	1.06869
Ecar15869-RA	1.06842
Ecar16890-RA	1.06809
Ecar18558-RA	1.0667
Ecar00226-RA	1.06564
Ecar01382-RA	1.06309
Ecar09358-RA	1.06041
Ecar07483-RA	1.06008
Ecar04550-RA	1.05865
Ecar07044-RA	1.05864
Ecar06616-RA	1.05833
Ecar13095-RA	1.05738
Ecar05321-RA	1.05704
Ecar07505-RA	1.05604
Ecar07941-RA	1.05573
Ecar00494-RA	1.05537
Ecar14058-RA	1.05518
Ecar12638-RA	1.05496
Ecar01952-RA	1.0536
Ecar16485-RA	1.05294
Ecar18705-RA	1.05261
Ecar14720-RA	1.05214
Ecar01900-RA	1.05129
Ecar17013-RA	1.04943
Ecar06956-RA	1.04901
Ecar00930-RA	1.04846
Ecar06482-RA	1.0484
Ecar10961-RA	1.04432
Ecar06297-RA	1.04396
Ecar20114-RA	1.04309
Ecar03738-RA	1.04023
Ecar17798-RA	1.03921
Ecar15482-RA	1.03833
Ecar04131-RA	1.03654
Ecar00412-RA	1.03637
Ecar13354-RA	1.03624
Ecar04176-RA	1.03586
Ecar14631-RA	1.03573
Ecar15065-RA	1.03572
Ecar04075-RA	1.0357
Ecar00954-RA	1.03534
Ecar06452-RA	1.03452
Ecar15852-RA	1.03422
Ecar14239-RA	1.03407
Ecar04426-RA	1.03272
Ecar03398-RA	1.03119
Ecar02757-RA	1.02978
Ecar09961-RA	1.02929
Ecar09504-RA	1.02926
Ecar17286-RA	1.02698
Ecar12682-RA	1.02658
Ecar15130-RA	1.02656
Ecar18947-RA	1.02644
Ecar03930-RA	1.02591
Ecar01516-RA	1.02575
Ecar02233-RA	1.02543
Ecar11883-RA	1.0254
Ecar09997-RA	1.02484
Ecar14268-RA	1.02411
Ecar09774-RA	1.02272
Ecar07950-RA	1.02216
Ecar20226-RA	1.02211
Ecar08572-RA	1.02209
Ecar19233-RA	1.02132
Ecar07380-RA	1.02005
Ecar06470-RA	1.01924
Ecar18397-RA	1.01882
Ecar04389-RA	1.01872
Ecar07333-RA	1.01787
Ecar06198-RA	1.01769
Ecar01931-RA	1.01549
Ecar09524-RA	1.0145
Ecar16944-RA	1.01411
Ecar14747-RA	1.0141
Ecar04390-RA	1.01261
Ecar09872-RA	1.01256
Ecar14085-RA	1.01249
Ecar14078-RA	1.01231
Ecar11225-RA	1.01202
Ecar08543-RA	1.01194
Ecar18395-RA	1.01154
Ecar08356-RA	1.01076
Ecar08370-RA	1.00818
Ecar11574-RA	1.00808
Ecar07184-RA	1.00804
Ecar05848-RA	1.00773
Ecar14452-RA	1.0059
Ecar03914-RA	1.00588
Ecar11625-RA	1.00575
Ecar19063-RA	1.00559
Ecar04035-RA	1.00495
Ecar05956-RA	1.00473
Ecar12930-RA	1.00429
Ecar05018-RA	1.00415
Ecar08534-RA	1.00413
Ecar14116-RA	1.00301
Ecar17056-RA	1.00299
Ecar08166-RA	1.00225
Ecar08469-RA	1.0022
Ecar17874-RA	1.00153
Ecar19601-RA	1.00134
Ecar01707-RA	1.00052
Ecar06670-RA	1.00002
Ecar16211-RA	0.999317
Ecar11335-RA	0.997456
Ecar06769-RA	0.995916
Ecar10389-RA	0.995718
Ecar15270-RA	0.995617
Ecar18384-RA	0.99547
Ecar13923-RA	0.994884
Ecar14377-RA	0.994754
Ecar14809-RA	0.9933
Ecar12990-RA	0.993119
Ecar12791-RA	0.991831
Ecar19590-RA	0.991261
Ecar02650-RA	0.991037
Ecar05415-RA	0.990767
Ecar14550-RA	0.990499
Ecar03182-RA	0.990098
Ecar19034-RA	0.989056
Ecar01969-RA	0.988328
Ecar11541-RA	0.987696
Ecar11658-RA	0.987531
Ecar20200-RA	0.987208
Ecar08154-RA	0.987165
Ecar11644-RA	0.986723
Ecar02265-RA	0.986691
Ecar02267-RA	0.986691
Ecar17596-RA	0.985453
Ecar06509-RA	0.985407
Ecar03537-RA	0.985128
Ecar01163-RA	0.984832
Ecar17420-RA	0.983739
Ecar09724-RA	0.983203
Ecar14072-RA	0.982448
Ecar20146-RA	0.981654
Ecar04905-RA	0.981313
Ecar16090-RA	0.980223
Ecar14507-RA	0.980186
Ecar00481-RA	0.979989
Ecar18317-RA	0.979427
Ecar05609-RA	0.979389
Ecar16092-RA	0.979081
Ecar01258-RA	0.979021
Ecar14286-RA	0.978799
Ecar09559-RA	0.978464
Ecar07696-RA	0.978189
Ecar15499-RA	0.977665
Ecar08491-RA	0.977452
Ecar05043-RA	0.976941
Ecar15693-RA	0.976485
Ecar02379-RA	0.976289
Ecar07328-RA	0.973618
Ecar07388-RA	0.972993
Ecar19949-RA	0.97296
Ecar15525-RA	0.972554
Ecar04319-RA	0.971919
Ecar00956-RA	0.971538
Ecar15073-RA	0.971356
Ecar07178-RA	0.971106
Ecar08255-RA	0.970992
Ecar14611-RA	0.970603
Ecar08594-RA	0.970483
Ecar20000-RA	0.970171
Ecar09542-RA	0.970111
Ecar14210-RA	0.969702
Ecar16733-RA	0.96954
Ecar18272-RA	0.969226
Ecar19803-RA	0.96904
Ecar09545-RA	0.968966
Ecar13617-RA	0.968868
Ecar05861-RA	0.968611
Ecar07278-RA	0.967966
Ecar15822-RA	0.96776
Ecar11955-RA	0.967007
Ecar19061-RA	0.966939
Ecar16716-RA	0.96676
Ecar12256-RA	0.966522
Ecar11696-RA	0.96619
Ecar13968-RA	0.965547
Ecar17641-RA	0.963329
Ecar09551-RA	0.963236
Ecar18303-RA	0.962597
Ecar19373-RA	0.962321
Ecar07578-RA	0.962155
Ecar15176-RA	0.962125
Ecar19834-RA	0.962098
Ecar15175-RA	0.961226
Ecar13203-RA	0.960949
Ecar04164-RA	0.960874
Ecar12562-RA	0.960683
Ecar17207-RA	0.960628
Ecar10668-RA	0.960238
Ecar11244-RA	0.959923
Ecar06645-RA	0.95984
Ecar07180-RA	0.959335
Ecar17644-RA	0.959175
Ecar19978-RA	0.958827
Ecar19635-RA	0.957758
Ecar07692-RA	0.957501
Ecar19630-RA	0.957464
Ecar04957-RA	0.956784
Ecar07611-RA	0.95653
Ecar13186-RA	0.955581
Ecar04798-RA	0.955044
Ecar08325-RA	0.954905
Ecar15497-RA	0.954464
Ecar05125-RA	0.95376
Ecar10562-RA	0.953174
Ecar18341-RA	0.953159
Ecar06051-RA	0.95271
Ecar17871-RA	0.952513
Ecar16662-RA	0.952334
Ecar02984-RA	0.952314
Ecar09639-RA	0.951839
Ecar12137-RA	0.951811
Ecar03312-RA	0.951158
Ecar08112-RA	0.950669
Ecar19522-RA	0.950546
Ecar11028-RA	0.950497
Ecar17906-RA	0.94977
Ecar04753-RA	0.949273
Ecar19103-RA	0.949247
Ecar10936-RA	0.949109
Ecar05072-RA	0.948785
Ecar15943-RA	0.948086
Ecar01967-RA	0.947807
Ecar15500-RA	0.947802
Ecar08785-RA	0.947548
Ecar10692-RA	0.947171
Ecar06261-RA	0.947001
Ecar13066-RA	0.9465
Ecar17428-RA	0.94637
Ecar13410-RA	0.946212
Ecar06409-RA	0.946168
Ecar13372-RA	0.945738
Ecar14057-RA	0.945608
Ecar12955-RA	0.945575
Ecar08470-RA	0.945234
Ecar06166-RA	0.945104
Ecar03953-RA	0.944793
Ecar04919-RA	0.944592
Ecar16134-RA	0.944497
Ecar05655-RA	0.944278
Ecar14172-RA	0.94384
Ecar19968-RA	0.943217
Ecar08779-RA	0.942485
Ecar18268-RA	0.942283
Ecar09595-RA	0.941955
Ecar03143-RA	0.941509
Ecar09500-RA	0.941075
Ecar15582-RA	0.940891
Ecar02551-RA	0.940658
Ecar18553-RA	0.940409
Ecar15508-RA	0.940027
Ecar06356-RA	0.938995
Ecar13389-RA	0.938703
Ecar12453-RA	0.93868
Ecar05020-RA	0.938555
Ecar00177-RA	0.938285
Ecar03613-RA	0.938252
Ecar04627-RA	0.937984
Ecar14948-RA	0.937369
Ecar00778-RA	0.937288
Ecar05835-RA	0.9372
Ecar08767-RA	0.936353
Ecar18766-RA	0.936155
Ecar05292-RA	0.935987
Ecar15861-RA	0.934724
Ecar05516-RA	0.934574
Ecar02398-RA	0.934112
Ecar07148-RA	0.933535
Ecar09463-RA	0.933334
Ecar16935-RA	0.933164
Ecar04126-RA	0.932911
Ecar20237-RA	0.932694
Ecar18825-RA	0.932497
Ecar11543-RA	0.932231
Ecar17320-RA	0.93217
Ecar04522-RA	0.932075
Ecar18066-RA	0.931308
Ecar06321-RA	0.931261
Ecar10934-RA	0.931126
Ecar12273-RA	0.929738
Ecar02923-RA	0.929566
Ecar13399-RA	0.928906
Ecar19215-RA	0.928743
Ecar03423-RA	0.928369
Ecar04111-RA	0.927079
Ecar14433-RA	0.926984
Ecar09406-RA	0.926956
Ecar16559-RA	0.92666
Ecar12381-RA	0.926054
Ecar13402-RA	0.925936
Ecar15580-RA	0.925738
Ecar10887-RA	0.925696
Ecar16170-RA	0.925468
Ecar14160-RA	0.925131
Ecar13022-RA	0.924969
Ecar05123-RA	0.923773
Ecar10217-RA	0.923744
Ecar18323-RA	0.923708
Ecar02172-RA	0.922847
Ecar08835-RA	0.922334
Ecar02662-RA	0.922131
Ecar11020-RA	0.922074
Ecar19872-RA	0.921522
Ecar09019-RA	0.920724
Ecar03284-RA	0.920683
Ecar09245-RA	0.920644
Ecar03722-RA	0.918814
Ecar13101-RA	0.918563
Ecar11340-RA	0.918485
Ecar09933-RA	0.917719
Ecar01698-RA	0.917701
Ecar08124-RA	0.916827
Ecar04058-RA	0.916808
Ecar09660-RA	0.916686
Ecar18672-RA	0.916478
Ecar15687-RA	0.916244
Ecar15156-RA	0.91592
Ecar02163-RA	0.915047
Ecar06598-RA	0.914998
Ecar17219-RA	0.91474
Ecar17741-RA	0.914602
Ecar11356-RA	0.914522
Ecar14654-RA	0.914292
Ecar03534-RA	0.914291
Ecar17466-RA	0.914185
Ecar06391-RA	0.914078
Ecar10570-RA	0.913492
Ecar15453-RA	0.913238
Ecar16603-RA	0.912927
Ecar09017-RA	0.912835
Ecar06768-RA	0.912188
Ecar12817-RA	0.911918
Ecar18925-RA	0.911677
Ecar14671-RA	0.911652
Ecar19263-RA	0.911133
Ecar04812-RA	0.91073
Ecar14135-RA	0.910626
Ecar16545-RA	0.910593
Ecar15641-RA	0.910143
Ecar14040-RA	0.909771
Ecar10677-RA	0.909462
Ecar18442-RA	0.909027
Ecar06106-RA	0.908716
Ecar03662-RA	0.907533
Ecar12881-RA	0.907353
Ecar11832-RA	0.907187
Ecar16844-RA	0.906863
Ecar11688-RA	0.906828
Ecar08209-RA	0.906692
Ecar12057-RA	0.906222
Ecar14224-RA	0.906219
Ecar07947-RA	0.905731
Ecar14355-RA	0.905659
Ecar16464-RA	0.905574
Ecar06232-RA	0.905518
Ecar06642-RA	0.905496
Ecar07043-RA	0.905237
Ecar05959-RA	0.904621
Ecar19853-RA	0.904568
Ecar11622-RA	0.904354
Ecar16268-RA	0.904191
Ecar09405-RA	0.90413
Ecar18125-RA	0.903771
Ecar13284-RA	0.903417
Ecar08390-RA	0.903142
Ecar03545-RA	0.903119
Ecar06776-RA	0.903074
Ecar17528-RA	0.902936
Ecar08571-RA	0.902628
Ecar07731-RA	0.902472
Ecar16190-RA	0.902404
Ecar00557-RA	0.902258
Ecar14636-RA	0.902197
Ecar14406-RA	0.902193
Ecar06547-RA	0.901592
Ecar02014-RA	0.901399
Ecar20240-RA	0.901393
Ecar16104-RA	0.90061
Ecar17557-RA	0.900321
Ecar16415-RA	0.90028
Ecar16942-RA	0.899849
Ecar16699-RA	0.899423
Ecar07945-RA	0.89907
Ecar03030-RA	0.899064
Ecar02547-RA	0.898888
Ecar06056-RA	0.898336
Ecar08312-RA	0.898246
Ecar11636-RA	0.898221
Ecar15725-RA	0.897769
Ecar07840-RA	0.89762
Ecar10199-RA	0.897474
Ecar09403-RA	0.89708
Ecar06271-RA	0.896833
Ecar05145-RA	0.89678
Ecar02402-RA	0.89667
Ecar14059-RA	0.896656
Ecar17673-RA	0.896556
Ecar00581-RA	0.896432
Ecar17270-RA	0.89642
Ecar03627-RA	0.896419
Ecar08778-RA	0.896345
Ecar12011-RA	0.895809
Ecar10852-RA	0.895673
Ecar10762-RA	0.895664
Ecar15355-RA	0.895539
Ecar11021-RA	0.895367
Ecar02208-RA	0.895295
Ecar08970-RA	0.89529
Ecar04783-RA	0.89528
Ecar15529-RA	0.895239
Ecar19742-RA	0.895202
Ecar10454-RA	0.895069
Ecar09764-RA	0.894808
Ecar03067-RA	0.894763
Ecar15520-RA	0.894519
Ecar06164-RA	0.894342
Ecar00174-RA	0.893725
Ecar17523-RA	0.89354
Ecar17427-RA	0.893429
Ecar05176-RA	0.893298
Ecar09383-RA	0.893225
Ecar08578-RA	0.892965
Ecar07845-RA	0.892761
Ecar17091-RA	0.892701
Ecar10901-RA	0.89237
Ecar12485-RA	0.892259
Ecar08459-RA	0.89218
Ecar10944-RA	0.891929
Ecar06259-RA	0.891846
Ecar04959-RA	0.891609
Ecar16005-RA	0.891367
Ecar19115-RA	0.891169
Ecar18979-RA	0.891029
Ecar07612-RA	0.89065
Ecar11284-RA	0.890325
Ecar12204-RA	0.889497
Ecar01375-RA	0.889259
Ecar14771-RA	0.889234
Ecar10463-RA	0.889061
Ecar08777-RA	0.888929
Ecar17407-RA	0.888891
Ecar19871-RA	0.888826
Ecar06039-RA	0.888395
Ecar20014-RA	0.888216
Ecar15185-RA	0.888115
Ecar03777-RA	0.887758
Ecar14096-RA	0.887696
Ecar14687-RA	0.887581
Ecar10398-RA	0.887467
Ecar08834-RA	0.887385
Ecar20012-RA	0.8873
Ecar08269-RA	0.887093
Ecar03431-RA	0.886888
Ecar02955-RA	0.886675
Ecar01958-RA	0.886672
Ecar10066-RA	0.886563
Ecar10781-RA	0.886232
Ecar18794-RA	0.885932
Ecar00193-RA	0.885424
Ecar08657-RA	0.885354
Ecar07427-RA	0.885298
Ecar09357-RA	0.885063
Ecar17385-RA	0.88497
Ecar11872-RA	0.884687
Ecar10002-RA	0.884162
Ecar02731-RA	0.883114
Ecar18863-RA	0.882635
Ecar01670-RA	0.881487
Ecar17023-RA	0.88144
Ecar04139-RA	0.881233
Ecar06450-RA	0.881146
Ecar06485-RA	0.880948
Ecar18944-RA	0.880845
Ecar08599-RA	0.880661
Ecar01070-RA	0.880528
Ecar19575-RA	0.88051
Ecar09682-RA	0.880496
Ecar04569-RA	0.88026
Ecar08435-RA	0.880065
Ecar01625-RA	0.880005
Ecar17040-RA	0.879717
Ecar07899-RA	0.879612
Ecar11394-RA	0.879452
Ecar14988-RA	0.878535
Ecar14734-RA	0.878531
Ecar12042-RA	0.877953
Ecar16528-RA	0.877923
Ecar17082-RA	0.877704
Ecar18356-RA	0.877664
Ecar03589-RA	0.877613
Ecar07297-RA	0.877407
Ecar11019-RA	0.877304
Ecar01585-RA	0.877197
Ecar01864-RA	0.877037
Ecar18969-RA	0.876556
Ecar19588-RA	0.876392
Ecar06469-RA	0.876379
Ecar03075-RA	0.8762
Ecar13727-RA	0.875949
Ecar10905-RA	0.875919
Ecar12818-RA	0.875782
Ecar11093-RA	0.875649
Ecar13883-RA	0.875016
Ecar11706-RA	0.874879
Ecar00124-RA	0.874783
Ecar17241-RA	0.874541
Ecar13172-RA	0.874535
Ecar11446-RA	0.874205
Ecar09628-RA	0.874194
Ecar16340-RA	0.874128
Ecar00459-RA	0.873801
Ecar03630-RA	0.87329
Ecar10394-RA	0.873105
Ecar07672-RA	0.872939
Ecar03666-RA	0.87292
Ecar03645-RA	0.872829
Ecar09099-RA	0.872566
Ecar14941-RA	0.872509
Ecar13147-RA	0.872439
Ecar07886-RA	0.872409
Ecar09315-RA	0.87234
Ecar17725-RA	0.872243
Ecar04528-RA	0.872041
Ecar13319-RA	0.872017
Ecar11933-RA	0.871444
Ecar05163-RA	0.871192
Ecar19623-RA	0.870949
Ecar11123-RA	0.870664
Ecar14868-RA	0.870576
Ecar05669-RA	0.870382
Ecar00032-RA	0.87033
Ecar04280-RA	0.870104
Ecar16751-RA	0.869912
Ecar19960-RA	0.869824
Ecar01473-RA	0.869453
Ecar18978-RA	0.869139
Ecar18487-RA	0.869104
Ecar17695-RA	0.868921
Ecar09917-RA	0.868899
Ecar10320-RA	0.868896
Ecar11116-RA	0.868754
Ecar14258-RA	0.868713
Ecar06819-RA	0.868568
Ecar19300-RA	0.86838
Ecar09097-RA	0.868332
Ecar04848-RA	0.868232
Ecar16214-RA	0.868019
Ecar05224-RA	0.867591
Ecar12871-RA	0.867455
Ecar17068-RA	0.867355
Ecar19932-RA	0.867062
Ecar05599-RA	0.867062
Ecar04547-RA	0.866594
Ecar05627-RA	0.866094
Ecar01539-RA	0.866068
Ecar04516-RA	0.865967
Ecar11301-RA	0.865864
Ecar02483-RA	0.865806
Ecar07694-RA	0.865574
Ecar09598-RA	0.865383
Ecar11327-RA	0.865297
Ecar11189-RA	0.865155
Ecar13924-RA	0.864891
Ecar15910-RA	0.864701
Ecar01355-RA	0.864537
Ecar11483-RA	0.863729
Ecar04341-RA	0.863661
Ecar11800-RA	0.863339
Ecar12122-RA	0.862953
Ecar02784-RA	0.862777
Ecar19941-RA	0.862767
Ecar16885-RA	0.862661
Ecar02852-RA	0.862407
Ecar08177-RA	0.862222
Ecar10733-RA	0.861954
Ecar16067-RA	0.861813
Ecar03331-RA	0.861797
Ecar10590-RA	0.861719
Ecar02191-RA	0.861658
Ecar18142-RA	0.861574
Ecar13113-RA	0.861459
Ecar12438-RA	0.861259
Ecar01522-RA	0.860797
Ecar09502-RA	0.860042
Ecar17631-RA	0.859943
Ecar04130-RA	0.859794
Ecar01270-RA	0.859753
Ecar09513-RA	0.859321
Ecar11415-RA	0.859231
Ecar14365-RA	0.859218
Ecar08455-RA	0.859198
Ecar16719-RA	0.859141
Ecar09818-RA	0.858769
Ecar16619-RA	0.85875
Ecar13387-RA	0.858683
Ecar01486-RA	0.858581
Ecar03569-RA	0.85842
Ecar05533-RA	0.858407
Ecar13036-RA	0.858344
Ecar13816-RA	0.858306
Ecar06013-RA	0.858301
Ecar07921-RA	0.858093
Ecar02613-RA	0.857953
Ecar16344-RA	0.857938
Ecar09391-RA	0.857801
Ecar14257-RA	0.857543
Ecar17314-RA	0.857531
Ecar09796-RA	0.857286
Ecar07009-RA	0.857056
Ecar09643-RA	0.856947
Ecar09158-RA	0.856579
Ecar13273-RA	0.856531
Ecar06014-RA	0.856355
Ecar13346-RA	0.856299
Ecar03787-RA	0.856286
Ecar12582-RA	0.85624
Ecar13603-RA	0.856239
Ecar11310-RA	0.856124
Ecar08346-RA	0.855796
Ecar10003-RA	0.855542
Ecar13246-RA	0.855498
Ecar11410-RA	0.855381
Ecar11932-RA	0.85531
Ecar09295-RA	0.855227
Ecar18411-RA	0.85511
Ecar19494-RA	0.855108
Ecar16873-RA	0.855053
Ecar17826-RA	0.85505
Ecar11938-RA	0.854977
Ecar18151-RA	0.854821
Ecar09887-RA	0.854664
Ecar05889-RA	0.85453
Ecar08808-RA	0.854307
Ecar13588-RA	0.854222
Ecar06923-RA	0.853919
Ecar08676-RA	0.8538
Ecar12628-RA	0.853645
Ecar15524-RA	0.853606
Ecar00234-RA	0.853319
Ecar00320-RA	0.853296
Ecar13285-RA	0.853288
Ecar15179-RA	0.853005
Ecar19877-RA	0.852622
Ecar16962-RA	0.852267
Ecar16688-RA	0.851838
Ecar03806-RA	0.851794
Ecar15929-RA	0.85164
Ecar12581-RA	0.851581
Ecar15949-RA	0.85157
Ecar05317-RA	0.851549
Ecar11236-RA	0.851548
Ecar17811-RA	0.851163
Ecar00029-RA	0.851106
Ecar16212-RA	0.850977
Ecar14495-RA	0.850977
Ecar14450-RA	0.850341
Ecar10526-RA	0.850277
Ecar13552-RA	0.850175
Ecar08033-RA	0.849906
Ecar16565-RA	0.849865
Ecar09080-RA	0.849617
Ecar18607-RA	0.849541
Ecar18014-RA	0.849515
Ecar16189-RA	0.849283
Ecar17019-RA	0.849252
Ecar04986-RA	0.849225
Ecar18521-RA	0.84902
Ecar19386-RA	0.848932
Ecar00727-RA	0.848929
Ecar12514-RA	0.848639
Ecar13749-RA	0.848509
Ecar08089-RA	0.848411
Ecar11114-RA	0.848305
Ecar19899-RA	0.847876
Ecar03447-RA	0.847728
Ecar11451-RA	0.84724
Ecar01140-RA	0.847221
Ecar13217-RA	0.847137
Ecar19288-RA	0.846724
Ecar05190-RA	0.846717
Ecar11480-RA	0.846682
Ecar17570-RA	0.846493
Ecar02428-RA	0.846345
Ecar10017-RA	0.846326
Ecar06298-RA	0.84623
Ecar17745-RA	0.845579
Ecar20134-RA	0.845426
Ecar15129-RA	0.845199
Ecar11539-RA	0.845124
Ecar01599-RA	0.844601
Ecar12425-RA	0.844449
Ecar17128-RA	0.844435
Ecar02614-RA	0.844244
Ecar04971-RA	0.8442
Ecar18314-RA	0.844014
Ecar20054-RA	0.843892
Ecar16070-RA	0.843466
Ecar03207-RA	0.843442
Ecar01865-RA	0.843166
Ecar03766-RA	0.843009
Ecar12335-RA	0.842929
Ecar02605-RA	0.842882
Ecar04132-RA	0.842654
Ecar01016-RA	0.842589
Ecar18085-RA	0.842411
Ecar00654-RA	0.842326
Ecar18872-RA	0.842232
Ecar14967-RA	0.842211
Ecar11500-RA	0.841588
Ecar05377-RA	0.841566
Ecar18985-RA	0.841182
Ecar14545-RA	0.841055
Ecar06396-RA	0.840978
Ecar06128-RA	0.840416
Ecar05614-RA	0.84035
Ecar13268-RA	0.840254
Ecar09569-RA	0.839736
Ecar15077-RA	0.839711
Ecar17030-RA	0.839441
Ecar11474-RA	0.839304
Ecar13102-RA	0.83929
Ecar09308-RA	0.839112
Ecar16959-RA	0.839086
Ecar16596-RA	0.838949
Ecar02190-RA	0.838892
Ecar07526-RA	0.838763
Ecar16652-RA	0.838651
Ecar15498-RA	0.838517
Ecar01947-RA	0.838409
Ecar06686-RA	0.838381
Ecar16467-RA	0.838102
Ecar08940-RA	0.838102
Ecar07150-RA	0.837771
Ecar15202-RA	0.837281
Ecar12299-RA	0.837054
Ecar07130-RA	0.83687
Ecar09032-RA	0.836864
Ecar02841-RA	0.836773
Ecar10001-RA	0.836409
Ecar09431-RA	0.836291
Ecar17139-RA	0.835931
Ecar19358-RA	0.835834
Ecar08200-RA	0.835542
Ecar03563-RA	0.83554
Ecar04949-RA	0.83541
Ecar17868-RA	0.835374
Ecar11431-RA	0.835083
Ecar17112-RA	0.834879
Ecar19749-RA	0.834648
Ecar02655-RA	0.834314
Ecar05079-RA	0.834254
Ecar07506-RA	0.834151
Ecar03046-RA	0.834146
Ecar08977-RA	0.833797
Ecar09290-RA	0.833782
Ecar16406-RA	0.833722
Ecar06937-RA	0.833706
Ecar13403-RA	0.833599
Ecar18602-RA	0.833551
Ecar03460-RA	0.833544
Ecar14542-RA	0.833492
Ecar07032-RA	0.833441
Ecar17857-RA	0.833435
Ecar16579-RA	0.833337
Ecar14015-RA	0.833248
Ecar18637-RA	0.832975
Ecar12279-RA	0.832973
Ecar00942-RA	0.832743
Ecar00669-RA	0.832734
Ecar09399-RA	0.832727
Ecar16054-RA	0.832495
Ecar06086-RA	0.832456
Ecar17953-RA	0.832422
Ecar17942-RA	0.832328
Ecar15769-RA	0.832252
Ecar01999-RA	0.83225
Ecar04350-RA	0.83216
Ecar05552-RA	0.83214
Ecar06738-RA	0.831924
Ecar04759-RA	0.831832
Ecar19319-RA	0.831771
Ecar09440-RA	0.83158
Ecar15023-RA	0.831477
Ecar08816-RA	0.831251
Ecar06647-RA	0.831243
Ecar03978-RA	0.831179
Ecar00082-RA	0.830595
Ecar14534-RA	0.830149
Ecar10478-RA	0.830145
Ecar06473-RA	0.829986
Ecar18493-RA	0.829882
Ecar05866-RA	0.829836
Ecar02952-RA	0.829804
Ecar02908-RA	0.829801
Ecar13130-RA	0.829722
Ecar19740-RA	0.829521
Ecar11827-RA	0.82938
Ecar03146-RA	0.82922
Ecar10740-RA	0.828871
Ecar13466-RA	0.828682
Ecar17682-RA	0.828668
Ecar19681-RA	0.82855
Ecar13289-RA	0.82813
Ecar20034-RA	0.827884
Ecar05197-RA	0.827618
Ecar15767-RA	0.827502
Ecar04925-RA	0.82724
Ecar06695-RA	0.827162
Ecar13660-RA	0.826736
Ecar16823-RA	0.82671
