# Supplementary material for: The Genome Architecture of the Copepod Eurytemora carolleeae — the Highly Invasive Atlantic Clade of the Eurytemora affinis Species Complex
Source: Genomics Proteomics Bioinformatics. 2024 Sep 27;22(5):qzae066. doi: 10.1093/gpbjnl/qzae066 (PMC11706791; doi:10.1093/gpbjnl/qzae066)
Supplement: qzae066_Supplementary_Data [file qzae066_supplementary_data.zip › Table S6-done.xlsx]

## Sheet: Sheet1
Table S6 Repetitive sequence in the Eurytemora carolleeae genome
Note: SINE, Short interspersed nuclear element; LINE, Long interspersed nuclear element; LTR, Long terminal repeat.
Type		Number of elements	Length occupied (bp)	Percentage of sequence (%)
Retroelements	Retroelements	225566	70539766	13.33
	SINEs	9876	825602	0.16
	Penelope	2314	780065	0.15
	LINEs	22155	10316876	1.95
	CRE/SLACS	8	481	0.00
	L2/CR1/Rex	9849	5143428	0.97
	R1/LOA/Jockey	1281	316233	0.06
	R2/R4/NeSL	809	363739	0.07
	RTE/Bov-B	3880	1348484	0.25
	L1/CIN4	462	181040	0.03
	LTR elements:	193535	59442825	11.23
	BEL/Pao	6525	9750089	1.84
	Ty1/Copia	28522	6870956	1.30
	Gypsy/DIRS1	104794	33738322	6.37
	Retroviral	10276	1641297	0.31
DNA transposons	DNA transposons	632787	94951818	17.94
	hobo-Activator	263466	39170680	7.40
	Tc1-IS630-Pogo	233100	32075705	6.06
	En-Spm	0	0	0.00
	MULE-MuDR	0	0	0.00
	PiggyBac	4415	406805	0.08
	Tourist/Harbinger	43205	5319308	1.00
	Other	1712	595121	0.11
Rolling-circles		42923	6306240	1.19
Unclassified		351606	49314753	9.32
Total interspersed repeats			214806337	40.58
Small RNA		11693	1518754	0.29
Satellites		8081	1103562	0.21
Simple repeats		156689	18829617	3.56
Low complexity		24404	1497416	0.28
Total repeats			244052960	46.13
