# Supplementary material for: The Genome Architecture of the Copepod Eurytemora carolleeae — the Highly Invasive Atlantic Clade of the Eurytemora affinis Species Complex
Source: Genomics Proteomics Bioinformatics. 2024 Sep 27;22(5):qzae066. doi: 10.1093/gpbjnl/qzae066 (PMC11706791; doi:10.1093/gpbjnl/qzae066)
Supplement: qzae066_Supplementary_Data [file qzae066_supplementary_data.zip › Table S1-done.xlsx]

## Sheet: Sheet1
Table S1 Comparison of published copepod genome assemblies
Order	Year	Species name	Assembly level	Genome size	Contig	N50	Scaffold	N50	Chromosome/anchored	GC content	Inbred	Journal	DOI
Cyclopoida	2017	Oithona nana	Scaffold	85.0 Mb	7437	38.6 kb	4626	400.6 kb	-	0.385	No	Molecular Ecology	10.1111/mec.14214
Cyclopoida	2018	Apocyclops royi	Scaffold	262.3 Mb	97072	3.3 kb	143521	2.1 kb	-	0.341	No	G3	10.1534/g3.119.400085
Cyclopoida	2021	Paracyclopina nana	Contig	92.0 Mb	10	11.6 Mb	-	-	-	0.422	No	Nature Climate Change	10.1038/s41558-022-01477-4
Harpacticoida	2017	Tigriopus kingsejongensis	Scaffold	295.2 Mb	48368	17.6 kb	27823	159.2 kb	-	0.473	No	Gigascience	10.1093/gigascience/giw010
Harpacticoida	2018	Tigriopus californicus	Chromosome	191.1 Mb	11341	44.4 kb	459	15.8 Mb	12/99.3%	0.423	No	Nature Ecology & Evolution	10.1038/s41559-018-0588-1
Harpacticoida	2019	Tisbe holothuriae	Scaffold	276.3 Mb	81704	5.1 kb	76323	5.7 kb	-	0.402	?	-	-
Harpacticoida	2020	Tigriopus kingsejongensis	Scaffold	338.6 Mb	1097	1.3 Mb	938	1.5 Mb	-	0.47	No	Comparative Biochemistry and Physiology Part D: Genomics and Proteomics	10.1016/j.cbd.2020.100703
Harpacticoida	2020	Tigriopus japonicus	Chromosome	196.6 Mb	6579	70.6 kb	339	10.7 Mb	12/69.5%	0.399	No	Aquatic Toxicology	10.1016/j.aquatox.2020.105462
Harpacticoida	2023	Metis holothuriae	Scaffold	422.9 Mb	283063	2.1 kb	269255	2.4 kb	-	0.44	?	-	-
Siphonostomatoida	2021	Caligus rogercresseyi	Chromosome	478.2 Mb	16071	38 kb	21	27.8 Mb	21/95.6%	0.335	No	Scientific Data	10.1038/s41597-021-00842-w
Siphonostomatoida	2021	Lepeophtheirus salmonis (IoA-00)	Chromosome	632.2 Mb	8088	485.4 kb	296	51.1 Mb	15/?	0.305	?	-	-
Siphonostomatoida	2022	Lepeophtheirus salmonis (Lsal2020)	Chromosome	647.2 Mb	8670	4.5 Mb	8065	48.5 Mb	15/96.7%	0.305	No	G3	10.1093/g3journal/jkac087
Calanoida	2017	Eurytemora carolleeae (i5k)	Scaffold	389.0 Mb	14526	67.7 kb	6171	252.3 kb	-	0.32	Yes	Molecular Biology and Evoluton	10.1093/molbev/msx147
Calanoida	2018	Acartia tonsa	Scaffold	989.2 Mb	383038	3.2 kb	351850	3.6 kb	-	0.316	No	Genomo Biology and Evolution	10.1093/gbe/evz067.
Calanoida	2021	Eurytemora affinis	Contig	776.1 Mb	2473	475.0 kb	-	-	-	0.3334	No	Marine Pollution Bulletin	10.1016/j.marpolbul.2021.112190
Calanoida	2023	Eurytemora carolleeae	Chromosome	529.3 Mb	325	4.2 Mb	1203	140.6 Mb	4/95.6%	0.33	Yes	-	-
