# Supplementary material for: The Genome Architecture of the Copepod Eurytemora carolleeae — the Highly Invasive Atlantic Clade of the Eurytemora affinis Species Complex
Source: Genomics Proteomics Bioinformatics. 2024 Sep 27;22(5):qzae066. doi: 10.1093/gpbjnl/qzae066 (PMC11706791; doi:10.1093/gpbjnl/qzae066)
Supplement: qzae066_Supplementary_Data [file qzae066_supplementary_data.zip › Table S16-done.xlsx]

## Sheet: Sheet1
Table S16 Functionally conserved genes used in the comparison of distribution with ion transporter genes
Gene ID	RefSeq_accession	RefSeq_function	UniProtKB_accession	UniProtKB_function	Eaff_accession	Eaff_function
Ecar00009-RA	XP_023349116.1	uncharacterized protein LOC111717886 [Eurytemora affinis]	A0A7R8D3W7	Nocturnin OS=Lepeophtheirus salmonis OX=72036 PE=4 SV=1	XP_023349116.1	uncharacterized protein LOC111717886 [Eurytemora affinis]
Ecar00030-RA	XP_023342855.1	uncharacterized protein LOC111712473 [Eurytemora affinis]	C3YKC4	Prokineticin domain-containing protein OS=Branchiostoma floridae OX=7739 PE=3 SV=1	XP_023342855.1	uncharacterized protein LOC111712473 [Eurytemora affinis]
Ecar00031-RA	XP_037078643.1	putative protein FAM47C [Pollicipes pollicipes]	V3YY20	Product OS=Lottia gigantea OX=225164 PE=4 SV=1	XP_023331879.1	protein phosphatase 1A-like [Eurytemora affinis]
Ecar00056-RA	XP_023342810.1	probable serine/threonine-protein kinase samkC [Eurytemora affinis]	A0A4C1YL33	Protein Wnt OS=Eumeta variegata OX=151549 GN=F5 {ECO:0000313|EMBL:GBP76838.1} PE=4 SV=1	XP_023342810.1	probable serine/threonine-protein kinase samkC [Eurytemora affinis]
Ecar00083-RA	XP_023323406.1	uncharacterized protein LOC111697586 [Eurytemora affinis]	A0A368H9D2	beta-mannosidase OS=Ancylostoma caninum OX=29170 PE=3 SV=1	XP_023323406.1	uncharacterized protein LOC111697586 [Eurytemora affinis]
Ecar00096-RA	XP_023346513.1	neural cell adhesion molecule 1-like [Eurytemora affinis]	A0A0K2T4S6	Lachesin OS=Lepeophtheirus salmonis OX=72036 PE=4 SV=1	XP_023346513.1	neural cell adhesion molecule 1-like [Eurytemora affinis]
Ecar00114-RA	XP_049958212.1	putative uncharacterized protein ENSP00000383309 [Schistocerca serialis cubense]	A0A8X6LQS8	Cytochrome c oxidase subunit 1 OS=Trichonephila clavata OX=2740835 PE=4 SV=1	XP_023339205.1	uncharacterized protein LOC111709656 isoform X5 [Eurytemora affinis]
Ecar00165-RA	XP_023337957.1	deleted in malignant brain tumors 1 protein-like, partial [Eurytemora affinis]	A0A7J7BGW5	Mucin-5AC-like OS=Lamprigera yunnana OX=370605 PE=4 SV=1	XP_023337957.1	deleted in malignant brain tumors 1 protein-like, partial [Eurytemora affinis]
Ecar00180-RA	-	-	F4PUN6	Arylsulfatase OS=fasciculatum) OX=1054147 PE=4 SV=1	XP_023322636.1	intron-binding protein aquarius-like [Eurytemora affinis]
Ecar00219-RA	XP_023334887.1	vicilin-like seed storage protein At2g18540 [Eurytemora affinis]	Q8IDX6	Reticulocyte-binding protein homolog 2a OS=Plasmodium falciparum OX=36329 GN=RH2a {ECO:0000303|PubMed:12228308} PE=1 SV=1	XP_023334887.1	vicilin-like seed storage protein At2g18540 [Eurytemora affinis]
Ecar00327-RA	XP_023348306.1	pre-mRNA-splicing factor 38B-like [Eurytemora affinis]	A0A8S1WDF1	SERPIN domain-containing protein OS=Paramecium octaurelia OX=43137 PE=4 SV=1	XP_023348306.1	pre-mRNA-splicing factor 38B-like [Eurytemora affinis]
Ecar00343-RA	XP_050695167.1	magnetosome-associated protein MamJ-like, partial [Eriocheir sinensis]	A0A3S1BWM0	Dynein heavy chain OS=Elysia chlorotica OX=188477 PE=4 SV=1	XP_023346575.1	circumsporozoite protein-like [Eurytemora affinis]
Ecar00355-RA	XP_009176670.1	hypothetical protein T265_11688 [Opisthorchis viverrini]	A0A8J4ZNK1	Transmembrane protein OS=Nymphon striatum OX=424472 GN=vit-6_7 {ECO:0000313|EMBL:KAG1677516.1} PE=4 SV=1	XP_023325242.1	collagen alpha-3(VI) chain-like [Eurytemora affinis]
Ecar00356-RA	XP_023326903.1	cGMP-dependent protein kinase, isozyme 1-like [Eurytemora affinis]	A0A2P2IBD9	Peroxisomal membrane protein PEX16 OS=Hirondellea gigas OX=1518452 PE=2 SV=1	XP_023326903.1	cGMP-dependent protein kinase, isozyme 1-like [Eurytemora affinis]
Ecar00363-RA	XP_048236441.1	Kruppel-like factor 18 [Haliotis rufescens]	A0A2J7R706	Adhesive plaque matrix protein OS=Cryptotermes secundus OX=105785 PE=4 SV=1	XP_023326887.1	potassium voltage-gated channel protein Shab-like [Eurytemora affinis]
Ecar00410-RA	XP_023322084.1	uncharacterized protein LOC111696641 [Eurytemora affinis]	A0A0K0FL96	Dynactin subunit 6 OS=Strongyloides venezuelensis OX=75913 PE=3 SV=1	XP_023322084.1	uncharacterized protein LOC111696641 [Eurytemora affinis]
Ecar00471-RA	XP_023327629.1	uncharacterized protein LOC111700814 [Eurytemora affinis]	F2TYB7	C2 domain-containing protein OS=Salpingoeca rosetta OX=946362 PE=4 SV=1	XP_023327629.1	uncharacterized protein LOC111700814 [Eurytemora affinis]
Ecar00502-RA	XP_045590258.1	microtubule-associated protein 6-like, partial [Procambarus clarkii]	A0A2C9LU74	Adhesive plaque matrix protein-like OS=Biomphalaria glabrata OX=6526 GN=106056688 {ECO:0000313|EnsemblMetazoa:BGLB035031-PA} PE=4 SV=1	XP_023344764.1	uncharacterized protein LOC111713993 [Eurytemora affinis]
Ecar00532-RA	XP_023347999.1	putative uncharacterized protein DDB_G0287183 [Eurytemora affinis]	-	-	XP_023347999.1	putative uncharacterized protein DDB_G0287183 [Eurytemora affinis]
Ecar00627-RA	XP_023343031.1	uncharacterized protein LOC111712605 isoform X1 [Eurytemora affinis]	D7ELD3	Carboxylic ester hydrolase OS=Tribolium castaneum OX=7070 GN=AUGUSTUS-3.0.2_05190 {ECO:0000313|EMBL:EFA11999.1} PE=3 SV=1	XP_023343031.1	uncharacterized protein LOC111712605 isoform X1 [Eurytemora affinis]
Ecar00629-RA	XP_023342713.1	cytochrome P450 3A24-like isoform X3 [Eurytemora affinis]	A0A8B0MC28	Tyrosine kinase receptor Cad96Ca OS=Eurytemora affinis OX=88015 PE=2 SV=1	XP_023342713.1	cytochrome P450 3A24-like isoform X3 [Eurytemora affinis]
Ecar00718-RA	XP_023339931.1	clathrin light chain-like [Eurytemora affinis]	E9H5J7	Clathrin light chain OS=Daphnia pulex OX=6669 PE=3 SV=1	XP_023339931.1	clathrin light chain-like [Eurytemora affinis]
Ecar00761-RA	XP_049879826.1	uncharacterized protein LOC126376475 [Pectinophora gossypiella]	A0A267DYR1	QRIC2 protein OS=Macrostomum lignano OX=282301 PE=4 SV=1	XP_023342080.1	uncharacterized protein LOC111711850 [Eurytemora affinis]
Ecar00946-RA	XP_023348313.1	E3 SUMO-protein ligase RanBP2-like isoform X1 [Eurytemora affinis]	A0A6B0VI28	Secreted protein OS=Ixodes ricinus OX=34613 PE=4 SV=1	XP_023348313.1	E3 SUMO-protein ligase RanBP2-like isoform X1 [Eurytemora affinis]
Ecar00949-RA	XP_049697795.1	uncharacterized protein LOC110381030 [Helicoverpa armigera]	A0A6P3Y6R6	Neuroendocrine protein 7B2 OS=Dinoponera quadriceps OX=609295 GN=LOC106750137 {ECO:0000313|RefSeq:XP_014485732.1} PE=3 SV=1	XP_023344671.1	sodium/hydrogen exchanger 3-like [Eurytemora affinis]
Ecar01073-RA	XP_023323445.1	gamma-interferon-inducible lysosomal thiol reductase-like isoform X3 [Eurytemora affinis]	A0A6J8A8M5	S-antigen protein OS=Mytilus coruscus OX=42192 PE=4 SV=1	XP_023323445.1	gamma-interferon-inducible lysosomal thiol reductase-like isoform X3 [Eurytemora affinis]
Ecar01093-RA	XP_045581447.1	elastin-like [Procambarus clarkii]	A0A7R9GXV9	PH domain-containing protein OS=Timema cristinae OX=61476 PE=4 SV=1	XP_023343787.1	uncharacterized protein LOC111713201 [Eurytemora affinis]
Ecar01105-RA	XP_048003011.1	filaggrin-2-like isoform X17 [Leguminivora glycinivorella]	A0A151I347	Calponin-homology (CH) domain-containing protein OS=Atta colombica OX=520822 PE=4 SV=1	XP_023335040.1	collagen alpha-2(IV) chain-like [Eurytemora affinis]
Ecar01123-RA	XP_023336706.1	uncharacterized protein LOC111707784 [Eurytemora affinis]	A7SCE9	Keratin-associated protein 5-4-like OS=Nematostella vectensis OX=45351 PE=4 SV=1	XP_023336706.1	uncharacterized protein LOC111707784 [Eurytemora affinis]
Ecar01146-RA	XP_023343438.1	coiled-coil domain-containing protein 1-like [Eurytemora affinis]	A0A8K0ACX5	NADH-ubiquinone oxidoreductase chain 5 OS=Branchiostoma lanceolatum OX=7740 GN=MAP1A {ECO:0000313|EMBL:CAH1273003.1} PE=3 SV=1	XP_023343438.1	coiled-coil domain-containing protein 1-like [Eurytemora affinis]
Ecar01206-RA	XP_050693875.1	uncharacterized protein LOC126984290 [Eriocheir sinensis]	A0A210QZ10	Adhesive plaque matrix protein-like OS=Mizuhopecten yessoensis OX=6573 PE=4 SV=1	XP_023329862.1	sialidase-like [Eurytemora affinis]
Ecar01232-RA	XP_023337356.1	zinc finger protein SNAI2-like [Eurytemora affinis]	A0A1B6HV47	Transcriptional repressor scratch 1 OS=Homalodisca liturata OX=320908 PE=4 SV=1	XP_023337356.1	zinc finger protein SNAI2-like [Eurytemora affinis]
Ecar01246-RA	XP_037779455.1	LOW QUALITY PROTEIN: unconventional myosin-XV-like [Penaeus monodon]	A0A8S3Q7M2	Coagulation factor V OS=Mytilus edulis OX=6550 PE=4 SV=1	XP_023332971.1	small proline-rich protein 3-like [Eurytemora affinis]
Ecar01261-RA	XP_023345568.1	uncharacterized protein LOC111714649 isoform X1 [Eurytemora affinis]	A0A8J2Q9R9	Kynurenine 3-monooxygenase OS=Danaus chrysippus OX=151541 PE=4 SV=1	XP_023345568.1	uncharacterized protein LOC111714649 isoform X1 [Eurytemora affinis]
Ecar01334-RA	XP_023328347.1	myosin light chain kinase family member 4-like isoform X1 [Eurytemora affinis]	A0A210R254	Myb_DNA-bind_4 domain-containing protein OS=Mizuhopecten yessoensis OX=6573 PE=4 SV=1	XP_023328347.1	myosin light chain kinase family member 4-like isoform X1 [Eurytemora affinis]
Ecar01383-RA	XP_045591424.1	uncharacterized protein LOC123753483 [Procambarus clarkii]	A0A226D496	DNA polymerase epsilon catalytic subunit OS=Folsomia candida OX=158441 PE=4 SV=1	XP_023335585.1	uncharacterized protein LOC111706882 isoform X1 [Eurytemora affinis]
Ecar01385-RA	XP_023342357.1	acidic mammalian chitinase-like [Eurytemora affinis]	A0A1U9XQU0	Cytochrome c oxidase subunit 1 OS=Tigriopus japonicus OX=158387 PE=2 SV=1	XP_023342357.1	acidic mammalian chitinase-like [Eurytemora affinis]
Ecar01429-RA	XP_048753943.1	mucin-17-like [Ostrea edulis]	A0A423SD36	Dynein heavy chain OS=Penaeus vannamei OX=6689 PE=4 SV=1	XP_023346905.1	protein cornichon homolog 4-like [Eurytemora affinis]
Ecar01433-RA	XP_045616412.1	extensin-2-like [Procambarus clarkii]	A0A8S4HV73	Cytochrome c oxidase subunit 1 OS=Brenthis ino OX=405034 PE=4 SV=1	XP_023348435.1	uncharacterized protein LOC111717154 isoform X1 [Eurytemora affinis]
Ecar01501-RA	XP_023338612.1	putative uncharacterized protein DDB_G0290521 isoform X1 [Eurytemora affinis]	A0A6S7FHF4	Cerebellar degeneration-related antigen 1 OS=Paramuricea clavata OX=317549 PE=4 SV=1	XP_023338612.1	putative uncharacterized protein DDB_G0290521 isoform X1 [Eurytemora affinis]
Ecar01527-RA	XP_022235110.1	uncharacterized protein LOC106475235 isoform X1 [Limulus polyphemus]	A0A8S3QBH3	Coagulation factor V OS=Mytilus edulis OX=6550 PE=4 SV=1	XP_023340129.1	transcription factor MafK-like [Eurytemora affinis]
Ecar01558-RA	XP_023329657.1	uncharacterized protein LOC111702255 [Eurytemora affinis]	A0A553PHS2	Sushi domain-containing protein OS=Tigriopus californicus OX=6832 PE=4 SV=1	XP_023329657.1	uncharacterized protein LOC111702255 [Eurytemora affinis]
Ecar01606-RA	XP_023329657.1	uncharacterized protein LOC111702255 [Eurytemora affinis]	A0A553PHS2	Sushi domain-containing protein OS=Tigriopus californicus OX=6832 PE=4 SV=1	XP_023329657.1	uncharacterized protein LOC111702255 [Eurytemora affinis]
Ecar01659-RA	XP_023340441.1	uncharacterized protein LOC111710568 isoform X1 [Eurytemora affinis]	A0A7R9EWT5	Bestrophin homolog OS=Timema bartmani OX=61472 PE=3 SV=1	XP_023340441.1	uncharacterized protein LOC111710568 isoform X1 [Eurytemora affinis]
Ecar01669-RA	XP_045600567.1	protein LIAT1-like [Procambarus clarkii]	A0A8J1V0M5	ZP domain-containing protein OS=Owenia fusiformis OX=6347 GN=Ofus.G24284 {ECO:0000313|EMBL:CAC9674021.1} PE=4 SV=1	XP_023330144.1	keratin-associated protein 10-4-like [Eurytemora affinis]
Ecar01708-RA	XP_045612706.1	50 kDa spicule matrix protein-like [Procambarus clarkii]	A0A267E8H4	STAT2 protein OS=Macrostomum lignano OX=282301 PE=4 SV=1	XP_023330144.1	keratin-associated protein 10-4-like [Eurytemora affinis]
Ecar01797-RA	XP_023342613.1	uncharacterized protein LOC111712274 [Eurytemora affinis]	A0A6H5H0F1	t-SNARE coiled-coil homology domain-containing protein OS=Nesidiocoris tenuis OX=355587 PE=4 SV=1	XP_023342613.1	uncharacterized protein LOC111712274 [Eurytemora affinis]
Ecar01811-RA	XP_023341161.1	DTW domain-containing protein 2-like [Eurytemora affinis]	A0A210R361	tRNA-uridine aminocarboxypropyltransferase OS=Mizuhopecten yessoensis OX=6573 PE=4 SV=1	XP_023341161.1	DTW domain-containing protein 2-like [Eurytemora affinis]
Ecar01866-RA	XP_023324652.1	uncharacterized protein LOC111698529 [Eurytemora affinis]	A0A5K1VSZ7	TLDc domain-containing protein OS=Entamoeba histolytica OX=5759 PE=4 SV=1	XP_023324652.1	uncharacterized protein LOC111698529 [Eurytemora affinis]
Ecar01867-RA	XP_042232855.1	uncharacterized protein LOC121873368 [Homarus americanus]	A0A7R9JBL0	Molybdenum cofactor sulfurase OS=Timema californicum OX=61474 PE=4 SV=1	XP_023320171.1	uncharacterized protein LOC111695181 [Eurytemora affinis]
Ecar01881-RA	XP_023342007.1	putative uncharacterized protein DDB_G0282133 isoform X2 [Eurytemora affinis]	A0A4C1YFE9	Cystatin domain-containing protein OS=Eumeta variegata OX=151549 GN=SUGP1 {ECO:0000313|EMBL:GBP73760.1} PE=4 SV=1	XP_023342007.1	putative uncharacterized protein DDB_G0282133 isoform X2 [Eurytemora affinis]
Ecar01883-RA	XP_023325314.1	uncharacterized protein LOC111699020 isoform X2 [Eurytemora affinis]	A0A7R8VAN0	Peptidase S74 domain-containing protein OS=Timema douglasi OX=61478 PE=4 SV=1	XP_023325314.1	uncharacterized protein LOC111699020 isoform X2 [Eurytemora affinis]
Ecar01890-RA	XP_023325321.1	transmembrane protease serine 9-like [Eurytemora affinis]	A0A1V1FQA7	Cytochrome c oxidase subunit 1 OS=Reticulitermes speratus OX=60591 GN=SP3 {ECO:0000313|EMBL:BAX07293.1} PE=2 SV=1	XP_023325321.1	transmembrane protease serine 9-like [Eurytemora affinis]
Ecar02013-RA	XP_046572378.1	uncharacterized protein LOC124280485 [Haliotis rubra]	A0A8X6HEA1	Cytochrome c oxidase subunit 1 OS=Trichonephila clavata OX=2740835 PE=4 SV=1	XP_023349859.1	mucin-19-like [Eurytemora affinis]
Ecar02023-RA	XP_023346711.1	proactivator polypeptide-like 1 [Eurytemora affinis]	A0A0U2V6U0	Cytochrome c oxidase subunit 1 OS=Pseudodiaptomus poplesia OX=213370 PE=2 SV=1	XP_023346711.1	proactivator polypeptide-like 1 [Eurytemora affinis]
Ecar02046-RA	XP_047120407.1	cell wall protein IFF6-like [Schistocerca piceifrons]	A0A226EH07	ABC transporter domain-containing protein OS=Folsomia candida OX=158441 PE=4 SV=1	XP_023335389.1	uncharacterized protein LOC111706703 isoform X1 [Eurytemora affinis]
Ecar02050-RA	XP_023336576.1	uncharacterized protein LOC111707668 isoform X1 [Eurytemora affinis]	A0A226D496	DNA polymerase epsilon catalytic subunit OS=Folsomia candida OX=158441 PE=4 SV=1	XP_023336576.1	uncharacterized protein LOC111707668 isoform X1 [Eurytemora affinis]
Ecar02099-RA	XP_023342097.1	uncharacterized protein LOC111711868 isoform X2 [Eurytemora affinis]	A0A158R6Y7	Oxalate:formate antiporter OS=Taenia asiatica OX=60517 PE=4 SV=1	XP_023342097.1	uncharacterized protein LOC111711868 isoform X2 [Eurytemora affinis]
Ecar02131-RA	XP_023321831.1	fibrillin-2-like [Eurytemora affinis]	A0A2B4RLL5	39S ribosomal protein L37, mitochondrial OS=Stylophora pistillata OX=50429 GN=FBN2 {ECO:0000313|EMBL:PFX17238.1} PE=4 SV=1	XP_023321831.1	fibrillin-2-like [Eurytemora affinis]
Ecar02245-RA	XP_023335630.1	uncharacterized protein LOC111706915 [Eurytemora affinis]	A0A210PFR9	Dynein heavy chain OS=Mizuhopecten yessoensis OX=6573 PE=4 SV=1	XP_023335630.1	uncharacterized protein LOC111706915 [Eurytemora affinis]
Ecar02274-RA	XP_023345482.1	uncharacterized protein LOC111714576 [Eurytemora affinis]	A0A8S9XPY4	FAT domain-containing protein OS=Apolygus lucorum OX=248454 PE=3 SV=1	XP_023345482.1	uncharacterized protein LOC111714576 [Eurytemora affinis]
Ecar02280-RA	XP_023342930.1	keratin-associated protein 6-2-like [Eurytemora affinis]	A7TZ34	Cuticular protein OS=Lepeophtheirus salmonis OX=72036 PE=2 SV=1	XP_023342930.1	keratin-associated protein 6-2-like [Eurytemora affinis]
Ecar02324-RA	XP_023339856.1	potassium voltage-gated channel protein Shab-like [Eurytemora affinis]	A0A7R8CVV7	Importin subunit alpha OS=Lepeophtheirus salmonis OX=72036 PE=4 SV=1	XP_023339856.1	potassium voltage-gated channel protein Shab-like [Eurytemora affinis]
Ecar02325-RA	XP_023339857.1	mucin-5B-like [Eurytemora affinis]	A0A8J5NCH7	dihydrofolate reductase OS=Homarus americanus OX=6706 GN=xynB-L1 {ECO:0000313|EMBL:KAG7176906.1} PE=3 SV=1	XP_023339857.1	mucin-5B-like [Eurytemora affinis]
Ecar02329-RA	XP_023345127.1	uncharacterized protein LOC111714284 [Eurytemora affinis]	A0A8B6GS58	C-type lectin domain-containing protein OS=Mytilus galloprovincialis OX=29158 PE=4 SV=1	XP_023345127.1	uncharacterized protein LOC111714284 [Eurytemora affinis]
Ecar02387-RA	XP_023341531.1	WD repeat-containing protein 34-like isoform X1 [Eurytemora affinis]	A0A7I8VJG1	Protein krueppel OS=Dimorphilus gyrociliatus OX=2664684 PE=4 SV=1	XP_023341531.1	WD repeat-containing protein 34-like isoform X1 [Eurytemora affinis]
Ecar02410-RA	XP_023338402.1	uncharacterized protein LOC111709053 [Eurytemora affinis]	A0A8S1QG92	NACHT domain-containing protein OS=Paramecium primaurelia OX=5886 PE=4 SV=1	XP_023338402.1	uncharacterized protein LOC111709053 [Eurytemora affinis]
Ecar02414-RA	XP_023348963.1	golgin subfamily A member 6-like protein 6 [Eurytemora affinis]	A0A6G1SHY0	receptor protein-tyrosine kinase OS=Aceria tosichella OX=561515 GN=Cstf2 {ECO:0000313|EMBL:MDE49520.1} PE=4 SV=1	XP_023348963.1	golgin subfamily A member 6-like protein 6 [Eurytemora affinis]
Ecar02463-RA	XP_023338927.1	uncharacterized protein LOC111709489 [Eurytemora affinis]	A0A5J4VTN0	Ubiquitin-like domain-containing protein OS=Streblomastix strix OX=222440 PE=4 SV=1	XP_023338927.1	uncharacterized protein LOC111709489 [Eurytemora affinis]
Ecar02470-RA	XP_023337391.1	uncharacterized protein LOC111708291 [Eurytemora affinis]	A0A293LDV6	Reverse transcriptase domain-containing protein OS=Ornithodoros erraticus OX=265619 PE=4 SV=1	XP_023337391.1	uncharacterized protein LOC111708291 [Eurytemora affinis]
Ecar02498-RA	XP_045587368.1	cylicin-2-like [Procambarus clarkii]	A0A8S3YTF2	ABC transmembrane type-1 domain-containing protein OS=Candidula unifasciata OX=100452 PE=4 SV=1	XP_023331062.1	spindle pole body component 110-like isoform X1 [Eurytemora affinis]
Ecar02499-RA	XP_023336480.1	uncharacterized protein PF11_0207-like [Eurytemora affinis]	A0A7R9ESI6	TACC_C domain-containing protein OS=Timema bartmani OX=61472 PE=4 SV=1	XP_023336480.1	uncharacterized protein PF11_0207-like [Eurytemora affinis]
Ecar02511-RA	XP_023343067.1	endothelial cell-selective adhesion molecule-like [Eurytemora affinis]	A0A553PKS1	Ig-like domain-containing protein OS=Tigriopus californicus OX=6832 PE=4 SV=1	XP_023343067.1	endothelial cell-selective adhesion molecule-like [Eurytemora affinis]
Ecar02524-RA	XP_023349509.1	MFS-type transporter SLC18B1-like, partial [Eurytemora affinis]	A0A8J6HG41	SEA domain-containing protein OS=Tenebrio molitor OX=7067 PE=4 SV=1	XP_023349509.1	MFS-type transporter SLC18B1-like, partial [Eurytemora affinis]
Ecar02538-RA	XP_046350718.2	50 kDa spicule matrix protein-like [Haliotis rufescens]	A7SGV7	Adhesive plaque matrix protein-like OS=Nematostella vectensis OX=45351 PE=4 SV=1	XP_023328083.1	muscarinic acetylcholine receptor DM1-like [Eurytemora affinis]
Ecar02565-RA	XP_049775464.1	polypeptide N-acetylgalactosaminyltransferase 5-like isoform X1 [Schistocerca cancellata]	A0A6L2PZL2	Polypeptide N-acetylgalactosaminyltransferase OS=Coptotermes formosanus OX=36987 PE=3 SV=1	XP_023321220.1	polypeptide N-acetylgalactosaminyltransferase 5-like [Eurytemora affinis]
Ecar02626-RA	XP_023347529.1	myelin transcription factor 1-like protein [Eurytemora affinis]	A0A8S3XP58	Cilia- and flagella-associated protein 206 OS=Parnassius apollo OX=110799 PE=3 SV=1	XP_023347529.1	myelin transcription factor 1-like protein [Eurytemora affinis]
Ecar02713-RA	XP_023343572.1	uncharacterized protein LOC111713018 [Eurytemora affinis]	K1QH21	adenylate cyclase OS=Crassostrea gigas OX=29159 PE=4 SV=1	XP_023343572.1	uncharacterized protein LOC111713018 [Eurytemora affinis]
Ecar02717-RA	XP_023343564.1	endocuticle structural glycoprotein SgAbd-1-like isoform X1 [Eurytemora affinis]	-	-	XP_023343564.1	endocuticle structural glycoprotein SgAbd-1-like isoform X1 [Eurytemora affinis]
Ecar02729-RA	XP_023347349.1	uncharacterized protein LOC111716153 [Eurytemora affinis]	A0A553PKS1	Ig-like domain-containing protein OS=Tigriopus californicus OX=6832 PE=4 SV=1	XP_023347349.1	uncharacterized protein LOC111716153 [Eurytemora affinis]
Ecar02771-RA	XP_046562533.1	sialidase-like [Haliotis rubra]	A0A7J7JZA1	Dynein heavy chain OS=Bugula neritina OX=10212 PE=4 SV=1	XP_023349726.1	FMRFamide neuropeptides-like [Eurytemora affinis]
Ecar02779-RA	XP_023345119.1	uncharacterized protein LOC111714282 [Eurytemora affinis]	A0A553P5T5	Glutamate receptor OS=Tigriopus californicus OX=6832 PE=3 SV=1	XP_023345119.1	uncharacterized protein LOC111714282 [Eurytemora affinis]
Ecar02853-RA	XP_023334366.1	phosphopantothenoylcysteine decarboxylase subunit SIS2-like [Eurytemora affinis]	A0A2P9C1R8	B30.2/SPRY domain-containing protein OS=Plasmodium sp. gorilla clade G2 OX=880535 PE=4 SV=1	XP_023334366.1	phosphopantothenoylcysteine decarboxylase subunit SIS2-like [Eurytemora affinis]
Ecar02858-RA	XP_023334354.1	uncharacterized protein LOC111705886 isoform X2 [Eurytemora affinis]	A0A210PP15	Methyl-accepting chemotaxis protein OS=Mizuhopecten yessoensis OX=6573 PE=4 SV=1	XP_023334354.1	uncharacterized protein LOC111705886 isoform X2 [Eurytemora affinis]
Ecar02864-RA	XP_023323624.1	uncharacterized protein LOC111697751 isoform X1 [Eurytemora affinis]	A0A210QLV4	Zonadhesin OS=Mizuhopecten yessoensis OX=6573 PE=4 SV=1	XP_023323624.1	uncharacterized protein LOC111697751 isoform X1 [Eurytemora affinis]
Ecar02866-RA	XP_023323602.1	Golgi-associated plant pathogenesis-related protein 1-like [Eurytemora affinis]	A0A6J8AA29	Golgi-associated plant pathogenesis-related protein 1 OS=Mytilus coruscus OX=42192 PE=4 SV=1	XP_023323602.1	Golgi-associated plant pathogenesis-related protein 1-like [Eurytemora affinis]
Ecar02892-RA	XP_045590428.1	uncharacterized protein LOC123752417 [Procambarus clarkii]	A0A6P8KW52	Polypeptide N-acetylgalactosaminyltransferase OS=Bombus impatiens OX=132113 GN=LOC105680299 {ECO:0000313|RefSeq:XP_033174865.1} PE=4 SV=1	XP_023320593.1	uncharacterized protein LOC111695481 [Eurytemora affinis]
Ecar02926-RA	XP_023348809.1	uncharacterized protein LOC111717545 isoform X4 [Eurytemora affinis]	A0A7M5VE16	ANK_REP_REGION domain-containing protein OS=Clytia hemisphaerica OX=252671 PE=4 SV=1	XP_023348809.1	uncharacterized protein LOC111717545 isoform X4 [Eurytemora affinis]
Ecar02928-RA	XP_023329270.1	uncharacterized protein LOC111701990 [Eurytemora affinis]	A0A7M5VE16	ANK_REP_REGION domain-containing protein OS=Clytia hemisphaerica OX=252671 PE=4 SV=1	XP_023329270.1	uncharacterized protein LOC111701990 [Eurytemora affinis]
Ecar02938-RA	XP_049806770.1	uncharacterized protein LOC126249157 [Schistocerca nitens]	F9W679	Secreted protein OS=Trypanosoma congolense OX=1068625 PE=4 SV=1	XP_023322086.1	uncharacterized protein LOC111696644 [Eurytemora affinis]
Ecar02958-RA	XP_045607656.1	skin secretory protein xP2-like [Procambarus clarkii]	A0A1X7VC09	GON domain-containing protein OS=Amphimedon queenslandica OX=400682 PE=4 SV=1	XP_023328529.1	trichohyalin-like [Eurytemora affinis]
Ecar02985-RA	XP_023346977.1	uncharacterized protein LOC111715827 isoform X1 [Eurytemora affinis]	A0A6J8AE45	Lig_chan-Glu_bd domain-containing protein OS=Mytilus coruscus OX=42192 PE=4 SV=1	XP_023346977.1	uncharacterized protein LOC111715827 isoform X1 [Eurytemora affinis]
Ecar02988-RA	XP_023347484.1	uncharacterized protein LOC111716278 [Eurytemora affinis]	A0A8X6PMG8	Feminizer OS=Nephila pilipes OX=299642 GN=GRID1_2 {ECO:0000313|EMBL:GFT76238.1} PE=4 SV=1	XP_023347484.1	uncharacterized protein LOC111716278 [Eurytemora affinis]
Ecar02994-RA	XP_023347484.1	uncharacterized protein LOC111716278 [Eurytemora affinis]	A0A6P6XLS1	Cytochrome b OS=Dermatophagoides pteronyssinus OX=6956 GN=LOC113789140 {ECO:0000313|RefSeq:XP_027194435.1} PE=4 SV=1	XP_023347484.1	uncharacterized protein LOC111716278 [Eurytemora affinis]
Ecar03007-RA	XP_023334439.1	uncharacterized protein LOC111705957, partial [Eurytemora affinis]	A0A195EZS0	HTH_11 domain-containing protein OS=Trachymyrmex septentrionalis OX=34720 PE=3 SV=1	XP_023334439.1	uncharacterized protein LOC111705957, partial [Eurytemora affinis]
Ecar03022-RA	XP_023347561.1	uncharacterized protein LOC111716356 [Eurytemora affinis]	A0A553PR06	EGF-like domain-containing protein OS=Tigriopus californicus OX=6832 PE=4 SV=1	XP_023347561.1	uncharacterized protein LOC111716356 [Eurytemora affinis]
Ecar03061-RA	XP_023323603.1	uncharacterized protein LOC111697736 isoform X1 [Eurytemora affinis]	A0A067QXL5	Centromere protein P OS=Zootermopsis nevadensis OX=136037 PE=4 SV=1	XP_023323603.1	uncharacterized protein LOC111697736 isoform X1 [Eurytemora affinis]
Ecar03062-RA	XP_023328200.1	uncharacterized protein LOC111701241 [Eurytemora affinis]	A0A553N6D5	Apple domain-containing protein OS=Tigriopus californicus OX=6832 PE=4 SV=1	XP_023328200.1	uncharacterized protein LOC111701241 [Eurytemora affinis]
Ecar03105-RA	XP_023346407.1	uncharacterized protein LOC111715321 [Eurytemora affinis]	A0A0M3QU30	DNA polymerase subunit gamma-2, mitochondrial OS=Drosophila busckii OX=30019 PE=3 SV=1	XP_023346407.1	uncharacterized protein LOC111715321 [Eurytemora affinis]
Ecar03137-RA	XP_023328901.1	uncharacterized protein LOC111701725 [Eurytemora affinis]	A0A553PM54	Kringle domain-containing protein OS=Tigriopus californicus OX=6832 PE=4 SV=1	XP_023328901.1	uncharacterized protein LOC111701725 [Eurytemora affinis]
Ecar03149-RA	XP_023329837.1	uncharacterized protein LOC111702399 [Eurytemora affinis]	A0A3R7MT65	Signal recognition particle 14 kDa protein OS=Penaeus vannamei OX=6689 PE=3 SV=1	XP_023329837.1	uncharacterized protein LOC111702399 [Eurytemora affinis]
Ecar03261-RA	XP_023344471.1	arginine kinase-like [Eurytemora affinis]	A0A821UBR5	Recep_L_domain domain-containing protein OS=Rotaria sp. Silwood1 OX=2762511 PE=4 SV=1	XP_023344471.1	arginine kinase-like [Eurytemora affinis]
Ecar03273-RA	XP_023337208.1	uncharacterized protein LOC111708152 isoform X1 [Eurytemora affinis]	A0A1R2C9A9	Ion_trans domain-containing protein OS=Stentor coeruleus OX=5963 PE=4 SV=1	XP_023337208.1	uncharacterized protein LOC111708152 isoform X1 [Eurytemora affinis]
Ecar03327-RA	XP_023347315.1	uncharacterized serine-rich protein C215.13-like [Eurytemora affinis]	-	-	XP_023347315.1	uncharacterized serine-rich protein C215.13-like [Eurytemora affinis]
Ecar03366-RA	XP_023333560.1	putative cuticle collagen 99 [Eurytemora affinis]	-	-	XP_023333560.1	putative cuticle collagen 99 [Eurytemora affinis]
Ecar03387-RA	XP_023323200.1	LOW QUALITY PROTEIN: transmembrane protease serine 9-like [Eurytemora affinis]	E9GLY7	Prohibitin OS=Daphnia pulex OX=6669 GN=CHY1A {ECO:0000313|EMBL:EFX79589.1} PE=4 SV=1	XP_023323200.1	LOW QUALITY PROTEIN: transmembrane protease serine 9-like [Eurytemora affinis]
Ecar03388-RA	XP_023323200.1	LOW QUALITY PROTEIN: transmembrane protease serine 9-like [Eurytemora affinis]	A0A8J2RKN0	Transmembrane protease serine 9-like OS=Daphnia galeata OX=27404 PE=4 SV=1	XP_023323200.1	LOW QUALITY PROTEIN: transmembrane protease serine 9-like [Eurytemora affinis]
Ecar03390-RA	XP_023323208.1	protein jagunal-like isoform X2 [Eurytemora affinis]	A0A7M7M5N2	Protein jagunal OS=Varroa destructor OX=109461 PE=3 SV=1	XP_023323208.1	protein jagunal-like isoform X2 [Eurytemora affinis]
Ecar03395-RA	XP_048240706.1	zonadhesin-like [Haliotis rufescens]	A0A2J7QVR0	Dynein heavy chain OS=Cryptotermes secundus OX=105785 PE=4 SV=1	XP_023339514.1	diacylglycerol O-acyltransferase 2-like isoform X1 [Eurytemora affinis]
Ecar03419-RA	XP_023330917.1	carboxypeptidase B-like [Eurytemora affinis]	A0A087U8Y9	E3 ubiquitin-protein ligase OS=Stegodyphus mimosarum OX=407821 PE=3 SV=1	XP_023330917.1	carboxypeptidase B-like [Eurytemora affinis]
Ecar03451-RA	XP_023338753.1	SET and MYND domain-containing protein 4-like isoform X1 [Eurytemora affinis]	A0A182N656	SET and MYND domain-containing protein 4 OS=Anopheles dirus OX=7168 PE=4 SV=1	XP_023338753.1	SET and MYND domain-containing protein 4-like isoform X1 [Eurytemora affinis]
Ecar03492-RA	XP_045612710.1	probable serine/threonine-protein kinase clkA [Procambarus clarkii]	A0A7R9NZH2	Adhesive plaque matrix protein-like OS=Timema tahoe OX=61484 PE=4 SV=1	XP_023320804.1	uncharacterized protein LOC111695646 [Eurytemora affinis]
Ecar03509-RA	XP_045593072.1	uncharacterized protein LOC123754642 [Procambarus clarkii]	A0A210PWA1	Tyrosine-protein kinase OS=Mizuhopecten yessoensis OX=6573 PE=4 SV=1	XP_023345547.1	uncharacterized protein LOC111714635 [Eurytemora affinis]
Ecar03550-RA	XP_023322982.1	uncharacterized protein LOC111697279 [Eurytemora affinis]	A0A224X9G7	Cytochrome c oxidase subunit 1 OS=Panstrongylus lignarius OX=156445 PE=4 SV=1	XP_023322982.1	uncharacterized protein LOC111697279 [Eurytemora affinis]
Ecar03552-RA	XP_023322988.1	uncharacterized protein LOC111697282 [Eurytemora affinis]	A0A819SNE0	G_PROTEIN_RECEP_F1_2 domain-containing protein OS=Rotaria sp. Silwood2 OX=2762512 PE=4 SV=1	XP_023322988.1	uncharacterized protein LOC111697282 [Eurytemora affinis]
Ecar03556-RA	XP_023322999.1	protein 5NUC-like [Eurytemora affinis]	A0A553PAX4	5'-nucleotidase OS=Tigriopus californicus OX=6832 PE=3 SV=1	XP_023322999.1	protein 5NUC-like [Eurytemora affinis]
Ecar03606-RA	XP_023326481.1	spindle assembly abnormal protein 6 homolog isoform X1 [Eurytemora affinis]	A0A2C9LYQ3	Ice nucleation protein OS=Biomphalaria glabrata OX=6526 GN=106064150 {ECO:0000313|EnsemblMetazoa:BGLB036396-PA} PE=4 SV=1	XP_023326481.1	spindle assembly abnormal protein 6 homolog isoform X1 [Eurytemora affinis]
Ecar03672-RA	XP_023332875.1	uncharacterized protein LOC111704771 [Eurytemora affinis]	A0A210QI80	IncA protein OS=Mizuhopecten yessoensis OX=6573 PE=4 SV=1	XP_023332875.1	uncharacterized protein LOC111704771 [Eurytemora affinis]
Ecar03681-RA	XP_023336332.1	acyl-CoA-binding protein homolog 1-like [Eurytemora affinis]	A0A553P9Q4	ACB domain-containing protein OS=Tigriopus californicus OX=6832 PE=4 SV=1	XP_023336332.1	acyl-CoA-binding protein homolog 1-like [Eurytemora affinis]
Ecar03742-RA	XP_023330176.1	uncharacterized protein LOC111702653 [Eurytemora affinis]	A0A5J4X8J4	LisH domain-containing protein ARMC9 OS=Streblomastix strix OX=222440 PE=4 SV=1	XP_023330176.1	uncharacterized protein LOC111702653 [Eurytemora affinis]
Ecar04018-RA	XP_023337440.1	uncharacterized protein LOC111708339 [Eurytemora affinis]	A0A553P020	Chitin-binding type-2 domain-containing protein OS=Tigriopus californicus OX=6832 PE=4 SV=1	XP_023337440.1	uncharacterized protein LOC111708339 [Eurytemora affinis]
Ecar04022-RA	XP_023343402.1	spidroin-1-like [Eurytemora affinis]	A0A0K2U295	Innexin OS=Lepeophtheirus salmonis OX=72036 PE=4 SV=1	XP_023343402.1	spidroin-1-like [Eurytemora affinis]
Ecar04154-RA	XP_023320285.1	facilitated trehalose transporter Tret1-like [Eurytemora affinis]	A0A7I0ZMB8	Ribosome production factor 2 homolog OS=Danaus plexippus plexippus OX=278856 PE=4 SV=1	XP_023320285.1	facilitated trehalose transporter Tret1-like [Eurytemora affinis]
Ecar04155-RA	XP_023348033.1	uncharacterized protein LOC111716779 isoform X1 [Eurytemora affinis]	A0A6I8UUF9	Biogenesis of lysosome-related organelles complex 1 subunit 1 OS=Drosophila pseudoobscura pseudoobscura OX=46245 GN=LOC4804557 {ECO:0000313|RefSeq:XP_001361099.2} PE=3 SV=1	XP_023348033.1	uncharacterized protein LOC111716779 isoform X1 [Eurytemora affinis]
Ecar04157-RA	XP_023344748.1	uncharacterized protein LOC111713976 [Eurytemora affinis]	A0A6P4ZW47	non-specific serine/threonine protein kinase OS=Branchiostoma belcheri OX=7741 GN=LOC109482750 {ECO:0000313|RefSeq:XP_019641143.1} PE=4 SV=1	XP_023344748.1	uncharacterized protein LOC111713976 [Eurytemora affinis]
Ecar04182-RA	XP_023348080.1	uncharacterized protein LOC111716819 [Eurytemora affinis]	C1BP45	Glycine cleavage system H protein OS=Caligus rogercresseyi OX=217165 GN=GCSH {ECO:0000313|EMBL:ACO10798.1} PE=2 SV=1	XP_023348080.1	uncharacterized protein LOC111716819 [Eurytemora affinis]
Ecar04227-RA	XP_045614672.1	uncharacterized protein LOC123768253 [Procambarus clarkii]	A0A2G8KAX1	Reverse transcriptase domain-containing protein OS=Stichopus japonicus OX=307972 PE=4 SV=1	XP_023325518.1	protein spinster-like [Eurytemora affinis]
Ecar04286-RA	XP_023342172.1	phospholipase A2-like isoform X2 [Eurytemora affinis]	A0A0V1BJ71	Spectrin beta chain OS=Trichinella spiralis OX=6334 GN=NSUN4 {ECO:0000313|EMBL:KRY36744.1} PE=3 SV=1	XP_023342172.1	phospholipase A2-like isoform X2 [Eurytemora affinis]
Ecar04303-RA	XP_023349364.1	GATA zinc finger domain-containing protein 14-like isoform X1 [Eurytemora affinis]	A0A814R943	Mucin-5AC-like OS=Adineta steineri OX=433720 PE=4 SV=1	XP_023349364.1	GATA zinc finger domain-containing protein 14-like isoform X1 [Eurytemora affinis]
Ecar04306-RA	XP_023331000.1	uncharacterized protein LOC111703325 [Eurytemora affinis]	A0A6P4ENS7	non-specific serine/threonine protein kinase OS=Drosophila rhopaloa OX=1041015 GN=LOC108041525 {ECO:0000313|RefSeq:XP_016974946.1} PE=4 SV=1	XP_023331000.1	uncharacterized protein LOC111703325 [Eurytemora affinis]
Ecar04307-RA	XP_023330997.1	venom allergen 5-like [Eurytemora affinis]	A0A6L2Q5E7	Venom allergen 5 OS=Coptotermes formosanus OX=36987 PE=4 SV=1	XP_023330997.1	venom allergen 5-like [Eurytemora affinis]
Ecar04312-RA	XP_052253076.1	serine-rich adhesin for platelets-like [Dreissena polymorpha]	A0A0B2VS51	Dynein heavy chain OS=Toxocara canis OX=6265 PE=4 SV=1	XP_023330996.1	alpha,alpha-trehalose-phosphate synthase [UDP-forming]-like [Eurytemora affinis]
Ecar04323-RA	XP_045527325.1	chaoptin-like [Pieris brassicae]	A0A158QAJ2	Cytochrome P450 OS=Enterobius vermicularis OX=51028 PE=4 SV=1	XP_023348747.1	5-oxoprolinase-like [Eurytemora affinis]
Ecar04330-RA	XP_048766243.1	uncharacterized protein LOC125673636 isoform X3 [Ostrea edulis]	A7S6I0	Adhesive plaque matrix protein OS=Nematostella vectensis OX=45351 PE=4 SV=1	XP_023336674.1	uncharacterized protein LOC111707767 [Eurytemora affinis]
Ecar04372-RA	-	-	A0A8B6GN56	Ig-like domain-containing protein OS=Mytilus galloprovincialis OX=29158 PE=4 SV=1	XP_023333145.1	neurofilament heavy polypeptide-like [Eurytemora affinis]
Ecar04459-RA	XP_023337482.1	nose resistant to fluoxetine protein 6-like [Eurytemora affinis]	A0A8W8KYV7	Cytochrome c oxidase subunit 1 OS=Crassostrea gigas OX=29159 PE=4 SV=1	XP_023337482.1	nose resistant to fluoxetine protein 6-like [Eurytemora affinis]
Ecar04460-RA	XP_023337485.1	nose resistant to fluoxetine protein 6-like isoform X2 [Eurytemora affinis]	A0A8J2JN54	Nose resistant to fluoxetine protein 6 OS=Allacma fusca OX=39272 PE=4 SV=1	XP_023337485.1	nose resistant to fluoxetine protein 6-like isoform X2 [Eurytemora affinis]
Ecar04498-RA	XP_023331576.1	G protein-coupled receptor kinase 1-like [Eurytemora affinis]	A0A3S0ZPM7	Apple domain-containing protein OS=Elysia chlorotica OX=188477 PE=4 SV=1	XP_023331576.1	G protein-coupled receptor kinase 1-like [Eurytemora affinis]
Ecar04573-RA	XP_009057949.1	hypothetical protein LOTGIDRAFT_153680 [Lottia gigantea]	A7T6Q8	Ice nucleation protein OS=Nematostella vectensis OX=45351 PE=4 SV=1	XP_023319961.1	LOW QUALITY PROTEIN: uncharacterized protein LOC111695043 [Eurytemora affinis]
Ecar04597-RA	XP_023319740.1	uncharacterized protein LOC111694917 [Eurytemora affinis]	A0A553NUZ0	Secreted protein OS=Tigriopus californicus OX=6832 PE=4 SV=1	XP_023319740.1	uncharacterized protein LOC111694917 [Eurytemora affinis]
Ecar04679-RA	XP_023333408.1	adhesion G protein-coupled receptor L3-like [Eurytemora affinis]	A0A8J2S3G5	Latrophilin Cirl OS=Daphnia galeata OX=27404 PE=3 SV=1	XP_023333408.1	adhesion G protein-coupled receptor L3-like [Eurytemora affinis]
Ecar04769-RA	XP_023323029.1	uncharacterized protein LOC111697309 [Eurytemora affinis]	A0A1S6QCR9	Protein Wnt OS=Oxydromus pugettensis OX=1622187 PE=2 SV=1	XP_023323029.1	uncharacterized protein LOC111697309 [Eurytemora affinis]
Ecar04797-RA	XP_023346075.1	G-protein coupled receptor daf-37-like isoform X3 [Eurytemora affinis]	A0A1I8G8I5	Transmembrane protein OS=Macrostomum lignano OX=282301 PE=4 SV=1	XP_023346075.1	G-protein coupled receptor daf-37-like isoform X3 [Eurytemora affinis]
Ecar04809-RA	XP_023333062.1	uncharacterized protein LOC111704906 isoform X1 [Eurytemora affinis]	A0A5J4N2D2	DUF4817 domain-containing protein OS=Paragonimus westermani OX=34504 PE=4 SV=1	XP_023333062.1	uncharacterized protein LOC111704906 isoform X1 [Eurytemora affinis]
Ecar04815-RA	XP_023333068.1	glutamate-gated chloride channel alpha-like [Eurytemora affinis]	A0A553NYI7	C-type lectin domain-containing protein OS=Tigriopus californicus OX=6832 PE=3 SV=1	XP_023333068.1	glutamate-gated chloride channel alpha-like [Eurytemora affinis]
Ecar04888-RA	XP_021355716.1	uncharacterized protein LOC110451831 [Mizuhopecten yessoensis]	A0A210QL30	Adhesive plaque matrix protein OS=Mizuhopecten yessoensis OX=6573 PE=4 SV=1	XP_023324063.1	dentin sialophosphoprotein-like [Eurytemora affinis]
Ecar04900-RA	XP_049798530.1	repetitive organellar protein-like [Schistocerca nitens]	A0A8J5NB68	Cytochrome c oxidase subunit 1 OS=Homarus americanus OX=6706 GN=ETV1-L {ECO:0000313|EMBL:KAG7176299.1} PE=3 SV=1	XP_023321345.1	pre-mRNA-splicing factor CWC25-like [Eurytemora affinis]
Ecar04917-RA	XP_023320443.1	mucin-3A-like [Eurytemora affinis]	A0A8S3XP58	Cilia- and flagella-associated protein 206 OS=Parnassius apollo OX=110799 PE=3 SV=1	XP_023320443.1	mucin-3A-like [Eurytemora affinis]
Ecar04965-RA	XP_023338654.1	innexin inx3-like [Eurytemora affinis]	A0A553NSD0	Innexin OS=Tigriopus californicus OX=6832 GN=inx {ECO:0000256|RuleBase:RU010713} PE=3 SV=1	XP_023338654.1	innexin inx3-like [Eurytemora affinis]
Ecar05067-RA	XP_023336004.1	uncharacterized protein LOC111707184 [Eurytemora affinis]	A0A7S4U7D9	Peptidase M12B domain-containing protein OS=Paramoeba aestuarina OX=180227 PE=4 SV=1	XP_023336004.1	uncharacterized protein LOC111707184 [Eurytemora affinis]
Ecar05068-RA	-	-	-	-	XP_023335952.1	uncharacterized protein LOC111707153 [Eurytemora affinis]
Ecar05158-RA	XP_023326063.1	dipeptidase 1-like isoform X2 [Eurytemora affinis]	A0A553PLB5	Dipeptidase OS=Tigriopus californicus OX=6832 PE=3 SV=1	XP_023326063.1	dipeptidase 1-like isoform X2 [Eurytemora affinis]
Ecar05178-RA	XP_023329145.1	uncharacterized protein LOC111701899 isoform X1 [Eurytemora affinis]	A0A8D8BBI1	Transmembrane protein OS=Culex pipiens OX=7175 PE=4 SV=1	XP_023329145.1	uncharacterized protein LOC111701899 isoform X1 [Eurytemora affinis]
Ecar05239-RA	XP_032512303.1	diacylglycerol kinase zeta-like isoform X6 [Danaus plexippus plexippus]	A0A212FB11	Diacylglycerol kinase OS=Danaus plexippus plexippus OX=278856 PE=3 SV=1	XP_023347078.1	lon protease homolog, mitochondrial-like [Eurytemora affinis]
Ecar05323-RA	XP_023332993.1	biotin carboxyl carrier protein of acetyl-CoA carboxylase 1, chloroplastic-like [Eurytemora affinis]	A0A1J1GY60	ACDC domain-containing protein OS=Plasmodium gallinaceum OX=5849 PE=4 SV=1	XP_023332993.1	biotin carboxyl carrier protein of acetyl-CoA carboxylase 1, chloroplastic-like [Eurytemora affinis]
Ecar05356-RA	XP_023323484.1	uncharacterized protein LOC111697644 [Eurytemora affinis]	-	-	XP_023323484.1	uncharacterized protein LOC111697644 [Eurytemora affinis]
Ecar05393-RA	XP_050708599.1	paternally-expressed gene 3 protein-like [Eriocheir sinensis]	A0A8S3ZVJ9	Coagulation factor V OS=Candidula unifasciata OX=100452 PE=4 SV=1	XP_023335464.1	uncharacterized protein LOC111706750 isoform X3 [Eurytemora affinis]
Ecar05430-RA	XP_023338865.1	ubiquitin carboxyl-terminal hydrolase 16-like [Eurytemora affinis]	A0A553P619	USP domain-containing protein OS=Tigriopus californicus OX=6832 PE=4 SV=1	XP_023338865.1	ubiquitin carboxyl-terminal hydrolase 16-like [Eurytemora affinis]
Ecar05436-RA	XP_023346527.1	glutamate receptor 1-like isoform X1 [Eurytemora affinis]	A0A8J5MS68	Flocculation protein FLO11-like OS=Homarus americanus OX=6706 GN=Grik3-L3 {ECO:0000313|EMBL:KAG7161542.1} PE=3 SV=1	XP_023346527.1	glutamate receptor 1-like isoform X1 [Eurytemora affinis]
Ecar05449-RA	XP_026482396.1	collagen alpha-2(IV) chain-like [Ctenocephalides felis]	A0A821VMA7	Elastin-like OS=Pieris macdunnoughi OX=345717 PE=4 SV=1	XP_023341235.1	mucin-12-like [Eurytemora affinis]
Ecar05481-RA	XP_023347178.1	uncharacterized protein LOC111716001 [Eurytemora affinis]	A0A226DTW4	DDE Tnp4 domain-containing protein OS=Folsomia candida OX=158441 PE=4 SV=1	XP_023347178.1	uncharacterized protein LOC111716001 [Eurytemora affinis]
Ecar05492-RA	XP_045607683.1	uncharacterized protein LOC123764191 [Procambarus clarkii]	A0A4Z2DMI3	Glycogen [starch] synthase OS=Schistosoma japonicum OX=6182 PE=4 SV=1	XP_023334554.1	GPI ethanolamine phosphate transferase 3-like [Eurytemora affinis]
Ecar05496-RA	XP_023347455.1	uncharacterized protein LOC111716249 [Eurytemora affinis]	A0A7M6DPM5	KAP NTPase domain-containing protein OS=Clytia hemisphaerica OX=252671 PE=4 SV=1	XP_023347455.1	uncharacterized protein LOC111716249 [Eurytemora affinis]
Ecar05497-RA	XP_023347455.1	uncharacterized protein LOC111716249 [Eurytemora affinis]	A0A7M5VE16	ANK_REP_REGION domain-containing protein OS=Clytia hemisphaerica OX=252671 PE=4 SV=1	XP_023347455.1	uncharacterized protein LOC111716249 [Eurytemora affinis]
Ecar05518-RA	XP_023347455.1	uncharacterized protein LOC111716249 [Eurytemora affinis]	A0A7M5VE16	ANK_REP_REGION domain-containing protein OS=Clytia hemisphaerica OX=252671 PE=4 SV=1	XP_023347455.1	uncharacterized protein LOC111716249 [Eurytemora affinis]
Ecar05526-RA	XP_023333931.1	uncharacterized protein LOC111705571 [Eurytemora affinis]	A0A7R9EDJ2	TMF_TATA_bd domain-containing protein OS=Timema monikensis OX=170555 PE=4 SV=1	XP_023333931.1	uncharacterized protein LOC111705571 [Eurytemora affinis]
Ecar05527-RA	XP_023333931.1	uncharacterized protein LOC111705571 [Eurytemora affinis]	A0A210R430	TYR_PHOSPHATASE_2 domain-containing protein OS=Mizuhopecten yessoensis OX=6573 PE=4 SV=1	XP_023333931.1	uncharacterized protein LOC111705571 [Eurytemora affinis]
Ecar05545-RA	XP_049770833.1	uncharacterized protein LOC126109818 [Schistocerca cancellata]	A0A8B6E2T3	Ice nucleation protein OS=Mytilus galloprovincialis OX=29158 PE=4 SV=1	XP_023335862.1	Down syndrome cell adhesion molecule-like protein Dscam2 [Eurytemora affinis]
Ecar05560-RA	XP_023348941.1	uncharacterized protein LOC111717691, partial [Eurytemora affinis]	A0A2J7RPK7	Peritrophin-1 OS=Cryptotermes secundus OX=105785 GN=HRP65_1 {ECO:0000313|EMBL:PNF42759.1} PE=4 SV=1	XP_023348941.1	uncharacterized protein LOC111717691, partial [Eurytemora affinis]
Ecar05575-RA	XP_023346073.1	FMRFamide receptor-like isoform X1 [Eurytemora affinis]	A0A553P2P9	G_PROTEIN_RECEP_F1_2 domain-containing protein OS=Tigriopus californicus OX=6832 PE=3 SV=1	XP_023346073.1	FMRFamide receptor-like isoform X1 [Eurytemora affinis]
Ecar05608-RA	XP_023327485.1	ERI1 exoribonuclease 2-like isoform X1 [Eurytemora affinis]	A0A8S1C709	Exonuclease domain-containing protein OS=Cloeon dipterum OX=197152 PE=4 SV=1	XP_023327485.1	ERI1 exoribonuclease 2-like isoform X1 [Eurytemora affinis]
Ecar05616-RA	XP_023337121.1	uncharacterized protein LOC111708090 [Eurytemora affinis]	A0A164PS75	Endoglucanase OS=Daphnia magna OX=35525 PE=3 SV=1	XP_023337121.1	uncharacterized protein LOC111708090 [Eurytemora affinis]
Ecar05620-RA	XP_047509717.1	scaffold attachment factor B2-like isoform X1 [Pieris napi]	A0A336KW30	Protein with signal anchor OS=Culicoides sonorensis OX=179676 GN=CSON000010 {ECO:0000313|EMBL:SSX08491.1} PE=3 SV=1	XP_023332812.1	probable methyltransferase TARBP1 [Eurytemora affinis]
Ecar05764-RA	XP_023347783.1	uncharacterized protein LOC111716531 [Eurytemora affinis]	A0A553PKT5	COPIIcoated_ERV domain-containing protein OS=Tigriopus californicus OX=6832 PE=3 SV=1	XP_023347783.1	uncharacterized protein LOC111716531 [Eurytemora affinis]
Ecar05765-RA	XP_023347783.1	uncharacterized protein LOC111716531 [Eurytemora affinis]	A0A8B7DP23	ATP-dependent DNA helicase OS=Hydra vulgaris OX=6087 GN=LOC105846086 {ECO:0000313|RefSeq:XP_012559922.1} PE=4 SV=1	XP_023347783.1	uncharacterized protein LOC111716531 [Eurytemora affinis]
Ecar05787-RA	XP_045596845.1	mucin-1-like [Procambarus clarkii]	A0A8S3YQL7	Mucin-like protein OS=Candidula unifasciata OX=100452 PE=4 SV=1	XP_023332491.1	glutenin, high molecular weight subunit PW212-like isoform X1 [Eurytemora affinis]
Ecar05818-RA	XP_023343841.1	uncharacterized protein LOC111713243 isoform X2 [Eurytemora affinis]	A0A1V9XH89	guanylate cyclase OS=Tropilaelaps mercedesae OX=418985 PE=4 SV=1	XP_023343841.1	uncharacterized protein LOC111713243 isoform X2 [Eurytemora affinis]
Ecar05821-RA	XP_023343842.1	uncharacterized abhydrolase domain-containing protein DDB_G0269086-like [Eurytemora affinis]	A0A8B7MY23	MSC domain-containing protein OS=Hyalella azteca OX=294128 GN=LOC108664385 {ECO:0000313|RefSeq:XP_018006452.1} PE=4 SV=1	XP_023343842.1	uncharacterized abhydrolase domain-containing protein DDB_G0269086-like [Eurytemora affinis]
Ecar05834-RA	XP_023336349.1	titin homolog [Eurytemora affinis]	-	-	XP_023336349.1	titin homolog [Eurytemora affinis]
Ecar05839-RA	XP_023340083.1	uncharacterized protein LOC111710251 [Eurytemora affinis]	A0A2P6NIL4	WSC domain-containing protein OS=Planoprotostelium fungivorum OX=1890364 PE=4 SV=1	XP_023340083.1	uncharacterized protein LOC111710251 [Eurytemora affinis]
Ecar05929-RA	XP_023326059.1	muscle M-line assembly protein unc-89-like [Eurytemora affinis]	A0A7J6YXW0	Neuroblast differentiation-associated protein AHNAK OS=Lamprigera yunnana OX=370605 PE=4 SV=1	XP_023326059.1	muscle M-line assembly protein unc-89-like [Eurytemora affinis]
Ecar05953-RA	XP_023326279.1	uncharacterized protein LOC111699778 [Eurytemora affinis]	A0A8S1GPY6	WD_REPEATS_REGION domain-containing protein OS=Caenorhabditis auriculariae OX=2777116 PE=4 SV=1	XP_023326279.1	uncharacterized protein LOC111699778 [Eurytemora affinis]
Ecar05986-RA	XP_023320589.1	uncharacterized protein LOC111695476 [Eurytemora affinis]	A0A2B4SNY7	GlutR_dimer domain-containing protein OS=Stylophora pistillata OX=50429 GN=Sstr4 {ECO:0000313|EMBL:PFX30115.1} PE=3 SV=1	XP_023320589.1	uncharacterized protein LOC111695476 [Eurytemora affinis]
Ecar06006-RA	XP_023331237.1	uncharacterized protein LOC111703512 [Eurytemora affinis]	A0A8S3Y851	Mediator of RNA polymerase II transcription subunit 16 OS=Parnassius apollo OX=110799 PE=4 SV=1	XP_023331237.1	uncharacterized protein LOC111703512 [Eurytemora affinis]
Ecar06030-RA	XP_023347196.1	uncharacterized protein LOC111716016 [Eurytemora affinis]	A0A553P6Y1	C-type lectin domain-containing protein OS=Tigriopus californicus OX=6832 PE=4 SV=1	XP_023347196.1	uncharacterized protein LOC111716016 [Eurytemora affinis]
Ecar06036-RA	XP_023349252.1	putative leucine-rich repeat-containing protein DDB_G0290503 isoform X1 [Eurytemora affinis]	Q389N1	DUF4200 domain-containing protein OS=Trypanosoma brucei brucei OX=185431 PE=4 SV=1	XP_023349252.1	putative leucine-rich repeat-containing protein DDB_G0290503 isoform X1 [Eurytemora affinis]
Ecar06072-RA	XP_023336709.1	uncharacterized protein LOC111707786 [Eurytemora affinis]	A0A7M5X2Y7	Integrase catalytic domain-containing protein OS=Clytia hemisphaerica OX=252671 PE=4 SV=1	XP_023336709.1	uncharacterized protein LOC111707786 [Eurytemora affinis]
Ecar06075-RA	XP_050689029.1	uncharacterized protein DDB_G0290685-like [Eriocheir sinensis]	A0A6H5G9L9	BAR domain-containing protein OS=Nesidiocoris tenuis OX=355587 PE=4 SV=1	XP_023327029.1	tyrosine-protein phosphatase 10D-like [Eurytemora affinis]
Ecar06096-RA	XP_023346160.1	uncharacterized protein LOC111715123 [Eurytemora affinis]	A0A437AVF0	WD_REPEATS_REGION domain-containing protein OS=Chilo suppressalis OX=168631 PE=4 SV=1	XP_023346160.1	uncharacterized protein LOC111715123 [Eurytemora affinis]
Ecar06113-RA	XP_023338545.1	integrator complex subunit 12-like [Eurytemora affinis]	A0A564ZQQ3	Transcription elongation factor GreA OS=Plasmodium vivax OX=5855 PE=4 SV=1	XP_023338545.1	integrator complex subunit 12-like [Eurytemora affinis]
Ecar06135-RA	XP_023340531.1	uncharacterized protein LOC111710648 [Eurytemora affinis]	A0A182RB11	Homeodomain-like superfamily protein OS=Anopheles funestus OX=62324 PE=4 SV=2	XP_023340531.1	uncharacterized protein LOC111710648 [Eurytemora affinis]
Ecar06136-RA	XP_023340532.1	uncharacterized protein LOC111710649 [Eurytemora affinis]	A0A3M6U1T2	CASPASE_P20 domain-containing protein OS=Pocillopora damicornis OX=46731 PE=3 SV=1	XP_023340532.1	uncharacterized protein LOC111710649 [Eurytemora affinis]
Ecar06151-RA	XP_023322763.1	uncharacterized protein LOC111697105 [Eurytemora affinis]	A0A8W8JGI6	Peptidase_M3 domain-containing protein OS=Crassostrea gigas OX=29159 PE=4 SV=1	XP_023322763.1	uncharacterized protein LOC111697105 [Eurytemora affinis]
Ecar06173-RA	XP_023347514.1	cyclin-O protein A-like [Eurytemora affinis]	A0A0K2TRJ2	Ovule protein OS=Lepeophtheirus salmonis OX=72036 PE=3 SV=1	XP_023347514.1	cyclin-O protein A-like [Eurytemora affinis]
Ecar06189-RA	XP_023333578.1	uncharacterized protein LOC111705310 isoform X1 [Eurytemora affinis]	-	-	XP_023333578.1	uncharacterized protein LOC111705310 isoform X1 [Eurytemora affinis]
Ecar06216-RA	XP_023327232.1	uncharacterized protein LOC111700527 [Eurytemora affinis]	A0A2T7PIV3	R domain-containing protein OS=Pomacea canaliculata OX=400727 PE=4 SV=1	XP_023327232.1	uncharacterized protein LOC111700527 [Eurytemora affinis]
Ecar06251-RA	XP_023345925.1	uncharacterized protein LOC111714923 [Eurytemora affinis]	A0A182GT94	N-terminal acetyltransferase B complex subunit MDM20 homolog OS=Aedes albopictus OX=7160 PE=3 SV=1	XP_023345925.1	uncharacterized protein LOC111714923 [Eurytemora affinis]
Ecar06281-RA	XP_022292004.1	serine/threonine-protein phosphatase 6 regulatory ankyrin repeat subunit C-like [Crassostrea virginica]	A0A8B8APD3	Acetyl-CoA hydrolase OS=Crassostrea virginica OX=6565 GN=LOC111103219 {ECO:0000313|RefSeq:XP_022292004.1} PE=4 SV=1	XP_023337318.1	suprabasin-like [Eurytemora affinis]
Ecar06307-RA	XP_023340131.1	uncharacterized protein LOC111710307 isoform X1 [Eurytemora affinis]	A0CHU3	Methionine aminopeptidase OS=Paramecium tetraurelia OX=5888 PE=4 SV=1	XP_023340131.1	uncharacterized protein LOC111710307 isoform X1 [Eurytemora affinis]
Ecar06348-RA	XP_023349096.1	EIN3-binding F-box protein 1-like [Eurytemora affinis]	B7Q6R3	Bifunctional lysine-specific demethylase and histidyl-hydroxylase OS=Ixodes scapularis OX=6945 GN=8036718 {ECO:0000313|EnsemblMetazoa:ISCW010597-PA} PE=4 SV=1	XP_023349096.1	EIN3-binding F-box protein 1-like [Eurytemora affinis]
Ecar06398-RA	XP_023336504.1	uncharacterized protein LOC111707602 [Eurytemora affinis]	T1J9R7	Peptidase M12B domain-containing protein OS=Strigamia maritima OX=126957 PE=4 SV=1	XP_023336504.1	uncharacterized protein LOC111707602 [Eurytemora affinis]
Ecar06423-RA	XP_023336731.1	leukotriene A-4 hydrolase-like isoform X1 [Eurytemora affinis]	A0A6J0C5B4	Leukotriene A(4) hydrolase OS=Neodiprion lecontei OX=441921 GN=LOC107225716 {ECO:0000313|RefSeq:XP_015521753.1} PE=3 SV=1	XP_023336731.1	leukotriene A-4 hydrolase-like isoform X1 [Eurytemora affinis]
Ecar06434-RA	XP_023346977.1	uncharacterized protein LOC111715827 isoform X1 [Eurytemora affinis]	A0A1B6H180	Glutamate receptor ionotropic, kainate 2 OS=Cuerna arida OX=1464854 PE=3 SV=1	XP_023346977.1	uncharacterized protein LOC111715827 isoform X1 [Eurytemora affinis]
Ecar06436-RA	XP_048248155.1	filaggrin-2-like [Haliotis rufescens]	A0A8S3UYC4	Integrin_alpha2 domain-containing protein OS=Mytilus edulis OX=6550 PE=3 SV=1	XP_023347941.1	intermediate filament protein ifc-1-like [Eurytemora affinis]
Ecar06438-RA	XP_023333006.1	uncharacterized protein LOC111704868 [Eurytemora affinis]	A0A0K2UGC8	DUF4789 domain-containing protein OS=Lepeophtheirus salmonis OX=72036 PE=4 SV=1	XP_023333006.1	uncharacterized protein LOC111704868 [Eurytemora affinis]
Ecar06447-RA	XP_023336613.1	ctenidin-1-like [Eurytemora affinis]	A0A553PPE9	Cuticle protein OS=Tigriopus californicus OX=6832 PE=4 SV=1	XP_023336613.1	ctenidin-1-like [Eurytemora affinis]
Ecar06506-RA	XP_049836970.1	spidroin-1-like [Schistocerca gregaria]	A0A023BAG1	Abhydro_lipase domain-containing protein OS=Gregarina niphandrodes OX=110365 PE=4 SV=1	XP_023337431.1	protein kinase C-binding protein NELL2-like [Eurytemora affinis]
Ecar06555-RA	XP_048738494.1	uncharacterized protein LOC125653173 [Ostrea edulis]	A0A7J7AN61	WG repeat-containing protein OS=Abscondita terminalis OX=2069292 PE=4 SV=1	XP_023337379.1	uncharacterized protein LOC111708286 [Eurytemora affinis]
Ecar06574-RA	XP_023333013.1	uncharacterized protein LOC111704874 [Eurytemora affinis]	A0A553P6C7	Kazal-like domain-containing protein OS=Tigriopus californicus OX=6832 PE=4 SV=1	XP_023333013.1	uncharacterized protein LOC111704874 [Eurytemora affinis]
Ecar06690-RA	XP_026727589.1	microtubule-associated protein futsch-like [Trichoplusia ni]	A0A210QSA3	Adhesive plaque matrix protein-like OS=Mizuhopecten yessoensis OX=6573 PE=4 SV=1	XP_023333443.1	dynein heavy chain-like protein PF11_0240 isoform X2 [Eurytemora affinis]
Ecar06701-RA	XP_023348274.1	kelch-like protein 3 [Eurytemora affinis]	A0A0B6Y8C3	Influenza virus NS1A-binding protein OS=Arion vulgaris OX=1028688 GN=ORF15389 {ECO:0000313|EMBL:CEK52071.1} PE=4 SV=1	XP_023348274.1	kelch-like protein 3 [Eurytemora affinis]
Ecar06800-RA	XP_023340525.1	palmitoleoyl-protein carboxylesterase NOTUM-like isoform X1 [Eurytemora affinis]	A0A653DSR6	Palmitoleoyl-protein carboxylesterase NOTUM OS=Callosobruchus maculatus OX=64391 PE=3 SV=1	XP_023340525.1	palmitoleoyl-protein carboxylesterase NOTUM-like isoform X1 [Eurytemora affinis]
Ecar06804-RA	XP_023330075.1	cell number regulator 2-like [Eurytemora affinis]	A0A813V2Q8	Phage protein OS=Adineta steineri OX=433720 PE=4 SV=1	XP_023330075.1	cell number regulator 2-like [Eurytemora affinis]
Ecar06811-RA	XP_023343188.1	multidrug resistance-associated protein 1-like [Eurytemora affinis]	A0A8B0MFU6	Homeobox domain-containing protein OS=Eurytemora affinis OX=88015 PE=2 SV=1	XP_023343188.1	multidrug resistance-associated protein 1-like [Eurytemora affinis]
Ecar07011-RA	XP_023348819.1	mediator of RNA polymerase II transcription subunit 15-like isoform X1 [Eurytemora affinis]	A0A2T7NDT7	Neurofilament heavy polypeptide-like OS=Pomacea canaliculata OX=400727 PE=4 SV=1	XP_023348819.1	mediator of RNA polymerase II transcription subunit 15-like isoform X1 [Eurytemora affinis]
Ecar07094-RA	-	-	A0A151IJB9	Reverse transcriptase OS=Cyphomyrmex costatus OX=456900 PE=4 SV=1	XP_023332538.1	6-phosphogluconate dehydrogenase, decarboxylating-like isoform X1 [Eurytemora affinis]
Ecar07233-RA	-	-	A0A293LNY0	Ovule protein OS=Ornithodoros erraticus OX=265619 PE=4 SV=1	XP_023328004.1	uncharacterized protein LOC111701091 isoform X1 [Eurytemora affinis]
Ecar07237-RA	XP_023337296.1	peroxisomal N(1)-acetyl-spermine/spermidine oxidase-like isoform X2 [Eurytemora affinis]	A0A553NU37	Amino_oxidase domain-containing protein OS=Tigriopus californicus OX=6832 PE=4 SV=1	XP_023337296.1	peroxisomal N(1)-acetyl-spermine/spermidine oxidase-like isoform X2 [Eurytemora affinis]
Ecar07267-RA	XP_045598240.1	uncharacterized protein DDB_G0290685-like [Procambarus clarkii]	A0A2G5VKR7	S-antigen protein OS=Caenorhabditis nigoni OX=1611254 GN=Cnig_chr_I.g249 {ECO:0000313|EMBL:PIC52342.1} PE=4 SV=1	XP_023323270.1	uncharacterized protein LOC111697482 [Eurytemora affinis]
Ecar07337-RA	XP_023336236.1	uncharacterized protein LOC111707368 [Eurytemora affinis]	A0A2J7RF29	F-box domain-containing protein OS=Cryptotermes secundus OX=105785 PE=4 SV=1	XP_023336236.1	uncharacterized protein LOC111707368 [Eurytemora affinis]
Ecar07349-RA	XP_045586521.1	extensin-1-like [Procambarus clarkii]	A0A0B2V0Z6	Tetraspanin OS=Toxocara canis OX=6265 GN=GRIK2 {ECO:0000313|EMBL:KHN75082.1} PE=3 SV=1	XP_023346806.1	uncharacterized protein LOC111715680 [Eurytemora affinis]
Ecar07396-RA	XP_023334297.1	optic atrophy 3 protein homolog isoform X2 [Eurytemora affinis]	A0A7J6ZLD5	WD_REPEATS_REGION domain-containing protein OS=Abscondita terminalis OX=2069292 PE=4 SV=1	XP_023334297.1	optic atrophy 3 protein homolog isoform X2 [Eurytemora affinis]
Ecar07414-RA	XP_023329727.1	uncharacterized protein LOC111702314 [Eurytemora affinis]	A0A553PG25	Sushi domain-containing protein OS=Tigriopus californicus OX=6832 PE=4 SV=1	XP_023329727.1	uncharacterized protein LOC111702314 [Eurytemora affinis]
Ecar07478-RA	XP_023341199.1	uncharacterized protein LOC111711159 [Eurytemora affinis]	A0A6S7ITZ3	DUF3517 domain-containing protein OS=Paramuricea clavata OX=317549 PE=4 SV=1	XP_023341199.1	uncharacterized protein LOC111711159 [Eurytemora affinis]
Ecar07490-RA	XP_045596435.1	MAGE-like protein 2 [Procambarus clarkii]	A0A8S9ZKH9	Coagulation factor V OS=Meloidogyne graminicola OX=189291 PE=4 SV=1	XP_023344486.1	uncharacterized protein LOC111713778 [Eurytemora affinis]
Ecar07542-RA	XP_048252716.1	uncharacterized protein LOC125380970, partial [Haliotis rufescens]	A0A067QEC2	FMR2 protein OS=Zootermopsis nevadensis OX=136037 PE=4 SV=1	XP_023333498.1	uncharacterized protein LOC111705242 [Eurytemora affinis]
Ecar07597-RA	XP_045604017.1	putative protein FAM47C [Procambarus clarkii]	A0A6P3XAW0	Cytochrome c oxidase subunit 3 OS=Dinoponera quadriceps OX=609295 GN=LOC106744841 {ECO:0000313|RefSeq:XP_014475403.1} PE=4 SV=1	XP_023342978.1	mucin-5AC-like, partial [Eurytemora affinis]
Ecar07673-RA	XP_023324395.1	uncharacterized protein LOC111698316 [Eurytemora affinis]	A0A553NSC8	C-type lectin domain-containing protein OS=Tigriopus californicus OX=6832 PE=4 SV=1	XP_023324395.1	uncharacterized protein LOC111698316 [Eurytemora affinis]
Ecar07709-RA	XP_023334217.1	MTSS1-like protein [Eurytemora affinis]	A0A0K2UVN0	Ovule protein OS=Lepeophtheirus salmonis OX=72036 PE=3 SV=1	XP_023334217.1	MTSS1-like protein [Eurytemora affinis]
Ecar07735-RA	XP_023327032.1	uncharacterized protein LOC111700377 [Eurytemora affinis]	E4YDQ3	Nudix hydrolase domain-containing protein OS=Oikopleura dioica OX=34765 PE=4 SV=1	XP_023327032.1	uncharacterized protein LOC111700377 [Eurytemora affinis]
Ecar07778-RA	XP_032521873.1	uncharacterized protein LOC116773511 [Danaus plexippus plexippus]	A0A8J4ZZ48	ribonuclease P OS=Nymphon striatum OX=424472 GN=Dnah12_2 {ECO:0000313|EMBL:KAG1714054.1} PE=4 SV=1	XP_023329284.1	uncharacterized protein LOC111701999 isoform X1 [Eurytemora affinis]
Ecar07876-RA	XP_045606497.1	sialidase-like [Procambarus clarkii]	A0A0M9ABZ1	CACTA en-spm transposon protein OS=Melipona quadrifasciata OX=166423 PE=4 SV=1	XP_023335394.1	putative uncharacterized protein DDB_G0282133 [Eurytemora affinis]
Ecar07942-RA	XP_023340106.1	uncharacterized protein LOC111710287 isoform X2 [Eurytemora affinis]	A0A1X7SEE8	Ice nucleation protein OS=Amphimedon queenslandica OX=400682 PE=4 SV=1	XP_023340106.1	uncharacterized protein LOC111710287 isoform X2 [Eurytemora affinis]
Ecar07986-RA	XP_046913244.1	DNA repair endonuclease XPF-like [Dermatophagoides farinae]	A0A7I8VW84	Proton-coupled folate transporter OS=Dimorphilus gyrociliatus OX=2664684 PE=4 SV=1	XP_023321182.1	sialin-like [Eurytemora affinis]
Ecar08042-RA	XP_023325666.1	U1 small nuclear ribonucleoprotein 70 kDa-like [Eurytemora affinis]	B0WDQ9	Mortality factor 4-like protein 2 OS=Culex quinquefasciatus OX=7176 GN=6036857 {ECO:0000313|EnsemblMetazoa:CPIJ005407-PA} PE=4 SV=1	XP_023325666.1	U1 small nuclear ribonucleoprotein 70 kDa-like [Eurytemora affinis]
Ecar08077-RA	XP_023319592.1	uncharacterized protein LOC111694798 [Eurytemora affinis]	A0A0K2V270	PTN_MK_C domain-containing protein OS=Lepeophtheirus salmonis OX=72036 PE=4 SV=1	XP_023319592.1	uncharacterized protein LOC111694798 [Eurytemora affinis]
Ecar08082-RA	XP_048003011.1	filaggrin-2-like isoform X17 [Leguminivora glycinivorella]	A0A151WVK0	ULP_PROTEASE domain-containing protein OS=Trachymyrmex zeteki OX=64791 PE=4 SV=1	XP_023335040.1	collagen alpha-2(IV) chain-like [Eurytemora affinis]
Ecar08157-RA	XP_023347798.1	Bardet-Biedl syndrome 1 protein homolog isoform X1 [Eurytemora affinis]	A0A553NNQ4	BBS1 domain-containing protein OS=Tigriopus californicus OX=6832 PE=4 SV=1	XP_023347798.1	Bardet-Biedl syndrome 1 protein homolog isoform X1 [Eurytemora affinis]
Ecar08169-RA	XP_023321345.1	pre-mRNA-splicing factor CWC25-like [Eurytemora affinis]	A0A0M9A9U5	Reticulocyte-binding protein 2 like protein a OS=Melipona quadrifasciata OX=166423 PE=4 SV=1	XP_023321345.1	pre-mRNA-splicing factor CWC25-like [Eurytemora affinis]
Ecar08178-RA	XP_023335620.1	uncharacterized protein LOC111706907 [Eurytemora affinis]	A0A6P8XG66	separase OS=Drosophila albomicans OX=7291 GN=LOC117572034 {ECO:0000313|RefSeq:XP_034110480.1} PE=4 SV=1	XP_023335620.1	uncharacterized protein LOC111706907 [Eurytemora affinis]
Ecar08300-RA	XP_050689029.1	uncharacterized protein DDB_G0290685-like [Eriocheir sinensis]	A0A0N1IQA8	FLYWCH-type domain-containing protein OS=Papilio machaon OX=76193 PE=3 SV=1	XP_023327029.1	tyrosine-protein phosphatase 10D-like [Eurytemora affinis]
Ecar08394-RA	XP_029662228.1	uncharacterized protein LOC115234943 [Formica exsecta]	A0A8J4Z4W4	Reverse transcriptase domain-containing protein OS=Nymphon striatum OX=424472 PE=4 SV=1	XP_023339937.1	death-inducer obliterator 1-like isoform X1 [Eurytemora affinis]
Ecar08434-RA	XP_023347159.1	uncharacterized protein LOC111715983 isoform X1 [Eurytemora affinis]	A0A1Y1JRB9	Aurora kinase OS=Plasmodium gonderi OX=77519 PE=4 SV=1	XP_023347159.1	uncharacterized protein LOC111715983 isoform X1 [Eurytemora affinis]
Ecar08505-RA	XP_050689029.1	uncharacterized protein DDB_G0290685-like [Eriocheir sinensis]	A0A6H5G9L9	BAR domain-containing protein OS=Nesidiocoris tenuis OX=355587 PE=4 SV=1	XP_023327029.1	tyrosine-protein phosphatase 10D-like [Eurytemora affinis]
Ecar08532-RA	XP_023333850.1	vitellogenin-like [Eurytemora affinis]	A0A0K2UPJ9	Vitellogenin OS=Lepeophtheirus salmonis OX=72036 PE=4 SV=1	XP_023333850.1	vitellogenin-like [Eurytemora affinis]
Ecar08533-RA	XP_023319524.1	vitellogenin-like [Eurytemora affinis]	A0A0K2UPJ9	Vitellogenin OS=Lepeophtheirus salmonis OX=72036 PE=4 SV=1	XP_023319524.1	vitellogenin-like [Eurytemora affinis]
Ecar08549-RA	XP_033744270.1	dynein heavy chain-like [Pecten maximus]	A0A210PQI6	SNF2_N domain-containing protein OS=Mizuhopecten yessoensis OX=6573 PE=4 SV=1	XP_023320804.1	uncharacterized protein LOC111695646 [Eurytemora affinis]
Ecar08678-RA	XP_045210677.1	uncharacterized protein LOC123562090 [Mercenaria mercenaria]	A0A8X6LGJ3	Cytochrome c oxidase subunit 1 OS=Trichonephila clavata OX=2740835 GN=NCL1_39591 {ECO:0000313|EMBL:GFR06399.1} PE=4 SV=1	XP_023321142.1	uncharacterized protein LOC111695907 [Eurytemora affinis]
Ecar08695-RA	XP_023341237.1	chromatin modification-related protein eaf-1-like [Eurytemora affinis]	A0A2G8JPX1	Paternally-expressed gene 3 protein-like OS=Stichopus japonicus OX=307972 PE=4 SV=1	XP_023341237.1	chromatin modification-related protein eaf-1-like [Eurytemora affinis]
Ecar08802-RA	XP_002648201.1	Protein CBG24309 [Caenorhabditis briggsae]	B0WW50	Glutamine-rich protein 2 OS=Culex quinquefasciatus OX=7176 GN=6044050 {ECO:0000313|EnsemblMetazoa:CPIJ011384-PA} PE=4 SV=1	XP_023323270.1	uncharacterized protein LOC111697482 [Eurytemora affinis]
Ecar08893-RA	XP_023320680.1	zinc finger protein 771-like [Eurytemora affinis]	A0A3B0K891	Small integral membrane protein 8 OS=Drosophila guanche OX=7266 PE=4 SV=1	XP_023320680.1	zinc finger protein 771-like [Eurytemora affinis]
Ecar08966-RA	XP_045601632.1	golgin subfamily A member 6-like protein 22 [Procambarus clarkii]	A0A8J9WEF2	Acyl-coenzyme A oxidase OS=Branchiostoma lanceolatum OX=7740 GN=DNAH10 {ECO:0000313|EMBL:CAH1233745.1} PE=3 SV=1	XP_023332000.1	uncharacterized protein LOC111704094 [Eurytemora affinis]
Ecar09044-RA	XP_023321905.1	lactosylceramide 4-alpha-galactosyltransferase-like isoform X1 [Eurytemora affinis]	A0A0K2UMW7	B602L OS=Lepeophtheirus salmonis OX=72036 PE=3 SV=1	XP_023321905.1	lactosylceramide 4-alpha-galactosyltransferase-like isoform X1 [Eurytemora affinis]
Ecar09076-RA	XP_045590428.1	uncharacterized protein LOC123752417 [Procambarus clarkii]	A0A7E6FEI8	NADH dehydrogenase [ubiquinone] flavoprotein 3, mitochondrial OS=Octopus vulgaris OX=6645 GN=LOC115220321 {ECO:0000313|RefSeq:XP_036365983.1} PE=3 SV=1	XP_023320593.1	uncharacterized protein LOC111695481 [Eurytemora affinis]
Ecar09115-RA	XP_023347706.1	uncharacterized protein LOC111716481 isoform X2 [Eurytemora affinis]	A0A8S3ZBG5	Insect toxin OS=Candidula unifasciata OX=100452 PE=4 SV=1	XP_023347706.1	uncharacterized protein LOC111716481 isoform X2 [Eurytemora affinis]
Ecar09193-RA	XP_023349608.1	uncharacterized protein LOC111718292 isoform X2 [Eurytemora affinis]	A0A8S3WTZ9	Integrase catalytic domain-containing protein OS=Parnassius apollo OX=110799 PE=4 SV=1	XP_023349608.1	uncharacterized protein LOC111718292 isoform X2 [Eurytemora affinis]
Ecar09195-RA	XP_023349627.1	uncharacterized protein LOC111718305 isoform X1 [Eurytemora affinis]	A0A0N1PH03	Basic proline-rich protein-like OS=Papilio machaon OX=76193 PE=4 SV=1	XP_023349627.1	uncharacterized protein LOC111718305 isoform X1 [Eurytemora affinis]
Ecar09220-RA	XP_045602460.1	myosin-G heavy chain-like [Procambarus clarkii]	A0A267H1M4	Collagen-like protein OS=Macrostomum lignano OX=282301 PE=4 SV=1	XP_023339863.1	prestalk protein-like [Eurytemora affinis]
Ecar09233-RA	XP_023342440.1	high mobility group B protein 6-like isoform X4 [Eurytemora affinis]	A0A7R8H7J2	non-specific serine/threonine protein kinase OS=Lepeophtheirus salmonis OX=72036 PE=4 SV=1	XP_023342440.1	high mobility group B protein 6-like isoform X4 [Eurytemora affinis]
Ecar09247-RA	XP_048239044.1	kinetochore protein SLK19-like [Haliotis rufescens]	A0A0K8WK66	Ku_PK_bind domain-containing protein OS=Bactrocera latifrons OX=174628 GN=TGas015c11.1_0 {ECO:0000313|EMBL:JAI51235.1} PE=3 SV=1	XP_023324357.1	sodium-independent sulfate anion transporter-like [Eurytemora affinis]
Ecar09310-RA	XP_012565646.2	uncharacterized protein LOC105849758 [Hydra vulgaris]	A0A8B7E5V3	Checkpoint protein OS=Hydra vulgaris OX=6087 GN=LOC105849758 {ECO:0000313|RefSeq:XP_012565646.1} PE=4 SV=1	XP_023336985.1	uncharacterized protein LOC111708001 [Eurytemora affinis]
Ecar09337-RA	XP_033759956.1	uncharacterized protein LOC117342082 [Pecten maximus]	A0A3S1BQ21	Adhesive plaque matrix protein-like OS=Elysia chlorotica OX=188477 PE=4 SV=1	XP_023335314.1	uncharacterized protein LOC111706634 [Eurytemora affinis]
Ecar09424-RA	XP_023335123.1	uncharacterized protein LOC111706473 [Eurytemora affinis]	A0A7R9M0K9	C-type lectin domain-containing protein OS=Oppiella nova OX=334625 PE=3 SV=1	XP_023335123.1	uncharacterized protein LOC111706473 [Eurytemora affinis]
Ecar09425-RA	XP_023335123.1	uncharacterized protein LOC111706473 [Eurytemora affinis]	A0A1I7SAJ6	Peptidase S10, serine carboxypeptidase, Alpha/Beta hydrolase fold protein OS=xylophilus) OX=6326 PE=4 SV=1	XP_023335123.1	uncharacterized protein LOC111706473 [Eurytemora affinis]
Ecar09462-RA	XP_023342177.1	uncharacterized protein LOC111711926 [Eurytemora affinis]	A0A2A2L3P2	Degenerin-like protein unc-105 OS=Diploscapter pachys OX=2018661 PE=3 SV=1	XP_023342177.1	uncharacterized protein LOC111711926 [Eurytemora affinis]
Ecar09479-RA	XP_013085064.1	PREDICTED: uncharacterized protein LOC106069849 [Biomphalaria glabrata]	A0A6A0H018	Circumsporozoite protein OS=Hyalella azteca OX=294128 PE=4 SV=1	XP_023341093.1	uncharacterized protein LOC111711076 [Eurytemora affinis]
Ecar09667-RA	XP_023336480.1	uncharacterized protein PF11_0207-like [Eurytemora affinis]	A7T005	Adhesive plaque matrix protein OS=Nematostella vectensis OX=45351 PE=4 SV=1	XP_023336480.1	uncharacterized protein PF11_0207-like [Eurytemora affinis]
Ecar09750-RA	XP_023343282.1	leucine-rich repeat-containing protein 15-like isoform X3 [Eurytemora affinis]	A0A0K2T257	LRRCT domain-containing protein OS=Lepeophtheirus salmonis OX=72036 PE=4 SV=1	XP_023343282.1	leucine-rich repeat-containing protein 15-like isoform X3 [Eurytemora affinis]
Ecar09751-RA	XP_023343279.1	uncharacterized protein LOC111712787 [Eurytemora affinis]	A0A8J5MJL9	Eukaryotic translation initiation factor 3 subunit I OS=Homarus americanus OX=6706 GN=DDR48-L2 {ECO:0000313|EMBL:KAG7153635.1} PE=4 SV=1	XP_023343279.1	uncharacterized protein LOC111712787 [Eurytemora affinis]
Ecar09776-RA	XP_023337364.1	protein amalgam-like [Eurytemora affinis]	A0A0C9RVC6	DnaJ homolog subfamily C member 10 OS=Fopius arisanus OX=64838 GN=Lac_2 {ECO:0000313|EMBL:JAG82602.1} PE=4 SV=1	XP_023337364.1	protein amalgam-like [Eurytemora affinis]
Ecar09786-RA	XP_045601072.1	antigen 43-like [Procambarus clarkii]	A0A1J4JTZ5	Histone-lysine N-methyltransferase, H3 lysine-79 specific OS=Tritrichomonas foetus OX=1144522 PE=4 SV=1	XP_023331053.1	paramyosin-like [Eurytemora affinis]
Ecar09794-RA	XP_023344310.1	uncharacterized protein LOC111713632 [Eurytemora affinis]	A0A813YI30	Phytanoyl-CoA dioxygenase OS=Rotaria sordida OX=392033 PE=4 SV=1	XP_023344310.1	uncharacterized protein LOC111713632 [Eurytemora affinis]
Ecar09862-RA	XP_023337081.1	transient receptor potential protein-like [Eurytemora affinis]	A0A553NPU3	ANK_REP_REGION domain-containing protein OS=Tigriopus californicus OX=6832 PE=4 SV=1	XP_023337081.1	transient receptor potential protein-like [Eurytemora affinis]
Ecar09928-RA	XP_045178135.1	uncharacterized protein LOC123538232 [Mercenaria mercenaria]	A0A2G8KDQ1	GIY-YIG domain-containing protein OS=Stichopus japonicus OX=307972 PE=4 SV=1	XP_023337391.1	uncharacterized protein LOC111708291 [Eurytemora affinis]
Ecar10051-RA	XP_003093715.1	hypothetical protein CRE_23730 [Caenorhabditis remanei]	A0A6J8A329	B box-type domain-containing protein OS=Mytilus coruscus OX=42192 PE=4 SV=1	XP_023330876.1	uncharacterized protein LOC111703224 [Eurytemora affinis]
Ecar10055-RA	XP_023319726.1	gamma-aminobutyric acid receptor subunit rho-1-like [Eurytemora affinis]	A0A7R8CSB7	Cytochrome c oxidase subunit 1 OS=Lepeophtheirus salmonis OX=72036 PE=3 SV=1	XP_023319726.1	gamma-aminobutyric acid receptor subunit rho-1-like [Eurytemora affinis]
Ecar10086-RA	XP_015524742.2	serine/threonine-protein kinase 25 isoform X2 [Neodiprion lecontei]	A0A7R9DXI0	Protein kinase domain-containing protein OS=Timema monikensis OX=170555 PE=4 SV=1	XP_023328567.1	germinal center kinase 1-like [Eurytemora affinis]
Ecar10123-RA	XP_045586117.1	keratin-associated protein 5-4-like [Procambarus clarkii]	A7SCB9	Ice nucleation protein OS=Nematostella vectensis OX=45351 PE=4 SV=1	XP_023343431.1	uncharacterized protein LOC111712907, partial [Eurytemora affinis]
Ecar10164-RA	XP_048238722.1	uncharacterized protein DDB_G0290685-like isoform X2 [Haliotis rufescens]	A0A1I8H2X3	EGF-like domain-containing protein OS=Macrostomum lignano OX=282301 PE=4 SV=1	XP_023335989.1	probable GH family 25 lysozyme 3 [Eurytemora affinis]
Ecar10223-RA	XP_047126275.1	E3 ubiquitin-protein ligase UHRF1-like [Hydra vulgaris]	A0A1I8IL04	SRCR domain-containing protein OS=Macrostomum lignano OX=282301 PE=3 SV=1	XP_023337994.1	uncharacterized protein LOC111708759 [Eurytemora affinis]
Ecar10258-RA	XP_045601103.1	adhesive plaque matrix protein-like [Procambarus clarkii]	A0A210PL72	Dynein heavy chain OS=Mizuhopecten yessoensis OX=6573 PE=4 SV=1	XP_023319905.1	uncharacterized protein PB18E9.04c-like [Eurytemora affinis]
Ecar10267-RA	XP_045619092.1	serine-rich adhesin for platelets-like [Procambarus clarkii]	T1H9C6	Collagen-like protein OS=Rhodnius prolixus OX=13249 PE=4 SV=1	XP_023349775.1	spore wall protein 2-like, partial [Eurytemora affinis]
Ecar10357-RA	XP_045587260.1	serine/arginine repetitive matrix protein 5-like, partial [Procambarus clarkii]	A0A210QIT7	ATP synthase subunit alpha OS=Mizuhopecten yessoensis OX=6573 PE=4 SV=1	XP_023345256.1	somatomedin-B and thrombospondin type-1 domain-containing protein-like isoform X1 [Eurytemora affinis]
Ecar10379-RA	XP_023329165.1	B9 domain-containing protein 1-like [Eurytemora affinis]	A0A8S3SNI6	DUF4585 domain-containing protein OS=Mytilus edulis OX=6550 PE=4 SV=1	XP_023329165.1	B9 domain-containing protein 1-like [Eurytemora affinis]
Ecar10671-RA	XP_045591622.1	adhesive plaque matrix protein-like [Procambarus clarkii]	A0A210PTA7	Coiled-coil domain-containing protein OS=Mizuhopecten yessoensis OX=6573 PE=4 SV=1	XP_023338663.1	uncharacterized protein LOC111709271 [Eurytemora affinis]
Ecar10695-RA	XP_023325921.1	anamorsin homolog [Eurytemora affinis]	A0A7R8D1P2	Anamorsin homolog OS=Lepeophtheirus salmonis OX=72036 PE=3 SV=1	XP_023325921.1	anamorsin homolog [Eurytemora affinis]
Ecar10864-RA	XP_023337352.1	cuticle protein 18.6-like [Eurytemora affinis]	A0A0K2UBW5	Glutathione reductase OS=Lepeophtheirus salmonis OX=72036 PE=4 SV=1	XP_023337352.1	cuticle protein 18.6-like [Eurytemora affinis]
Ecar10874-RA	XP_025082034.1	putative nuclease HARBI1 [Pomacea canaliculata]	A0A6S7LB21	DDE Tnp4 domain-containing protein OS=Paramuricea clavata OX=317549 PE=3 SV=1	XP_023347296.1	putative nuclease HARBI1 [Eurytemora affinis]
Ecar10891-RA	XP_046601051.1	flocculation protein FLO11 isoform X8 [Neodiprion lecontei]	A0A2A4JID5	Fanconi anemia group D2 protein OS=Heliothis virescens OX=7102 PE=4 SV=1	XP_023348407.1	uncharacterized protein LOC111717132, partial [Eurytemora affinis]
Ecar10952-RA	XP_047109653.1	putative cell agglutination protein SPAPB2C8.01 [Schistocerca piceifrons]	A0A835G5I4	Glutamine-rich protein 2 OS=Spodoptera exigua OX=7107 PE=4 SV=1	XP_023331238.1	uncharacterized protein LOC111703513 [Eurytemora affinis]
Ecar10969-RA	XP_023322476.1	uncharacterized protein LOC111696919 [Eurytemora affinis]	G0N326	C-type lectin domain-containing protein OS=Caenorhabditis brenneri OX=135651 PE=4 SV=1	XP_023322476.1	uncharacterized protein LOC111696919 [Eurytemora affinis]
Ecar10988-RA	XP_023348357.1	protein ELYS homolog [Eurytemora affinis]	A0A8S4A9Q1	DNA-directed RNA polymerase II largest subunit OS=Candidula unifasciata OX=100452 PE=4 SV=1	XP_023348357.1	protein ELYS homolog [Eurytemora affinis]
Ecar10999-RA	XP_013063882.1	PREDICTED: IgA FC receptor-like [Biomphalaria glabrata]	A0A2C9KWL5	Extensin-like OS=Biomphalaria glabrata OX=6526 GN=106052959 {ECO:0000313|EnsemblMetazoa:BGLB024407-PA} PE=4 SV=1	XP_023319667.1	serine/threonine-protein kinase PAK 2-like isoform X1 [Eurytemora affinis]
Ecar11009-RA	XP_023341803.1	uncharacterized protein LOC111711643 [Eurytemora affinis]	-	-	XP_023341803.1	uncharacterized protein LOC111711643 [Eurytemora affinis]
Ecar11023-RA	XP_045161982.1	uncharacterized protein LOC123526800 [Mercenaria mercenaria]	A0A210PJK7	Macro domain-containing protein OS=Mizuhopecten yessoensis OX=6573 PE=4 SV=1	XP_023344102.1	succinate dehydrogenase cytochrome b560 subunit, mitochondrial-like [Eurytemora affinis]
Ecar11209-RA	XP_023339367.1	MAGE-like protein 2 [Eurytemora affinis]	A0A8S3YKH9	WD_REPEATS_REGION domain-containing protein OS=Candidula unifasciata OX=100452 PE=4 SV=1	XP_023339367.1	MAGE-like protein 2 [Eurytemora affinis]
Ecar11241-RA	XP_033757332.1	circumsporozoite protein-like [Pecten maximus]	A0A812E5M8	Cylicin_N domain-containing protein OS=Sepia pharaonis OX=158019 PE=4 SV=1	XP_023323966.1	uncharacterized protein LOC111697994 isoform X1 [Eurytemora affinis]
Ecar11295-RA	XP_023342380.1	uncharacterized protein LOC111712091 [Eurytemora affinis]	A0A7E6FPE9	Nuclear cap-binding protein subunit 3 OS=Octopus vulgaris OX=6645 GN=LOC115224739 {ECO:0000313|RefSeq:XP_036369571.1} PE=4 SV=1	XP_023342380.1	uncharacterized protein LOC111712091 [Eurytemora affinis]
Ecar11349-RA	XP_023344548.1	deleted in autism protein 1-like isoform X1 [Eurytemora affinis]	A0A016UJM6	SCP domain-containing protein OS=Ancylostoma ceylanicum OX=53326 GN=Acey_s0038.g3590 {ECO:0000313|EMBL:EYC15027.1} PE=4 SV=1	XP_023344548.1	deleted in autism protein 1-like isoform X1 [Eurytemora affinis]
Ecar11374-RA	XP_033114459.1	flocculation protein FLO11-like [Anneissia japonica]	A0A8J1Y8L7	RING-type domain-containing protein OS=Owenia fusiformis OX=6347 GN=Ofus.G1938 {ECO:0000313|EMBL:CAC9670727.1} PE=4 SV=1	XP_023344848.1	adhesive plaque matrix protein-like isoform X1 [Eurytemora affinis]
Ecar11405-RA	XP_023325307.1	iduronate 2-sulfatase-like [Eurytemora affinis]	V4AFW7	Sulfatase domain-containing protein OS=Lottia gigantea OX=225164 PE=3 SV=1	XP_023325307.1	iduronate 2-sulfatase-like [Eurytemora affinis]
Ecar11556-RA	XP_048245190.1	calphotin-like [Haliotis rufescens]	A0A210Q2B7	Dynein heavy chain OS=Mizuhopecten yessoensis OX=6573 PE=4 SV=1	XP_023343210.1	uncharacterized protein LOC111712736 isoform X2 [Eurytemora affinis]
Ecar11605-RA	XP_047145238.1	uncharacterized protein LOC124818413 [Hydra vulgaris]	A0A7T8KBZ9	Transposase OS=Caligus rogercresseyi OX=217165 PE=4 SV=1	XP_023330144.1	keratin-associated protein 10-4-like [Eurytemora affinis]
Ecar11784-RA	XP_033733648.1	coagulation factor V-like [Pecten maximus]	A0A210Q3X3	Adhesive plaque matrix protein OS=Mizuhopecten yessoensis OX=6573 PE=4 SV=1	XP_023342704.1	leucine-rich repeat extensin-like protein 5 [Eurytemora affinis]
Ecar11812-RA	XP_023330739.1	uncharacterized protein LOC111703108 [Eurytemora affinis]	A0A0K2T7B2	ADP,ATP carrier protein OS=Lepeophtheirus salmonis OX=72036 PE=4 SV=1	XP_023330739.1	uncharacterized protein LOC111703108 [Eurytemora affinis]
Ecar11837-RA	XP_045582485.1	activating transcription factor 7-interacting protein 1-like [Procambarus clarkii]	A0A8J5NB68	Cytochrome c oxidase subunit 1 OS=Homarus americanus OX=6706 GN=ETV1-L {ECO:0000313|EMBL:KAG7176299.1} PE=3 SV=1	XP_023320171.1	uncharacterized protein LOC111695181 [Eurytemora affinis]
Ecar11929-RA	XP_045603121.1	axoneme-associated protein mst101(2)-like [Procambarus clarkii]	A0A1W7R4D5	Cytochrome c oxidase subunit 1 OS=Aedes albopictus OX=7160 PE=4 SV=1	XP_023329660.1	vinculin-like isoform X1 [Eurytemora affinis]
Ecar12215-RA	XP_023338026.1	substance-P receptor-like isoform X1 [Eurytemora affinis]	A0A8T0G1G5	DUF5641 domain-containing protein OS=Argiope bruennichi OX=94029 PE=3 SV=1	XP_023338026.1	substance-P receptor-like isoform X1 [Eurytemora affinis]
Ecar12262-RA	XP_045596453.1	uncharacterized protein LOC123757111 [Procambarus clarkii]	A0A7R9HQB9	Adhesive plaque matrix protein OS=Timema monikensis OX=170555 PE=4 SV=1	XP_023325540.1	early nodulin-75-like [Eurytemora affinis]
Ecar12290-RA	XP_023328651.1	mucin-2-like [Eurytemora affinis]	A0A8S1C8T7	Chitin-binding type-2 domain-containing protein OS=Cloeon dipterum OX=197152 PE=4 SV=1	XP_023328651.1	mucin-2-like [Eurytemora affinis]
Ecar12441-RA	XP_033608716.1	ionotropic receptor 21a isoform X1 [Cryptotermes secundus]	A0A553N6D7	t-SNARE coiled-coil homology domain-containing protein OS=Tigriopus californicus OX=6832 PE=3 SV=1	XP_023343672.1	succinate-semialdehyde dehydrogenase, mitochondrial-like isoform X1 [Eurytemora affinis]
Ecar12455-RA	XP_048258515.1	uncharacterized protein LOC125384128 [Haliotis rufescens]	V4C2R4	REJ domain-containing protein OS=Lottia gigantea OX=225164 PE=4 SV=1	XP_023320804.1	uncharacterized protein LOC111695646 [Eurytemora affinis]
Ecar12526-RA	XP_048746425.1	uncharacterized protein LOC125658988 [Ostrea edulis]	A0A164UE43	Transcription initiation factor TFIID subunit 2 OS=Daphnia magna OX=35525 PE=3 SV=1	XP_023346348.1	zinc finger RNA-binding protein-like [Eurytemora affinis]
Ecar12564-RA	XP_013784779.1	ABC transporter G family member 7-like [Limulus polyphemus]	V4A8M5	Very-long-chain (3R)-3-hydroxyacyl-CoA dehydratase OS=Lottia gigantea OX=225164 PE=4 SV=1	XP_023327036.1	uncharacterized protein LOC111700380, partial [Eurytemora affinis]
Ecar12729-RA	XP_021345152.1	uncharacterized protein DDB_G0283697-like [Mizuhopecten yessoensis]	A7S3T8	FMRF protein OS=Nematostella vectensis OX=45351 PE=4 SV=1	XP_023341770.1	histidine-rich glycoprotein-like [Eurytemora affinis]
Ecar13019-RA	XP_049861510.1	uncharacterized protein LOC126355266 [Schistocerca gregaria]	A0A812DDX3	Hemerythrin domain-containing protein OS=Sepia pharaonis OX=158019 PE=4 SV=1	XP_023321601.1	basement membrane-specific heparan sulfate proteoglycan core protein-like isoform X1 [Eurytemora affinis]
Ecar13164-RA	XP_048236441.1	Kruppel-like factor 18 [Haliotis rufescens]	A0A2J7R706	Adhesive plaque matrix protein OS=Cryptotermes secundus OX=105785 PE=4 SV=1	XP_023327929.1	nucleolin 1-like [Eurytemora affinis]
Ecar13248-RA	XP_045595836.1	uncharacterized protein LOC123756653 [Procambarus clarkii]	A0A267EE19	Beta_helix domain-containing protein OS=Macrostomum lignano OX=282301 PE=4 SV=1	XP_023339205.1	uncharacterized protein LOC111709656 isoform X5 [Eurytemora affinis]
Ecar13415-RA	XP_023331820.1	enoyl-CoA hydratase domain-containing protein 3, mitochondrial-like [Eurytemora affinis]	A0A2R5L7L6	Cytochrome c oxidase subunit 1 OS=Ornithodoros turicata OX=34597 PE=4 SV=1	XP_023331820.1	enoyl-CoA hydratase domain-containing protein 3, mitochondrial-like [Eurytemora affinis]
Ecar13426-RA	XP_001962348.1	epidermal growth factor receptor substrate 15-like 1 isoform X1 [Drosophila ananassae]	A0A0L0GCP2	ATP synthase subunit gamma OS=Sphaeroforma arctica JP610 OX=667725 PE=3 SV=1	XP_023320639.1	zinc finger protein 184-like [Eurytemora affinis]
Ecar13429-RA	XP_014679986.1	PREDICTED: uncharacterized protein LOC106819934 isoform X1 [Priapulus caudatus]	A0A1A8ZT75	DNA-directed primase/polymerase protein OS=Plasmodium ovale wallikeri OX=864142 PE=4 SV=1	XP_023336750.1	uncharacterized protein DDB_G0290685-like [Eurytemora affinis]
Ecar13526-RA	XP_023336439.1	calponin homology domain-containing protein DDB_G0272472-like [Eurytemora affinis]	A0A8S4H953	Apolipoprotein B OS=Plasmodium vivax OX=5855 PE=4 SV=1	XP_023336439.1	calponin homology domain-containing protein DDB_G0272472-like [Eurytemora affinis]
Ecar13622-RA	XP_023336730.1	heat shock protein 75 kDa, mitochondrial-like [Eurytemora affinis]	A0A8K0F0G3	Ribitol-5-phosphate transferase OS=Branchiostoma lanceolatum OX=7740 GN=Hypp4172 {ECO:0000313|EMBL:CAH1269406.1} PE=4 SV=1	XP_023336730.1	heat shock protein 75 kDa, mitochondrial-like [Eurytemora affinis]
Ecar13713-RA	XP_021348474.1	collagen alpha-2(I) chain-like isoform X1 [Mizuhopecten yessoensis]	A0A8J1XSW8	Formin-like protein 20 OS=Owenia fusiformis OX=6347 GN=Ofus.G073073 {ECO:0000313|EMBL:CAC9613005.1} PE=4 SV=1	XP_023341044.1	uncharacterized protein LOC111711044 isoform X1 [Eurytemora affinis]
Ecar13805-RA	XP_046678752.1	tenascin-like [Homalodisca vitripennis]	A0A8S4A5P8	Ice nucleation protein OS=Candidula unifasciata OX=100452 PE=4 SV=1	XP_023325769.1	uncharacterized protein LOC111699351 isoform X1 [Eurytemora affinis]
Ecar14000-RA	XP_042222806.1	RNA-binding protein 12B-like [Homarus americanus]	A0A6H5G2A0	Galectin domain-containing protein OS=Nesidiocoris tenuis OX=355587 PE=4 SV=1	XP_023346090.1	glutamine-rich protein 2-like [Eurytemora affinis]
Ecar14020-RA	XP_023324359.1	pre-mRNA-splicing factor 38B-like [Eurytemora affinis]	A0A113R644	CDT1 domain-containing protein OS=Plasmodium berghei OX=5821 PE=3 SV=1	XP_023324359.1	pre-mRNA-splicing factor 38B-like [Eurytemora affinis]
Ecar14021-RA	XP_023324359.1	pre-mRNA-splicing factor 38B-like [Eurytemora affinis]	A7S854	Laminin subunit alpha-2 OS=Nematostella vectensis OX=45351 PE=4 SV=1	XP_023324359.1	pre-mRNA-splicing factor 38B-like [Eurytemora affinis]
Ecar14074-RA	XP_052260765.1	mucin-3A-like [Dreissena polymorpha]	B7P1J0	Extensin-like OS=Ixodes scapularis OX=6945 GN=8053532 {ECO:0000313|EnsemblMetazoa:ISCW000329-PA} PE=4 SV=1	XP_023345258.1	uncharacterized protein LOC111714392 [Eurytemora affinis]
Ecar14097-RA	XP_013093177.1	PREDICTED: protein app1-like, partial [Biomphalaria glabrata]	A0A2C9LLJ2	RPB1 polymerase OS=Biomphalaria glabrata OX=6526 GN=106076916 {ECO:0000313|EnsemblMetazoa:BGLB032538-PA} PE=4 SV=1	XP_023348288.1	uncharacterized protein LOC111717006 [Eurytemora affinis]
Ecar14131-RA	XP_045615968.1	uncharacterized protein LOC123769058 [Procambarus clarkii]	A0A2P9CA80	HTH OST-type domain-containing protein OS=Plasmodium sp. gorilla clade G2 OX=880535 PE=4 SV=1	XP_023330457.1	uncharacterized protein LOC111702892 [Eurytemora affinis]
Ecar14231-RA	XP_023325720.1	uncharacterized protein LOC111699309 [Eurytemora affinis]	A0A2G5THJ6	Col_cuticle_N domain-containing protein OS=Caenorhabditis nigoni OX=1611254 GN=Cnig_chr_V.g19222 {ECO:0000313|EMBL:PIC26737.1} PE=4 SV=1	XP_023325720.1	uncharacterized protein LOC111699309 [Eurytemora affinis]
Ecar14246-RA	XP_045594287.1	uncharacterized protein KIAA0754-like [Procambarus clarkii]	A0A5B7CPE2	Transmembrane protein OS=Portunus trituberculatus OX=210409 PE=4 SV=1	XP_023340839.1	protein IWS1 homolog [Eurytemora affinis]
Ecar14265-RA	XP_023326968.1	uncharacterized protein LOC111700322 [Eurytemora affinis]	A0A6P7FWK4	dolichyl-phosphate beta-glucosyltransferase OS=Diabrotica virgifera virgifera OX=50390 GN=LOC114334877 {ECO:0000313|RefSeq:XP_028140811.1} PE=4 SV=1	XP_023326968.1	uncharacterized protein LOC111700322 [Eurytemora affinis]
Ecar14292-RA	XP_046546523.1	LOW QUALITY PROTEIN: uncharacterized protein LOC124256590 [Haliotis rubra]	A0A8J5MX00	Pyrin domain-containing protein OS=Homarus americanus OX=6706 GN=xynB-L5 {ECO:0000313|EMBL:KAG7166761.1} PE=4 SV=1	XP_023322140.1	transmembrane protein 184B-like [Eurytemora affinis]
Ecar14315-RA	XP_023334887.1	vicilin-like seed storage protein At2g18540 [Eurytemora affinis]	A0A6V7SZZ0	Rhoptry protein OS=Plasmodium vinckei lentum OX=138297 PE=4 SV=1	XP_023334887.1	vicilin-like seed storage protein At2g18540 [Eurytemora affinis]
Ecar14316-RA	XP_023347529.1	myelin transcription factor 1-like protein [Eurytemora affinis]	A0A8J5TU98	Transcriptional regulator OS=Homarus americanus OX=6706 GN=neuO-L1 {ECO:0000313|EMBL:KAG7177212.1} PE=4 SV=1	XP_023347529.1	myelin transcription factor 1-like protein [Eurytemora affinis]
Ecar14336-RA	XP_049799779.1	M protein, serotype 2.1-like [Schistocerca nitens]	A7S3R6	Calponin homology domain-containing protein DDB_G0272472-like OS=Nematostella vectensis OX=45351 PE=4 SV=1	XP_023330144.1	keratin-associated protein 10-4-like [Eurytemora affinis]
Ecar14465-RA	XP_023321948.1	fibrocystin-L-like [Eurytemora affinis]	A0A423SMH2	Adhesive plaque matrix protein OS=Penaeus vannamei OX=6689 PE=4 SV=1	XP_023321948.1	fibrocystin-L-like [Eurytemora affinis]
Ecar14593-RA	XP_023334509.1	latrophilin Cirl-like [Eurytemora affinis]	A0A182S8P3	Latrophilin Cirl OS=Anopheles maculatus OX=74869 PE=3 SV=1	XP_023334509.1	latrophilin Cirl-like [Eurytemora affinis]
Ecar14661-RA	XP_023335299.1	protein turtle homolog A-like [Eurytemora affinis]	A0A8K0EW86	Kinesin-like protein OS=Branchiostoma lanceolatum OX=7740 GN=C1QTNF4 {ECO:0000313|EMBL:CAH1268755.1} PE=4 SV=1	XP_023335299.1	protein turtle homolog A-like [Eurytemora affinis]
Ecar14664-RA	XP_023347174.1	uncharacterized protein LOC111715997 [Eurytemora affinis]	A0A2B4S2X2	Paternally-expressed gene 3 protein OS=Stylophora pistillata OX=50429 PE=4 SV=1	XP_023347174.1	uncharacterized protein LOC111715997 [Eurytemora affinis]
Ecar14685-RA	XP_002647370.1	Protein CBG06427 [Caenorhabditis briggsae]	A0A2G5VKR7	S-antigen protein OS=Caenorhabditis nigoni OX=1611254 GN=Cnig_chr_I.g249 {ECO:0000313|EMBL:PIC52342.1} PE=4 SV=1	XP_023330187.1	juvenile hormone acid O-methyltransferase-like isoform X2 [Eurytemora affinis]
Ecar14705-RA	XP_023338590.1	snake venom metalloprotease inhibitor 02A10-like [Eurytemora affinis]	A0A3S1CBB5	PCOTH protein OS=Elysia chlorotica OX=188477 PE=4 SV=1	XP_023338590.1	snake venom metalloprotease inhibitor 02A10-like [Eurytemora affinis]
Ecar14737-RA	XP_023331732.1	cell division cycle-associated 7-like protein [Eurytemora affinis]	M9PDT1	Sodium channel protein OS=Drosophila melanogaster OX=7227 GN=Dmel\CG2861 {ECO:0000313|EMBL:AGB95092.1} PE=4 SV=1	XP_023331732.1	cell division cycle-associated 7-like protein [Eurytemora affinis]
Ecar14738-RA	XP_023334639.1	uncharacterized protein LOC111706103 [Eurytemora affinis]	A0A836JBX6	DNA ligase 4 OS=Acromyrmex insinuator OX=230686 GN=Lig4 {ECO:0000313|EMBL:KAG5306798.1} PE=3 SV=1	XP_023334639.1	uncharacterized protein LOC111706103 [Eurytemora affinis]
Ecar14750-RA	XP_023326998.1	aquaporin-9-like [Eurytemora affinis]	A0A8J5JZG9	Protein Cep78 homolog OS=Homarus americanus OX=6706 GN=QRICH2-L4 {ECO:0000313|EMBL:KAG7164534.1} PE=4 SV=1	XP_023326998.1	aquaporin-9-like [Eurytemora affinis]
Ecar14757-RA	XP_023343984.1	fibrillin-2-like [Eurytemora affinis]	A0A1X7T9N2	Deleted in malignant brain tumors 1 protein OS=Amphimedon queenslandica OX=400682 PE=4 SV=1	XP_023343984.1	fibrillin-2-like [Eurytemora affinis]
Ecar14761-RA	XP_023345087.1	uncharacterized protein LOC111714255 isoform X1 [Eurytemora affinis]	A0A8J5NE90	DUF4238 domain-containing protein OS=Homarus americanus OX=6706 GN=Akap5-L1 {ECO:0000313|EMBL:KAG7178212.1} PE=4 SV=1	XP_023345087.1	uncharacterized protein LOC111714255 isoform X1 [Eurytemora affinis]
Ecar14780-RA	XP_023349252.1	putative leucine-rich repeat-containing protein DDB_G0290503 isoform X1 [Eurytemora affinis]	A0A8X6MHA4	MSP domain-containing protein OS=Nephila pilipes OX=299642 GN=Tdpoz3_35 {ECO:0000313|EMBL:GFS53209.1} PE=4 SV=1	XP_023349252.1	putative leucine-rich repeat-containing protein DDB_G0290503 isoform X1 [Eurytemora affinis]
Ecar14782-RA	XP_023349255.1	putative leucine-rich repeat-containing protein DDB_G0290503 isoform X4 [Eurytemora affinis]	A0A8X6MHA4	MSP domain-containing protein OS=Nephila pilipes OX=299642 GN=Tdpoz3_35 {ECO:0000313|EMBL:GFS53209.1} PE=4 SV=1	XP_023349255.1	putative leucine-rich repeat-containing protein DDB_G0290503 isoform X4 [Eurytemora affinis]
Ecar14785-RA	XP_023349253.1	putative leucine-rich repeat-containing protein DDB_G0290503 isoform X2 [Eurytemora affinis]	A0A8X6MHA4	MSP domain-containing protein OS=Nephila pilipes OX=299642 GN=Tdpoz3_35 {ECO:0000313|EMBL:GFS53209.1} PE=4 SV=1	XP_023349253.1	putative leucine-rich repeat-containing protein DDB_G0290503 isoform X2 [Eurytemora affinis]
Ecar14944-RA	XP_045606471.1	histone-lysine N-methyltransferase 2D-like [Procambarus clarkii]	A0A267EYH4	Zonadhesin OS=Macrostomum lignano OX=282301 PE=4 SV=1	XP_023324954.1	microtubule-associated protein futsch-like isoform X1 [Eurytemora affinis]
Ecar14946-RA	XP_041354142.1	extensin-2-like [Gigantopelta aegis]	A0A210Q3X3	Adhesive plaque matrix protein OS=Mizuhopecten yessoensis OX=6573 PE=4 SV=1	XP_023334910.1	post-GPI attachment to proteins factor 2-like [Eurytemora affinis]
Ecar14950-RA	XP_023334927.1	uncharacterized protein LOC111706317 isoform X1 [Eurytemora affinis]	A0A836JE60	Protein RFT1 homolog OS=Pseudoatta argentina OX=621737 PE=4 SV=1	XP_023334927.1	uncharacterized protein LOC111706317 isoform X1 [Eurytemora affinis]
Ecar14961-RA	XP_048753943.1	mucin-17-like [Ostrea edulis]	A0A6L2Q6F0	Nipped-B-like protein B OS=Coptotermes formosanus OX=36987 PE=4 SV=1	XP_023337306.1	endo-1,4-beta-xylanase B-like [Eurytemora affinis]
Ecar14966-RA	XP_023335069.1	uncharacterized protein LOC111706424 [Eurytemora affinis]	A0A817PW11	SIR2_2 domain-containing protein OS=Rotaria socialis OX=392032 PE=4 SV=1	XP_023335069.1	uncharacterized protein LOC111706424 [Eurytemora affinis]
Ecar14976-RA	XP_023348455.1	ribosome biogenesis protein BMS1 homolog [Eurytemora affinis]	A0A553NF22	Bms1-type G domain-containing protein OS=Tigriopus californicus OX=6832 PE=4 SV=1	XP_023348455.1	ribosome biogenesis protein BMS1 homolog [Eurytemora affinis]
Ecar15011-RA	XP_045610849.1	uncharacterized protein LOC123766049 [Procambarus clarkii]	A7SQD0	Aggrecan core protein OS=Nematostella vectensis OX=45351 PE=3 SV=1	XP_023342501.1	uncharacterized protein LOC111712188 isoform X1 [Eurytemora affinis]
Ecar15117-RA	XP_033123633.1	solute carrier family 2, facilitated glucose transporter member 10-like isoform X1 [Anneissia japonica]	A0A7J6R1Q0	EF-hand domain-containing protein OS=Perkinsus olseni OX=32597 PE=4 SV=1	XP_023336991.1	protein msta-like [Eurytemora affinis]
Ecar15138-RA	XP_023326654.1	uncharacterized protein LOC111700068 [Eurytemora affinis]	A0A6P6YE44	Alpha-1,4 glucan phosphorylase OS=Dermatophagoides pteronyssinus OX=6956 GN=LOC113796915 {ECO:0000313|RefSeq:XP_027203014.1} PE=3 SV=1	XP_023326654.1	uncharacterized protein LOC111700068 [Eurytemora affinis]
Ecar15181-RA	XP_023347146.1	uncharacterized protein LOC111715972 [Eurytemora affinis]	A0A8B6DM71	Neuroblast differentiation-associated protein AHNAK OS=Mytilus galloprovincialis OX=29158 PE=4 SV=1	XP_023347146.1	uncharacterized protein LOC111715972 [Eurytemora affinis]
Ecar15193-RA	XP_049868409.1	STE20-related kinase adapter protein alpha [Pectinophora gossypiella]	W6KKX2	Protein kinase domain-containing protein OS=Phytomonas sp. EM1 OX=479712 PE=4 SV=1	XP_023346290.1	serine/threonine-protein kinase PAK 3-like [Eurytemora affinis]
Ecar15224-RA	XP_045593028.1	uncharacterized protein LOC123754598 [Procambarus clarkii]	A0A0M9A5A1	Folliculin OS=Melipona quadrifasciata OX=166423 PE=4 SV=1	XP_023329819.1	transcriptional regulator ATRX-like [Eurytemora affinis]
Ecar15242-RA	XP_023346275.1	tyrosine--tRNA ligase, cytoplasmic-like [Eurytemora affinis]	A0A553PAA6	Tyrosine--tRNA ligase OS=Tigriopus californicus OX=6832 PE=3 SV=1	XP_023346275.1	tyrosine--tRNA ligase, cytoplasmic-like [Eurytemora affinis]
Ecar15328-RA	XP_023340811.1	kelch-like protein 12 [Eurytemora affinis]	A0A815VEU9	Galactose oxidase OS=Rotaria sp. Silwood1 OX=2762511 PE=4 SV=1	XP_023340811.1	kelch-like protein 12 [Eurytemora affinis]
Ecar15370-RA	XP_023340158.1	uncharacterized protein C05D11.1-like [Eurytemora affinis]	A0A0B2VBN5	Metalloendopeptidase OS=Toxocara canis OX=6265 GN=phy-2 {ECO:0000313|EMBL:KHN78874.1} PE=4 SV=1	XP_023340158.1	uncharacterized protein C05D11.1-like [Eurytemora affinis]
Ecar15539-RA	XP_023333718.1	transcription initiation factor TFIID subunit 10-like [Eurytemora affinis]	A0A553NFT0	Transcription initiation factor TFIID subunit 10 OS=Tigriopus californicus OX=6832 PE=3 SV=1	XP_023333718.1	transcription initiation factor TFIID subunit 10-like [Eurytemora affinis]
Ecar15549-RA	XP_023333725.1	papilin-like isoform X2 [Eurytemora affinis]	A0A1I7VTT6	Mucin-2-like OS=Loa loa OX=7209 PE=4 SV=1	XP_023333725.1	papilin-like isoform X2 [Eurytemora affinis]
Ecar15607-RA	XP_023327868.1	uncharacterized protein LOC111700996 [Eurytemora affinis]	A0A0U2UF78	Cytochrome c oxidase subunit 1 OS=Acartia pacifica OX=335913 PE=2 SV=1	XP_023327868.1	uncharacterized protein LOC111700996 [Eurytemora affinis]
Ecar15620-RA	XP_023331011.1	multiple epidermal growth factor-like domains protein 11 [Eurytemora affinis]	A0A0K2TSM3	Zonadhesin OS=Lepeophtheirus salmonis OX=72036 PE=4 SV=1	XP_023331011.1	multiple epidermal growth factor-like domains protein 11 [Eurytemora affinis]
Ecar15623-RA	XP_023326032.1	irregular chiasm C-roughest protein-like [Eurytemora affinis]	A0A1B6CCC2	Irregular chiasm C-roughest protein-like OS=Clastoptera arizonana OX=38151 PE=4 SV=1	XP_023326032.1	irregular chiasm C-roughest protein-like [Eurytemora affinis]
Ecar15677-RA	XP_023320589.1	uncharacterized protein LOC111695476 [Eurytemora affinis]	H2YHI4	[Myosin light-chain] kinase OS=Ciona savignyi OX=51511 PE=3 SV=1	XP_023320589.1	uncharacterized protein LOC111695476 [Eurytemora affinis]
Ecar15719-RA	XP_023337061.1	uncharacterized protein LOC111708048 [Eurytemora affinis]	A0A6J1NAI7	RNB domain-containing protein OS=Bicyclus anynana OX=110368 GN=LOC112050681 {ECO:0000313|RefSeq:XP_023944760.1} PE=4 SV=1	XP_023337061.1	uncharacterized protein LOC111708048 [Eurytemora affinis]
Ecar15757-RA	XP_023330236.1	uncharacterized protein LOC111702701 [Eurytemora affinis]	A0A7J7ACS3	Proton-coupled folate transporter OS=Lamprigera yunnana OX=370605 PE=4 SV=1	XP_023330236.1	uncharacterized protein LOC111702701 [Eurytemora affinis]
Ecar15761-RA	XP_023330249.1	uncharacterized protein LOC111702711 [Eurytemora affinis]	A0A023GNU8	PepSY domain-containing protein OS=Amblyomma triste OX=251400 PE=2 SV=1	XP_023330249.1	uncharacterized protein LOC111702711 [Eurytemora affinis]
Ecar15775-RA	XP_045591646.1	serine-rich adhesin for platelets-like, partial [Procambarus clarkii]	A0A7D9JUC1	LPXTG cell wall anchor domain-containing protein OS=Paramuricea clavata OX=317549 PE=4 SV=1	XP_023333915.1	putative leucine-rich repeat-containing protein DDB_G0290503 [Eurytemora affinis]
Ecar15780-RA	XP_023341621.1	RNA-binding protein 24-like [Eurytemora affinis]	A0A8J5N6X4	Secreted protein OS=Homarus americanus OX=6706 GN=upaG-L {ECO:0000313|EMBL:KAG7174770.1} PE=4 SV=1	XP_023341621.1	RNA-binding protein 24-like [Eurytemora affinis]
Ecar15808-RA	XP_023335263.1	uncharacterized protein LOC111706584 [Eurytemora affinis]	-	-	XP_023335263.1	uncharacterized protein LOC111706584 [Eurytemora affinis]
Ecar15858-RA	XP_023345195.1	uncharacterized protein LOC111714343 [Eurytemora affinis]	A0A6P3U7J3	Phospholipid-transporting ATPase OS=Bombus terrestris OX=30195 GN=LOC100648763 {ECO:0000313|RefSeq:XP_012170300.1} PE=3 SV=1	XP_023345195.1	uncharacterized protein LOC111714343 [Eurytemora affinis]
Ecar15946-RA	XP_023347077.1	ankyrin-3-like isoform X1 [Eurytemora affinis]	A0A482X3H6	Fibroin heavy chain-like OS=Laodelphax striatellus OX=195883 PE=3 SV=1	XP_023347077.1	ankyrin-3-like isoform X1 [Eurytemora affinis]
Ecar15967-RA	XP_023323763.1	uncharacterized protein LOC111697860 [Eurytemora affinis]	-	-	XP_023323763.1	uncharacterized protein LOC111697860 [Eurytemora affinis]
Ecar16063-RA	XP_023336985.1	uncharacterized protein LOC111708001 [Eurytemora affinis]	A0A8B7E5V3	Checkpoint protein OS=Hydra vulgaris OX=6087 GN=LOC105849758 {ECO:0000313|RefSeq:XP_012565646.1} PE=4 SV=1	XP_023336985.1	uncharacterized protein LOC111708001 [Eurytemora affinis]
Ecar16138-RA	XP_050689029.1	uncharacterized protein DDB_G0290685-like [Eriocheir sinensis]	A0A6H5G9L9	BAR domain-containing protein OS=Nesidiocoris tenuis OX=355587 PE=4 SV=1	XP_023325242.1	collagen alpha-3(VI) chain-like [Eurytemora affinis]
Ecar16177-RA	XP_023338718.1	kinetochore protein Spc25-like [Eurytemora affinis]	A0A0N5D529	DUF5917 domain-containing protein OS=Thelazia callipaeda OX=103827 PE=4 SV=1	XP_023338718.1	kinetochore protein Spc25-like [Eurytemora affinis]
Ecar16179-RA	XP_023338730.1	tektin-1-like [Eurytemora affinis]	A0A6P4YM33	Tektin OS=Branchiostoma belcheri OX=7741 PE=3 SV=1	XP_023338730.1	tektin-1-like [Eurytemora affinis]
Ecar16195-RA	XP_023349030.1	uncharacterized protein LOC111717814 [Eurytemora affinis]	A0A8X6HFB2	NADH:ubiquinone reductase (H(+)-translocating) OS=Trichonephila clavata OX=2740835 GN=AR {ECO:0000313|EMBL:GFR22861.1} PE=4 SV=1	XP_023349030.1	uncharacterized protein LOC111717814 [Eurytemora affinis]
Ecar16241-RA	XP_023320502.1	serine protease 55-like, partial [Eurytemora affinis]	A0A553P8K4	Peptidase S1 domain-containing protein OS=Tigriopus californicus OX=6832 PE=4 SV=1	XP_023320502.1	serine protease 55-like, partial [Eurytemora affinis]
Ecar16263-RA	XP_023329756.1	uncharacterized protein LOC111702337 [Eurytemora affinis]	E2BHR1	Transposable element Tc3 transposase OS=Harpegnathos saltator OX=610380 PE=4 SV=1	XP_023329756.1	uncharacterized protein LOC111702337 [Eurytemora affinis]
Ecar16357-RA	XP_023326727.1	vitellogenin-5-like [Eurytemora affinis]	A0A0A6ZDG5	Cytochrome c oxidase subunit 1 OS=Eurytemora affinis OX=88015 PE=2 SV=1	XP_023326727.1	vitellogenin-5-like [Eurytemora affinis]
Ecar16395-RA	XP_023328387.1	uncharacterized protein LOC111701365 [Eurytemora affinis]	A0A0K2VAE5	SEFIR domain-containing protein OS=Lepeophtheirus salmonis OX=72036 PE=4 SV=1	XP_023328387.1	uncharacterized protein LOC111701365 [Eurytemora affinis]
Ecar16413-RA	XP_023332045.1	very long-chain-fatty-acid--CoA ligase bubblegum-like [Eurytemora affinis]	A0A553NBS6	AMP-binding domain-containing protein OS=Tigriopus californicus OX=6832 PE=4 SV=1	XP_023332045.1	very long-chain-fatty-acid--CoA ligase bubblegum-like [Eurytemora affinis]
Ecar16441-RA	XP_023337075.1	uncharacterized protein LOC111708055 [Eurytemora affinis]	A0A8B7P7Q7	F-box domain-containing protein OS=Hyalella azteca OX=294128 GN=LOC108678152 {ECO:0000313|RefSeq:XP_018021990.1} PE=4 SV=1	XP_023337075.1	uncharacterized protein LOC111708055 [Eurytemora affinis]
Ecar16455-RA	XP_023342347.1	uncharacterized protein LOC111712069 [Eurytemora affinis]	A0A0G4I040	EGF-like domain-containing protein OS=Chromera velia CCMP2878 OX=1169474 PE=4 SV=1	XP_023342347.1	uncharacterized protein LOC111712069 [Eurytemora affinis]
Ecar16550-RA	XP_023340070.1	solute carrier family 22 member 18-like isoform X1 [Eurytemora affinis]	A0A553P453	MFS domain-containing protein OS=Tigriopus californicus OX=6832 PE=4 SV=1	XP_023340070.1	solute carrier family 22 member 18-like isoform X1 [Eurytemora affinis]
Ecar16601-RA	XP_023339809.1	uncharacterized protein LOC111710030 [Eurytemora affinis]	A0A8S1EH80	CRE-LAM-2 protein OS=Caenorhabditis bovis OX=2654633 PE=4 SV=1	XP_023339809.1	uncharacterized protein LOC111710030 [Eurytemora affinis]
Ecar16667-RA	XP_023345968.1	protein Fe65 homolog [Eurytemora affinis]	A0A8B7NEI5	Endophilin-A OS=Hyalella azteca OX=294128 GN=LOC108669226 {ECO:0000313|RefSeq:XP_018012019.1} PE=4 SV=1	XP_023345968.1	protein Fe65 homolog [Eurytemora affinis]
Ecar16705-RA	XP_023348615.1	myosin-2 heavy chain-like isoform X2 [Eurytemora affinis]	-	-	XP_023348615.1	myosin-2 heavy chain-like isoform X2 [Eurytemora affinis]
Ecar16793-RA	XP_023341427.1	uncharacterized protein LOC111711327 [Eurytemora affinis]	A0A433U2R3	Secreted protein OS=Elysia chlorotica OX=188477 PE=4 SV=1	XP_023341427.1	uncharacterized protein LOC111711327 [Eurytemora affinis]
Ecar16859-RA	XP_023327705.1	uncharacterized protein LOC111700874 isoform X1 [Eurytemora affinis]	A0A0K2UNC8	Phospholipase A2 OS=Lepeophtheirus salmonis OX=72036 GN=Klkb1 {ECO:0000313|EMBL:CDW39789.1} PE=4 SV=1	XP_023327705.1	uncharacterized protein LOC111700874 isoform X1 [Eurytemora affinis]
Ecar16871-RA	XP_023341570.1	indole-3-acetaldehyde oxidase-like [Eurytemora affinis]	A0A226EQ36	Synaptotagmin OS=Folsomia candida OX=158441 PE=3 SV=1	XP_023341570.1	indole-3-acetaldehyde oxidase-like [Eurytemora affinis]
Ecar16907-RA	XP_023342261.1	uncharacterized protein LOC111711991 [Eurytemora affinis]	A0A8J2S972	MAP kinase-activating death domain protein OS=Daphnia galeata OX=27404 PE=3 SV=1	XP_023342261.1	uncharacterized protein LOC111711991 [Eurytemora affinis]
Ecar16956-RA	XP_023349860.1	bile salt-activated lipase-like isoform X1 [Eurytemora affinis]	A0A553NNJ4	Carboxylic ester hydrolase OS=Tigriopus californicus OX=6832 PE=4 SV=1	XP_023349860.1	bile salt-activated lipase-like isoform X1 [Eurytemora affinis]
Ecar17010-RA	XP_023346162.1	uncharacterized protein LOC111715128 [Eurytemora affinis]	A7S7U5	ANK_REP_REGION domain-containing protein OS=Nematostella vectensis OX=45351 PE=4 SV=1	XP_023346162.1	uncharacterized protein LOC111715128 [Eurytemora affinis]
Ecar17054-RA	XP_023343126.1	uncharacterized protein LOC111712676 isoform X1 [Eurytemora affinis]	A0A553NQR9	SKA2 domain-containing protein OS=Tigriopus californicus OX=6832 PE=4 SV=1	XP_023343126.1	uncharacterized protein LOC111712676 isoform X1 [Eurytemora affinis]
Ecar17123-RA	XP_023330619.1	uncharacterized protein LOC111703013 [Eurytemora affinis]	-	-	XP_023330619.1	uncharacterized protein LOC111703013 [Eurytemora affinis]
Ecar17153-RA	XP_023334812.1	fibrous sheath CABYR-binding protein-like isoform X1 [Eurytemora affinis]	A0A7G2C9Q0	Trichohyalin-like OS=Angomonas deanei OX=59799 PE=4 SV=1	XP_023334812.1	fibrous sheath CABYR-binding protein-like isoform X1 [Eurytemora affinis]
Ecar17208-RA	XP_021349941.1	high-affinity choline transporter 1-like [Mizuhopecten yessoensis]	A0A7R9J0F1	phosphomevalonate kinase OS=Timema californicum OX=61474 PE=3 SV=1	XP_023323140.1	sodium/hydrogen exchanger 9B2-like [Eurytemora affinis]
Ecar17259-RA	XP_023334357.1	GATA zinc finger domain-containing protein 14-like isoform X1 [Eurytemora affinis]	A0A0K2U802	CBM21 domain-containing protein OS=Lepeophtheirus salmonis OX=72036 PE=4 SV=1	XP_023334357.1	GATA zinc finger domain-containing protein 14-like isoform X1 [Eurytemora affinis]
Ecar17317-RA	XP_023346111.1	MOB kinase activator-like 2 [Eurytemora affinis]	-	-	XP_023346111.1	MOB kinase activator-like 2 [Eurytemora affinis]
Ecar17352-RA	XP_023324546.1	uncharacterized protein LOC111698435 isoform X2 [Eurytemora affinis]	A0A0K2TEK6	Methyltransf_11 domain-containing protein OS=Lepeophtheirus salmonis OX=72036 PE=4 SV=1	XP_023324546.1	uncharacterized protein LOC111698435 isoform X2 [Eurytemora affinis]
Ecar17383-RA	XP_023349684.1	histone-lysine N-methyltransferase SETD7-like [Eurytemora affinis]	T1J3X3	SET domain-containing protein OS=Strigamia maritima OX=126957 PE=4 SV=1	XP_023349684.1	histone-lysine N-methyltransferase SETD7-like [Eurytemora affinis]
Ecar17448-RA	XP_023324847.1	uncharacterized protein LOC111698681 [Eurytemora affinis]	A0A553NFY3	MFS domain-containing protein OS=Tigriopus californicus OX=6832 PE=4 SV=1	XP_023324847.1	uncharacterized protein LOC111698681 [Eurytemora affinis]
Ecar17460-RA	XP_029211530.2	COMM domain-containing protein 10-like [Acropora millepora]	A0A0L8HS12	COMM domain-containing protein OS=Octopus bimaculoides OX=37653 PE=4 SV=1	XP_023320342.1	cytokine receptor-like [Eurytemora affinis]
Ecar17483-RA	XP_023340267.1	fibrocystin-L-like [Eurytemora affinis]	A0A423SMH2	Adhesive plaque matrix protein OS=Penaeus vannamei OX=6689 PE=4 SV=1	XP_023340267.1	fibrocystin-L-like [Eurytemora affinis]
Ecar17494-RA	XP_023337168.1	uncharacterized protein LOC111708127 [Eurytemora affinis]	A0A813RM85	Disintegrin domain-containing protein OS=Adineta steineri OX=433720 PE=4 SV=1	XP_023337168.1	uncharacterized protein LOC111708127 [Eurytemora affinis]
Ecar17539-RA	XP_023326233.1	neural Wiskott-Aldrich syndrome protein-like [Eurytemora affinis]	A0A164ZIH3	Thioredoxin domain-containing protein OS=Daphnia magna OX=35525 PE=4 SV=1	XP_023326233.1	neural Wiskott-Aldrich syndrome protein-like [Eurytemora affinis]
Ecar17546-RA	XP_023326253.1	uncharacterized protein LOC111699752 [Eurytemora affinis]	A0A482XGQ5	Sodium channel protein Nach OS=Laodelphax striatellus OX=195883 PE=3 SV=1	XP_023326253.1	uncharacterized protein LOC111699752 [Eurytemora affinis]
Ecar17573-RA	XP_023333778.1	uncharacterized protein LOC111705456 isoform X1 [Eurytemora affinis]	A0A8K0K7I4	Elongator complex protein 6 OS=Ladona fulva OX=123851 PE=3 SV=1	XP_023333778.1	uncharacterized protein LOC111705456 isoform X1 [Eurytemora affinis]
Ecar17633-RA	XP_023345761.1	hydroxyacylglutathione hydrolase, mitochondrial-like [Eurytemora affinis]	A0A6V7Y6V5	Fibrosin OS=Meloidogyne enterolobii OX=390850 PE=4 SV=1	XP_023345761.1	hydroxyacylglutathione hydrolase, mitochondrial-like [Eurytemora affinis]
Ecar17651-RA	XP_023347601.1	uncharacterized protein LOC111716388 [Eurytemora affinis]	A0A553NVD4	Cadherin domain-containing protein OS=Tigriopus californicus OX=6832 PE=4 SV=1	XP_023347601.1	uncharacterized protein LOC111716388 [Eurytemora affinis]
Ecar17681-RA	XP_023339130.1	uncharacterized protein LOC111709620 [Eurytemora affinis]	A0A8B7E523	Guanylate cyclase OS=Hydra vulgaris OX=6087 GN=LOC101238225 {ECO:0000313|RefSeq:XP_012564758.1} PE=4 SV=1	XP_023339130.1	uncharacterized protein LOC111709620 [Eurytemora affinis]
Ecar17715-RA	XP_023343268.1	homeobox protein Hox-B5-like isoform X1 [Eurytemora affinis]	A0A0K2JNU8	KRA43 protein OS=Paracyclopina nana OX=565004 GN=Scr {ECO:0000313|EMBL:ALB00316.1} PE=3 SV=1	XP_023343268.1	homeobox protein Hox-B5-like isoform X1 [Eurytemora affinis]
Ecar17779-RA	XP_023338732.1	uncharacterized protein LOC111709324 isoform X1 [Eurytemora affinis]	A0A553NU74	Zonadhesin OS=Tigriopus californicus OX=6832 PE=4 SV=1	XP_023338732.1	uncharacterized protein LOC111709324 isoform X1 [Eurytemora affinis]
Ecar17780-RA	XP_023338733.1	uncharacterized protein LOC111709324 isoform X2 [Eurytemora affinis]	A0A0K2V1A1	Secreted protein OS=Lepeophtheirus salmonis OX=72036 PE=4 SV=1	XP_023338733.1	uncharacterized protein LOC111709324 isoform X2 [Eurytemora affinis]
Ecar17865-RA	XP_049800219.1	trichohyalin-like [Schistocerca nitens]	A0A7R9IH94	EF-hand domain-containing protein OS=Timema tahoe OX=61484 PE=4 SV=1	XP_023347726.1	uncharacterized protein LOC111716486 [Eurytemora affinis]
Ecar17879-RA	XP_023334666.1	zonadhesin-like [Eurytemora affinis]	A0A0D2UBM4	Membrane-associated protein OS=Capsaspora owczarzaki OX=595528 PE=4 SV=1	XP_023334666.1	zonadhesin-like [Eurytemora affinis]
Ecar17883-RA	XP_023334680.1	BUB3-interacting and GLEBS motif-containing protein ZNF207-like isoform X9 [Eurytemora affinis]	A0A7J6MF87	CAAX prenyl protease 2 OS=Perkinsus chesapeaki OX=330153 GN=PRPF6 {ECO:0000313|EMBL:KAF4670213.1} PE=4 SV=1	XP_023334680.1	BUB3-interacting and GLEBS motif-containing protein ZNF207-like isoform X9 [Eurytemora affinis]
Ecar17902-RA	XP_023336709.1	uncharacterized protein LOC111707786 [Eurytemora affinis]	A0A7M5V2E0	Integrase catalytic domain-containing protein OS=Clytia hemisphaerica OX=252671 PE=4 SV=1	XP_023336709.1	uncharacterized protein LOC111707786 [Eurytemora affinis]
Ecar17930-RA	XP_023339898.1	integumentary mucin C.1-like [Eurytemora affinis]	F2U441	DNA-directed RNA polymerase II subunit RPB1 OS=Salpingoeca rosetta OX=946362 PE=4 SV=1	XP_023339898.1	integumentary mucin C.1-like [Eurytemora affinis]
Ecar17968-RA	XP_023345341.1	uncharacterized protein LOC111714465 isoform X1 [Eurytemora affinis]	A0A8T0DT09	G_PROTEIN_RECEP_F1_2 domain-containing protein OS=Paragonimus westermani OX=34504 PE=3 SV=1	XP_023345341.1	uncharacterized protein LOC111714465 isoform X1 [Eurytemora affinis]
Ecar17980-RA	XP_023335110.1	uncharacterized protein LOC111706460 [Eurytemora affinis]	A0A6J1TP18	Ubiquitin thioesterase OS=Frankliniella occidentalis OX=133901 GN=LOC113218419 {ECO:0000313|RefSeq:XP_026294557.1} PE=4 SV=1	XP_023335110.1	uncharacterized protein LOC111706460 [Eurytemora affinis]
Ecar18027-RA	XP_023346329.1	zinc finger MYM-type protein 1-like [Eurytemora affinis]	A0A1S3KGL2	diphthine methyl ester synthase OS=Lingula unguis OX=7574 GN=LOC106181709 {ECO:0000313|RefSeq:XP_013421627.1} PE=4 SV=1	XP_023346329.1	zinc finger MYM-type protein 1-like [Eurytemora affinis]
Ecar18156-RA	XP_023330846.1	uncharacterized protein LOC111703197 [Eurytemora affinis]	A0A7R8CLM2	phosphopyruvate hydratase OS=Lepeophtheirus salmonis OX=72036 PE=3 SV=1	XP_023330846.1	uncharacterized protein LOC111703197 [Eurytemora affinis]
Ecar18161-RA	XP_023330852.1	uncharacterized protein LOC111703203 [Eurytemora affinis]	A0A7D0PCA5	Kinase domain protein OS=Propsilocerus akamusi OX=903466 PE=2 SV=1	XP_023330852.1	uncharacterized protein LOC111703203 [Eurytemora affinis]
Ecar18214-RA	XP_023321418.1	uncharacterized protein LOC111696108 [Eurytemora affinis]	A0A0A9WUZ5	Cytochrome c oxidase subunit 1 OS=Lygus hesperus OX=30085 GN=Gr43a {ECO:0000313|EMBL:JAG11251.1} PE=4 SV=1	XP_023321418.1	uncharacterized protein LOC111696108 [Eurytemora affinis]
Ecar18328-RA	XP_023324213.1	prestalk protein-like [Eurytemora affinis]	A0A7M7KL29	Dumpy OS=Varroa destructor OX=109461 PE=4 SV=1	XP_023324213.1	prestalk protein-like [Eurytemora affinis]
Ecar18329-RA	XP_023348279.1	protein psiQ-like isoform X1 [Eurytemora affinis]	A0A1J1IPJ1	Cytochrome c oxidase subunit 1 OS=Clunio marinus OX=568069 GN=similar to Fibrillin-1 {ECO:0000313|EMBL:CRL01634.1} PE=4 SV=1	XP_023348279.1	protein psiQ-like isoform X1 [Eurytemora affinis]
Ecar18338-RA	XP_023332568.1	uncharacterized protein LOC111704543 isoform X1 [Eurytemora affinis]	A0A0L0DTY9	Vacuolar protein-sorting-associated protein 36 OS=Thecamonas trahens ATCC 50062 OX=461836 PE=4 SV=1	XP_023332568.1	uncharacterized protein LOC111704543 isoform X1 [Eurytemora affinis]
Ecar18345-RA	XP_023332563.1	solute carrier family 13 member 2-like [Eurytemora affinis]	A0A6H5HZE6	Protein I'm not dead yet OS=Trichogramma brassicae OX=86971 PE=3 SV=1	XP_023332563.1	solute carrier family 13 member 2-like [Eurytemora affinis]
Ecar18454-RA	XP_023329298.1	dynein heavy chain 3, axonemal-like [Eurytemora affinis]	A0A553NTK4	Dynein heavy chain 3, axonemal OS=Tigriopus californicus OX=6832 PE=3 SV=1	XP_023329298.1	dynein heavy chain 3, axonemal-like [Eurytemora affinis]
Ecar18485-RA	XP_023341279.1	4-coumarate--CoA ligase 1-like [Eurytemora affinis]	A0A553PCE3	AMP-binding domain-containing protein OS=Tigriopus californicus OX=6832 PE=3 SV=1	XP_023341279.1	4-coumarate--CoA ligase 1-like [Eurytemora affinis]
Ecar18500-RA	XP_023341484.1	uncharacterized protein LOC111711375 [Eurytemora affinis]	A0A1A8YM79	ACDC domain-containing protein OS=Plasmodium ovale wallikeri OX=864142 PE=4 SV=1	XP_023341484.1	uncharacterized protein LOC111711375 [Eurytemora affinis]
Ecar18517-RA	XP_023339727.1	uncharacterized protein LOC111709977 [Eurytemora affinis]	A7SYE2	Ice nucleation protein OS=Nematostella vectensis OX=45351 PE=4 SV=1	XP_023339727.1	uncharacterized protein LOC111709977 [Eurytemora affinis]
Ecar18538-RA	XP_023341512.1	uncharacterized protein LOC111711396 isoform X1 [Eurytemora affinis]	A0A1C3L065	CLASP_N domain-containing protein OS=Plasmodium malariae OX=5858 GN=PmlGA01_120009800 {ECO:0000313|EMBL:SBT79940.1} PE=4 SV=1	XP_023341512.1	uncharacterized protein LOC111711396 isoform X1 [Eurytemora affinis]
Ecar18539-RA	XP_023341501.1	uncharacterized protein LOC111711391 isoform X1 [Eurytemora affinis]	A0A8S1HAF3	RING-type domain-containing protein OS=Caenorhabditis auriculariae OX=2777116 PE=4 SV=1	XP_023341501.1	uncharacterized protein LOC111711391 isoform X1 [Eurytemora affinis]
Ecar18557-RA	XP_023347802.1	fork head domain transcription factor slp1-like [Eurytemora affinis]	A0A433TIC9	Adhesive plaque matrix protein OS=Elysia chlorotica OX=188477 PE=4 SV=1	XP_023347802.1	fork head domain transcription factor slp1-like [Eurytemora affinis]
Ecar18592-RA	XP_023347051.1	galactosylceramide sulfotransferase-like isoform X1 [Eurytemora affinis]	A0A553N753	Galactosylceramide sulfotransferase-like OS=Tigriopus californicus OX=6832 PE=3 SV=1	XP_023347051.1	galactosylceramide sulfotransferase-like isoform X1 [Eurytemora affinis]
Ecar18600-RA	XP_023346974.1	glycoprotein-N-acetylgalactosamine 3-beta-galactosyltransferase 1-like isoform X1 [Eurytemora affinis]	A0A182JFS5	N-acetylgalactosaminide beta-1,3-galactosyltransferase OS=Anopheles atroparvus OX=41427 PE=3 SV=1	XP_023346974.1	glycoprotein-N-acetylgalactosamine 3-beta-galactosyltransferase 1-like isoform X1 [Eurytemora affinis]
Ecar18618-RA	XP_023333952.1	uncharacterized protein LOC111705592 [Eurytemora affinis]	A0A5N5SY19	Acylglycerol kinase, mitochondrial OS=Armadillidium nasatum OX=96803 GN=mtmr10-b {ECO:0000313|EMBL:KAB7498589.1} PE=3 SV=1	XP_023333952.1	uncharacterized protein LOC111705592 [Eurytemora affinis]
Ecar18686-RA	XP_023330062.1	uncharacterized protein LOC111702559 isoform X1 [Eurytemora affinis]	A0A8X6MZA4	Cytochrome c oxidase subunit 1 OS=Nephila pilipes OX=299642 GN=FUT1 {ECO:0000313|EMBL:GFS85313.1} PE=4 SV=1	XP_023330062.1	uncharacterized protein LOC111702559 isoform X1 [Eurytemora affinis]
Ecar18796-RA	XP_023340688.1	GATOR complex protein NPRL2-like, partial [Eurytemora affinis]	A0A8D8TP40	Microtubule-associated protein RP/EB family member 1 OS=Cacopsylla melanoneura OX=428564 PE=3 SV=1	XP_023340688.1	GATOR complex protein NPRL2-like, partial [Eurytemora affinis]
Ecar18826-RA	XP_023340876.1	xanthine dehydrogenase-like [Eurytemora affinis]	A0A0P5WH55	39S ribosomal protein L30, mitochondrial OS=Daphnia magna OX=35525 PE=3 SV=1	XP_023340876.1	xanthine dehydrogenase-like [Eurytemora affinis]
Ecar18874-RA	XP_042209672.1	splicing factor 3A subunit 2-like [Homarus americanus]	A0A016VVU1	Mucin 17-like protein OS=Ancylostoma ceylanicum OX=53326 GN=Acey_s0004.g1977 {ECO:0000313|EMBL:EYC31137.1} PE=4 SV=1	XP_023345672.1	myelin P2 protein-like [Eurytemora affinis]
Ecar18918-RA	XP_023335872.1	uncharacterized protein LOC111707105 [Eurytemora affinis]	A0A6S7H0N5	Sushi domain-containing protein OS=Paramuricea clavata OX=317549 PE=4 SV=1	XP_023335872.1	uncharacterized protein LOC111707105 [Eurytemora affinis]
Ecar19050-RA	XP_023337099.1	sodium/nucleoside cotransporter 2-like [Eurytemora affinis]	A0A553NNA0	TPR_REGION domain-containing protein OS=Tigriopus californicus OX=6832 PE=3 SV=1	XP_023337099.1	sodium/nucleoside cotransporter 2-like [Eurytemora affinis]
Ecar19065-RA	XP_023347292.1	uncharacterized protein LOC111716106 isoform X2 [Eurytemora affinis]	-	-	XP_023347292.1	uncharacterized protein LOC111716106 isoform X2 [Eurytemora affinis]
Ecar19084-RA	XP_023334582.1	xanthine dehydrogenase-like [Eurytemora affinis]	E9G266	FAD-binding PCMH-type domain-containing protein OS=Daphnia pulex OX=6669 PE=3 SV=1	XP_023334582.1	xanthine dehydrogenase-like [Eurytemora affinis]
Ecar19157-RA	XP_023345297.1	protein cornichon homolog 4-like isoform X1 [Eurytemora affinis]	A0A6B2E8I7	TsaA-like domain-containing protein OS=Phlebotomus kandelakii OX=1109342 PE=3 SV=1	XP_023345297.1	protein cornichon homolog 4-like isoform X1 [Eurytemora affinis]
Ecar19207-RA	XP_023344082.1	uncharacterized protein LOC111713460 [Eurytemora affinis]	A0A0J7K690	Bee-milk protein OS=Lasius niger OX=67767 PE=4 SV=1	XP_023344082.1	uncharacterized protein LOC111713460 [Eurytemora affinis]
Ecar19311-RA	XP_023343599.1	uncharacterized protein LOC111713039 [Eurytemora affinis]	E2A539	TLC domain-containing protein OS=Camponotus floridanus OX=104421 PE=4 SV=1	XP_023343599.1	uncharacterized protein LOC111713039 [Eurytemora affinis]
Ecar19332-RA	XP_023343768.1	carboxypeptidase B-like [Eurytemora affinis]	A0A553PHQ1	Peptidase_M14 domain-containing protein OS=Tigriopus californicus OX=6832 PE=3 SV=1	XP_023343768.1	carboxypeptidase B-like [Eurytemora affinis]
Ecar19367-RA	XP_023327374.1	uncharacterized protein LOC111700625 isoform X1 [Eurytemora affinis]	A0A8B7PKD2	Metalloendopeptidase OS=Hyalella azteca OX=294128 GN=LOC108681326 {ECO:0000313|RefSeq:XP_018025836.1} PE=4 SV=1	XP_023327374.1	uncharacterized protein LOC111700625 isoform X1 [Eurytemora affinis]
Ecar19419-RA	XP_023348279.1	protein psiQ-like isoform X1 [Eurytemora affinis]	A0A0L7M7J6	Transcription factor with AP2 domain(S) OS=Plasmodium falciparum OX=57267 PE=4 SV=1	XP_023348279.1	protein psiQ-like isoform X1 [Eurytemora affinis]
Ecar19527-RA	XP_047735516.1	serine-rich adhesin for platelets [Hyalella azteca]	A7S7U5	ANK_REP_REGION domain-containing protein OS=Nematostella vectensis OX=45351 PE=4 SV=1	XP_023343641.1	uncharacterized protein LOC111713080 [Eurytemora affinis]
Ecar19560-RA	XP_023347201.1	alpha-2C adrenergic receptor-like [Eurytemora affinis]	A0A6J1MRE3	Carboxylic ester hydrolase OS=Bicyclus anynana OX=110368 GN=LOC112044005 {ECO:0000313|RefSeq:XP_023935488.1} PE=3 SV=1	XP_023347201.1	alpha-2C adrenergic receptor-like [Eurytemora affinis]
Ecar19573-RA	XP_023342383.1	uncharacterized protein LOC111712097 [Eurytemora affinis]	A0A2T7PJ21	Mucin-19-like OS=Pomacea canaliculata OX=400727 PE=4 SV=1	XP_023342383.1	uncharacterized protein LOC111712097 [Eurytemora affinis]
Ecar19597-RA	XP_050505650.1	uncharacterized protein LOC126883921 [Diabrotica virgifera virgifera]	A0A8S9WYP3	Trichohyalin-like OS=Apolygus lucorum OX=248454 PE=4 SV=1	XP_023331158.1	uncharacterized protein LOC111703452 isoform X2 [Eurytemora affinis]
Ecar19666-RA	XP_023342638.1	uncharacterized protein LOC111712300 isoform X1 [Eurytemora affinis]	A0A553PHS2	Sushi domain-containing protein OS=Tigriopus californicus OX=6832 PE=4 SV=1	XP_023342638.1	uncharacterized protein LOC111712300 isoform X1 [Eurytemora affinis]
Ecar19787-RA	XP_023340132.1	uncharacterized protein LOC111710307 isoform X2 [Eurytemora affinis]	A0A1A9A0I3	Ring finger protein OS=Plasmodium ovale wallikeri OX=864142 PE=4 SV=1	XP_023340132.1	uncharacterized protein LOC111710307 isoform X2 [Eurytemora affinis]
Ecar19838-RA	XP_048245833.1	cytoskeleton-associated protein 4-like [Haliotis rufescens]	E2ANG2	Ig-like domain-containing protein OS=Camponotus floridanus OX=104421 PE=3 SV=1	XP_023333915.1	putative leucine-rich repeat-containing protein DDB_G0290503 [Eurytemora affinis]
Ecar19856-RA	XP_023347185.1	uncharacterized protein LOC111716007 isoform X2 [Eurytemora affinis]	A0A553N6D5	Apple domain-containing protein OS=Tigriopus californicus OX=6832 PE=4 SV=1	XP_023347185.1	uncharacterized protein LOC111716007 isoform X2 [Eurytemora affinis]
Ecar19916-RA	XP_023342639.1	uncharacterized protein LOC111712300 isoform X2 [Eurytemora affinis]	A0A553PHS2	Sushi domain-containing protein OS=Tigriopus californicus OX=6832 PE=4 SV=1	XP_023342639.1	uncharacterized protein LOC111712300 isoform X2 [Eurytemora affinis]
Ecar19972-RA	XP_023347115.1	fibrocystin-L-like [Eurytemora affinis]	A0A423SMH2	Adhesive plaque matrix protein OS=Penaeus vannamei OX=6689 PE=4 SV=1	XP_023347115.1	fibrocystin-L-like [Eurytemora affinis]
Ecar19980-RA	XP_023338260.1	obscurin-like isoform X1 [Eurytemora affinis]	A0A0K2UJG1	Transposase OS=Lepeophtheirus salmonis OX=72036 PE=3 SV=1	XP_023338260.1	obscurin-like isoform X1 [Eurytemora affinis]
Ecar20024-RA	XP_023321575.1	uncharacterized protein LOC111696254 [Eurytemora affinis]	A0A553N6H0	BTB domain-containing protein OS=Tigriopus californicus OX=6832 PE=4 SV=1	XP_023321575.1	uncharacterized protein LOC111696254 [Eurytemora affinis]
Ecar20042-RA	XP_023336480.1	uncharacterized protein PF11_0207-like [Eurytemora affinis]	A0A8S3S5X1	Calreticulin OS=Mytilus edulis OX=6550 PE=4 SV=1	XP_023336480.1	uncharacterized protein PF11_0207-like [Eurytemora affinis]
Ecar20048-RA	XP_023345866.1	SUN domain-containing protein 2-like [Eurytemora affinis]	A0A210R5D6	Candidate secreted effector protein OS=Mizuhopecten yessoensis OX=6573 PE=4 SV=1	XP_023345866.1	SUN domain-containing protein 2-like [Eurytemora affinis]
Ecar20080-RA	XP_045209099.1	filaggrin-like [Mercenaria mercenaria]	A0A7R9JBX6	MFS domain-containing protein OS=Timema californicum OX=61474 PE=4 SV=1	XP_023339461.1	flocculation protein FLO11-like [Eurytemora affinis]
Ecar20110-RA	XP_023343710.1	uncharacterized protein LOC111713139 [Eurytemora affinis]	A0A0U2S221	Cytochrome c oxidase subunit 1 OS=Tigriopus kingsejongensis OX=1133412 PE=2 SV=1	XP_023343710.1	uncharacterized protein LOC111713139 [Eurytemora affinis]
Ecar20124-RA	XP_023347139.1	uncharacterized protein LOC111715964 [Eurytemora affinis]	A0A8B7XKM1	Neurogenic protein mastermind OS=Acanthaster planci OX=133434 PE=4 SV=1	XP_023347139.1	uncharacterized protein LOC111715964 [Eurytemora affinis]
Ecar20142-RA	XP_046991300.1	putative uncharacterized protein DDB_G0282133 [Schistocerca americana]	A0A0L7R116	Nicastrin OS=Habropoda laboriosa OX=597456 PE=4 SV=1	XP_023327649.1	tetra-peptide repeat homeobox protein 1-like [Eurytemora affinis]
Ecar20155-RA	XP_023341803.1	uncharacterized protein LOC111711643 [Eurytemora affinis]	A0A1W4VCV2	Repressor of RNA polymerase III transcription MAF1 OS=Drosophila ficusphila OX=30025 GN=LOC108093971 {ECO:0000313|RefSeq:XP_017049866.1} PE=4 SV=1	XP_023341803.1	uncharacterized protein LOC111711643 [Eurytemora affinis]
Ecar20160-RA	XP_023347779.1	uncharacterized protein LOC111716529 isoform X1 [Eurytemora affinis]	A0A8B7DFQ7	Non-specific serine/threonine protein kinase OS=Hydra vulgaris OX=6087 GN=LOC105844615 {ECO:0000313|RefSeq:XP_012556878.1} PE=4 SV=1	XP_023347779.1	uncharacterized protein LOC111716529 isoform X1 [Eurytemora affinis]
Ecar20188-RA	XP_023349078.1	ubiquitin-conjugating enzyme E2-17 kDa-like [Eurytemora affinis]	A0A1I8CA37	Cwf21 domain-containing protein OS=Rhabditophanes sp. KR3021 OX=114890 PE=3 SV=1	XP_023349078.1	ubiquitin-conjugating enzyme E2-17 kDa-like [Eurytemora affinis]
Ecar20207-RA	XP_023336830.1	uncharacterized protein LOC111707880 [Eurytemora affinis]	A0A814L844	DUF268 domain-containing protein OS=Brachionus calyciflorus OX=104777 PE=4 SV=1	XP_023336830.1	uncharacterized protein LOC111707880 [Eurytemora affinis]
Ecar20209-RA	XP_023323750.1	uncharacterized protein LOC111697849 [Eurytemora affinis]	A0A821B9U5	RNA-binding protein 25-like OS=Rotaria sp. Silwood2 OX=2762512 PE=4 SV=1	XP_023323750.1	uncharacterized protein LOC111697849 [Eurytemora affinis]
Ecar20232-RA	XP_023347529.1	myelin transcription factor 1-like protein [Eurytemora affinis]	A0A2B4R6C4	ANK_REP_REGION domain-containing protein OS=Stylophora pistillata OX=50429 GN=Ba71V-040 {ECO:0000313|EMBL:PFX11938.1} PE=4 SV=1	XP_023347529.1	myelin transcription factor 1-like protein [Eurytemora affinis]
Ecar20254-RA	XP_045209099.1	filaggrin-like [Mercenaria mercenaria]	A0A7R9JBX6	MFS domain-containing protein OS=Timema californicum OX=61474 PE=4 SV=1	XP_023339461.1	flocculation protein FLO11-like [Eurytemora affinis]
Ecar20256-RA	XP_023347139.1	uncharacterized protein LOC111715964 [Eurytemora affinis]	A0A2G8KHG9	ANK_REP_REGION domain-containing protein OS=Stichopus japonicus OX=307972 PE=4 SV=1	XP_023347139.1	uncharacterized protein LOC111715964 [Eurytemora affinis]
