# Supplementary material for: The Genome Architecture of the Copepod Eurytemora carolleeae — the Highly Invasive Atlantic Clade of the Eurytemora affinis Species Complex
Source: Genomics Proteomics Bioinformatics. 2024 Sep 27;22(5):qzae066. doi: 10.1093/gpbjnl/qzae066 (PMC11706791; doi:10.1093/gpbjnl/qzae066)
Supplement: qzae066_Supplementary_Data [file qzae066_supplementary_data.zip › Table S9-done.xlsx]

## Sheet: Sheet1
Table S9 Expanded genes in the Eurytemora carolleeae genome
Gene ID	RefSeq_accession	RefSeq_function	UniProtKB_accession	UniProtKB_function	Eaff_accession	Eaff_function	Biological_Process	Molecular_Function	Cellular_Component	KEGG_pathway	KEGG_ko	COG_key	COG_category	eggNOG	Pfam
Ecar19928-RA	XP_023339838.1	exonuclease mut-7 homolog isoform X1 [Eurytemora affinis]	A0A4S2K3M8	Locomotion-related protein Hikaru genki OS=Temnothorax longispinosus OX=300112 PE=4 SV=1	XP_023339838.1	exonuclease mut-7 homolog isoform X1 [Eurytemora affinis]	regulation of DNA recombination(GO:0000018);negative regulation of transposition, DNA-mediated(GO:0000335);regulation of transposition, DNA-mediated(GO:0000337);system process(GO:0003008);nucleobase-containing compound metabolic process(GO:0006139);RNA processing(GO:0006396);cellular aromatic compound metabolic process(GO:0006725);nitrogen compound metabolic process(GO:0006807);behavior(GO:000761…	3'-5'-exoribonuclease activity(GO:0000175);molecular_function(GO:0003674);catalytic activity(GO:0003824);nuclease activity(GO:0004518);exonuclease activity(GO:0004527);exoribonuclease activity(GO:0004532);ribonuclease activity(GO:0004540);binding(GO:0005488);protein binding(GO:0005515);3'-5' exonuclease activity(GO:0008408);hydrolase activity(GO:0016787);hydrolase activity, acting on ester bonds(…	cellular_component(GO:0005575);intracellular(GO:0005622);cell(GO:0005623);nucleus(GO:0005634);cytoplasm(GO:0005737);cytosol(GO:0005829);protein-containing complex(GO:0032991);organelle(GO:0043226);membrane-bounded organelle(GO:0043227);intracellular organelle(GO:0043229);intracellular membrane-bounded organelle(GO:0043231);intracellular part(GO:0044424);cytoplasmic part(GO:0044444);cell part(GO:0…	NA	NA	L	Replication, recombination and repair	KOG2207@1|root,KOG2207@2759|Eukaryota,38F6R@33154|Opisthokonta,3BGHH@33208|Metazoa,3D07C@33213|Bilateria,41UFZ@6656|Arthropoda,3SK1G@50557|Insecta,46ER8@7399|Hymenoptera	Mut7-C(PF01927.19) Mut7-C RNAse domain
Ecar19954-RA	XP_023327731.1	dynactin subunit 2-like [Eurytemora affinis]	A0A553PQS2	Dynactin subunit 2 OS=Tigriopus californicus OX=6832 PE=3 SV=1	XP_023327731.1	dynactin subunit 2-like [Eurytemora affinis]	reproduction(GO:0000003);establishment of mitotic spindle orientation(GO:0000132);microtubule cytoskeleton organization(GO:0000226);mitotic cell cycle(GO:0000278);embryonic axis specification(GO:0000578);eye development(GO:0001654);eye photoreceptor cell differentiation(GO:0001754);tissue homeostasis(GO:0001894);retina homeostasis(GO:0001895);epithelial cell development(GO:0002064);columnar/cuboi…	molecular_function(GO:0003674);binding(GO:0005488);protein binding(GO:0005515);cytoskeletal protein binding(GO:0008092);enzyme binding(GO:0019899);kinase binding(GO:0019900);protein kinase binding(GO:0019901);spectrin binding(GO:0030507);identical protein binding(GO:0042802)	pericentriolar material(GO:0000242);chromosome, centromeric region(GO:0000775);kinetochore(GO:0000776);cellular_component(GO:0005575);intracellular(GO:0005622);cell(GO:0005623);chromosome(GO:0005694);cytoplasm(GO:0005737);centrosome(GO:0005813);microtubule organizing center(GO:0005815);spindle(GO:0005819);cytosol(GO:0005829);cytoskeleton(GO:0005856);dynactin complex(GO:0005869);microtubule(GO:000…	Vasopressin-regulated water reabsorption(map04962);Huntington disease(map05016)	NA	Z	Cytoskeleton	KOG3958@1|root,KOG3958@2759|Eukaryota,39HRA@33154|Opisthokonta,3BIY9@33208|Metazoa,3CTJM@33213|Bilateria,41UZK@6656|Arthropoda	Dynamitin(PF04912.17) Dynamitin
Ecar19878-RA	XP_023343708.1	trimeric intracellular cation channel type 1B.1-like isoform X2 [Eurytemora affinis]	A0A553NF85	UPF0126 domain-containing protein OS=Tigriopus californicus OX=6832 PE=3 SV=1	XP_023343708.1	trimeric intracellular cation channel type 1B.1-like isoform X2 [Eurytemora affinis]	-	-	-	-	-	-	-	-	-
Ecar19987-RA	XP_023347331.1	sodium/potassium-transporting ATPase subunit alpha-like [Eurytemora affinis]	A0A0K2TPE9	Sodium/potassium-transporting ATPase subunit alpha OS=Lepeophtheirus salmonis OX=72036 PE=3 SV=1	XP_023347331.1	sodium/potassium-transporting ATPase subunit alpha-like [Eurytemora affinis]	reproduction(GO:0000003);response to acid chemical(GO:0001101);neurotransmitter uptake(GO:0001504);regulation of neurotransmitter levels(GO:0001505);action potential(GO:0001508);embryonic development via the syncytial blastoderm(GO:0001700);tissue homeostasis(GO:0001894);regulation of the force of heart contraction(GO:0002026);regulation of sodium ion transport(GO:0002028);regulation of respirato…	nucleotide binding(GO:0000166);amyloid-beta binding(GO:0001540);G protein-coupled receptor binding(GO:0001664);molecular_function(GO:0003674);catalytic activity(GO:0003824);signaling receptor binding(GO:0005102);transporter activity(GO:0005215);sodium:potassium-exchanging ATPase activity(GO:0005391);binding(GO:0005488);steroid binding(GO:0005496);protein binding(GO:0005515);ATP binding(GO:0005524…	cellular_component(GO:0005575);intracellular(GO:0005622);cell(GO:0005623);nucleus(GO:0005634);cytoplasm(GO:0005737);endosome(GO:0005768);endoplasmic reticulum(GO:0005783);Golgi apparatus(GO:0005794);plasma membrane(GO:0005886);integral component of plasma membrane(GO:0005887);sodium:potassium-exchanging ATPase complex(GO:0005890);caveola(GO:0005901);cell-cell junction(GO:0005911);septate junction…	cGMP-PKG signaling pathway(map04022);cAMP signaling pathway(map04024);Cardiac muscle contraction(map04260);Adrenergic signaling in cardiomyocytes(map04261);Insulin secretion(map04911);Thyroid hormone synthesis(map04918);Thyroid hormone signaling pathway(map04919);Aldosterone synthesis and secretion(map04925);Aldosterone-regulated sodium reabsorption(map04960);Endocrine and other factor-regulated …	sodium/potassium-transporting ATPase subunit alpha(ko:K01539,EC:3.6.3.9)	P	Inorganic ion transport and metabolism	COG0474@1|root,KOG0203@2759|Eukaryota,38BIP@33154|Opisthokonta,3BAR6@33208|Metazoa,3CTGX@33213|Bilateria,41TXW@6656|Arthropoda,3SITZ@50557|Insecta,4523P@7147|Diptera,45EBQ@7148|Nematocera	Hydrolase(PF00702.29) haloacid dehalogenase-like hydrolase;Cation_ATPase(PF13246.9) Cation transport ATPase (P-type);E1-E2_ATPase(PF00122.23) E1-E2 ATPase;Cation_ATPase_C(PF00689.24) Cation transporting ATPase, C-terminus
Ecar20038-RA	XP_023336142.1	uncharacterized protein LOC111707293 [Eurytemora affinis]	A0A0K2UHY0	Transposase OS=Lepeophtheirus salmonis OX=72036 PE=4 SV=1	XP_023336142.1	uncharacterized protein LOC111707293 [Eurytemora affinis]	NA	NA	NA	NA	NA	O	Posttranslational modification, protein turnover, chaperones	COG0526@1|root,KOG0191@2759|Eukaryota,39X8I@33154|Opisthokonta,3BE8T@33208|Metazoa,3D2HW@33213|Bilateria,41U6D@6656|Arthropoda,3SHE8@50557|Insecta,46ETJ@7399|Hymenoptera	-
Ecar19981-RA	XP_023338264.1	uncharacterized protein LOC111708968 [Eurytemora affinis]	R9TIM3	Cytochrome c oxidase subunit 1 OS=Acartia pacifica OX=335913 PE=2 SV=1	XP_023338264.1	uncharacterized protein LOC111708968 [Eurytemora affinis]	response to stress(GO:0006950);multicellular organism development(GO:0007275);aging(GO:0007568);biological_process(GO:0008150);determination of adult lifespan(GO:0008340);response to temperature stimulus(GO:0009266);response to heat(GO:0009408);response to abiotic stimulus(GO:0009628);embryo development(GO:0009790);embryo development ending in birth or egg hatching(GO:0009792);multicellular organ…	NA	cellular_component(GO:0005575);intracellular(GO:0005622);cell(GO:0005623);cytoplasm(GO:0005737);cytosol(GO:0005829);intracellular part(GO:0044424);cytoplasmic part(GO:0044444);cell part(GO:0044464)	Protein processing in endoplasmic reticulum(map04141);Longevity regulating pathway - worm(map04212);Longevity regulating pathway - multiple species(map04213)	NA	O	Posttranslational modification, protein turnover, chaperones	KOG3591@1|root,KOG3591@2759|Eukaryota,38HJY@33154|Opisthokonta,3BFZ0@33208|Metazoa,3DBWQ@33213|Bilateria,42CNR@6656|Arthropoda	HSP20(PF00011.24) Hsp20/alpha crystallin family
Ecar19935-RA	XP_023346122.1	meiotic recombination protein DMC1/LIM15 homolog [Eurytemora affinis]	A0A1B6GPJ8	Meiotic recombination protein OS=Cuerna arida OX=1464854 PE=3 SV=1	XP_023346122.1	meiotic recombination protein DMC1/LIM15 homolog [Eurytemora affinis]	reproduction(GO:0000003);nuclear division(GO:0000280);ovarian follicle development(GO:0001541);oocyte maturation(GO:0001556);developmental process involved in reproduction(GO:0003006);organelle organization(GO:0006996);cell cycle(GO:0007049);chromosome segregation(GO:0007059);meiosis I(GO:0007127);synapsis(GO:0007129);male meiotic nuclear division(GO:0007140);male meiosis I(GO:0007141);multicellu…	NA	nuclear chromosome(GO:0000228);chromosome, telomeric region(GO:0000781);condensed chromosome(GO:0000793);condensed nuclear chromosome(GO:0000794);cellular_component(GO:0005575);intracellular(GO:0005622);cell(GO:0005623);nucleus(GO:0005634);chromosome(GO:0005694);membrane-enclosed lumen(GO:0031974);nuclear lumen(GO:0031981);organelle(GO:0043226);membrane-bounded organelle(GO:0043227);non-membrane-…	Meiosis - yeast(map04113)	meiotic recombination protein DMC1(ko:K10872);SUN domain-containing protein 1/2(ko:K19347)	DL	Cell cycle control, cell division, chromosome partitioning ;Replication, recombination and repair	COG0468@1|root,KOG1434@2759|Eukaryota,39J83@33154|Opisthokonta,3CNVJ@33208|Metazoa,3CSYZ@33213|Bilateria,4837K@7711|Chordata,498HC@7742|Vertebrata,4A0RP@7898|Actinopterygii	Rad51(PF08423.14) Rad51
Ecar00026-RA	XP_023342853.1	lamin Dm0-like isoform X1 [Eurytemora affinis]	A0A553NG45	IF rod domain-containing protein OS=Tigriopus californicus OX=6832 PE=4 SV=1	XP_023342853.1	lamin Dm0-like isoform X1 [Eurytemora affinis]	reproduction(GO:0000003);microtubule cytoskeleton organization(GO:0000226);mitotic cell cycle(GO:0000278);nuclear division(GO:0000280);cytokinesis(GO:0000910);eye development(GO:0001654);response to hypoxia(GO:0001666);compound eye morphogenesis(GO:0001745);morphogenesis of a branching structure(GO:0001763);morphogenesis of an epithelium(GO:0002009);regulation of immune system process(GO:0002682)…	molecular_function(GO:0003674);signaling receptor binding(GO:0005102);structural molecule activity(GO:0005198);binding(GO:0005488);protein binding(GO:0005515);protein phosphatase 1 binding(GO:0008157);enzyme binding(GO:0019899);phosphatase binding(GO:0019902);protein phosphatase binding(GO:0019903);histone binding(GO:0042393);identical protein binding(GO:0042802);phospholipase binding(GO:0043274)	cellular_component(GO:0005575);intracellular(GO:0005622);cell(GO:0005623);nucleus(GO:0005634);nuclear envelope(GO:0005635);nuclear inner membrane(GO:0005637);lamin filament(GO:0005638);nuclear lamina(GO:0005652);nucleoplasm(GO:0005654);cytoplasm(GO:0005737);cytoskeleton(GO:0005856);intermediate filament(GO:0005882);endomembrane system(GO:0012505);membrane(GO:0016020);nuclear matrix(GO:0016363);or…	Apoptosis(map04210);Apoptosis - fly(map04214);Hypertrophic cardiomyopathy (HCM)(map05410);Arrhythmogenic right ventricular cardiomyopathy (ARVC)(map05412);Dilated cardiomyopathy (DCM)(map05414)	golgin subfamily B member 1(ko:K20478)	DY	Cell cycle control, cell division, chromosome partitioning ;Nuclear structure	KOG0977@1|root,KOG0977@2759|Eukaryota,38FB1@33154|Opisthokonta,3BCBQ@33208|Metazoa,3CTT5@33213|Bilateria,41XA8@6656|Arthropoda	Filament(PF00038.24) Intermediate filament protein
Ecar00053-RA	XP_023340168.1	lachesin-like [Eurytemora affinis]	A0A553PJ97	Ig-like domain-containing protein OS=Tigriopus californicus OX=6832 PE=4 SV=1	XP_023340168.1	lachesin-like [Eurytemora affinis]	multicellular organism development(GO:0007275);nervous system development(GO:0007399);central nervous system development(GO:0007417);brain development(GO:0007420);behavior(GO:0007610);locomotory behavior(GO:0007626);biological_process(GO:0008150);response to external stimulus(GO:0009605);response to abiotic stimulus(GO:0009628);response to gravity(GO:0009629);response to endogenous stimulus(GO:00…	NA	cellular_component(GO:0005575);extracellular region(GO:0005576);extracellular space(GO:0005615);intracellular(GO:0005622);cell(GO:0005623);cytoplasm(GO:0005737);cytosol(GO:0005829);cell surface(GO:0009986);axon(GO:0030424);cell projection(GO:0042995);neuron projection(GO:0043005);extracellular region part(GO:0044421);intracellular part(GO:0044424);cytoplasmic part(GO:0044444);cell part(GO:0044464…	NA	NA	T	Signal transduction mechanisms	KOG3510@1|root,KOG3510@2759|Eukaryota,39RYB@33154|Opisthokonta,3BEBW@33208|Metazoa,3D12F@33213|Bilateria,429VB@6656|Arthropoda,3SR5N@50557|Insecta,3EA6C@33342|Paraneoptera	ig(PF00047.28) Immunoglobulin domain;Ig_2(PF13895.9) Immunoglobulin domain;Ig_3(PF13927.9) Immunoglobulin domain;I-set(PF07679.19) Immunoglobulin I-set domain
Ecar00072-RA	XP_023334437.1	hemicentin-1-like [Eurytemora affinis]	A0A0K2T4P8	Synaptogenesis protein syg-2 OS=Lepeophtheirus salmonis OX=72036 PE=4 SV=1	XP_023334437.1	hemicentin-1-like [Eurytemora affinis]	multicellular organism development(GO:0007275);nervous system development(GO:0007399);cell recognition(GO:0008037);neuron recognition(GO:0008038);synaptic target recognition(GO:0008039);biological_process(GO:0008150);cellular process(GO:0009987);neurogenesis(GO:0022008);cell differentiation(GO:0030154);neuron differentiation(GO:0030182);multicellular organismal process(GO:0032501);developmental p…	NA	cellular_component(GO:0005575);cell(GO:0005623);plasma membrane(GO:0005886);membrane(GO:0016020);cell part(GO:0044464);cell periphery(GO:0071944)	NA	NA	S	Function unknown	KOG3515@1|root,KOG3515@2759|Eukaryota,38FU7@33154|Opisthokonta,3BNDX@33208|Metazoa,3D3GB@33213|Bilateria,41XDJ@6656|Arthropoda,3SH1W@50557|Insecta,44XJD@7147|Diptera,45S5H@7214|Drosophilidae	Ig_2(PF13895.9) Immunoglobulin domain;ig(PF00047.28) Immunoglobulin domain;I-set(PF07679.19) Immunoglobulin I-set domain;Ig_3(PF13927.9) Immunoglobulin domain
Ecar00145-RA	XP_023332383.1	lamin-C-like [Eurytemora affinis]	A0A553NG45	IF rod domain-containing protein OS=Tigriopus californicus OX=6832 PE=4 SV=1	XP_023332383.1	lamin-C-like [Eurytemora affinis]	-	-	-	-	-	-	-	-	Filament(PF00038.24) Intermediate filament protein
Ecar00222-RA	XP_023348405.1	lachesin-like [Eurytemora affinis]	A0A0K2TW05	Lachesin-like OS=Lepeophtheirus salmonis OX=72036 PE=4 SV=1	XP_023348405.1	lachesin-like [Eurytemora affinis]	eye development(GO:0001654);compound eye morphogenesis(GO:0001745);compound eye photoreceptor cell differentiation(GO:0001751);compound eye photoreceptor fate commitment(GO:0001752);eye photoreceptor cell differentiation(GO:0001754);system process(GO:0003008);cell adhesion(GO:0007155);homophilic cell adhesion via plasma membrane adhesion molecules(GO:0007156);multicellular organism development(GO…	NA	NA	NA	NA	T	Signal transduction mechanisms	KOG3510@1|root,KOG3510@2759|Eukaryota,39YR5@33154|Opisthokonta,3BMZY@33208|Metazoa,3D2DN@33213|Bilateria,41XIQ@6656|Arthropoda,3SI8Z@50557|Insecta,452M9@7147|Diptera,45W77@7214|Drosophilidae	fn3(PF00041.24) Fibronectin type III domain;Ig_3(PF13927.9) Immunoglobulin domain;I-set(PF07679.19) Immunoglobulin I-set domain;ig(PF00047.28) Immunoglobulin domain;Ig_2(PF13895.9) Immunoglobulin domain
Ecar00227-RA	XP_023342473.1	protein amalgam-like [Eurytemora affinis]	A0A553PJI3	Neurotrimin OS=Tigriopus californicus OX=6832 PE=4 SV=1	XP_023342473.1	protein amalgam-like [Eurytemora affinis]	multicellular organism development(GO:0007275);nervous system development(GO:0007399);central nervous system development(GO:0007417);brain development(GO:0007420);behavior(GO:0007610);locomotory behavior(GO:0007626);biological_process(GO:0008150);response to external stimulus(GO:0009605);response to abiotic stimulus(GO:0009628);response to gravity(GO:0009629);response to endogenous stimulus(GO:00…	NA	cellular_component(GO:0005575);extracellular region(GO:0005576);extracellular space(GO:0005615);intracellular(GO:0005622);cell(GO:0005623);cytoplasm(GO:0005737);cytosol(GO:0005829);cell surface(GO:0009986);axon(GO:0030424);cell projection(GO:0042995);neuron projection(GO:0043005);extracellular region part(GO:0044421);intracellular part(GO:0044424);cytoplasmic part(GO:0044444);cell part(GO:0044464…	NA	NA	T	Signal transduction mechanisms	KOG3510@1|root,KOG3510@2759|Eukaryota,39RYB@33154|Opisthokonta,3BEBW@33208|Metazoa,3D12F@33213|Bilateria,429VB@6656|Arthropoda,3SR5N@50557|Insecta,458RI@7147|Diptera	-
Ecar00344-RA	XP_023337135.1	lachesin-like isoform X1 [Eurytemora affinis]	A0A553PKD0	Ig-like domain-containing protein OS=Tigriopus californicus OX=6832 PE=4 SV=1	XP_023337135.1	lachesin-like isoform X1 [Eurytemora affinis]	multicellular organism development(GO:0007275);nervous system development(GO:0007399);central nervous system development(GO:0007417);brain development(GO:0007420);behavior(GO:0007610);locomotory behavior(GO:0007626);biological_process(GO:0008150);response to external stimulus(GO:0009605);response to abiotic stimulus(GO:0009628);response to gravity(GO:0009629);response to endogenous stimulus(GO:00…	NA	cellular_component(GO:0005575);extracellular region(GO:0005576);extracellular space(GO:0005615);intracellular(GO:0005622);cell(GO:0005623);cytoplasm(GO:0005737);cytosol(GO:0005829);cell surface(GO:0009986);axon(GO:0030424);cell projection(GO:0042995);neuron projection(GO:0043005);extracellular region part(GO:0044421);intracellular part(GO:0044424);cytoplasmic part(GO:0044444);cell part(GO:0044464…	NA	NA	T	Signal transduction mechanisms	KOG3510@1|root,KOG3510@2759|Eukaryota,39RYB@33154|Opisthokonta,3BEBW@33208|Metazoa,3D12F@33213|Bilateria,429VB@6656|Arthropoda,3SR5N@50557|Insecta,3EA6C@33342|Paraneoptera	Ig_2(PF13895.9) Immunoglobulin domain;ig(PF00047.28) Immunoglobulin domain;I-set(PF07679.19) Immunoglobulin I-set domain;Ig_3(PF13927.9) Immunoglobulin domain
Ecar00345-RA	XP_023337134.1	bone morphogenetic protein receptor type-1B-like [Eurytemora affinis]	A0A1B6KQH1	receptor protein serine/threonine kinase OS=Graphocephala atropunctata OX=36148 PE=3 SV=1	XP_023337134.1	bone morphogenetic protein receptor type-1B-like [Eurytemora affinis]	reproduction(GO:0000003);cell morphogenesis(GO:0000902);eye development(GO:0001654);urogenital system development(GO:0001655);embryonic development via the syncytial blastoderm(GO:0001700);formation of primary germ layer(GO:0001704);endoderm formation(GO:0001706);cell fate specification(GO:0001708);endodermal cell fate commitment(GO:0001711);endodermal cell fate specification(GO:0001714);compound…	molecular_function(GO:0003674);catalytic activity(GO:0003824);protein kinase activity(GO:0004672);protein serine/threonine kinase activity(GO:0004674);transmembrane receptor protein serine/threonine kinase activity(GO:0004675);transmembrane signaling receptor activity(GO:0004888);transforming growth factor beta-activated receptor activity(GO:0005024);transforming growth factor beta receptor activ…	cellular_component(GO:0005575);intracellular(GO:0005622);cell(GO:0005623);cytoplasm(GO:0005737);endosome(GO:0005768);early endosome(GO:0005769);late endosome(GO:0005770);multivesicular body(GO:0005771);endomembrane system(GO:0012505);cytoplasmic vesicle(GO:0031410);vesicle(GO:0031982);organelle(GO:0043226);membrane-bounded organelle(GO:0043227);intracellular organelle(GO:0043229);intracellular pa…	MAPK signaling pathway - fly(map04013);Cytokine-cytokine receptor interaction(map04060);TGF-beta signaling pathway(map04350);Axon guidance(map04360);Hippo signaling pathway(map04390);Signaling pathways regulating pluripotency of stem cells(map04550);Fluid shear stress and atherosclerosis(map05418)	NA	T	Signal transduction mechanisms	COG0515@1|root,KOG2052@2759|Eukaryota,38CA3@33154|Opisthokonta,3BCPK@33208|Metazoa,3CRFY@33213|Bilateria,41UD3@6656|Arthropoda,3SGYB@50557|Insecta,3E8V3@33342|Paraneoptera	Activin_recp(PF01064.26) Activin types I and II receptor domain;TGF_beta_GS(PF08515.15) Transforming growth factor beta type I GS-motif;Pkinase(PF00069.28) Protein kinase domain;PK_Tyr_Ser-Thr(PF07714.20) Protein tyrosine and serine/threonine kinase
Ecar00312-RA	XP_023342737.1	limbic system-associated membrane protein-like [Eurytemora affinis]	A0A553PKE3	Ig-like domain-containing protein OS=Tigriopus californicus OX=6832 PE=4 SV=1	XP_023342737.1	limbic system-associated membrane protein-like [Eurytemora affinis]	multicellular organism development(GO:0007275);nervous system development(GO:0007399);central nervous system development(GO:0007417);brain development(GO:0007420);behavior(GO:0007610);locomotory behavior(GO:0007626);biological_process(GO:0008150);response to external stimulus(GO:0009605);response to abiotic stimulus(GO:0009628);response to gravity(GO:0009629);response to endogenous stimulus(GO:00…	NA	cellular_component(GO:0005575);extracellular region(GO:0005576);extracellular space(GO:0005615);intracellular(GO:0005622);cell(GO:0005623);cytoplasm(GO:0005737);cytosol(GO:0005829);cell surface(GO:0009986);axon(GO:0030424);cell projection(GO:0042995);neuron projection(GO:0043005);extracellular region part(GO:0044421);intracellular part(GO:0044424);cytoplasmic part(GO:0044444);cell part(GO:0044464…	NA	NA	T	Signal transduction mechanisms	KOG3510@1|root,KOG3510@2759|Eukaryota,39RYB@33154|Opisthokonta,3BEBW@33208|Metazoa,3D12F@33213|Bilateria,429VB@6656|Arthropoda,3SR5N@50557|Insecta,3EA6C@33342|Paraneoptera	-
Ecar00293-RA	XP_023340460.1	paxillin-like [Eurytemora affinis]	A0A7R8Z356	Paxillin OS=Timema douglasi OX=61478 PE=4 SV=1	XP_023340460.1	paxillin-like [Eurytemora affinis]	reproduction(GO:0000003);activation of MAPK activity(GO:0000187);response to reactive oxygen species(GO:0000302);cell morphogenesis(GO:0000902);cell morphogenesis involved in differentiation(GO:0000904);ameboidal-type cell migration(GO:0001667);morphogenesis of a branching structure(GO:0001763);regulation of protein phosphorylation(GO:0001932);positive regulation of protein phosphorylation(GO:000…	molecular_function(GO:0003674);transcription coregulator activity(GO:0003712);transcription coactivator activity(GO:0003713);signaling receptor binding(GO:0005102);integrin binding(GO:0005178);binding(GO:0005488);protein binding(GO:0005515);beta-catenin binding(GO:0008013);cytoskeletal protein binding(GO:0008092);transcription factor binding(GO:0008134);vinculin binding(GO:0017166);enzyme binding…	stress fiber(GO:0001725);podosome(GO:0002102);cellular_component(GO:0005575);intracellular(GO:0005622);cell(GO:0005623);cytoplasm(GO:0005737);cytosol(GO:0005829);cytoskeleton(GO:0005856);plasma membrane(GO:0005886);adherens junction(GO:0005912);cell-substrate adherens junction(GO:0005924);focal adhesion(GO:0005925);muscle tendon junction(GO:0005927);actin cytoskeleton(GO:0015629);membrane(GO:0016…	Chemokine signaling pathway(map04062);VEGF signaling pathway(map04370);Focal adhesion(map04510);Leukocyte transendothelial migration(map04670);Regulation of actin cytoskeleton(map04810);Bacterial invasion of epithelial cells(map05100);Human papillomavirus infection(map05165);Viral carcinogenesis(map05203);Proteoglycans in cancer(map05205)	paxillin(ko:K05760)	TZ	Signal transduction mechanisms ;Cytoskeleton	KOG1703@1|root,KOG1703@2759|Eukaryota,38H3P@33154|Opisthokonta,3B96I@33208|Metazoa,3CSTY@33213|Bilateria,41YAP@6656|Arthropoda,3SK9R@50557|Insecta,3E8S4@33342|Paraneoptera	LIM(PF00412.25) LIM domain
Ecar00284-RA	XP_023348637.1	limbic system-associated membrane protein-like [Eurytemora affinis]	A0A553PKE3	Ig-like domain-containing protein OS=Tigriopus californicus OX=6832 PE=4 SV=1	XP_023348637.1	limbic system-associated membrane protein-like [Eurytemora affinis]	NA	NA	NA	NA	NA	T	Signal transduction mechanisms	KOG3510@1|root,KOG3510@2759|Eukaryota,39YR5@33154|Opisthokonta,3BMZY@33208|Metazoa,3D2DN@33213|Bilateria,41XIQ@6656|Arthropoda,3SI8Z@50557|Insecta,458BF@7147|Diptera,45MJ3@7148|Nematocera	I-set(PF07679.19) Immunoglobulin I-set domain;Ig_3(PF13927.9) Immunoglobulin domain;ig(PF00047.28) Immunoglobulin domain;Ig_2(PF13895.9) Immunoglobulin domain
Ecar00400-RA	XP_023343156.1	multidrug resistance protein 1-like, partial [Eurytemora affinis]	A0A8B0MC19	NADH-ubiquinone oxidoreductase chain 3 OS=Eurytemora affinis OX=88015 PE=2 SV=1	XP_023343156.1	multidrug resistance protein 1-like, partial [Eurytemora affinis]	reproduction(GO:0000003);response to hypoxia(GO:0001666);system process(GO:0003008);renal system process(GO:0003014);transport(GO:0006810);drug transmembrane transport(GO:0006855);movement of cell or subcellular component(GO:0006928);response to stress(GO:0006950);organelle organization(GO:0006996);multicellular organism development(GO:0007275);gamete generation(GO:0007276);nervous system develop…	molecular_function(GO:0003674);catalytic activity(GO:0003824);transporter activity(GO:0005215);xenobiotic transmembrane transporting ATPase activity(GO:0008559);drug transmembrane transporter activity(GO:0015238);primary active transmembrane transporter activity(GO:0015399);P-P-bond-hydrolysis-driven transmembrane transporter activity(GO:0015405);efflux transmembrane transporter activity(GO:00155…	cellular_component(GO:0005575);intracellular(GO:0005622);cell(GO:0005623);cytoplasm(GO:0005737);plasma membrane(GO:0005886);cell-cell junction(GO:0005911);septate junction(GO:0005918);pleated septate junction(GO:0005919);membrane(GO:0016020);integral component of membrane(GO:0016021);cell junction(GO:0030054);organelle membrane(GO:0031090);intrinsic component of membrane(GO:0031224);cytoplasmic v…	ABC transporters(map02010);Bile secretion(map04976);MicroRNAs in cancer(map05206);Gastric cancer(map05226)	ATP-binding cassette, subfamily B (MDR/TAP), member 1(ko:K05658,EC:7.6.2.2)	Q	Secondary metabolites biosynthesis, transport and catabolism	COG1132@1|root,KOG0055@2759|Eukaryota,38E88@33154|Opisthokonta,3B958@33208|Metazoa,3CVKH@33213|Bilateria,41WNN@6656|Arthropoda	ABC_membrane(PF00664.26) ABC transporter transmembrane region;ABC_tran(PF00005.30) ABC transporter
Ecar00398-RA	XP_023343155.1	protein amalgam-like [Eurytemora affinis]	A0A553PJI3	Neurotrimin OS=Tigriopus californicus OX=6832 PE=4 SV=1	XP_023343155.1	protein amalgam-like [Eurytemora affinis]	NA	NA	NA	NA	NA	T	Signal transduction mechanisms	KOG3510@1|root,KOG3510@2759|Eukaryota,39YR5@33154|Opisthokonta,3BMZY@33208|Metazoa,3D2DN@33213|Bilateria,424GG@6656|Arthropoda,3SQC3@50557|Insecta,4509X@7147|Diptera,45WVU@7214|Drosophilidae	Ig_3(PF13927.9) Immunoglobulin domain;I-set(PF07679.19) Immunoglobulin I-set domain;Ig_2(PF13895.9) Immunoglobulin domain;ig(PF00047.28) Immunoglobulin domain
Ecar00253-RA	XP_022081704.1	tubulin alpha-3 chain-like [Acanthaster planci]	A0A553PJF9	Tubulin alpha chain OS=Tigriopus californicus OX=6832 PE=3 SV=1	XP_023324520.1	tubulin alpha chain-like [Eurytemora affinis]	NA	NA	NA	Phagosome(map04145);Apoptosis(map04210);Tight junction(map04530);Gap junction(map04540);Pathogenic Escherichia coli infection(map05130)	tubulin alpha(ko:K07374)	Z	Cytoskeleton	COG5023@1|root,KOG1376@2759|Eukaryota,38E06@33154|Opisthokonta,3BAUV@33208|Metazoa,3CRFN@33213|Bilateria,47ZHV@7711|Chordata	Tubulin_C(PF03953.20) Tubulin C-terminal domain;Tubulin(PF00091.28) Tubulin/FtsZ family, GTPase domain
Ecar00369-RA	XP_023336644.1	limbic system-associated membrane protein-like isoform X1 [Eurytemora affinis]	A0A7R8D473	Transmembrane 9 superfamily member OS=Lepeophtheirus salmonis OX=72036 PE=4 SV=1	XP_023336644.1	limbic system-associated membrane protein-like isoform X1 [Eurytemora affinis]	multicellular organism development(GO:0007275);nervous system development(GO:0007399);central nervous system development(GO:0007417);brain development(GO:0007420);behavior(GO:0007610);locomotory behavior(GO:0007626);biological_process(GO:0008150);response to external stimulus(GO:0009605);response to abiotic stimulus(GO:0009628);response to gravity(GO:0009629);response to endogenous stimulus(GO:00…	NA	cellular_component(GO:0005575);extracellular region(GO:0005576);extracellular space(GO:0005615);intracellular(GO:0005622);cell(GO:0005623);cytoplasm(GO:0005737);cytosol(GO:0005829);cell surface(GO:0009986);axon(GO:0030424);cell projection(GO:0042995);neuron projection(GO:0043005);extracellular region part(GO:0044421);intracellular part(GO:0044424);cytoplasmic part(GO:0044444);cell part(GO:0044464…	NA	NA	T	Signal transduction mechanisms	KOG3510@1|root,KOG3510@2759|Eukaryota,39RYB@33154|Opisthokonta,3BEBW@33208|Metazoa,3D12F@33213|Bilateria,429VB@6656|Arthropoda,3SR5N@50557|Insecta,3EA6C@33342|Paraneoptera	ig(PF00047.28) Immunoglobulin domain;I-set(PF07679.19) Immunoglobulin I-set domain
Ecar00386-RA	XP_023325003.1	LOW QUALITY PROTEIN: EH domain-containing protein 4-like [Eurytemora affinis]	A0A834Y1N7	EH domain-containing protein 2 OS=Aphidius gifuensis OX=684658 PE=4 SV=1	XP_023325003.1	LOW QUALITY PROTEIN: EH domain-containing protein 4-like [Eurytemora affinis]	reproduction(GO:0000003);eye development(GO:0001654);compound eye morphogenesis(GO:0001745);compound eye photoreceptor cell differentiation(GO:0001751);eye photoreceptor cell differentiation(GO:0001754);receptor recycling(GO:0001881);morphogenesis of an epithelium(GO:0002009);instar larval or pupal development(GO:0002165);regionalization(GO:0003002);developmental process involved in reproduction(…	molecular_function(GO:0003674);catalytic activity(GO:0003824);binding(GO:0005488);protein binding(GO:0005515);pyrophosphatase activity(GO:0016462);hydrolase activity(GO:0016787);hydrolase activity, acting on acid anhydrides(GO:0016817);hydrolase activity, acting on acid anhydrides, in phosphorus-containing anhydrides(GO:0016818);ATPase activity(GO:0016887);Ras GTPase binding(GO:0017016);nucleosid…	cellular_component(GO:0005575);intracellular(GO:0005622);cell(GO:0005623);cytoplasm(GO:0005737);endosome(GO:0005768);early endosome(GO:0005769);endoplasmic reticulum(GO:0005783);lipid droplet(GO:0005811);plasma membrane(GO:0005886);cilium(GO:0005929);endosome membrane(GO:0010008);endomembrane system(GO:0012505);membrane(GO:0016020);ciliary pocket(GO:0020016);ciliary pocket membrane(GO:0020018);en…	Endocytosis(map04144)	EH domain-containing protein 1(ko:K12483)	TU	Signal transduction mechanisms ;Intracellular trafficking, secretion, and vesicular transport	KOG1954@1|root,KOG3720@1|root,KOG1954@2759|Eukaryota,KOG3720@2759|Eukaryota,38D2G@33154|Opisthokonta,3B9GP@33208|Metazoa,3CT36@33213|Bilateria,41X2B@6656|Arthropoda,3SHVT@50557|Insecta,46HKT@7399|Hymenoptera	DUF5600(PF18150.4) Domain of unknown function (DUF5600);EF-hand_4(PF12763.10) Cytoskeletal-regulatory complex EF hand
Ecar00395-RA	XP_023333651.1	protein amalgam-like [Eurytemora affinis]	A0A553PJI3	Neurotrimin OS=Tigriopus californicus OX=6832 PE=4 SV=1	XP_023333651.1	protein amalgam-like [Eurytemora affinis]	multicellular organism development(GO:0007275);nervous system development(GO:0007399);central nervous system development(GO:0007417);brain development(GO:0007420);behavior(GO:0007610);locomotory behavior(GO:0007626);biological_process(GO:0008150);response to external stimulus(GO:0009605);response to abiotic stimulus(GO:0009628);response to gravity(GO:0009629);response to endogenous stimulus(GO:00…	NA	cellular_component(GO:0005575);extracellular region(GO:0005576);extracellular space(GO:0005615);intracellular(GO:0005622);cell(GO:0005623);cytoplasm(GO:0005737);cytosol(GO:0005829);cell surface(GO:0009986);axon(GO:0030424);cell projection(GO:0042995);neuron projection(GO:0043005);extracellular region part(GO:0044421);intracellular part(GO:0044424);cytoplasmic part(GO:0044444);cell part(GO:0044464…	NA	NA	T	Signal transduction mechanisms	KOG3510@1|root,KOG3510@2759|Eukaryota,39RYB@33154|Opisthokonta,3BEBW@33208|Metazoa,3D12F@33213|Bilateria,429VB@6656|Arthropoda,3SR5N@50557|Insecta,3EA6C@33342|Paraneoptera	Ig_3(PF13927.9) Immunoglobulin domain;I-set(PF07679.19) Immunoglobulin I-set domain;Ig_2(PF13895.9) Immunoglobulin domain;ig(PF00047.28) Immunoglobulin domain
Ecar00388-RA	XP_023325013.1	uncharacterized protein LOC111698800 isoform X2 [Eurytemora affinis]	A0A0C9QG83	Latrophilin Cirl OS=Fopius arisanus OX=64838 GN=Cirl_1 {ECO:0000313|EMBL:JAG72216.1} PE=3 SV=1	XP_023325013.1	uncharacterized protein LOC111698800 isoform X2 [Eurytemora affinis]	-	-	-	-	-	-	-	-	-
Ecar00397-RA	XP_023347275.1	opioid-binding protein/cell adhesion molecule-like isoform X1 [Eurytemora affinis]	A0A553PLD3	Ig-like domain-containing protein OS=Tigriopus californicus OX=6832 PE=4 SV=1	XP_023347275.1	opioid-binding protein/cell adhesion molecule-like isoform X1 [Eurytemora affinis]	multicellular organism development(GO:0007275);nervous system development(GO:0007399);central nervous system development(GO:0007417);brain development(GO:0007420);behavior(GO:0007610);locomotory behavior(GO:0007626);biological_process(GO:0008150);response to external stimulus(GO:0009605);response to abiotic stimulus(GO:0009628);response to gravity(GO:0009629);response to endogenous stimulus(GO:00…	NA	cellular_component(GO:0005575);extracellular region(GO:0005576);extracellular space(GO:0005615);intracellular(GO:0005622);cell(GO:0005623);cytoplasm(GO:0005737);cytosol(GO:0005829);cell surface(GO:0009986);axon(GO:0030424);cell projection(GO:0042995);neuron projection(GO:0043005);extracellular region part(GO:0044421);intracellular part(GO:0044424);cytoplasmic part(GO:0044444);cell part(GO:0044464…	NA	NA	T	Signal transduction mechanisms	KOG3510@1|root,KOG3510@2759|Eukaryota,39RYB@33154|Opisthokonta,3BEBW@33208|Metazoa,3D12F@33213|Bilateria,429VB@6656|Arthropoda,3SR5N@50557|Insecta,3EA6C@33342|Paraneoptera	ig(PF00047.28) Immunoglobulin domain;Ig_2(PF13895.9) Immunoglobulin domain;I-set(PF07679.19) Immunoglobulin I-set domain;Ig_3(PF13927.9) Immunoglobulin domain
Ecar00464-RA	XP_023327470.1	protein amalgam-like isoform X1 [Eurytemora affinis]	A0A553PJP7	Neural cell adhesion molecule 1 OS=Tigriopus californicus OX=6832 PE=4 SV=1	XP_023327470.1	protein amalgam-like isoform X1 [Eurytemora affinis]	multicellular organism development(GO:0007275);nervous system development(GO:0007399);central nervous system development(GO:0007417);brain development(GO:0007420);behavior(GO:0007610);locomotory behavior(GO:0007626);biological_process(GO:0008150);response to external stimulus(GO:0009605);response to abiotic stimulus(GO:0009628);response to gravity(GO:0009629);response to endogenous stimulus(GO:00…	NA	cellular_component(GO:0005575);extracellular region(GO:0005576);extracellular space(GO:0005615);intracellular(GO:0005622);cell(GO:0005623);cytoplasm(GO:0005737);cytosol(GO:0005829);cell surface(GO:0009986);axon(GO:0030424);cell projection(GO:0042995);neuron projection(GO:0043005);extracellular region part(GO:0044421);intracellular part(GO:0044424);cytoplasmic part(GO:0044444);cell part(GO:0044464…	NA	NA	T	Signal transduction mechanisms	KOG3510@1|root,KOG3510@2759|Eukaryota,39RYB@33154|Opisthokonta,3BEBW@33208|Metazoa,3D12F@33213|Bilateria,429VB@6656|Arthropoda,3SR5N@50557|Insecta,458RI@7147|Diptera,45H5N@7148|Nematocera	Ig_2(PF13895.9) Immunoglobulin domain;ig(PF00047.28) Immunoglobulin domain;Ig_3(PF13927.9) Immunoglobulin domain;I-set(PF07679.19) Immunoglobulin I-set domain
Ecar00413-RA	XP_023322079.1	EH domain-containing protein 3-like [Eurytemora affinis]	A0A553PKD8	EH domain-containing protein 1-like OS=Tigriopus californicus OX=6832 PE=4 SV=1	XP_023322079.1	EH domain-containing protein 3-like [Eurytemora affinis]	reproduction(GO:0000003);eye development(GO:0001654);compound eye morphogenesis(GO:0001745);compound eye photoreceptor cell differentiation(GO:0001751);eye photoreceptor cell differentiation(GO:0001754);receptor recycling(GO:0001881);morphogenesis of an epithelium(GO:0002009);instar larval or pupal development(GO:0002165);regionalization(GO:0003002);developmental process involved in reproduction(…	molecular_function(GO:0003674);catalytic activity(GO:0003824);binding(GO:0005488);protein binding(GO:0005515);pyrophosphatase activity(GO:0016462);hydrolase activity(GO:0016787);hydrolase activity, acting on acid anhydrides(GO:0016817);hydrolase activity, acting on acid anhydrides, in phosphorus-containing anhydrides(GO:0016818);ATPase activity(GO:0016887);Ras GTPase binding(GO:0017016);nucleosid…	cellular_component(GO:0005575);intracellular(GO:0005622);cell(GO:0005623);cytoplasm(GO:0005737);endosome(GO:0005768);early endosome(GO:0005769);endoplasmic reticulum(GO:0005783);lipid droplet(GO:0005811);plasma membrane(GO:0005886);cilium(GO:0005929);endosome membrane(GO:0010008);endomembrane system(GO:0012505);membrane(GO:0016020);ciliary pocket(GO:0020016);ciliary pocket membrane(GO:0020018);en…	Endocytosis(map04144)	EH domain-containing protein 1(ko:K12483)	TU	Signal transduction mechanisms ;Intracellular trafficking, secretion, and vesicular transport	KOG1954@1|root,KOG1954@2759|Eukaryota,38D2G@33154|Opisthokonta,3B9GP@33208|Metazoa,3CT36@33213|Bilateria,41X2B@6656|Arthropoda	Dynamin_N(PF00350.26) Dynamin family;EHD_N(PF16880.8) N-terminal EH-domain containing protein;MMR_HSR1(PF01926.26) 50S ribosome-binding GTPase;EF-hand_4(PF12763.10) Cytoskeletal-regulatory complex EF hand;DUF5600(PF18150.4) Domain of unknown function (DUF5600)
Ecar00536-RA	XP_023324708.1	neurexin-3-like [Eurytemora affinis]	A0A8J2RXQ2	Neurexin-2-beta OS=Daphnia galeata OX=27404 PE=4 SV=1	XP_023324708.1	neurexin-3-like [Eurytemora affinis]	regulation of neurotransmitter levels(GO:0001505);angiogenesis(GO:0001525);blood vessel development(GO:0001568);regulation of protein phosphorylation(GO:0001932);positive regulation of protein phosphorylation(GO:0001934);postsynaptic membrane organization(GO:0001941);vasculature development(GO:0001944);sprouting angiogenesis(GO:0002040);system process(GO:0003008);transport(GO:0006810);ion transpo…	molecular_function(GO:0003674);signaling receptor binding(GO:0005102);fibroblast growth factor receptor binding(GO:0005104);type 1 fibroblast growth factor receptor binding(GO:0005105);calcium channel regulator activity(GO:0005246);binding(GO:0005488);protein binding(GO:0005515);channel regulator activity(GO:0016247);enzyme binding(GO:0019899);kinase binding(GO:0019900);protein kinase binding(GO:…	cellular_component(GO:0005575);intracellular(GO:0005622);cell(GO:0005623);nucleus(GO:0005634);nucleolus(GO:0005730);plasma membrane(GO:0005886);integral component of plasma membrane(GO:0005887);cell surface(GO:0009986);membrane(GO:0016020);integral component of membrane(GO:0016021);axon(GO:0030424);intrinsic component of membrane(GO:0031224);intrinsic component of plasma membrane(GO:0031226);neur…	Cell adhesion molecules (CAMs)(map04514)	NA	T	Signal transduction mechanisms	KOG3514@1|root,KOG3514@2759|Eukaryota,38D5D@33154|Opisthokonta,3BAQ5@33208|Metazoa,3CVTI@33213|Bilateria,41THM@6656|Arthropoda	Laminin_G_1(PF00054.26) Laminin G domain;Laminin_G_2(PF02210.27) Laminin G domain
Ecar00543-RA	XP_023324715.1	NADPH oxidase 5-like isoform X1 [Eurytemora affinis]	A0A7R9JT04	NADPH oxidase 5 OS=Timema genevievae OX=629358 PE=4 SV=1	XP_023324715.1	NADPH oxidase 5-like isoform X1 [Eurytemora affinis]	reproduction(GO:0000003);angiogenesis(GO:0001525);blood vessel development(GO:0001568);endothelial cell proliferation(GO:0001935);vasculature development(GO:0001944);superoxide metabolic process(GO:0006801);transport(GO:0006810);ion transport(GO:0006811);cation transport(GO:0006812);regulation of muscle contraction(GO:0006937);regulation of smooth muscle contraction(GO:0006940);multicellular orga…	molecular_function(GO:0003674);catalytic activity(GO:0003824);transporter activity(GO:0005215);ion channel activity(GO:0005216);cation channel activity(GO:0005261);cation transmembrane transporter activity(GO:0008324);ion transmembrane transporter activity(GO:0015075);monovalent inorganic cation transmembrane transporter activity(GO:0015077);proton transmembrane transporter activity(GO:0015078);p…	cellular_component(GO:0005575);intracellular(GO:0005622);cell(GO:0005623);cytoplasm(GO:0005737);endoplasmic reticulum(GO:0005783);endomembrane system(GO:0012505);organelle(GO:0043226);membrane-bounded organelle(GO:0043227);intracellular organelle(GO:0043229);intracellular membrane-bounded organelle(GO:0043231);intracellular part(GO:0044424);cytoplasmic part(GO:0044444);cell part(GO:0044464)	NA	NADPH oxidase 5(ko:K21424,EC:1.6.3.-)	PQ	Inorganic ion transport and metabolism ;Secondary metabolites biosynthesis, transport and catabolism	KOG0039@1|root,KOG0039@2759|Eukaryota,38CNF@33154|Opisthokonta,3BE7B@33208|Metazoa,3CX51@33213|Bilateria,41V4N@6656|Arthropoda	EF-hand_1(PF00036.35) EF hand;EF-hand_5(PF13202.9) EF hand;Ferric_reduct(PF01794.22) Ferric reductase like transmembrane component;FAD_binding_8(PF08022.15) FAD-binding domain;NAD_binding_1(PF00175.24) Oxidoreductase NAD-binding domain;EF-hand_8(PF13833.9) EF-hand domain pair;NAD_binding_6(PF08030.15) Ferric reductase NAD binding domain
Ecar00662-RA	XP_023336006.1	phosrestin-2-like isoform X1 [Eurytemora affinis]	A0A0K2TSA8	E3 SUMO-protein ligase NSE2 OS=Lepeophtheirus salmonis OX=72036 GN=ARR2 {ECO:0000313|EMBL:CDW28919.1} PE=3 SV=1	XP_023336006.1	phosrestin-2-like isoform X1 [Eurytemora affinis]	tissue homeostasis(GO:0001894);retina homeostasis(GO:0001895);desensitization of G protein-coupled receptor signaling pathway(GO:0002029);desensitization of G protein-coupled receptor signaling pathway by arrestin(GO:0002032);system process(GO:0003008);cell communication(GO:0007154);signal transduction(GO:0007165);G protein-coupled receptor signaling pathway(GO:0007186);sensory perception(GO:0007…	molecular_function(GO:0003674);binding(GO:0005488);protein binding(GO:0005515)	cellular_component(GO:0005575);intracellular(GO:0005622);cell(GO:0005623);cytoplasm(GO:0005737);endoplasmic reticulum(GO:0005783);smooth endoplasmic reticulum(GO:0005790);endomembrane system(GO:0012505);rhabdomere(GO:0016028);subrhabdomeral cisterna(GO:0016029);organelle subcompartment(GO:0031984);cell projection(GO:0042995);organelle(GO:0043226);membrane-bounded organelle(GO:0043227);intracellul…	Phototransduction - fly(map04745)	NA	T	Signal transduction mechanisms	KOG3865@1|root,KOG3865@2759|Eukaryota,39VIF@33154|Opisthokonta,3BJMQ@33208|Metazoa,3D33G@33213|Bilateria,41TYM@6656|Arthropoda,3SIVK@50557|Insecta,4529V@7147|Diptera,45EXN@7148|Nematocera	Arrestin_C(PF02752.25) Arrestin (or S-antigen), C-terminal domain
Ecar00589-RA	XP_023344405.1	uncharacterized protein LOC111713703 [Eurytemora affinis]	A0A553P225	LRRCT domain-containing protein OS=Tigriopus californicus OX=6832 PE=4 SV=1	XP_023344405.1	uncharacterized protein LOC111713703 [Eurytemora affinis]	-	-	-	-	-	-	-	-	LRR_5(PF13306.9) BspA type Leucine rich repeat region (6 copies);LRR_8(PF13855.9) Leucine rich repeat
Ecar00329-RA	XP_023335363.1	cytochrome P450 302a1, mitochondrial-like [Eurytemora affinis]	A0A8B0MF39	Syntaxin-6_N domain-containing protein OS=Eurytemora affinis OX=88015 PE=2 SV=1	XP_023335363.1	cytochrome P450 302a1, mitochondrial-like [Eurytemora affinis]	embryonic development via the syncytial blastoderm(GO:0001700);morphogenesis of an epithelium(GO:0002009);instar larval or pupal development(GO:0002165);alcohol metabolic process(GO:0006066);lipid metabolic process(GO:0006629);steroid biosynthetic process(GO:0006694);ecdysone biosynthetic process(GO:0006697);multicellular organism development(GO:0007275);dorsal closure(GO:0007391);nervous system …	molecular_function(GO:0003674);catalytic activity(GO:0003824);monooxygenase activity(GO:0004497);steroid hydroxylase activity(GO:0008395);oxidoreductase activity(GO:0016491);ecdysteroid 22-hydroxylase activity(GO:0042767)	cellular_component(GO:0005575);intracellular(GO:0005622);cell(GO:0005623);cytoplasm(GO:0005737);mitochondrion(GO:0005739);organelle(GO:0043226);membrane-bounded organelle(GO:0043227);intracellular organelle(GO:0043229);intracellular membrane-bounded organelle(GO:0043231);intracellular part(GO:0044424);cytoplasmic part(GO:0044444);cell part(GO:0044464)	Insect hormone biosynthesis(map00981)	ecdysteroid 22-hydroxylase(ko:K10721)	Q	Secondary metabolites biosynthesis, transport and catabolism	COG2124@1|root,KOG0159@2759|Eukaryota,38HDW@33154|Opisthokonta,3BI90@33208|Metazoa,3D2T3@33213|Bilateria,41W48@6656|Arthropoda	p450(PF00067.25) Cytochrome P450
Ecar00335-RA	XP_023335426.1	uncharacterized protein LOC111706730 [Eurytemora affinis]	A0A553PC72	ANK_REP_REGION domain-containing protein OS=Tigriopus californicus OX=6832 PE=4 SV=1	XP_023335426.1	uncharacterized protein LOC111706730 [Eurytemora affinis]	-	-	-	-	-	-	-	-	Ank_2(PF12796.10) Ankyrin repeats (3 copies)
Ecar00486-RA	XP_023327652.1	glutamate receptor ionotropic, kainate 1-like [Eurytemora affinis]	A0A553PSI5	Glutamate receptor ionotropic, kainate 2 OS=Tigriopus californicus OX=6832 PE=3 SV=1	XP_023327652.1	glutamate receptor ionotropic, kainate 1-like [Eurytemora affinis]	NA	NA	NA	Neuroactive ligand-receptor interaction(map04080);Glutamatergic synapse(map04724)	glutamate receptor, ionotropic kainate 2(ko:K05202);glutamate receptor, ionotropic, invertebrate(ko:K05313)	P	Inorganic ion transport and metabolism	KOG1052@1|root,KOG1052@2759|Eukaryota,38BIY@33154|Opisthokonta,3B9S8@33208|Metazoa,3CTGU@33213|Bilateria,41VGM@6656|Arthropoda,3SJ9C@50557|Insecta	SBP_bac_3(PF00497.23) Bacterial extracellular solute-binding proteins, family 3;Lig_chan-Glu_bd(PF10613.12) Ligated ion channel L-glutamate- and glycine-binding site;Lig_chan(PF00060.29) Ligand-gated ion channel;ANF_receptor(PF01094.31) Receptor family ligand binding region
Ecar00578-RA	XP_023322367.1	actin-binding protein IPP-like [Eurytemora affinis]	A0A6L2P7V3	Kelch-like protein diablo OS=Coptotermes formosanus OX=36987 PE=4 SV=1	XP_023322367.1	actin-binding protein IPP-like [Eurytemora affinis]	NA	NA	NA	NA	NA	T	Signal transduction mechanisms	KOG4441@1|root,KOG4441@2759|Eukaryota,38JQV@33154|Opisthokonta,3B98J@33208|Metazoa,3CUJ6@33213|Bilateria,41WYI@6656|Arthropoda,3SG20@50557|Insecta	Kelch_6(PF13964.9) Kelch motif;BACK(PF07707.18) BTB And C-terminal Kelch;BTB(PF00651.34) BTB/POZ domain;Kelch_1(PF01344.28) Kelch motif
Ecar00588-RA	XP_023322358.1	probable cytochrome P450 49a1 [Eurytemora affinis]	A0A8B0MBJ6	Transposase OS=Eurytemora affinis OX=88015 PE=2 SV=1	XP_023322358.1	probable cytochrome P450 49a1 [Eurytemora affinis]	biological_process(GO:0008150);response to toxic substance(GO:0009636);response to organic substance(GO:0010033);response to organic cyclic compound(GO:0014070);response to insecticide(GO:0017085);response to chemical(GO:0042221);response to drug(GO:0042493);response to DDT(GO:0046680);response to stimulus(GO:0050896)	NA	NA	Primary bile acid biosynthesis(map00120);Metabolic pathways (map01100);PPAR signaling pathway(map03320);Cholesterol metabolism(map04979)	NA	Q	Secondary metabolites biosynthesis, transport and catabolism	COG2124@1|root,KOG0159@2759|Eukaryota,38CZC@33154|Opisthokonta,3B9J4@33208|Metazoa,3CUCS@33213|Bilateria,41W0C@6656|Arthropoda	p450(PF00067.25) Cytochrome P450
Ecar00730-RA	XP_023322083.1	RYamide receptor-like [Eurytemora affinis]	A0A8U0WH35	Mediator complex subunit 15 OS=Glossina fuscipes OX=7396 PE=3 SV=1	XP_023322083.1	RYamide receptor-like [Eurytemora affinis]	cell communication(GO:0007154);signal transduction(GO:0007165);cell surface receptor signaling pathway(GO:0007166);biological_process(GO:0008150);cellular process(GO:0009987);signaling(GO:0023052);regulation of biological process(GO:0050789);regulation of cellular process(GO:0050794);response to stimulus(GO:0050896);cellular response to stimulus(GO:0051716);biological regulation(GO:0065007)	peptide receptor activity(GO:0001653);molecular_function(GO:0003674);signaling receptor activity(GO:0038023);molecular transducer activity(GO:0060089)	NA	Neuroactive ligand-receptor interaction(map04080)	NA	S	Function unknown	KOG3656@1|root,KOG3656@2759|Eukaryota,39YI9@33154|Opisthokonta,3BGFM@33208|Metazoa,3D29K@33213|Bilateria,41Y71@6656|Arthropoda,3SI72@50557|Insecta,44ZGH@7147|Diptera,45V19@7214|Drosophilidae	7tm_1(PF00001.24) 7 transmembrane receptor (rhodopsin family)
Ecar00710-RA	XP_023336140.1	leucine-rich repeat neuronal protein 2-like [Eurytemora affinis]	A0A2J7PFX4	LRRCT domain-containing protein OS=Cryptotermes secundus OX=105785 PE=4 SV=1	XP_023336140.1	leucine-rich repeat neuronal protein 2-like [Eurytemora affinis]	-	-	-	-	-	-	-	-	LRR_5(PF13306.9) BspA type Leucine rich repeat region (6 copies);LRR_8(PF13855.9) Leucine rich repeat
Ecar00516-RA	XP_023322557.1	RNA-binding protein squid-like [Eurytemora affinis]	C1BSD9	HSP20-like chaperone OS=Lepeophtheirus salmonis OX=72036 GN=SQD {ECO:0000313|EMBL:ACO11942.1} PE=2 SV=1	XP_023322557.1	RNA-binding protein squid-like [Eurytemora affinis]	reproduction(GO:0000003);microtubule cytoskeleton organization(GO:0000226);embryonic axis specification(GO:0000578);ameboidal-type cell migration(GO:0001667);morphogenesis of an epithelium(GO:0002009);epithelial cell development(GO:0002064);columnar/cuboidal epithelial cell differentiation(GO:0002065);columnar/cuboidal epithelial cell development(GO:0002066);regionalization(GO:0003002);developmen…	NA	chromatin(GO:0000785);cellular_component(GO:0005575);intracellular(GO:0005622);cell(GO:0005623);nucleus(GO:0005634);nucleoplasm(GO:0005654);chromosome(GO:0005694);polytene chromosome(GO:0005700);polytene chromosome puff(GO:0005703);nuclear body(GO:0016604);nuclear speck(GO:0016607);membrane-enclosed lumen(GO:0031974);nuclear lumen(GO:0031981);omega speckle(GO:0035062);organelle(GO:0043226);membra…	mRNA surveillance pathway(map03015);Dorso-ventral axis formation(map04320)	RNA-binding protein Musashi(ko:K14411)	A	RNA processing and modification	KOG4205@1|root,KOG4205@2759|Eukaryota,3AMG2@33154|Opisthokonta,3C09Q@33208|Metazoa,3DGSX@33213|Bilateria,41TX7@6656|Arthropoda,3SFZZ@50557|Insecta,44Z6B@7147|Diptera,45DUB@7148|Nematocera	RRM_1(PF00076.25) RNA recognition motif. (a.k.a. RRM, RBD, or RNP domain)
Ecar00613-RA	XP_023342825.1	zinc finger and BTB domain-containing protein 17-like isoform X2 [Eurytemora affinis]	A0A7R8CS61	Transporter OS=Lepeophtheirus salmonis OX=72036 PE=4 SV=1	XP_023342825.1	zinc finger and BTB domain-containing protein 17-like isoform X2 [Eurytemora affinis]	-	-	-	-	-	-	-	-	BTB(PF00651.34) BTB/POZ domain;zf-C2H2(PF00096.29) Zinc finger, C2H2 type
Ecar00609-RA	XP_023324977.1	neurexin-1-like [Eurytemora affinis]	A0A6J1SXZ7	N-acetylglucosaminylphosphatidylinositol deacetylase OS=Frankliniella occidentalis OX=133901 GN=LOC113211552 {ECO:0000313|RefSeq:XP_026285742.1} PE=4 SV=1	XP_023324977.1	neurexin-1-like [Eurytemora affinis]	regulation of neurotransmitter levels(GO:0001505);angiogenesis(GO:0001525);blood vessel development(GO:0001568);regulation of protein phosphorylation(GO:0001932);positive regulation of protein phosphorylation(GO:0001934);postsynaptic membrane organization(GO:0001941);vasculature development(GO:0001944);sprouting angiogenesis(GO:0002040);system process(GO:0003008);transport(GO:0006810);ion transpo…	molecular_function(GO:0003674);signaling receptor binding(GO:0005102);fibroblast growth factor receptor binding(GO:0005104);type 1 fibroblast growth factor receptor binding(GO:0005105);calcium channel regulator activity(GO:0005246);binding(GO:0005488);protein binding(GO:0005515);channel regulator activity(GO:0016247);enzyme binding(GO:0019899);kinase binding(GO:0019900);protein kinase binding(GO:…	cellular_component(GO:0005575);intracellular(GO:0005622);cell(GO:0005623);nucleus(GO:0005634);nucleolus(GO:0005730);plasma membrane(GO:0005886);integral component of plasma membrane(GO:0005887);cell surface(GO:0009986);membrane(GO:0016020);integral component of membrane(GO:0016021);axon(GO:0030424);intrinsic component of membrane(GO:0031224);intrinsic component of plasma membrane(GO:0031226);neur…	Cell adhesion molecules (CAMs)(map04514)	NA	T	Signal transduction mechanisms	KOG3514@1|root,KOG3514@2759|Eukaryota,38D5D@33154|Opisthokonta,3BAQ5@33208|Metazoa,3CVTI@33213|Bilateria,41THM@6656|Arthropoda	Laminin_G_2(PF02210.27) Laminin G domain;Laminin_G_1(PF00054.26) Laminin G domain
Ecar00635-RA	XP_023321596.1	small ubiquitin-related modifier-like [Eurytemora affinis]	A0A0U2T6T1	Small ubiquitin-related modifier OS=Paracalanus parvus OX=187406 PE=2 SV=1	XP_023321596.1	small ubiquitin-related modifier-like [Eurytemora affinis]	mitotic sister chromatid segregation(GO:0000070);negative regulation of transcription by RNA polymerase II(GO:0000122);mitotic cell cycle(GO:0000278);nuclear division(GO:0000280);sister chromatid segregation(GO:0000819);nematode larval development(GO:0002119);larval development(GO:0002164);regulation of transcription, DNA-templated(GO:0006355);regulation of transcription by RNA polymerase II(GO:0…	molecular_function(GO:0003674);binding(GO:0005488);protein binding(GO:0005515);identical protein binding(GO:0042802)	NA	RNA transport(map03013);Fluid shear stress and atherosclerosis(map05418)	small ubiquitin-related modifier(ko:K12160)	O	Posttranslational modification, protein turnover, chaperones	COG5227@1|root,KOG1769@2759|Eukaryota,3A3FU@33154|Opisthokonta,3BV33@33208|Metazoa,3E4V5@33213|Bilateria,41ZSU@6656|Arthropoda	Rad60-SLD(PF11976.11) Ubiquitin-2 like Rad60 SUMO-like;ubiquitin(PF00240.26) Ubiquitin family
Ecar00733-RA	XP_023337273.1	MAM domain-containing glycosylphosphatidylinositol anchor protein 2-like, partial [Eurytemora affinis]	A0A553PJ97	Ig-like domain-containing protein OS=Tigriopus californicus OX=6832 PE=4 SV=1	XP_023337273.1	MAM domain-containing glycosylphosphatidylinositol anchor protein 2-like, partial [Eurytemora affinis]	eye development(GO:0001654);compound eye morphogenesis(GO:0001745);compound eye photoreceptor cell differentiation(GO:0001751);compound eye photoreceptor fate commitment(GO:0001752);eye photoreceptor cell differentiation(GO:0001754);system process(GO:0003008);cell adhesion(GO:0007155);homophilic cell adhesion via plasma membrane adhesion molecules(GO:0007156);multicellular organism development(GO…	NA	NA	NA	NA	T	Signal transduction mechanisms	KOG3510@1|root,KOG3510@2759|Eukaryota,39YR5@33154|Opisthokonta,3BMZY@33208|Metazoa,3D2DN@33213|Bilateria,41XIQ@6656|Arthropoda,3SI8Z@50557|Insecta,452M9@7147|Diptera,45W77@7214|Drosophilidae	I-set(PF07679.19) Immunoglobulin I-set domain;Ig_3(PF13927.9) Immunoglobulin domain;Ig_2(PF13895.9) Immunoglobulin domain;ig(PF00047.28) Immunoglobulin domain
Ecar00715-RA	XP_023339974.1	anoctamin-4-like isoform X5 [Eurytemora affinis]	A0A553P8J0	Anoctamin OS=Tigriopus californicus OX=6832 PE=3 SV=1	XP_023339974.1	anoctamin-4-like isoform X5 [Eurytemora affinis]	regulation of peptide secretion(GO:0002791);positive regulation of peptide secretion(GO:0002793);system process(GO:0003008);transport(GO:0006810);ion transport(GO:0006811);cation transport(GO:0006812);anion transport(GO:0006820);chloride transport(GO:0006821);response to stress(GO:0006950);defense response(GO:0006952);cell communication(GO:0007154);signal transduction(GO:0007165);G protein-couple…	molecular_function(GO:0003674);transporter activity(GO:0005215);ion channel activity(GO:0005216);calcium activated cation channel activity(GO:0005227);intracellular calcium activated chloride channel activity(GO:0005229);voltage-gated ion channel activity(GO:0005244);voltage-gated chloride channel activity(GO:0005247);anion channel activity(GO:0005253);chloride channel activity(GO:0005254);cation…	cellular_component(GO:0005575);intracellular(GO:0005622);cell(GO:0005623);nucleus(GO:0005634);nucleoplasm(GO:0005654);plasma membrane(GO:0005886);cilium(GO:0005929);external side of plasma membrane(GO:0009897);cell surface(GO:0009986);membrane(GO:0016020);apical plasma membrane(GO:0016324);membrane-enclosed lumen(GO:0031974);nuclear lumen(GO:0031981);cell projection(GO:0042995);organelle(GO:00432…	Olfactory transduction(map04740)	NA	U	Intracellular trafficking, secretion, and vesicular transport	KOG2514@1|root,KOG2514@2759|Eukaryota,38BGH@33154|Opisthokonta,3B9GR@33208|Metazoa,3CS29@33213|Bilateria,41XT9@6656|Arthropoda	Anoctamin(PF04547.15) Calcium-activated chloride channel;Anoct_dimer(PF16178.8) Dimerisation domain of Ca+-activated chloride-channel, anoctamin
Ecar00601-RA	XP_023324993.1	sphingosine kinase 2-like isoform X1 [Eurytemora affinis]	A0A4D5RZV1	acylaminoacyl-peptidase OS=Ixodes scapularis OX=6945 PE=4 SV=1	XP_023324993.1	sphingosine kinase 2-like isoform X1 [Eurytemora affinis]	reproduction(GO:0000003);response to reactive oxygen species(GO:0000302);regulation of neurotransmitter levels(GO:0001505);prostaglandin biosynthetic process(GO:0001516);regulation of cell growth(GO:0001558);blood vessel development(GO:0001568);long-chain fatty acid metabolic process(GO:0001676);regulation of cytokine production(GO:0001817);regulation of protein phosphorylation(GO:0001932);positi…	nucleotide binding(GO:0000166);magnesium ion binding(GO:0000287);lipid kinase activity(GO:0001727);molecular_function(GO:0003674);nucleic acid binding(GO:0003676);DNA binding(GO:0003677);catalytic activity(GO:0003824);transmembrane signaling receptor activity(GO:0004888);G protein-coupled receptor activity(GO:0004930);binding(GO:0005488);protein binding(GO:0005515);calmodulin binding(GO:0005516);…	lytic vacuole(GO:0000323);cellular_component(GO:0005575);intracellular(GO:0005622);cell(GO:0005623);cytoplasm(GO:0005737);lysosome(GO:0005764);lysosomal membrane(GO:0005765);vacuole(GO:0005773);vacuolar membrane(GO:0005774);cytosol(GO:0005829);plasma membrane(GO:0005886);synaptic vesicle(GO:0008021);endomembrane system(GO:0012505);membrane(GO:0016020);transport vesicle(GO:0030133);axon(GO:0030424…	Sphingolipid metabolism(map00600);Metabolic pathways (map01100);Calcium signaling pathway(map04020);Sphingolipid signaling pathway(map04071);Phospholipase D signaling pathway(map04072);VEGF signaling pathway(map04370);Apelin signaling pathway(map04371);Fc gamma R-mediated phagocytosis(map04666);Tuberculosis(map05152)	sphingosine kinase(ko:K04718,EC:2.7.1.91)	IT	Lipid transport and metabolism ;Signal transduction mechanisms	COG1597@1|root,KOG1116@2759|Eukaryota,38DRX@33154|Opisthokonta,3BDM3@33208|Metazoa,3CZEF@33213|Bilateria,487BM@7711|Chordata,48XRI@7742|Vertebrata,49T99@7898|Actinopterygii	DAGK_cat(PF00781.27) Diacylglycerol kinase catalytic domain
Ecar00444-RA	XP_023330867.1	methyltransferase-like 26 [Eurytemora affinis]	A0A139W8K1	Regulatory protein zeste OS=Tribolium castaneum OX=7070 GN=AUGUSTUS-3.0.2_15970 {ECO:0000313|EMBL:KXZ75599.1} PE=4 SV=1	XP_023330867.1	methyltransferase-like 26 [Eurytemora affinis]	NA	NA	NA	NA	NA	S	Function unknown	2BXN7@1|root,2S2FI@2759|Eukaryota,3A4JA@33154|Opisthokonta,3BREM@33208|Metazoa,3D86A@33213|Bilateria,41ZR9@6656|Arthropoda,3SJ31@50557|Insecta,3EA32@33342|Paraneoptera	DUF938(PF06080.15) Protein of unknown function (DUF938);BTB(PF00651.34) BTB/POZ domain
Ecar00454-RA	XP_023342322.1	gastrula zinc finger protein xFG20-1-like [Eurytemora affinis]	A0A8B7N7Q6	Vesicle-fusing ATPase OS=Hyalella azteca OX=294128 GN=LOC108667185 {ECO:0000313|RefSeq:XP_018009665.1} PE=4 SV=1	XP_023342322.1	gastrula zinc finger protein xFG20-1-like [Eurytemora affinis]	-	-	-	-	-	-	-	-	zf-C2H2(PF00096.29) Zinc finger, C2H2 type
Ecar00727-RA	XP_023340041.1	MICAL-like protein 2 isoform X2 [Eurytemora affinis]	A0A553PKJ0	Calponin-homology (CH) domain-containing protein OS=Tigriopus californicus OX=6832 PE=4 SV=1	XP_023340041.1	MICAL-like protein 2 isoform X2 [Eurytemora affinis]	protein targeting(GO:0006605);protein targeting to membrane(GO:0006612);transport(GO:0006810);intracellular protein transport(GO:0006886);endocytosis(GO:0006897);receptor-mediated endocytosis(GO:0006898);plasma membrane organization(GO:0007009);multicellular organism development(GO:0007275);nervous system development(GO:0007399);protein localization(GO:0008104);biological_process(GO:0008150);resp…	molecular_function(GO:0003674);binding(GO:0005488);protein binding(GO:0005515);phospholipid binding(GO:0005543);lipid binding(GO:0008289);Ras GTPase binding(GO:0017016);Rab GTPase binding(GO:0017137);enzyme binding(GO:0019899);small GTPase binding(GO:0031267);identical protein binding(GO:0042802);ion binding(GO:0043167);anion binding(GO:0043168);GTPase binding(GO:0051020);phosphatidic acid bindin…	cellular_component(GO:0005575);intracellular(GO:0005622);cell(GO:0005623);cytoplasm(GO:0005737);endosome(GO:0005768);late endosome(GO:0005770);endosome membrane(GO:0010008);endomembrane system(GO:0012505);membrane(GO:0016020);extrinsic component of membrane(GO:0019898);organelle membrane(GO:0031090);cytoplasmic vesicle(GO:0031410);vesicle(GO:0031982);organelle(GO:0043226);membrane-bounded organel…	NA	NA	Z	Cytoskeleton	COG5069@1|root,2QWQX@2759|Eukaryota,394E9@33154|Opisthokonta,3BIXY@33208|Metazoa,3CYRQ@33213|Bilateria,41W85@6656|Arthropoda,3SJXZ@50557|Insecta,44XE6@7147|Diptera,45ETG@7148|Nematocera	CH(PF00307.34) Calponin homology (CH) domain
Ecar00798-RA	XP_023328969.1	uncharacterized protein LOC111701784 isoform X1 [Eurytemora affinis]	A0A1D2MVD8	CUB domain-containing protein OS=Orchesella cincta OX=48709 PE=4 SV=1	XP_023328969.1	uncharacterized protein LOC111701784 isoform X1 [Eurytemora affinis]	NA	NA	NA	NA	NA	O	Posttranslational modification, protein turnover, chaperones	29Q0H@1|root,2QWNF@2759|Eukaryota	-
Ecar00791-RA	XP_023340858.1	glycoprotein-N-acetylgalactosamine 3-beta-galactosyltransferase 1-like [Eurytemora affinis]	A0A6J1THQ4	N-acetylgalactosaminide beta-1,3-galactosyltransferase OS=Frankliniella occidentalis OX=133901 GN=LOC113217373 {ECO:0000313|RefSeq:XP_026293029.1} PE=3 SV=1	XP_023340858.1	glycoprotein-N-acetylgalactosamine 3-beta-galactosyltransferase 1-like [Eurytemora affinis]	reproduction(GO:0000003);angiogenesis(GO:0001525);blood vessel development(GO:0001568);urogenital system development(GO:0001655);kidney development(GO:0001822);vasculature development(GO:0001944);epithelial cell development(GO:0002064);columnar/cuboidal epithelial cell differentiation(GO:0002065);columnar/cuboidal epithelial cell development(GO:0002066);regulation of immune system process(GO:0002…	molecular_function(GO:0003674);catalytic activity(GO:0003824);galactosyltransferase activity(GO:0008378);glycoprotein-N-acetylgalactosamine 3-beta-galactosyltransferase activity(GO:0016263);transferase activity(GO:0016740);transferase activity, transferring glycosyl groups(GO:0016757);transferase activity, transferring hexosyl groups(GO:0016758);beta-1,3-galactosyltransferase activity(GO:0048531)…	cellular_component(GO:0005575);intracellular(GO:0005622);cell(GO:0005623);cytoplasm(GO:0005737);Golgi apparatus(GO:0005794);Golgi stack(GO:0005795);Golgi medial cisterna(GO:0005797);endomembrane system(GO:0012505);membrane(GO:0016020);integral component of membrane(GO:0016021);intrinsic component of membrane(GO:0031224);organelle subcompartment(GO:0031984);Golgi cisterna(GO:0031985);organelle(GO:…	Mucin type O-glycan biosynthesis(map00512);Metabolic pathways (map01100)	glycoprotein-N-acetylgalactosamine 3-beta-galactosyltransferase(ko:K00731,EC:2.4.1.122)	G	Carbohydrate transport and metabolism	KOG2246@1|root,KOG2246@2759|Eukaryota,38C0F@33154|Opisthokonta,3BANH@33208|Metazoa,3CS5Q@33213|Bilateria,47YUB@7711|Chordata	Fringe(PF02434.19) Fringe-like
Ecar00803-RA	XP_023328983.1	kin of IRRE-like protein 1 isoform X2 [Eurytemora affinis]	A0A7R8H541	Protein kinase domain-containing protein OS=Lepeophtheirus salmonis OX=72036 PE=4 SV=1	XP_023328983.1	kin of IRRE-like protein 1 isoform X2 [Eurytemora affinis]	-	-	-	-	-	-	-	-	ig(PF00047.28) Immunoglobulin domain;Ig_2(PF13895.9) Immunoglobulin domain;Ig_3(PF13927.9) Immunoglobulin domain;C2-set_2(PF08205.15) CD80-like C2-set immunoglobulin domain;I-set(PF07679.19) Immunoglobulin I-set domain
Ecar00805-RA	XP_023326818.1	bestrophin-4-like isoform X1 [Eurytemora affinis]	A0A0V0YC82	PMD domain-containing protein OS=Trichinella pseudospiralis OX=6337 GN=Pelo {ECO:0000313|EMBL:KRX97901.1} PE=3 SV=1	XP_023326818.1	bestrophin-4-like isoform X1 [Eurytemora affinis]	NA	NA	NA	NA	NA	P	Inorganic ion transport and metabolism	KOG3547@1|root,KOG3547@2759|Eukaryota,38DHP@33154|Opisthokonta,3B96Y@33208|Metazoa,3CS5T@33213|Bilateria,41VD6@6656|Arthropoda,3SQMV@50557|Insecta,3E8QZ@33342|Paraneoptera	Bestrophin(PF01062.24) Bestrophin, RFP-TM, chloride channel
Ecar00839-RA	XP_023343101.1	60S ribosomal protein L10a-like [Eurytemora affinis]	V9P1K0	Ribosomal protein OS=Pseudodiaptomus annandalei OX=298510 PE=2 SV=1	XP_023343101.1	60S ribosomal protein L10a-like [Eurytemora affinis]	NA	NA	NA	Ribosome(map03010);Alzheimer disease(map05010)	large subunit ribosomal protein L10Ae(ko:K02865);amyloid beta precursor protein binding protein 1(ko:K04532)	J	Translation, ribosomal structure and biogenesis	COG0081@1|root,KOG1570@2759|Eukaryota,38FV6@33154|Opisthokonta,3BBPG@33208|Metazoa,3CVNG@33213|Bilateria,41VJ3@6656|Arthropoda,3SG44@50557|Insecta	Ribosomal_L1(PF00687.24) Ribosomal protein L1p/L10e family
Ecar00910-RA	XP_023321647.1	limbic system-associated membrane protein-like [Eurytemora affinis]	A0A0K2T6P5	Lachesinlike [Musca domestica] OS=Lepeophtheirus salmonis OX=72036 PE=4 SV=1	XP_023321647.1	limbic system-associated membrane protein-like [Eurytemora affinis]	eye development(GO:0001654);compound eye morphogenesis(GO:0001745);compound eye photoreceptor cell differentiation(GO:0001751);compound eye photoreceptor fate commitment(GO:0001752);eye photoreceptor cell differentiation(GO:0001754);system process(GO:0003008);cell adhesion(GO:0007155);homophilic cell adhesion via plasma membrane adhesion molecules(GO:0007156);multicellular organism development(GO…	NA	NA	NA	NA	T	Signal transduction mechanisms	KOG3510@1|root,KOG3510@2759|Eukaryota,39YR5@33154|Opisthokonta,3BMZY@33208|Metazoa,3D2DN@33213|Bilateria,41XIQ@6656|Arthropoda,3SI8Z@50557|Insecta	I-set(PF07679.19) Immunoglobulin I-set domain;Ig_3(PF13927.9) Immunoglobulin domain;ig(PF00047.28) Immunoglobulin domain;Ig_2(PF13895.9) Immunoglobulin domain
Ecar00907-RA	XP_023339713.1	neural cell adhesion molecule 1-like [Eurytemora affinis]	A0A0K2TWJ1	Lachesinlike [Musca domestica] OS=Lepeophtheirus salmonis OX=72036 PE=4 SV=1	XP_023339713.1	neural cell adhesion molecule 1-like [Eurytemora affinis]	NA	NA	NA	NA	NA	T	Signal transduction mechanisms	KOG3510@1|root,KOG3510@2759|Eukaryota,38W6X@33154|Opisthokonta,3C6BC@33208|Metazoa,3DMFK@33213|Bilateria,4282P@6656|Arthropoda,3SWWI@50557|Insecta,3ED1K@33342|Paraneoptera	-
Ecar00908-RA	XP_023339713.1	neural cell adhesion molecule 1-like [Eurytemora affinis]	A0A0K2TWJ1	Lachesinlike [Musca domestica] OS=Lepeophtheirus salmonis OX=72036 PE=4 SV=1	XP_023339713.1	neural cell adhesion molecule 1-like [Eurytemora affinis]	multicellular organism development(GO:0007275);nervous system development(GO:0007399);central nervous system development(GO:0007417);brain development(GO:0007420);behavior(GO:0007610);locomotory behavior(GO:0007626);biological_process(GO:0008150);response to external stimulus(GO:0009605);response to abiotic stimulus(GO:0009628);response to gravity(GO:0009629);response to endogenous stimulus(GO:00…	NA	cellular_component(GO:0005575);extracellular region(GO:0005576);extracellular space(GO:0005615);intracellular(GO:0005622);cell(GO:0005623);cytoplasm(GO:0005737);cytosol(GO:0005829);cell surface(GO:0009986);axon(GO:0030424);cell projection(GO:0042995);neuron projection(GO:0043005);extracellular region part(GO:0044421);intracellular part(GO:0044424);cytoplasmic part(GO:0044444);cell part(GO:0044464…	NA	NA	T	Signal transduction mechanisms	KOG3510@1|root,KOG3510@2759|Eukaryota,39RYB@33154|Opisthokonta,3BEBW@33208|Metazoa,3D12F@33213|Bilateria,429VB@6656|Arthropoda,3SR5N@50557|Insecta,3EA6C@33342|Paraneoptera	Ig_3(PF13927.9) Immunoglobulin domain;I-set(PF07679.19) Immunoglobulin I-set domain;ig(PF00047.28) Immunoglobulin domain;Ig_2(PF13895.9) Immunoglobulin domain
Ecar00934-RA	XP_023337892.1	F-actin-monooxygenase MICAL2-like isoform X1 [Eurytemora affinis]	A0A0K2SZ23	F-actin monooxygenase OS=Lepeophtheirus salmonis OX=72036 PE=4 SV=1	XP_023337892.1	F-actin-monooxygenase MICAL2-like isoform X1 [Eurytemora affinis]	heart looping(GO:0001947);morphogenesis of an epithelium(GO:0002009);heart morphogenesis(GO:0003007);embryonic heart tube morphogenesis(GO:0003143);regulation of transcription, DNA-templated(GO:0006355);regulation of transcription by RNA polymerase II(GO:0006357);sulfur compound metabolic process(GO:0006790);organelle organization(GO:0006996);cytoskeleton organization(GO:0007010);actin filament o…	molecular_function(GO:0003674);actin binding(GO:0003779);catalytic activity(GO:0003824);monooxygenase activity(GO:0004497);binding(GO:0005488);protein binding(GO:0005515);cytoskeletal protein binding(GO:0008092);oxidoreductase activity(GO:0016491);oxidoreductase activity, acting on paired donors, with incorporation or reduction of molecular oxygen(GO:0016705);oxidoreductase activity, acting on pa…	cellular_component(GO:0005575);intracellular(GO:0005622);cell(GO:0005623);nucleus(GO:0005634);organelle(GO:0043226);membrane-bounded organelle(GO:0043227);intracellular organelle(GO:0043229);intracellular membrane-bounded organelle(GO:0043231);intracellular part(GO:0044424);cell part(GO:0044464)	NA	NA	Z	Cytoskeleton	COG5069@1|root,KOG1700@2759|Eukaryota,38ECY@33154|Opisthokonta,3BC2Z@33208|Metazoa,3CUP2@33213|Bilateria,4853U@7711|Chordata,4913V@7742|Vertebrata	-
Ecar00975-RA	XP_023342701.1	tachykinin-like peptides receptor 99D [Eurytemora affinis]	A0A0K2SYM0	PDR_CDR domain-containing protein OS=Lepeophtheirus salmonis OX=72036 GN=NGRA23 {ECO:0000313|EMBL:CDW18859.1} PE=3 SV=1	XP_023342701.1	tachykinin-like peptides receptor 99D [Eurytemora affinis]	cellular ion homeostasis(GO:0006873);cellular calcium ion homeostasis(GO:0006874);cellular metal ion homeostasis(GO:0006875);cell communication(GO:0007154);signal transduction(GO:0007165);positive regulation of cytosolic calcium ion concentration(GO:0007204);biological_process(GO:0008150);response to endogenous stimulus(GO:0009719);response to hormone(GO:0009725);hormone-mediated signaling pathwa…	molecular_function(GO:0003674);signaling receptor activity(GO:0038023);leucokinin receptor activity(GO:0042071);molecular transducer activity(GO:0060089)	cellular_component(GO:0005575);cell(GO:0005623);plasma membrane(GO:0005886);membrane(GO:0016020);basolateral plasma membrane(GO:0016323);membrane part(GO:0044425);plasma membrane part(GO:0044459);cell part(GO:0044464);cell periphery(GO:0071944);plasma membrane region(GO:0098590)	NA	NA	T	Signal transduction mechanisms	KOG4219@1|root,KOG4219@2759|Eukaryota,38MQ0@33154|Opisthokonta,3BK0Z@33208|Metazoa,3D09I@33213|Bilateria,41VAF@6656|Arthropoda,3SJHC@50557|Insecta	7tm_1(PF00001.24) 7 transmembrane receptor (rhodopsin family)
Ecar00927-RA	XP_023344291.1	protein flightless-1-like isoform X1 [Eurytemora affinis]	A0A553NC99	Protein flightless-1 OS=Tigriopus californicus OX=6832 PE=4 SV=1	XP_023344291.1	protein flightless-1-like isoform X1 [Eurytemora affinis]	gastrulation with mouth forming first(GO:0001703);organelle organization(GO:0006996);cytoskeleton organization(GO:0007010);multicellular organism development(GO:0007275);gastrulation(GO:0007369);somatic muscle development(GO:0007525);adult somatic muscle development(GO:0007527);biological_process(GO:0008150);anatomical structure morphogenesis(GO:0009653);embryo development(GO:0009790);cellular pr…	molecular_function(GO:0003674);actin binding(GO:0003779);binding(GO:0005488);protein binding(GO:0005515);cytoskeletal protein binding(GO:0008092)	cellular_component(GO:0005575);intracellular(GO:0005622);cell(GO:0005623);nucleus(GO:0005634);nucleoplasm(GO:0005654);cytoplasm(GO:0005737);microtubule organizing center(GO:0005815);cytosol(GO:0005829);cytoskeleton(GO:0005856);brush border(GO:0005903);microtubule cytoskeleton(GO:0015630);membrane-enclosed lumen(GO:0031974);nuclear lumen(GO:0031981);organelle(GO:0043226);membrane-bounded organelle…	NA	NA	Z	Cytoskeleton	COG4886@1|root,KOG0444@2759|Eukaryota,38CS8@33154|Opisthokonta,3B9UA@33208|Metazoa,3D1BF@33213|Bilateria,41XKS@6656|Arthropoda	-
Ecar01008-RA	XP_023343025.1	tenascin-R-like [Eurytemora affinis]	A0A8J2W4N4	Delta-like protein OS=Daphnia galeata OX=27404 PE=4 SV=1	XP_023343025.1	tenascin-R-like [Eurytemora affinis]	-	-	-	-	-	-	-	-	-
Ecar01007-RA	XP_023349444.1	ATP-binding cassette sub-family C member Sur-like isoform X1 [Eurytemora affinis]	A0A7R8CI25	Cytochrome c oxidase subunit 1 OS=Lepeophtheirus salmonis OX=72036 PE=4 SV=1	XP_023349444.1	ATP-binding cassette sub-family C member Sur-like isoform X1 [Eurytemora affinis]	response to hypoxia(GO:0001666);response to stress(GO:0006950);biological_process(GO:0008150);response to abiotic stimulus(GO:0009628);response to decreased oxygen levels(GO:0036293);response to stimulus(GO:0050896);response to oxygen levels(GO:0070482)	NA	NA	ABC transporters(map02010);Insulin secretion(map04911);Type II diabetes mellitus(map04930)	NA	Q	Secondary metabolites biosynthesis, transport and catabolism	COG0664@1|root,COG1132@1|root,KOG0054@2759|Eukaryota,KOG0614@2759|Eukaryota,38CH6@33154|Opisthokonta,3BA19@33208|Metazoa,3CSDY@33213|Bilateria,41WAI@6656|Arthropoda,3SFZC@50557|Insecta	ABC_membrane(PF00664.26) ABC transporter transmembrane region;ABC_tran(PF00005.30) ABC transporter
Ecar01140-RA	XP_023348679.1	troponin C-like [Eurytemora affinis]	A0A6A4K8T5	Structural maintenance of chromosomes protein 5 OS=Apolygus lucorum OX=248454 PE=3 SV=1	XP_023348679.1	troponin C-like [Eurytemora affinis]	biological_process(GO:0008150);locomotion(GO:0040011);flight(GO:0060361)	NA	NA	NA	NA	T	Signal transduction mechanisms	COG5126@1|root,KOG0027@2759|Eukaryota,3A0E9@33154|Opisthokonta,3BQ05@33208|Metazoa,3D6W2@33213|Bilateria,41YPE@6656|Arthropoda	EF-hand_8(PF13833.9) EF-hand domain pair;EF-hand_6(PF13405.9) EF-hand domain;EF-hand_1(PF00036.35) EF hand;EF-hand_7(PF13499.9) EF-hand domain pair
Ecar01141-RA	XP_023342910.1	zinc finger and BTB domain-containing protein 18-like [Eurytemora affinis]	A0A0K2SYT3	C2H2-type domain-containing protein OS=Lepeophtheirus salmonis OX=72036 PE=4 SV=1	XP_023342910.1	zinc finger and BTB domain-containing protein 18-like [Eurytemora affinis]	negative regulation of transcription by RNA polymerase II(GO:0000122);cell morphogenesis(GO:0000902);cell morphogenesis involved in differentiation(GO:0000904);regulation of cell growth(GO:0001558);eye development(GO:0001654);cell activation(GO:0001775);epithelial cell development(GO:0002064);somatic diversification of immune receptors(GO:0002200);immune system process(GO:0002376);immune system d…	transcription regulatory region sequence-specific DNA binding(GO:0000976);RNA polymerase II regulatory region sequence-specific DNA binding(GO:0000977);RNA polymerase II proximal promoter sequence-specific DNA binding(GO:0000978);DNA-binding transcription factor activity, RNA polymerase II-specific(GO:0000981);transcription factor activity, RNA polymerase II proximal promoter sequence-specific DN…	cellular_component(GO:0005575);intracellular(GO:0005622);cell(GO:0005623);nucleus(GO:0005634);nucleoplasm(GO:0005654);nuclear body(GO:0016604);membrane-enclosed lumen(GO:0031974);nuclear lumen(GO:0031981);cell projection(GO:0042995);neuron projection(GO:0043005);organelle(GO:0043226);membrane-bounded organelle(GO:0043227);intracellular organelle(GO:0043229);intracellular membrane-bounded organell…	Transcriptional misregulation in cancer(map05202)	NA	S	Function unknown	KOG1721@1|root,KOG1721@2759|Eukaryota,38EJ6@33154|Opisthokonta,3BE4M@33208|Metazoa,3CVTV@33213|Bilateria,41VK8@6656|Arthropoda,3SGPE@50557|Insecta,46FKV@7399|Hymenoptera	zf-C2H2(PF00096.29) Zinc finger, C2H2 type
Ecar01142-RA	XP_023342908.1	uncharacterized protein LOC111712505 [Eurytemora affinis]	A0A0K2SYT3	C2H2-type domain-containing protein OS=Lepeophtheirus salmonis OX=72036 PE=4 SV=1	XP_023342908.1	uncharacterized protein LOC111712505 [Eurytemora affinis]	negative regulation of transcription by RNA polymerase II(GO:0000122);cell morphogenesis(GO:0000902);cell morphogenesis involved in differentiation(GO:0000904);regulation of cell growth(GO:0001558);eye development(GO:0001654);cell activation(GO:0001775);epithelial cell development(GO:0002064);somatic diversification of immune receptors(GO:0002200);immune system process(GO:0002376);immune system d…	transcription regulatory region sequence-specific DNA binding(GO:0000976);RNA polymerase II regulatory region sequence-specific DNA binding(GO:0000977);RNA polymerase II proximal promoter sequence-specific DNA binding(GO:0000978);DNA-binding transcription factor activity, RNA polymerase II-specific(GO:0000981);transcription factor activity, RNA polymerase II proximal promoter sequence-specific DN…	cellular_component(GO:0005575);intracellular(GO:0005622);cell(GO:0005623);nucleus(GO:0005634);nucleoplasm(GO:0005654);nuclear body(GO:0016604);membrane-enclosed lumen(GO:0031974);nuclear lumen(GO:0031981);cell projection(GO:0042995);neuron projection(GO:0043005);organelle(GO:0043226);membrane-bounded organelle(GO:0043227);intracellular organelle(GO:0043229);intracellular membrane-bounded organell…	Transcriptional misregulation in cancer(map05202)	NA	K	Transcription	KOG1721@1|root,KOG1721@2759|Eukaryota,38EJ6@33154|Opisthokonta,3BE4M@33208|Metazoa,3CVTV@33213|Bilateria,41VK8@6656|Arthropoda,3SGPE@50557|Insecta,44XJU@7147|Diptera,45HNX@7148|Nematocera	zf-C2H2(PF00096.29) Zinc finger, C2H2 type
Ecar00551-RA	XP_023324712.1	ervatamin-C-like [Eurytemora affinis]	A0A076FFM2	NADH-ubiquinone oxidoreductase chain 2 OS=Paracyclopina nana OX=565004 PE=2 SV=1	XP_023324712.1	ervatamin-C-like [Eurytemora affinis]	NA	NA	NA	Autophagy - animal(map04140);Lysosome(map04142);Phagosome(map04145);Apoptosis(map04210);Antigen processing and presentation(map04612);NOD-like receptor signaling pathway(map04621);Renin secretion(map04924);Proteoglycans in cancer(map05205);Rheumatoid arthritis(map05323);Fluid shear stress and atherosclerosis(map05418)	cathepsin B(ko:K01363,EC:3.4.22.1);cathepsin L(ko:K01365,EC:3.4.22.15);cathepsin H(ko:K01366,EC:3.4.22.16);cathepsin X(ko:K08568,EC:3.4.18.1);xylem cysteine proteinase(ko:K16290,EC:3.4.22.-)	O	Posttranslational modification, protein turnover, chaperones	COG4870@1|root,KOG1543@2759|Eukaryota	Peptidase_C1(PF00112.26) Papain family cysteine protease;Inhibitor_I29(PF08246.15) Cathepsin propeptide inhibitor domain (I29)
Ecar01144-RA	XP_023343447.1	uncharacterized protein LOC111712919 isoform X2 [Eurytemora affinis]	A0A553P473	C2H2-type domain-containing protein OS=Tigriopus californicus OX=6832 PE=4 SV=1	XP_023343447.1	uncharacterized protein LOC111712919 isoform X2 [Eurytemora affinis]	negative regulation of transcription by RNA polymerase II(GO:0000122);cell morphogenesis(GO:0000902);cell morphogenesis involved in differentiation(GO:0000904);regulation of cell growth(GO:0001558);eye development(GO:0001654);cell activation(GO:0001775);epithelial cell development(GO:0002064);somatic diversification of immune receptors(GO:0002200);immune system process(GO:0002376);immune system d…	transcription regulatory region sequence-specific DNA binding(GO:0000976);RNA polymerase II regulatory region sequence-specific DNA binding(GO:0000977);RNA polymerase II proximal promoter sequence-specific DNA binding(GO:0000978);DNA-binding transcription factor activity, RNA polymerase II-specific(GO:0000981);transcription factor activity, RNA polymerase II proximal promoter sequence-specific DN…	cellular_component(GO:0005575);intracellular(GO:0005622);cell(GO:0005623);nucleus(GO:0005634);nucleoplasm(GO:0005654);nuclear body(GO:0016604);membrane-enclosed lumen(GO:0031974);nuclear lumen(GO:0031981);cell projection(GO:0042995);neuron projection(GO:0043005);organelle(GO:0043226);membrane-bounded organelle(GO:0043227);intracellular organelle(GO:0043229);intracellular membrane-bounded organell…	Transcriptional misregulation in cancer(map05202)	NA	S	Function unknown	KOG1721@1|root,KOG1721@2759|Eukaryota,38EJ6@33154|Opisthokonta,3BE4M@33208|Metazoa,3CVTV@33213|Bilateria,41VK8@6656|Arthropoda,3SGPE@50557|Insecta,46FKV@7399|Hymenoptera	zf-C2H2(PF00096.29) Zinc finger, C2H2 type
Ecar01125-RA	XP_023327090.1	G1/S-specific cyclin-D1-like [Eurytemora affinis]	A0A553P635	Cyclin N-terminal domain-containing protein OS=Tigriopus californicus OX=6832 PE=3 SV=1	XP_023327090.1	G1/S-specific cyclin-D1-like [Eurytemora affinis]	reproduction(GO:0000003);regulation of cell growth(GO:0001558);regulation of protein phosphorylation(GO:0001932);nematode larval development(GO:0002119);larval development(GO:0002164);developmental process involved in reproduction(GO:0003006);regulation of DNA replication(GO:0006275);organelle organization(GO:0006996);mitochondrion organization(GO:0007005);cell cycle(GO:0007049);multicellular org…	molecular_function(GO:0003674);binding(GO:0005488);protein binding(GO:0005515);cyclin-dependent protein serine/threonine kinase regulator activity(GO:0016538);kinase regulator activity(GO:0019207);protein kinase regulator activity(GO:0019887);enzyme regulator activity(GO:0030234);molecular function regulator(GO:0098772)	NA	Endocrine resistance(map01522);FoxO signaling pathway(map04068);Cell cycle(map04110);p53 signaling pathway(map04115);PI3K-Akt signaling pathway(map04151);AMPK signaling pathway(map04152);Cellular senescence(map04218);Wnt signaling pathway(map04310);Hedgehog signaling pathway(map04340);Apelin signaling pathway(map04371);Hippo signaling pathway(map04390);Focal adhesion(map04510);Tight junction(map0…	NA	D	Cell cycle control, cell division, chromosome partitioning	KOG0656@1|root,KOG0656@2759|Eukaryota,39VHD@33154|Opisthokonta,3BD84@33208|Metazoa,3DEJV@33213|Bilateria,48HDS@7711|Chordata,49G5Z@7742|Vertebrata,4A725@7898|Actinopterygii	Cyclin_N(PF00134.26) Cyclin, N-terminal domain;Cyclin_C(PF02984.22) Cyclin, C-terminal domain
Ecar01093-RA	XP_045581447.1	elastin-like [Procambarus clarkii]	A0A7R9GXV9	PH domain-containing protein OS=Timema cristinae OX=61476 PE=4 SV=1	XP_023343787.1	uncharacterized protein LOC111713201 [Eurytemora affinis]	-	-	-	-	-	-	-	-	-
Ecar01078-RA	XP_023333463.1	carboxypeptidase M-like isoform X1 [Eurytemora affinis]	A0A553P7X6	Carboxypeptidase M OS=Tigriopus californicus OX=6832 PE=3 SV=1	XP_023333463.1	carboxypeptidase M-like isoform X1 [Eurytemora affinis]	NA	NA	NA	NA	NA	O	Posttranslational modification, protein turnover, chaperones	KOG2649@1|root,KOG2649@2759|Eukaryota,38R1Y@33154|Opisthokonta,3BD7D@33208|Metazoa,3CSIH@33213|Bilateria,41WVG@6656|Arthropoda,3SK1J@50557|Insecta	Peptidase_M14(PF00246.27) Zinc carboxypeptidase
Ecar01077-RA	XP_023333419.1	paired mesoderm homeobox protein 2B-like [Eurytemora affinis]	A0A5N4ANI4	Homeobox domain-containing protein OS=Photinus pyralis OX=7054 PE=4 SV=1	XP_023333419.1	paired mesoderm homeobox protein 2B-like [Eurytemora affinis]	cell morphogenesis(GO:0000902);cell morphogenesis involved in differentiation(GO:0000904);regulation of cell growth(GO:0001558);ameboidal-type cell migration(GO:0001667);neural crest cell migration(GO:0001755);neuron migration(GO:0001764);regulation of respiratory gaseous exchange by neurological system process(GO:0002087);system process(GO:0003008);noradrenergic neuron differentiation(GO:0003357…	transcription regulatory region sequence-specific DNA binding(GO:0000976);RNA polymerase II regulatory region sequence-specific DNA binding(GO:0000977);RNA polymerase II proximal promoter sequence-specific DNA binding(GO:0000978);DNA-binding transcription factor activity, RNA polymerase II-specific(GO:0000981);transcription factor activity, RNA polymerase II proximal promoter sequence-specific DN…	nuclear chromosome(GO:0000228);chromatin(GO:0000785);nuclear chromatin(GO:0000790);cellular_component(GO:0005575);intracellular(GO:0005622);cell(GO:0005623);nucleus(GO:0005634);nucleoplasm(GO:0005654);chromosome(GO:0005694);membrane-enclosed lumen(GO:0031974);nuclear lumen(GO:0031981);organelle(GO:0043226);membrane-bounded organelle(GO:0043227);non-membrane-bounded organelle(GO:0043228);intracell…	NA	NA	K	Transcription	KOG0494@1|root,KOG0484@2759|Eukaryota,39SU6@33154|Opisthokonta,3BFD5@33208|Metazoa,3CWI5@33213|Bilateria,420DX@6656|Arthropoda,3SNIQ@50557|Insecta,3EB0K@33342|Paraneoptera	-
Ecar00886-RA	XP_023332413.1	hexokinase-like isoform X1 [Eurytemora affinis]	A0A3S5X8T9	Phosphotransferase OS=Tigriopus japonicus OX=158387 GN=HK3 {ECO:0000313|EMBL:AIW65574.1} PE=2 SV=1	XP_023332413.1	hexokinase-like isoform X1 [Eurytemora affinis]	polysaccharide biosynthetic process(GO:0000271);cellular glucose homeostasis(GO:0001678);regulation of cytokine production(GO:0001817);positive regulation of cytokine production(GO:0001819);regulation of immune system process(GO:0002682);positive regulation of immune system process(GO:0002684);regulation of immune effector process(GO:0002697);positive regulation of immune effector process(GO:0002…	nucleotide binding(GO:0000166);magnesium ion binding(GO:0000287);molecular_function(GO:0003674);catalytic activity(GO:0003824);glucokinase activity(GO:0004340);hexokinase activity(GO:0004396);binding(GO:0005488);protein binding(GO:0005515);ATP binding(GO:0005524);glucose binding(GO:0005536);glycosaminoglycan binding(GO:0005539);drug binding(GO:0008144);kinase activity(GO:0016301);transferase acti…	cellular_component(GO:0005575);intracellular(GO:0005622);cell(GO:0005623);nucleus(GO:0005634);nucleoplasm(GO:0005654);cytoplasm(GO:0005737);mitochondrion(GO:0005739);mitochondrial envelope(GO:0005740);mitochondrial outer membrane(GO:0005741);cytosol(GO:0005829);cilium(GO:0005929);cell cortex(GO:0005938);endomembrane system(GO:0012505);membrane(GO:0016020);outer membrane(GO:0019867);secretory gran…	Glycolysis / Gluconeogenesis(map00010);Fructose and mannose metabolism(map00051);Galactose metabolism(map00052);Starch and sucrose metabolism(map00500);Amino sugar and nucleotide sugar metabolism(map00520);Streptomycin biosynthesis(map00521);Neomycin, kanamycin and gentamicin biosynthesis(map00524);Metabolic pathways (map01100);Biosynthesis of secondary metabolites(map01110);Microbial metabolism …	hexokinase(ko:K00844,EC:2.7.1.1)	G	Carbohydrate transport and metabolism	COG5026@1|root,KOG1369@2759|Eukaryota,38DFC@33154|Opisthokonta,3BD1K@33208|Metazoa,3CU23@33213|Bilateria,41TK9@6656|Arthropoda,3SHYX@50557|Insecta,451Y2@7147|Diptera	Hexokinase_2(PF03727.19) Hexokinase;Hexokinase_1(PF00349.24) Hexokinase
Ecar01280-RA	XP_023326668.1	decaprenyl-diphosphate synthase subunit 1-like [Eurytemora affinis]	A0A0K2TM75	GDSL esterase/lipase OS=Lepeophtheirus salmonis OX=72036 PE=3 SV=1	XP_023326668.1	decaprenyl-diphosphate synthase subunit 1-like [Eurytemora affinis]	lipid metabolic process(GO:0006629);isoprenoid metabolic process(GO:0006720);coenzyme metabolic process(GO:0006732);oxidoreduction coenzyme metabolic process(GO:0006733);ubiquinone metabolic process(GO:0006743);ubiquinone biosynthetic process(GO:0006744);response to stress(GO:0006950);multicellular organism development(GO:0007275);nervous system development(GO:0007399);biological_process(GO:00081…	molecular_function(GO:0003674);binding(GO:0005488);protein binding(GO:0005515);protein heterodimerization activity(GO:0046982);protein dimerization activity(GO:0046983)	cellular_component(GO:0005575);protein-containing complex(GO:0032991);catalytic complex(GO:1902494);transferase complex(GO:1990234)	Terpenoid backbone biosynthesis(map00900);Biosynthesis of secondary metabolites(map01110)	NA	H	Coenzyme transport and metabolism	COG0142@1|root,KOG0776@2759|Eukaryota,38FKG@33154|Opisthokonta,3BEZH@33208|Metazoa,3CRGN@33213|Bilateria,41X1Z@6656|Arthropoda,3SFSE@50557|Insecta,44Y76@7147|Diptera,45W8T@7214|Drosophilidae	polyprenyl_synt(PF00348.20) Polyprenyl synthetase
Ecar01284-RA	XP_023326685.1	alpha-tocopherol transfer protein-like [Eurytemora affinis]	A0A1D2NFV0	Transmembrane protein OS=Orchesella cincta OX=48709 PE=4 SV=1	XP_023326685.1	alpha-tocopherol transfer protein-like [Eurytemora affinis]	-	-	-	-	-	-	-	-	-
Ecar01289-RA	XP_023326676.1	calmodulin-A-like [Eurytemora affinis]	A0A553NB88	Calmodulin OS=Tigriopus californicus OX=6832 PE=3 SV=1	XP_023326676.1	calmodulin-A-like [Eurytemora affinis]	-	-	-	-	-	-	-	-	EF-hand_1(PF00036.35) EF hand;EF-hand_8(PF13833.9) EF-hand domain pair
Ecar01232-RA	XP_023337356.1	zinc finger protein SNAI2-like [Eurytemora affinis]	A0A1B6HV47	Transcriptional repressor scratch 1 OS=Homalodisca liturata OX=320908 PE=4 SV=1	XP_023337356.1	zinc finger protein SNAI2-like [Eurytemora affinis]	NA	NA	nuclear chromosome(GO:0000228);cellular_component(GO:0005575);intracellular(GO:0005622);cell(GO:0005623);nucleus(GO:0005634);chromosome(GO:0005694);membrane-enclosed lumen(GO:0031974);nuclear lumen(GO:0031981);organelle(GO:0043226);membrane-bounded organelle(GO:0043227);non-membrane-bounded organelle(GO:0043228);intracellular organelle(GO:0043229);intracellular membrane-bounded organelle(GO:00432…	NA	NA	K	Transcription	KOG2462@1|root,KOG2462@2759|Eukaryota,39Z90@33154|Opisthokonta,3BKX1@33208|Metazoa,3D60G@33213|Bilateria,41UQI@6656|Arthropoda,3SGXS@50557|Insecta,44XIT@7147|Diptera,45TMA@7214|Drosophilidae	zf-C2H2(PF00096.29) Zinc finger, C2H2 type;zf-C2H2_jaz(PF12171.11) Zinc-finger double-stranded RNA-binding;zf-met(PF12874.10) Zinc-finger of C2H2 type;zf-C2H2_4(PF13894.9) C2H2-type zinc finger;zf-C2H2_6(PF13912.9) C2H2-type zinc finger
Ecar01296-RA	XP_023326199.1	uncharacterized protein LOC111699704 [Eurytemora affinis]	A0A8J5JJ39	DUF4477 domain-containing protein OS=Homarus americanus OX=6706 GN=Fp1-1-L1 {ECO:0000313|EMBL:KAG7158565.1} PE=4 SV=1	XP_023326199.1	uncharacterized protein LOC111699704 [Eurytemora affinis]	-	-	-	-	-	-	-	-	RA(PF00788.26) Ras association (RalGDS/AF-6) domain
Ecar01302-RA	XP_023326189.1	cdc42-interacting protein 4-like [Eurytemora affinis]	A0A1S3HT80	Cytochrome c oxidase subunit 1 OS=Lingula unguis OX=7574 GN=LOC106157976 {ECO:0000313|RefSeq:XP_013389245.1} PE=4 SV=1	XP_023326189.1	cdc42-interacting protein 4-like [Eurytemora affinis]	-	-	-	-	-	-	-	-	SH3_1(PF00018.31) SH3 domain
Ecar01304-RA	XP_023326189.1	cdc42-interacting protein 4-like [Eurytemora affinis]	A0A6S7ITZ3	DUF3517 domain-containing protein OS=Paramuricea clavata OX=317549 PE=4 SV=1	XP_023326189.1	cdc42-interacting protein 4-like [Eurytemora affinis]	reproduction(GO:0000003);morphogenesis of an epithelium(GO:0002009);epithelial cell development(GO:0002064);columnar/cuboidal epithelial cell differentiation(GO:0002065);columnar/cuboidal epithelial cell development(GO:0002066);instar larval or pupal development(GO:0002165);developmental process involved in reproduction(GO:0003006);transport(GO:0006810);endocytosis(GO:0006897);receptor-mediated e…	molecular_function(GO:0003674);binding(GO:0005488);protein binding(GO:0005515);lipid binding(GO:0008289);enzyme binding(GO:0019899);GTPase activating protein binding(GO:0032794);identical protein binding(GO:0042802);GTPase binding(GO:0051020)	cellular_component(GO:0005575);intracellular(GO:0005622);cell(GO:0005623);cytoplasm(GO:0005737);cytosol(GO:0005829);plasma membrane(GO:0005886);cell-cell junction(GO:0005911);vesicle membrane(GO:0012506);membrane(GO:0016020);cell junction(GO:0030054);midbody(GO:0030496);organelle membrane(GO:0031090);cytoplasmic vesicle(GO:0031410);neuromuscular junction(GO:0031594);vesicle(GO:0031982);cell divis…	Insulin signaling pathway(map04910)	NA	T	Signal transduction mechanisms	KOG3565@1|root,KOG3565@2759|Eukaryota,38EK2@33154|Opisthokonta,3BDUA@33208|Metazoa	FCH(PF00611.26) Fes/CIP4, and EFC/F-BAR homology domain
Ecar01263-RA	XP_023345566.1	neprilysin-2-like [Eurytemora affinis]	A0A553P5S9	Neprilysin-2 OS=Tigriopus californicus OX=6832 PE=3 SV=1	XP_023345566.1	neprilysin-2-like [Eurytemora affinis]	reproduction(GO:0000003);proteolysis(GO:0006508);nitrogen compound metabolic process(GO:0006807);insemination(GO:0007320);mating(GO:0007618);copulation(GO:0007620);biological_process(GO:0008150);metabolic process(GO:0008152);protein metabolic process(GO:0019538);sexual reproduction(GO:0019953);reproductive process(GO:0022414);multicellular organismal process(GO:0032501);multicellular organism rep…	molecular_function(GO:0003674);catalytic activity(GO:0003824);endopeptidase activity(GO:0004175);metalloendopeptidase activity(GO:0004222);peptidase activity(GO:0008233);metallopeptidase activity(GO:0008237);hydrolase activity(GO:0016787);peptidase activity, acting on L-amino acid peptides(GO:0070011);catalytic activity, acting on a protein(GO:0140096)	cellular_component(GO:0005575);extracellular region(GO:0005576);extracellular space(GO:0005615);extracellular region part(GO:0044421)	NA	NA	E	Amino acid transport and metabolism	COG3590@1|root,KOG3624@2759|Eukaryota,38BNF@33154|Opisthokonta,3B9I2@33208|Metazoa,3CW8Q@33213|Bilateria,41UAE@6656|Arthropoda,3SIZ8@50557|Insecta,46F7G@7399|Hymenoptera	Peptidase_M13_N(PF05649.16) Peptidase family M13;Peptidase_M13(PF01431.24) Peptidase family M13
Ecar01253-RA	XP_023329776.1	myosin regulatory light chain sqh-like [Eurytemora affinis]	A0A6G0YUR5	THAP-type domain-containing protein OS=Aphis craccivora OX=307492 PE=4 SV=1	XP_023329776.1	myosin regulatory light chain sqh-like [Eurytemora affinis]	reproduction(GO:0000003);mitotic cell cycle(GO:0000278);mitotic cytokinesis(GO:0000281);cell morphogenesis(GO:0000902);cell morphogenesis involved in differentiation(GO:0000904);cytokinesis(GO:0000910);ameboidal-type cell migration(GO:0001667);embryonic development via the syncytial blastoderm(GO:0001700);tissue homeostasis(GO:0001894);morphogenesis of an epithelium(GO:0002009);epithelial cell de…	molecular_function(GO:0003674);structural molecule activity(GO:0005198);binding(GO:0005488);protein binding(GO:0005515);cytoskeletal protein binding(GO:0008092);structural constituent of muscle(GO:0008307);myosin binding(GO:0017022);myosin heavy chain binding(GO:0032036);myosin II binding(GO:0045159);protein heterodimerization activity(GO:0046982);protein dimerization activity(GO:0046983)	stress fiber(GO:0001725);cellular_component(GO:0005575);extracellular region(GO:0005576);intracellular(GO:0005622);cell(GO:0005623);cytoplasm(GO:0005737);spindle(GO:0005819);cytoskeleton(GO:0005856);muscle myosin complex(GO:0005859);plasma membrane(GO:0005886);cell-cell junction(GO:0005911);adherens junction(GO:0005912);cell cortex(GO:0005938);actin cytoskeleton(GO:0015629);microtubule cytoskelet…	cGMP-PKG signaling pathway(map04022);cAMP signaling pathway(map04024);Vascular smooth muscle contraction(map04270);Focal adhesion(map04510);Tight junction(map04530);Platelet activation(map04611);Leukocyte transendothelial migration(map04670);Regulation of actin cytoskeleton(map04810);Oxytocin signaling pathway(map04921)	NA	Z	Cytoskeleton	COG5126@1|root,KOG0031@2759|Eukaryota,38B5J@33154|Opisthokonta,3BDPG@33208|Metazoa,3CV7M@33213|Bilateria,41UZQ@6656|Arthropoda,3SJ4W@50557|Insecta,45189@7147|Diptera,45H6K@7148|Nematocera	EF-hand_1(PF00036.35) EF hand;EF-hand_7(PF13499.9) EF-hand domain pair;EF-hand_5(PF13202.9) EF hand;EF-hand_8(PF13833.9) EF-hand domain pair;EF-hand_6(PF13405.9) EF-hand domain
Ecar01257-RA	XP_023329760.1	zinc finger protein 664-like [Eurytemora affinis]	A0A1D2NFW2	Serine/arginine repetitive matrix protein 2-like OS=Orchesella cincta OX=48709 PE=4 SV=1	XP_023329760.1	zinc finger protein 664-like [Eurytemora affinis]	NA	NA	NA	NA	NA	K	Transcription	COG0666@1|root,KOG4214@2759|Eukaryota,3A0YG@33154|Opisthokonta,3BT29@33208|Metazoa,3D97I@33213|Bilateria,41ZTB@6656|Arthropoda,3SN2N@50557|Insecta,3EBG7@33342|Paraneoptera	Ank_2(PF12796.10) Ankyrin repeats (3 copies);zf-C2H2_4(PF13894.9) C2H2-type zinc finger;Ank(PF00023.33) Ankyrin repeat;Ank_4(PF13637.9) Ankyrin repeats (many copies);Ank_3(PF13606.9) Ankyrin repeat;Ank_5(PF13857.9) Ankyrin repeats (many copies);zf-C2H2(PF00096.29) Zinc finger, C2H2 type
Ecar01258-RA	XP_023346256.1	guanine nucleotide-binding protein subunit beta-1 isoform X3 [Eurytemora affinis]	A0A0B1PKB1	Cytochrome c oxidase subunit 1 OS=Trichuris suis OX=68888 PE=3 SV=1	XP_023346256.1	guanine nucleotide-binding protein subunit beta-1 isoform X3 [Eurytemora affinis]	establishment of mitotic spindle orientation(GO:0000132);microtubule cytoskeleton organization(GO:0000226);mitotic cell cycle(GO:0000278);ameboidal-type cell migration(GO:0001667);morphogenesis of an epithelium(GO:0002009);heart morphogenesis(GO:0003007);establishment of cell polarity involved in ameboidal cell migration(GO:0003365);establishment or maintenance of cytoskeleton polarity involved i…	NA	cellular_component(GO:0005575);intracellular(GO:0005622);cell(GO:0005623);heterotrimeric G-protein complex(GO:0005834);plasma membrane(GO:0005886);cytoplasmic side of plasma membrane(GO:0009898);membrane(GO:0016020);extrinsic component of plasma membrane(GO:0019897);extrinsic component of membrane(GO:0019898);extrinsic component of cytoplasmic side of plasma membrane(GO:0031234);protein-containin…	MAPK signaling pathway - yeast(map04011);Ras signaling pathway(map04014);Chemokine signaling pathway(map04062);PI3K-Akt signaling pathway(map04151);Apelin signaling pathway(map04371);Circadian entrainment(map04713);Retrograde endocannabinoid signaling(map04723);Glutamatergic synapse(map04724);Cholinergic synapse(map04725);Serotonergic synapse(map04726);GABAergic synapse(map04727);Dopaminergic syn…	guanine nucleotide-binding protein G(I)/G(S)/G(T) subunit beta-1(ko:K04536)	S	Function unknown	KOG0286@1|root,KOG0286@2759|Eukaryota,38C52@33154|Opisthokonta,3B9ME@33208|Metazoa,3CVIP@33213|Bilateria,40BQB@6231|Nematoda	WD40(PF00400.35) WD domain, G-beta repeat
Ecar01191-RA	XP_023340667.1	protein Shroom2-like isoform X3 [Eurytemora affinis]	A0A1J1ICA9	E3 ubiquitin-protein ligase OS=Clunio marinus OX=568069 GN=putative Protein Shroom {ECO:0000313|EMBL:CRK97927.1} PE=3 SV=1	XP_023340667.1	protein Shroom2-like isoform X3 [Eurytemora affinis]	cell morphogenesis(GO:0000902);eye development(GO:0001654);establishment of planar polarity(GO:0001736);morphogenesis of a polarized epithelium(GO:0001738);morphogenesis of an epithelium(GO:0002009);lens development in camera-type eye(GO:0002088);lens morphogenesis in camera-type eye(GO:0002089);movement of cell or subcellular component(GO:0006928);organelle organization(GO:0006996);cytoskeleton …	molecular_function(GO:0003674);actin binding(GO:0003779);binding(GO:0005488);protein binding(GO:0005515);beta-catenin binding(GO:0008013);cytoskeletal protein binding(GO:0008092);myosin binding(GO:0017022);protein domain specific binding(GO:0019904);protein-containing complex binding(GO:0044877);myosin II binding(GO:0045159);actin filament binding(GO:0051015)	cellular_component(GO:0005575);intracellular(GO:0005622);cell(GO:0005623);cytoplasm(GO:0005737);cytoskeleton(GO:0005856);plasma membrane(GO:0005886);cell-cell junction(GO:0005911);adherens junction(GO:0005912);cell-cell adherens junction(GO:0005913);bicellular tight junction(GO:0005923);cell cortex(GO:0005938);basal plasma membrane(GO:0009925);actin cytoskeleton(GO:0015629);membrane(GO:0016020);b…	NA	NA	Z	Cytoskeleton	28N8R@1|root,2QUU2@2759|Eukaryota,39SES@33154|Opisthokonta,3BM37@33208|Metazoa,3D314@33213|Bilateria,41YHC@6656|Arthropoda,3SH1E@50557|Insecta,46G4Q@7399|Hymenoptera	ASD2(PF08687.14) Apx/Shroom domain ASD2
Ecar01200-RA	XP_023322270.1	LOW QUALITY PROTEIN: glycoprotein 3-alpha-L-fucosyltransferase A-like [Eurytemora affinis]	A0A553P815	Fucosyltransferase OS=Tigriopus californicus OX=6832 PE=3 SV=1	XP_023322270.1	LOW QUALITY PROTEIN: glycoprotein 3-alpha-L-fucosyltransferase A-like [Eurytemora affinis]	cellular protein modification process(GO:0006464);protein glycosylation(GO:0006486);nitrogen compound metabolic process(GO:0006807);multicellular organism development(GO:0007275);nervous system development(GO:0007399);biological_process(GO:0008150);metabolic process(GO:0008152);biosynthetic process(GO:0009058);macromolecule biosynthetic process(GO:0009059);glycoprotein metabolic process(GO:000910…	molecular_function(GO:0003674);catalytic activity(GO:0003824);hydrolase activity, hydrolyzing O-glycosyl compounds(GO:0004553);alpha-L-fucosidase activity(GO:0004560);fucosyltransferase activity(GO:0008417);fucosidase activity(GO:0015928);transferase activity(GO:0016740);transferase activity, transferring glycosyl groups(GO:0016757);transferase activity, transferring hexosyl groups(GO:0016758);hy…	cellular_component(GO:0005575);intracellular(GO:0005622);cell(GO:0005623);cytoplasm(GO:0005737);Golgi apparatus(GO:0005794);Golgi stack(GO:0005795);Golgi medial cisterna(GO:0005797);endomembrane system(GO:0012505);organelle subcompartment(GO:0031984);Golgi cisterna(GO:0031985);organelle(GO:0043226);membrane-bounded organelle(GO:0043227);intracellular organelle(GO:0043229);intracellular membrane-b…	Various types of N-glycan biosynthesis(map00513);Glycosphingolipid biosynthesis - lacto and neolacto series(map00601);Metabolic pathways (map01100)	glycoprotein 3-alpha-L-fucosyltransferase(ko:K00753,EC:2.4.1.214)	G	Carbohydrate transport and metabolism	KOG2619@1|root,KOG2619@2759|Eukaryota,39RRI@33154|Opisthokonta,3BCYW@33208|Metazoa,3D1KV@33213|Bilateria,41WCC@6656|Arthropoda,3SKSP@50557|Insecta,44XYU@7147|Diptera,45HDD@7148|Nematocera	Glyco_transf_10(PF00852.22) Glycosyltransferase family 10 (fucosyltransferase) C-term
Ecar01158-RA	XP_023330066.1	E3 ubiquitin-protein ligase ATL9-like isoform X2 [Eurytemora affinis]	A0A7M7HAD3	RING-type domain-containing protein OS=Nasonia vitripennis OX=7425 PE=4 SV=1	XP_023330066.1	E3 ubiquitin-protein ligase ATL9-like isoform X2 [Eurytemora affinis]	protein polyubiquitination(GO:0000209);cell morphogenesis(GO:0000902);cell morphogenesis involved in differentiation(GO:0000904);regulation of transcription, DNA-templated(GO:0006355);regulation of transcription by RNA polymerase II(GO:0006357);cellular protein modification process(GO:0006464);proteolysis(GO:0006508);ubiquitin-dependent protein catabolic process(GO:0006511);nitrogen compound meta…	molecular_function(GO:0003674);catalytic activity(GO:0003824);ubiquitin-protein transferase activity(GO:0004842);binding(GO:0005488);protein binding(GO:0005515);transferase activity(GO:0016740);ubiquitin-like protein transferase activity(GO:0019787);ubiquitin-like protein binding(GO:0032182);SUMO binding(GO:0032183);SUMO polymer binding(GO:0032184);ubiquitin protein ligase activity(GO:0061630);ub…	cellular_component(GO:0005575);intracellular(GO:0005622);cell(GO:0005623);nucleus(GO:0005634);cytoplasm(GO:0005737);cytosol(GO:0005829);protein-containing complex(GO:0032991);organelle(GO:0043226);membrane-bounded organelle(GO:0043227);intracellular organelle(GO:0043229);intracellular membrane-bounded organelle(GO:0043231);intracellular part(GO:0044424);cytoplasmic part(GO:0044444);cell part(GO:0…	NA	E3 ubiquitin-protein ligase Arkadia(ko:K10635,EC:2.3.2.27);RING finger protein 165(ko:K17821)	O	Posttranslational modification, protein turnover, chaperones	KOG0800@1|root,KOG0800@2759|Eukaryota,39SE1@33154|Opisthokonta,3BBW1@33208|Metazoa,3D0DW@33213|Bilateria,42064@6656|Arthropoda,3SN5R@50557|Insecta,3EDH8@33342|Paraneoptera	zf-C3HC4(PF00097.28) Zinc finger, C3HC4 type (RING finger);zf-RING_2(PF13639.9) Ring finger domain;zf-RING_5(PF14634.9) zinc-RING finger domain;zf-RING_11(PF17123.8) RING-like zinc finger
Ecar01166-RA	XP_023326676.1	calmodulin-A-like [Eurytemora affinis]	A0A553NB88	Calmodulin OS=Tigriopus californicus OX=6832 PE=3 SV=1	XP_023326676.1	calmodulin-A-like [Eurytemora affinis]	-	-	-	-	-	-	-	-	EF-hand_8(PF13833.9) EF-hand domain pair;EF-hand_5(PF13202.9) EF hand;EF-hand_1(PF00036.35) EF hand
Ecar01337-RA	XP_023328357.1	histone H3.v1-like isoform X1 [Eurytemora affinis]	A0A139WL42	Titin OS=Tribolium castaneum OX=7070 GN=AUGUSTUS-3.0.2_32392 {ECO:0000313|EMBL:KYB28652.1} PE=3 SV=1	XP_023328357.1	histone H3.v1-like isoform X1 [Eurytemora affinis]	cellular protein modification process(GO:0006464);protein phosphorylation(GO:0006468);phosphorus metabolic process(GO:0006793);phosphate-containing compound metabolic process(GO:0006796);nitrogen compound metabolic process(GO:0006807);biological_process(GO:0008150);metabolic process(GO:0008152);cellular process(GO:0009987);phosphorylation(GO:0016310);protein metabolic process(GO:0019538);protein …	molecular_function(GO:0003674);catalytic activity(GO:0003824);protein kinase activity(GO:0004672);protein serine/threonine kinase activity(GO:0004674);calmodulin-dependent protein kinase activity(GO:0004683);myosin light chain kinase activity(GO:0004687);kinase activity(GO:0016301);transferase activity(GO:0016740);transferase activity, transferring phosphorus-containing groups(GO:0016772);phospho…	NA	Calcium signaling pathway(map04020);cGMP-PKG signaling pathway(map04022);Vascular smooth muscle contraction(map04270);Apelin signaling pathway(map04371);Focal adhesion(map04510);Platelet activation(map04611);Regulation of actin cytoskeleton(map04810);Oxytocin signaling pathway(map04921);Gastric acid secretion(map04971)	golgin subfamily B member 1(ko:K20478)	T	Signal transduction mechanisms	KOG0613@1|root,KOG3510@1|root,KOG0613@2759|Eukaryota,KOG3510@2759|Eukaryota,38BAS@33154|Opisthokonta,3B9IR@33208|Metazoa,3CRJW@33213|Bilateria,41YCS@6656|Arthropoda,3SGXY@50557|Insecta	Pkinase(PF00069.28) Protein kinase domain;PK_Tyr_Ser-Thr(PF07714.20) Protein tyrosine and serine/threonine kinase
Ecar01338-RA	XP_023328340.1	teneurin-m-like isoform X3 [Eurytemora affinis]	A0A553P6G4	Teneurin-m OS=Tigriopus californicus OX=6832 PE=3 SV=1	XP_023328340.1	teneurin-m-like isoform X3 [Eurytemora affinis]	reproduction(GO:0000003);negative regulation of transcription by RNA polymerase II(GO:0000122);microtubule cytoskeleton organization(GO:0000226);cell morphogenesis(GO:0000902);cell morphogenesis involved in differentiation(GO:0000904);eye development(GO:0001654);gastrulation with mouth forming second(GO:0001702);cell fate specification(GO:0001708);compound eye morphogenesis(GO:0001745);compound e…	molecular_function(GO:0003674);signaling receptor binding(GO:0005102);binding(GO:0005488);protein binding(GO:0005515);cytoskeletal protein binding(GO:0008092);filamin binding(GO:0031005);identical protein binding(GO:0042802);protein homodimerization activity(GO:0042803);protein heterodimerization activity(GO:0046982);protein dimerization activity(GO:0046983);cell adhesion molecule binding(GO:0050…	cellular_component(GO:0005575);intracellular(GO:0005622);cell(GO:0005623);nucleus(GO:0005634);nucleoplasm(GO:0005654);cytoplasm(GO:0005737);endoplasmic reticulum(GO:0005783);Golgi apparatus(GO:0005794);plasma membrane(GO:0005886);integral component of plasma membrane(GO:0005887);cell-cell junction(GO:0005911);endomembrane system(GO:0012505);membrane(GO:0016020);integral component of membrane(GO:0…	NA	NA	TW	Signal transduction mechanisms ;Extracellular structures	KOG1225@1|root,KOG4659@1|root,KOG1225@2759|Eukaryota,KOG4659@2759|Eukaryota,38CNZ@33154|Opisthokonta,3BCCK@33208|Metazoa,3CTIR@33213|Bilateria,41VT6@6656|Arthropoda,3SJMH@50557|Insecta,3E9F3@33342|Paraneoptera	Tox-GHH(PF15636.9) GHH signature containing HNH/Endo VII superfamily nuclease toxin;NHL(PF01436.24) NHL repeat
Ecar01047-RA	XP_023319914.1	histone-lysine N-methyltransferase, H3 lysine-79 specific-like [Eurytemora affinis]	A0A7R9M893	Chromo domain-containing protein OS=Oppiella nova OX=334625 PE=4 SV=1	XP_023319914.1	histone-lysine N-methyltransferase, H3 lysine-79 specific-like [Eurytemora affinis]	-	-	-	-	-	-	-	-	Chromo(PF00385.27) Chromo (CHRromatin Organisation MOdifier) domain
Ecar01308-RA	XP_023326197.1	rho guanine nucleotide exchange factor 25-like isoform X4 [Eurytemora affinis]	A0A0K2UNF4	Kalirin OS=Lepeophtheirus salmonis OX=72036 PE=3 SV=1	XP_023326197.1	rho guanine nucleotide exchange factor 25-like isoform X4 [Eurytemora affinis]	reproduction(GO:0000003);cell morphogenesis(GO:0000902);cell morphogenesis involved in differentiation(GO:0000904);regulation of neurotransmitter levels(GO:0001505);regulation of cell growth(GO:0001558);behavioral fear response(GO:0001662);neuron migration(GO:0001764);positive regulation of neurotransmitter secretion(GO:0001956);morphogenesis of an epithelium(GO:0002009);instar larval or pupal de…	molecular_function(GO:0003674);guanyl-nucleotide exchange factor activity(GO:0005085);Ras guanyl-nucleotide exchange factor activity(GO:0005088);Rho guanyl-nucleotide exchange factor activity(GO:0005089);binding(GO:0005488);protein binding(GO:0005515);Ras GTPase binding(GO:0017016);Rho GTPase binding(GO:0017048);enzyme binding(GO:0019899);Rac guanyl-nucleotide exchange factor activity(GO:0030676)…	cellular_component(GO:0005575);intracellular(GO:0005622);cell(GO:0005623);nucleus(GO:0005634);nucleoplasm(GO:0005654);cytoplasm(GO:0005737);cytosol(GO:0005829);plasma membrane(GO:0005886);cytoplasmic side of plasma membrane(GO:0009898);postsynaptic density(GO:0014069);membrane(GO:0016020);extrinsic component of plasma membrane(GO:0019897);extrinsic component of membrane(GO:0019898);axon(GO:003042…	NA	NA	T	Signal transduction mechanisms	KOG0689@1|root,KOG4240@1|root,KOG0689@2759|Eukaryota,KOG4240@2759|Eukaryota,38F7D@33154|Opisthokonta,3B94R@33208|Metazoa,3CSUG@33213|Bilateria,41Y1T@6656|Arthropoda,3SKPH@50557|Insecta	RhoGEF(PF00621.23) RhoGEF domain
Ecar01318-RA	XP_023341727.1	cadherin-related tumor suppressor-like [Eurytemora affinis]	A0A8B7PDT8	Flavin-containing monooxygenase OS=Hyalella azteca OX=294128 GN=LOC108679941 {ECO:0000313|RefSeq:XP_018024175.1} PE=4 SV=1	XP_023341727.1	cadherin-related tumor suppressor-like [Eurytemora affinis]	microtubule cytoskeleton organization(GO:0000226);cell morphogenesis(GO:0000902);cell morphogenesis involved in differentiation(GO:0000904);eye development(GO:0001654);establishment of planar polarity(GO:0001736);establishment of imaginal disc-derived wing hair orientation(GO:0001737);morphogenesis of a polarized epithelium(GO:0001738);compound eye morphogenesis(GO:0001745);morphogenesis of an ep…	molecular_function(GO:0003674);binding(GO:0005488);calcium ion binding(GO:0005509);protein binding(GO:0005515);ion binding(GO:0043167);cation binding(GO:0043169);cadherin binding(GO:0045296);metal ion binding(GO:0046872);cell adhesion molecule binding(GO:0050839)	cellular_component(GO:0005575);cell(GO:0005623);plasma membrane(GO:0005886);integral component of plasma membrane(GO:0005887);membrane(GO:0016020);integral component of membrane(GO:0016021);apicolateral plasma membrane(GO:0016327);intrinsic component of membrane(GO:0031224);intrinsic component of plasma membrane(GO:0031226);membrane part(GO:0044425);plasma membrane part(GO:0044459);cell part(GO:0…	Hippo signaling pathway - fly(map04391);Hippo signaling pathway - multiple species(map04392)	NA	T	Signal transduction mechanisms	KOG3594@1|root,KOG1219@2759|Eukaryota,3ARS9@33154|Opisthokonta,3C2BJ@33208|Metazoa,3CV8B@33213|Bilateria,41UNS@6656|Arthropoda	Cadherin(PF00028.20) Cadherin domain
Ecar01319-RA	XP_023341727.1	cadherin-related tumor suppressor-like [Eurytemora affinis]	A0A8S1C5U2	Cadherin-related tumor suppressor OS=Cloeon dipterum OX=197152 PE=4 SV=1	XP_023341727.1	cadherin-related tumor suppressor-like [Eurytemora affinis]	microtubule cytoskeleton organization(GO:0000226);cell morphogenesis(GO:0000902);cell morphogenesis involved in differentiation(GO:0000904);eye development(GO:0001654);establishment of planar polarity(GO:0001736);establishment of imaginal disc-derived wing hair orientation(GO:0001737);morphogenesis of a polarized epithelium(GO:0001738);compound eye morphogenesis(GO:0001745);morphogenesis of an ep…	molecular_function(GO:0003674);binding(GO:0005488);calcium ion binding(GO:0005509);protein binding(GO:0005515);ion binding(GO:0043167);cation binding(GO:0043169);cadherin binding(GO:0045296);metal ion binding(GO:0046872);cell adhesion molecule binding(GO:0050839)	cellular_component(GO:0005575);cell(GO:0005623);plasma membrane(GO:0005886);integral component of plasma membrane(GO:0005887);membrane(GO:0016020);integral component of membrane(GO:0016021);apicolateral plasma membrane(GO:0016327);intrinsic component of membrane(GO:0031224);intrinsic component of plasma membrane(GO:0031226);membrane part(GO:0044425);plasma membrane part(GO:0044459);cell part(GO:0…	Hippo signaling pathway - fly(map04391);Hippo signaling pathway - multiple species(map04392)	NA	T	Signal transduction mechanisms	KOG3594@1|root,KOG1219@2759|Eukaryota,3ARS9@33154|Opisthokonta,3C2BJ@33208|Metazoa,3CV8B@33213|Bilateria,41UNS@6656|Arthropoda	Laminin_G_1(PF00054.26) Laminin G domain;EGF(PF00008.30) EGF-like domain;Cadherin(PF00028.20) Cadherin domain;Laminin_G_2(PF02210.27) Laminin G domain
Ecar01173-RA	XP_023337540.1	uncharacterized protein LOC111708413 [Eurytemora affinis]	A0A553P765	Hexosyltransferase OS=Tigriopus californicus OX=6832 PE=3 SV=1	XP_023337540.1	uncharacterized protein LOC111708413 [Eurytemora affinis]	-	-	-	-	-	-	-	-	-
Ecar01177-RA	XP_023337554.1	uncharacterized protein LOC111708421 [Eurytemora affinis]	A0A7R9JUJ3	Carboxylic ester hydrolase OS=Timema genevievae OX=629358 PE=3 SV=1	XP_023337554.1	uncharacterized protein LOC111708421 [Eurytemora affinis]	NA	NA	NA	NA	NA	G	Carbohydrate transport and metabolism	COG2272@1|root,KOG1516@2759|Eukaryota,39Y33@33154|Opisthokonta,3BNNT@33208|Metazoa,3D46R@33213|Bilateria,429U3@6656|Arthropoda,3SZ8Y@50557|Insecta,451M1@7147|Diptera,45H17@7148|Nematocera	Abhydrolase_3(PF07859.16) alpha/beta hydrolase fold;COesterase(PF00135.31) Carboxylesterase family;BD-FAE(PF20434.1) BD-FAE
Ecar01349-RA	XP_023338883.1	beta-1,4-N-acetylgalactosaminyltransferase bre-4-like [Eurytemora affinis]	A0A7M5XIF8	Beta-1,4-galactosyltransferase OS=Clytia hemisphaerica OX=252671 PE=3 SV=1	XP_023338883.1	beta-1,4-N-acetylgalactosaminyltransferase bre-4-like [Eurytemora affinis]	reproduction(GO:0000003);angiogenesis(GO:0001525);blood vessel development(GO:0001568);morphogenesis of a branching structure(GO:0001763);vasculature development(GO:0001944);morphogenesis of an epithelium(GO:0002009);epithelial cell development(GO:0002064);immune system process(GO:0002376);acute inflammatory response(GO:0002526);developmental process involved in reproduction(GO:0003006);system pr…	molecular_function(GO:0003674);catalytic activity(GO:0003824);beta-N-acetylglucosaminylglycopeptide beta-1,4-galactosyltransferase activity(GO:0003831);N-acetyllactosamine synthase activity(GO:0003945);lactose synthase activity(GO:0004461);binding(GO:0005488);protein binding(GO:0005515);cytoskeletal protein binding(GO:0008092);UDP-glycosyltransferase activity(GO:0008194);acetylgalactosaminyltrans…	Golgi trans cisterna(GO:0000138);cellular_component(GO:0005575);extracellular region(GO:0005576);extracellular space(GO:0005615);intracellular(GO:0005622);cell(GO:0005623);nucleus(GO:0005634);nucleoplasm(GO:0005654);cytoplasm(GO:0005737);Golgi apparatus(GO:0005794);Golgi stack(GO:0005795);plasma membrane(GO:0005886);brush border(GO:0005903);cell-cell junction(GO:0005911);external side of plasma m…	Galactose metabolism(map00052);N-Glycan biosynthesis(map00510);Various types of N-glycan biosynthesis(map00513);Other types of O-glycan biosynthesis(map00514);Mannose type O-glycan biosynthesis(map00515);Glycosaminoglycan biosynthesis - keratan sulfate(map00533);Sphingolipid metabolism(map00600);Glycosphingolipid biosynthesis - lacto and neolacto series(map00601);Metabolic pathways (map01100)	beta-1,4-galactosyltransferase 6(ko:K07553,EC:2.4.1.274)	G	Carbohydrate transport and metabolism	KOG3916@1|root,KOG3916@2759|Eukaryota,38FG4@33154|Opisthokonta,3B9YZ@33208|Metazoa,3CSKW@33213|Bilateria,4890P@7711|Chordata	Glyco_transf_7C(PF02709.17) N-terminal domain of galactosyltransferase;Glyco_transf_7N(PF13733.9) N-terminal region of glycosyl transferase group 7
Ecar01353-RA	XP_023338884.1	ras association domain-containing protein 10-like [Eurytemora affinis]	A0A0K2UZF3	Ovule protein OS=Lepeophtheirus salmonis OX=72036 PE=4 SV=1	XP_023338884.1	ras association domain-containing protein 10-like [Eurytemora affinis]	NA	NA	NA	NA	NA	W	Extracellular structures	KOG1574@1|root,KOG1574@2759|Eukaryota,39HTF@33154|Opisthokonta,3BBCF@33208|Metazoa,3CW02@33213|Bilateria,41ZC7@6656|Arthropoda,3SMPA@50557|Insecta,45339@7147|Diptera,45ERN@7148|Nematocera	RA(PF00788.26) Ras association (RalGDS/AF-6) domain
Ecar01401-RA	XP_023346790.1	regulating synaptic membrane exocytosis protein 1-like [Eurytemora affinis]	A0A0K2UIV7	C2 domain-containing protein OS=Lepeophtheirus salmonis OX=72036 PE=4 SV=1	XP_023346790.1	regulating synaptic membrane exocytosis protein 1-like [Eurytemora affinis]	reproduction(GO:0000003);regulation of neurotransmitter levels(GO:0001505);system process(GO:0003008);transport(GO:0006810);neurotransmitter transport(GO:0006836);exocytosis(GO:0006887);cell communication(GO:0007154);cell-cell signaling(GO:0007267);chemical synaptic transmission(GO:0007268);neurotransmitter secretion(GO:0007269);synaptic transmission, cholinergic(GO:0007271);neuromuscular synapti…	molecular_function(GO:0003674);binding(GO:0005488);protein binding(GO:0005515);protein C-terminus binding(GO:0008022);Ras GTPase binding(GO:0017016);Rab GTPase binding(GO:0017137);enzyme binding(GO:0019899);small GTPase binding(GO:0031267);GTPase binding(GO:0051020)	cellular_component(GO:0005575);intracellular(GO:0005622);cell(GO:0005623);cytoplasm(GO:0005737);cytoskeleton(GO:0005856);cell cortex(GO:0005938);axon(GO:0030424);cortical cytoskeleton(GO:0030863);cell projection(GO:0042995);neuron projection(GO:0043005);organelle(GO:0043226);non-membrane-bounded organelle(GO:0043228);intracellular organelle(GO:0043229);intracellular non-membrane-bounded organelle…	Insulin secretion(map04911)	NA	U	Intracellular trafficking, secretion, and vesicular transport	KOG2060@1|root,KOG2060@2759|Eukaryota,KOG3799@2759|Eukaryota,38C55@33154|Opisthokonta,3BC9E@33208|Metazoa,3CU3F@33213|Bilateria,41X4M@6656|Arthropoda	C2(PF00168.33) C2 domain;PDZ(PF00595.27) PDZ domain;PDZ_6(PF17820.4) PDZ domain
Ecar01391-RA	XP_023346821.1	uncharacterized protein LOC111715690 [Eurytemora affinis]	A0A6J2XLD9	Cytochrome c oxidase subunit 1 OS=Sitophilus oryzae OX=7048 GN=LOC115878934 {ECO:0000313|RefSeq:XP_030751700.1} PE=4 SV=1	XP_023346821.1	uncharacterized protein LOC111715690 [Eurytemora affinis]	NA	NA	NA	NA	NA	J	Translation, ribosomal structure and biogenesis	COG5099@1|root,KOG1488@2759|Eukaryota,37HNU@33090|Viridiplantae,3GAB4@35493|Streptophyta,3KUFH@4447|Liliopsida,3IDFN@38820|Poales	PUF(PF00806.22) Pumilio-family RNA binding repeat
Ecar01516-RA	XP_023336094.1	ER degradation-enhancing alpha-mannosidase-like protein 2 [Eurytemora affinis]	A0A7E5X3X8	alpha-1,2-Mannosidase OS=Trichoplusia ni OX=7111 GN=LOC113508487 {ECO:0000313|RefSeq:XP_026747359.1} PE=3 SV=1	XP_023336094.1	ER degradation-enhancing alpha-mannosidase-like protein 2 [Eurytemora affinis]	cellular protein modification process(GO:0006464);proteolysis(GO:0006508);ubiquitin-dependent protein catabolic process(GO:0006511);glycoprotein catabolic process(GO:0006516);protein deglycosylation(GO:0006517);nitrogen compound metabolic process(GO:0006807);response to stress(GO:0006950);response to unfolded protein(GO:0006986);cell communication(GO:0007154);signal transduction(GO:0007165);multi…	molecular_function(GO:0003674);catalytic activity(GO:0003824);hydrolase activity, hydrolyzing O-glycosyl compounds(GO:0004553);alpha-mannosidase activity(GO:0004559);mannosyl-oligosaccharide 1,2-alpha-mannosidase activity(GO:0004571);mannosidase activity(GO:0015923);mannosyl-oligosaccharide mannosidase activity(GO:0015924);hydrolase activity(GO:0016787);hydrolase activity, acting on glycosyl bond…	cellular_component(GO:0005575);intracellular(GO:0005622);cell(GO:0005623);cytoplasm(GO:0005737);endoplasmic reticulum(GO:0005783);endomembrane system(GO:0012505);organelle(GO:0043226);membrane-bounded organelle(GO:0043227);intracellular organelle(GO:0043229);intracellular membrane-bounded organelle(GO:0043231);intracellular part(GO:0044424);cytoplasmic part(GO:0044444);cell part(GO:0044464)	Protein processing in endoplasmic reticulum(map04141)	ER degradation enhancer, mannosidase alpha-like 2(ko:K10085)	G	Carbohydrate transport and metabolism	KOG2429@1|root,KOG2429@2759|Eukaryota,38CUF@33154|Opisthokonta,3BENT@33208|Metazoa,3CTX0@33213|Bilateria,41VMH@6656|Arthropoda,3SHBF@50557|Insecta,46EJX@7399|Hymenoptera	Glyco_hydro_47(PF01532.23) Glycosyl hydrolase family 47
Ecar01531-RA	XP_023340126.1	tubulin alpha-1 chain-like [Eurytemora affinis]	E2A9Y6	Tubulin alpha chain OS=Camponotus floridanus OX=104421 PE=3 SV=1	XP_023340126.1	tubulin alpha-1 chain-like [Eurytemora affinis]	NA	NA	NA	Phagosome(map04145);Apoptosis(map04210);Tight junction(map04530);Gap junction(map04540);Pathogenic Escherichia coli infection(map05130)	tubulin alpha(ko:K07374)	Z	Cytoskeleton	COG5023@1|root,KOG1376@2759|Eukaryota,38E06@33154|Opisthokonta,3BAUV@33208|Metazoa,3CRFN@33213|Bilateria,41TC1@6656|Arthropoda,3SI2S@50557|Insecta,3E7YQ@33342|Paraneoptera	Tubulin_C(PF03953.20) Tubulin C-terminal domain;Tubulin(PF00091.28) Tubulin/FtsZ family, GTPase domain
Ecar01611-RA	XP_023341761.1	liver carboxylesterase B-1-like isoform X2 [Eurytemora affinis]	A0A553PDB6	COesterase domain-containing protein OS=Tigriopus californicus OX=6832 PE=3 SV=1	XP_023341761.1	liver carboxylesterase B-1-like isoform X2 [Eurytemora affinis]	alcohol metabolic process(GO:0006066);organic acid metabolic process(GO:0006082);cellular protein modification process(GO:0006464);protein glycosylation(GO:0006486);lipid metabolic process(GO:0006629);fatty acid metabolic process(GO:0006631);neutral lipid metabolic process(GO:0006638);acylglycerol metabolic process(GO:0006639);icosanoid metabolic process(GO:0006690);prostanoid metabolic process(G…	molecular_function(GO:0003674);catalytic activity(GO:0003824);sterol esterase activity(GO:0004771);triglyceride lipase activity(GO:0004806);lipase activity(GO:0016298);hydrolase activity(GO:0016787);hydrolase activity, acting on ester bonds(GO:0016788);acylcarnitine hydrolase activity(GO:0047619);carboxylic ester hydrolase activity(GO:0052689)	cellular_component(GO:0005575);extracellular region(GO:0005576);extracellular space(GO:0005615);intracellular(GO:0005622);cell(GO:0005623);cytoplasm(GO:0005737);endoplasmic reticulum(GO:0005783);endoplasmic reticulum lumen(GO:0005788);lipid droplet(GO:0005811);cytosol(GO:0005829);endomembrane system(GO:0012505);membrane-enclosed lumen(GO:0031974);organelle(GO:0043226);membrane-bounded organelle(G…	Glycerophospholipid metabolism(map00564);Drug metabolism - other enzymes(map00983);Metabolic pathways (map01100);Cholinergic synapse(map04725)	acetylcholinesterase(ko:K01049,EC:3.1.1.7)	I	Lipid transport and metabolism	COG2272@1|root,KOG1516@2759|Eukaryota,38D2A@33154|Opisthokonta,3BDJX@33208|Metazoa,3CTBY@33213|Bilateria,41TV5@6656|Arthropoda,3SJKY@50557|Insecta	BD-FAE(PF20434.1) BD-FAE;Peptidase_S9(PF00326.24) Prolyl oligopeptidase family;COesterase(PF00135.31) Carboxylesterase family;Abhydrolase_3(PF07859.16) alpha/beta hydrolase fold
Ecar01656-RA	XP_023328167.1	teneurin-m-like isoform X1 [Eurytemora affinis]	A0A0K2V0K8	Teneurin-m OS=Lepeophtheirus salmonis OX=72036 PE=3 SV=1	XP_023328167.1	teneurin-m-like isoform X1 [Eurytemora affinis]	reproduction(GO:0000003);negative regulation of transcription by RNA polymerase II(GO:0000122);microtubule cytoskeleton organization(GO:0000226);cell morphogenesis(GO:0000902);cell morphogenesis involved in differentiation(GO:0000904);eye development(GO:0001654);gastrulation with mouth forming second(GO:0001702);cell fate specification(GO:0001708);compound eye morphogenesis(GO:0001745);compound e…	molecular_function(GO:0003674);signaling receptor binding(GO:0005102);binding(GO:0005488);protein binding(GO:0005515);cytoskeletal protein binding(GO:0008092);filamin binding(GO:0031005);identical protein binding(GO:0042802);protein homodimerization activity(GO:0042803);protein heterodimerization activity(GO:0046982);protein dimerization activity(GO:0046983);cell adhesion molecule binding(GO:0050…	cellular_component(GO:0005575);intracellular(GO:0005622);cell(GO:0005623);nucleus(GO:0005634);nucleoplasm(GO:0005654);cytoplasm(GO:0005737);endoplasmic reticulum(GO:0005783);Golgi apparatus(GO:0005794);plasma membrane(GO:0005886);integral component of plasma membrane(GO:0005887);cell-cell junction(GO:0005911);endomembrane system(GO:0012505);membrane(GO:0016020);integral component of membrane(GO:0…	NA	NA	TW	Signal transduction mechanisms ;Extracellular structures	KOG1225@1|root,KOG4659@1|root,KOG1225@2759|Eukaryota,KOG4659@2759|Eukaryota,38CNZ@33154|Opisthokonta,3BCCK@33208|Metazoa,3CTIR@33213|Bilateria,41VT6@6656|Arthropoda,3SJMH@50557|Insecta	Tox-GHH(PF15636.9) GHH signature containing HNH/Endo VII superfamily nuclease toxin;EGF_2(PF07974.16) EGF-like domain
Ecar01378-RA	XP_023335592.1	uncharacterized protein LOC111706883 [Eurytemora affinis]	A0A164UDN1	tRNA dihydrouridine synthase DusB OS=Daphnia magna OX=35525 PE=4 SV=1	XP_023335592.1	uncharacterized protein LOC111706883 [Eurytemora affinis]	reproduction(GO:0000003);urogenital system development(GO:0001655);ameboidal-type cell migration(GO:0001667);embryonic development via the syncytial blastoderm(GO:0001700);morphogenesis of an epithelium(GO:0002009);developmental process involved in reproduction(GO:0003006);movement of cell or subcellular component(GO:0006928);establishment or maintenance of cell polarity(GO:0007163);multicellular…	NA	cellular_component(GO:0005575);intracellular(GO:0005622);cell(GO:0005623);nucleus(GO:0005634);organelle(GO:0043226);membrane-bounded organelle(GO:0043227);intracellular organelle(GO:0043229);intracellular membrane-bounded organelle(GO:0043231);intracellular part(GO:0044424);cell part(GO:0044464)	NA	NA	S	Function unknown	2CMV6@1|root,2QS5M@2759|Eukaryota,3990Y@33154|Opisthokonta,3BJ5Z@33208|Metazoa,3D11S@33213|Bilateria,41UTX@6656|Arthropoda,3SG2K@50557|Insecta,46IGZ@7399|Hymenoptera	BTB(PF00651.34) BTB/POZ domain;HTH_psq(PF05225.19) helix-turn-helix, Psq domain
Ecar01385-RA	XP_023342357.1	acidic mammalian chitinase-like [Eurytemora affinis]	A0A1U9XQU0	Cytochrome c oxidase subunit 1 OS=Tigriopus japonicus OX=158387 PE=2 SV=1	XP_023342357.1	acidic mammalian chitinase-like [Eurytemora affinis]	aminoglycan metabolic process(GO:0006022);aminoglycan catabolic process(GO:0006026);chitin metabolic process(GO:0006030);chitin catabolic process(GO:0006032);amino sugar metabolic process(GO:0006040);nitrogen compound metabolic process(GO:0006807);response to stress(GO:0006950);multicellular organism development(GO:0007275);molting cycle, chitin-based cuticle(GO:0007591);biological_process(GO:000…	molecular_function(GO:0003674);catalytic activity(GO:0003824);hydrolase activity, hydrolyzing O-glycosyl compounds(GO:0004553);chitinase activity(GO:0004568);binding(GO:0005488);chitin binding(GO:0008061);drug binding(GO:0008144);hydrolase activity(GO:0016787);hydrolase activity, acting on glycosyl bonds(GO:0016798);carbohydrate derivative binding(GO:0097367)	cellular_component(GO:0005575);extracellular region(GO:0005576);extracellular space(GO:0005615);extracellular region part(GO:0044421)	Amino sugar and nucleotide sugar metabolism(map00520);Metabolic pathways (map01100)	chitinase(ko:K01183,EC:3.2.1.14)	G	Carbohydrate transport and metabolism	COG3325@1|root,KOG2806@2759|Eukaryota,38BJK@33154|Opisthokonta,3BA7Q@33208|Metazoa,3CS5K@33213|Bilateria,41V8B@6656|Arthropoda	Glyco_hydro_18(PF00704.31) Glycosyl hydrolases family 18;CBM_14(PF01607.27) Chitin binding Peritrophin-A domain
Ecar01623-RA	XP_023327048.1	CUGBP Elav-like family member 3 isoform X1 [Eurytemora affinis]	A0A8I6SUG7	CUGBP Elav-like family member 2 OS=Cimex lectularius OX=79782 PE=3 SV=1	XP_023327048.1	CUGBP Elav-like family member 3 isoform X1 [Eurytemora affinis]	reproduction(GO:0000003);spliceosomal complex assembly(GO:0000245);RNA splicing, via transesterification reactions(GO:0000375);RNA splicing, via transesterification reactions with bulged adenosine as nucleophile(GO:0000377);alternative mRNA splicing, via spliceosome(GO:0000380);regulation of alternative mRNA splicing, via spliceosome(GO:0000381);mRNA splicing, via spliceosome(GO:0000398);liver de…	molecular_function(GO:0003674);nucleic acid binding(GO:0003676);RNA binding(GO:0003723);mRNA binding(GO:0003729);mRNA 3'-UTR binding(GO:0003730);binding(GO:0005488);protein binding(GO:0005515);translation initiation factor binding(GO:0031369);pre-mRNA binding(GO:0036002);BRE binding(GO:0042835);organic cyclic compound binding(GO:0097159);heterocyclic compound binding(GO:1901363)	cellular_component(GO:0005575);intracellular(GO:0005622);cell(GO:0005623);nucleus(GO:0005634);nuclear envelope(GO:0005635);nucleoplasm(GO:0005654);cytoplasm(GO:0005737);endomembrane system(GO:0012505);membrane(GO:0016020);nuclear body(GO:0016604);organelle membrane(GO:0031090);nuclear membrane(GO:0031965);organelle envelope(GO:0031967);membrane-enclosed lumen(GO:0031974);envelope(GO:0031975);nucl…	Dorso-ventral axis formation(map04320)	CUG-BP- and ETR3-like factor(ko:K13207)	A	RNA processing and modification	KOG0144@1|root,KOG0144@2759|Eukaryota,3AFJB@33154|Opisthokonta,3BY3R@33208|Metazoa,3CT2S@33213|Bilateria,41UDU@6656|Arthropoda,3SI4Q@50557|Insecta,46G50@7399|Hymenoptera	RRM_1(PF00076.25) RNA recognition motif. (a.k.a. RRM, RBD, or RNP domain)
Ecar01226-RA	XP_023343255.1	ras association domain-containing protein 10-like [Eurytemora affinis]	A0A8J2JY34	Ras-associating domain-containing protein OS=Allacma fusca OX=39272 PE=4 SV=1	XP_023343255.1	ras association domain-containing protein 10-like [Eurytemora affinis]	NA	NA	NA	NA	NA	W	Extracellular structures	KOG1574@1|root,KOG1574@2759|Eukaryota,39HTF@33154|Opisthokonta,3BBCF@33208|Metazoa,3CW02@33213|Bilateria,41ZC7@6656|Arthropoda,3SMPA@50557|Insecta,45339@7147|Diptera,45ERN@7148|Nematocera	-
Ecar01535-RA	XP_023336037.1	glycoprotein 3-alpha-L-fucosyltransferase A-like [Eurytemora affinis]	A0A553P815	Fucosyltransferase OS=Tigriopus californicus OX=6832 PE=3 SV=1	XP_023336037.1	glycoprotein 3-alpha-L-fucosyltransferase A-like [Eurytemora affinis]	cellular protein modification process(GO:0006464);protein glycosylation(GO:0006486);nitrogen compound metabolic process(GO:0006807);multicellular organism development(GO:0007275);nervous system development(GO:0007399);biological_process(GO:0008150);metabolic process(GO:0008152);biosynthetic process(GO:0009058);macromolecule biosynthetic process(GO:0009059);glycoprotein metabolic process(GO:000910…	molecular_function(GO:0003674);catalytic activity(GO:0003824);hydrolase activity, hydrolyzing O-glycosyl compounds(GO:0004553);alpha-L-fucosidase activity(GO:0004560);fucosyltransferase activity(GO:0008417);fucosidase activity(GO:0015928);transferase activity(GO:0016740);transferase activity, transferring glycosyl groups(GO:0016757);transferase activity, transferring hexosyl groups(GO:0016758);hy…	cellular_component(GO:0005575);intracellular(GO:0005622);cell(GO:0005623);cytoplasm(GO:0005737);Golgi apparatus(GO:0005794);Golgi stack(GO:0005795);Golgi medial cisterna(GO:0005797);endomembrane system(GO:0012505);organelle subcompartment(GO:0031984);Golgi cisterna(GO:0031985);organelle(GO:0043226);membrane-bounded organelle(GO:0043227);intracellular organelle(GO:0043229);intracellular membrane-b…	Various types of N-glycan biosynthesis(map00513);Glycosphingolipid biosynthesis - lacto and neolacto series(map00601);Metabolic pathways (map01100)	glycoprotein 3-alpha-L-fucosyltransferase(ko:K00753,EC:2.4.1.214)	G	Carbohydrate transport and metabolism	KOG2619@1|root,KOG2619@2759|Eukaryota,39RRI@33154|Opisthokonta,3BCYW@33208|Metazoa,3D1KV@33213|Bilateria,41WCC@6656|Arthropoda,3SKSP@50557|Insecta	Glyco_transf_10(PF00852.22) Glycosyltransferase family 10 (fucosyltransferase) C-term;Glyco_tran_10_N(PF17039.8) Fucosyltransferase, N-terminal
Ecar01604-RA	XP_023326529.1	carboxylesterase 5A-like [Eurytemora affinis]	A0A8R2AAQ0	Carboxylic ester hydrolase OS=Acyrthosiphon pisum OX=7029 PE=3 SV=1	XP_023326529.1	carboxylesterase 5A-like [Eurytemora affinis]	reproduction(GO:0000003);system process(GO:0003008);lipid metabolic process(GO:0006629);sesquiterpenoid metabolic process(GO:0006714);juvenile hormone metabolic process(GO:0006716);juvenile hormone catabolic process(GO:0006719);isoprenoid metabolic process(GO:0006720);terpenoid metabolic process(GO:0006721);multicellular organism development(GO:0007275);aging(GO:0007568);sensory perception(GO:000…	molecular_function(GO:0003674);catalytic activity(GO:0003824);juvenile-hormone esterase activity(GO:0004453);binding(GO:0005488);protein binding(GO:0005515);hydrolase activity(GO:0016787);hydrolase activity, acting on ester bonds(GO:0016788);carboxylic ester hydrolase activity(GO:0052689)	cellular_component(GO:0005575);intracellular(GO:0005622);cell(GO:0005623);cytoplasm(GO:0005737);mitochondrion(GO:0005739);organelle(GO:0043226);membrane-bounded organelle(GO:0043227);intracellular organelle(GO:0043229);intracellular membrane-bounded organelle(GO:0043231);intracellular part(GO:0044424);cytoplasmic part(GO:0044444);cell part(GO:0044464)	Glycerophospholipid metabolism(map00564);Insect hormone biosynthesis(map00981);Drug metabolism - other enzymes(map00983);Metabolic pathways (map01100);Cholinergic synapse(map04725)	acetylcholinesterase(ko:K01049,EC:3.1.1.7)	I	Lipid transport and metabolism	COG2272@1|root,KOG1516@2759|Eukaryota,38DII@33154|Opisthokonta,3BGG6@33208|Metazoa,3DG6G@33213|Bilateria,48R9N@7711|Chordata,49MVS@7742|Vertebrata,4A58W@7898|Actinopterygii	Abhydrolase_3(PF07859.16) alpha/beta hydrolase fold;COesterase(PF00135.31) Carboxylesterase family;Peptidase_S9(PF00326.24) Prolyl oligopeptidase family;BD-FAE(PF20434.1) BD-FAE
Ecar01771-RA	XP_023349018.1	uncharacterized protein LOC111717804, partial [Eurytemora affinis]	A0A553P6V1	Ras-associating domain-containing protein OS=Tigriopus californicus OX=6832 PE=4 SV=1	XP_023349018.1	uncharacterized protein LOC111717804, partial [Eurytemora affinis]	-	-	-	-	-	-	-	-	-
Ecar01752-RA	XP_023345732.1	mitochondrial carnitine/acylcarnitine carrier protein-like isoform X3 [Eurytemora affinis]	A0A0K2TDS7	Mitochondrial carnitine/acylcarnitine carrier protein OS=Lepeophtheirus salmonis OX=72036 PE=3 SV=1	XP_023345732.1	mitochondrial carnitine/acylcarnitine carrier protein-like isoform X3 [Eurytemora affinis]	cell morphogenesis(GO:0000902);cell morphogenesis involved in differentiation(GO:0000904);epithelial cell development(GO:0002064);epithelial cell morphogenesis(GO:0003382);transport(GO:0006810);ion transport(GO:0006811);cation transport(GO:0006812);mitochondrial transport(GO:0006839);acyl carnitine transport(GO:0006844);cellular ion homeostasis(GO:0006873);cellular metal ion homeostasis(GO:000687…	molecular_function(GO:0003674);transporter activity(GO:0005215);cation transmembrane transporter activity(GO:0008324);ammonium transmembrane transporter activity(GO:0008519);ion transmembrane transporter activity(GO:0015075);magnesium ion transmembrane transporter activity(GO:0015095);organic cation transmembrane transporter activity(GO:0015101);acyl carnitine transmembrane transporter activity(G…	cellular_component(GO:0005575);intracellular(GO:0005622);cell(GO:0005623);cytoplasm(GO:0005737);mitochondrion(GO:0005739);mitochondrial envelope(GO:0005740);cytosol(GO:0005829);organelle envelope(GO:0031967);envelope(GO:0031975);organelle(GO:0043226);membrane-bounded organelle(GO:0043227);intracellular organelle(GO:0043229);intracellular membrane-bounded organelle(GO:0043231);organelle part(GO:00…	Thermogenesis(map04714)	solute carrier family 25 (mitochondrial carnitine/acylcarnitine transporter), member 20/29(ko:K15109)	C	Energy production and conversion	KOG0758@1|root,KOG0758@2759|Eukaryota,38BD7@33154|Opisthokonta,3BFY8@33208|Metazoa,3CZ26@33213|Bilateria,41UX6@6656|Arthropoda	Mito_carr(PF00153.30) Mitochondrial carrier protein
Ecar01754-RA	XP_023345728.1	leupaxin-like [Eurytemora affinis]	A0A553PNF2	LIM zinc-binding domain-containing protein OS=Tigriopus californicus OX=6832 PE=4 SV=1	XP_023345728.1	leupaxin-like [Eurytemora affinis]	reproduction(GO:0000003);activation of MAPK activity(GO:0000187);response to reactive oxygen species(GO:0000302);cell morphogenesis(GO:0000902);cell morphogenesis involved in differentiation(GO:0000904);ameboidal-type cell migration(GO:0001667);morphogenesis of a branching structure(GO:0001763);regulation of protein phosphorylation(GO:0001932);positive regulation of protein phosphorylation(GO:000…	molecular_function(GO:0003674);transcription coregulator activity(GO:0003712);transcription coactivator activity(GO:0003713);signaling receptor binding(GO:0005102);integrin binding(GO:0005178);binding(GO:0005488);protein binding(GO:0005515);beta-catenin binding(GO:0008013);cytoskeletal protein binding(GO:0008092);transcription factor binding(GO:0008134);vinculin binding(GO:0017166);enzyme binding…	stress fiber(GO:0001725);podosome(GO:0002102);cellular_component(GO:0005575);intracellular(GO:0005622);cell(GO:0005623);cytoplasm(GO:0005737);cytosol(GO:0005829);cytoskeleton(GO:0005856);plasma membrane(GO:0005886);adherens junction(GO:0005912);cell-substrate adherens junction(GO:0005924);focal adhesion(GO:0005925);muscle tendon junction(GO:0005927);actin cytoskeleton(GO:0015629);membrane(GO:0016…	Chemokine signaling pathway(map04062);VEGF signaling pathway(map04370);Focal adhesion(map04510);Leukocyte transendothelial migration(map04670);Regulation of actin cytoskeleton(map04810);Bacterial invasion of epithelial cells(map05100);Human papillomavirus infection(map05165);Viral carcinogenesis(map05203);Proteoglycans in cancer(map05205)	paxillin(ko:K05760)	TZ	Signal transduction mechanisms ;Cytoskeleton	KOG1703@1|root,KOG1703@2759|Eukaryota,38H3P@33154|Opisthokonta,3B96I@33208|Metazoa,3CSTY@33213|Bilateria,41YAP@6656|Arthropoda	LIM(PF00412.25) LIM domain
Ecar01742-RA	XP_023338491.1	uncharacterized protein LOC111709118 isoform X1 [Eurytemora affinis]	A0A8J2RI22	Fasciclin domain-containing protein OS=Daphnia galeata OX=27404 PE=4 SV=1	XP_023338491.1	uncharacterized protein LOC111709118 isoform X1 [Eurytemora affinis]	NA	NA	NA	NA	transforming growth factor-beta-induced protein(ko:K19519)	MW	Cell wall/membrane/envelope biogenesis ;Extracellular structures	COG2335@1|root,KOG1437@2759|Eukaryota,39MP0@33154|Opisthokonta,3BB62@33208|Metazoa,3D1UP@33213|Bilateria,429YR@6656|Arthropoda	Fasciclin(PF02469.25) Fasciclin domain
Ecar01734-RA	XP_023342075.1	uncharacterized protein LOC111711846 isoform X1 [Eurytemora affinis]	A0A5N4AJA7	ASD2 domain-containing protein OS=Photinus pyralis OX=7054 PE=3 SV=1	XP_023342075.1	uncharacterized protein LOC111711846 isoform X1 [Eurytemora affinis]	-	-	-	-	-	-	-	-	ASD2(PF08687.14) Apx/Shroom domain ASD2
Ecar01747-RA	XP_023338494.1	ras association domain-containing protein 8-like [Eurytemora affinis]	A0A553P858	Ras-associating domain-containing protein OS=Tigriopus californicus OX=6832 PE=4 SV=1	XP_023338494.1	ras association domain-containing protein 8-like [Eurytemora affinis]	eye development(GO:0001654);RNA localization(GO:0006403);transport(GO:0006810);multicellular organism development(GO:0007275);sensory organ development(GO:0007423);biological_process(GO:0008150);nucleobase-containing compound transport(GO:0015931);multicellular organismal process(GO:0032501);developmental process(GO:0032502);macromolecule localization(GO:0033036);dsRNA transport(GO:0033227);regul…	NA	cellular_component(GO:0005575);adherens junction(GO:0005912);cell junction(GO:0030054);anchoring junction(GO:0070161)	NA	NA	W	Extracellular structures	KOG1574@1|root,KOG1574@2759|Eukaryota,38GC6@33154|Opisthokonta,3BERI@33208|Metazoa,3CWQ2@33213|Bilateria,41WD0@6656|Arthropoda,3SHU0@50557|Insecta,4457P@7088|Lepidoptera	RA(PF00788.26) Ras association (RalGDS/AF-6) domain
Ecar01559-RA	XP_023329556.1	sodium/potassium-transporting ATPase subunit alpha-like [Eurytemora affinis]	A0A0K2TPE9	Sodium/potassium-transporting ATPase subunit alpha OS=Lepeophtheirus salmonis OX=72036 PE=3 SV=1	XP_023329556.1	sodium/potassium-transporting ATPase subunit alpha-like [Eurytemora affinis]	reproduction(GO:0000003);response to acid chemical(GO:0001101);neurotransmitter uptake(GO:0001504);regulation of neurotransmitter levels(GO:0001505);action potential(GO:0001508);embryonic development via the syncytial blastoderm(GO:0001700);tissue homeostasis(GO:0001894);regulation of the force of heart contraction(GO:0002026);regulation of sodium ion transport(GO:0002028);regulation of respirato…	nucleotide binding(GO:0000166);amyloid-beta binding(GO:0001540);G protein-coupled receptor binding(GO:0001664);molecular_function(GO:0003674);catalytic activity(GO:0003824);signaling receptor binding(GO:0005102);transporter activity(GO:0005215);sodium:potassium-exchanging ATPase activity(GO:0005391);binding(GO:0005488);steroid binding(GO:0005496);protein binding(GO:0005515);ATP binding(GO:0005524…	cellular_component(GO:0005575);intracellular(GO:0005622);cell(GO:0005623);nucleus(GO:0005634);cytoplasm(GO:0005737);endosome(GO:0005768);endoplasmic reticulum(GO:0005783);Golgi apparatus(GO:0005794);plasma membrane(GO:0005886);integral component of plasma membrane(GO:0005887);sodium:potassium-exchanging ATPase complex(GO:0005890);caveola(GO:0005901);cell-cell junction(GO:0005911);septate junction…	cGMP-PKG signaling pathway(map04022);cAMP signaling pathway(map04024);Cardiac muscle contraction(map04260);Adrenergic signaling in cardiomyocytes(map04261);Insulin secretion(map04911);Thyroid hormone synthesis(map04918);Thyroid hormone signaling pathway(map04919);Aldosterone synthesis and secretion(map04925);Aldosterone-regulated sodium reabsorption(map04960);Endocrine and other factor-regulated …	sodium/potassium-transporting ATPase subunit alpha(ko:K01539,EC:3.6.3.9)	P	Inorganic ion transport and metabolism	COG0474@1|root,KOG0203@2759|Eukaryota,38BIP@33154|Opisthokonta,3BAR6@33208|Metazoa,3CTGX@33213|Bilateria,41TXW@6656|Arthropoda,3SITZ@50557|Insecta,4523P@7147|Diptera,45EBQ@7148|Nematocera	Cation_ATPase_C(PF00689.24) Cation transporting ATPase, C-terminus;Cation_ATPase(PF13246.9) Cation transport ATPase (P-type);Hydrolase(PF00702.29) haloacid dehalogenase-like hydrolase;E1-E2_ATPase(PF00122.23) E1-E2 ATPase
Ecar01687-RA	XP_023328760.1	brefeldin A-inhibited guanine nucleotide-exchange protein 1-like [Eurytemora affinis]	A0A336M9S0	Cytochrome c oxidase subunit 1 OS=Culicoides sonorensis OX=179676 GN=CSON014097 {ECO:0000313|EMBL:SSX27026.1} PE=4 SV=1	XP_023328760.1	brefeldin A-inhibited guanine nucleotide-exchange protein 1-like [Eurytemora affinis]	regulation of cytokine production(GO:0001817);positive regulation of cytokine production(GO:0001819);receptor recycling(GO:0001881);transport(GO:0006810);exocytosis(GO:0006887);post-Golgi vesicle-mediated transport(GO:0006892);Golgi to plasma membrane transport(GO:0006893);organelle organization(GO:0006996);Golgi organization(GO:0007030);endosome organization(GO:0007032);cell communication(GO:000…	molecular_function(GO:0003674);guanyl-nucleotide exchange factor activity(GO:0005085);ARF guanyl-nucleotide exchange factor activity(GO:0005086);signaling receptor binding(GO:0005102);binding(GO:0005488);protein binding(GO:0005515);cytoskeletal protein binding(GO:0008092);myosin binding(GO:0017022);enzyme binding(GO:0019899);small GTPase binding(GO:0031267);protein kinase A regulatory subunit bin…	Golgi membrane(GO:0000139);cellular_component(GO:0005575);intracellular(GO:0005622);cell(GO:0005623);nucleus(GO:0005634);nucleoplasm(GO:0005654);nucleolus(GO:0005730);cytoplasm(GO:0005737);endosome(GO:0005768);Golgi apparatus(GO:0005794);trans-Golgi network(GO:0005802);microtubule organizing center(GO:0005815);cytosol(GO:0005829);cytoskeleton(GO:0005856);microtubule(GO:0005874);axonemal microtubu…	Endocytosis(map04144)	brefeldin A-inhibited guanine nucleotide-exchange protein(ko:K18442)	U	Intracellular trafficking, secretion, and vesicular transport	COG5307@1|root,KOG0929@2759|Eukaryota,38B79@33154|Opisthokonta,3BEJ9@33208|Metazoa,3CW6V@33213|Bilateria,41TEB@6656|Arthropoda,3SK8A@50557|Insecta,441U0@7088|Lepidoptera	DUF1981(PF09324.13) Domain of unknown function (DUF1981)
Ecar01696-RA	XP_023328747.1	F-actin-monooxygenase MICAL2-like [Eurytemora affinis]	A0A553NXW6	FAD_binding_3 domain-containing protein OS=Tigriopus californicus OX=6832 PE=4 SV=1	XP_023328747.1	F-actin-monooxygenase MICAL2-like [Eurytemora affinis]	heart looping(GO:0001947);morphogenesis of an epithelium(GO:0002009);heart morphogenesis(GO:0003007);embryonic heart tube morphogenesis(GO:0003143);regulation of transcription, DNA-templated(GO:0006355);regulation of transcription by RNA polymerase II(GO:0006357);sulfur compound metabolic process(GO:0006790);organelle organization(GO:0006996);cytoskeleton organization(GO:0007010);actin filament o…	molecular_function(GO:0003674);actin binding(GO:0003779);catalytic activity(GO:0003824);monooxygenase activity(GO:0004497);binding(GO:0005488);protein binding(GO:0005515);cytoskeletal protein binding(GO:0008092);oxidoreductase activity(GO:0016491);oxidoreductase activity, acting on paired donors, with incorporation or reduction of molecular oxygen(GO:0016705);oxidoreductase activity, acting on pa…	cellular_component(GO:0005575);intracellular(GO:0005622);cell(GO:0005623);nucleus(GO:0005634);organelle(GO:0043226);membrane-bounded organelle(GO:0043227);intracellular organelle(GO:0043229);intracellular membrane-bounded organelle(GO:0043231);intracellular part(GO:0044424);cell part(GO:0044464)	NA	NA	Z	Cytoskeleton	COG5069@1|root,KOG1700@2759|Eukaryota,38ECY@33154|Opisthokonta,3BC2Z@33208|Metazoa,3CUP2@33213|Bilateria,4853U@7711|Chordata,4913V@7742|Vertebrata,49S2K@7898|Actinopterygii	Pyr_redox_2(PF07992.17) Pyridine nucleotide-disulphide oxidoreductase;FAD_binding_3(PF01494.22) FAD binding domain
Ecar01670-RA	XP_023333074.1	neo-calmodulin-like [Eurytemora affinis]	C1BR93	Calmodulin OS=Caligus rogercresseyi OX=217165 GN=CALM {ECO:0000313|EMBL:ACO11546.1} PE=2 SV=1	XP_023333074.1	neo-calmodulin-like [Eurytemora affinis]	biological_process(GO:0008150);regulation of cell death(GO:0010941);positive regulation of cell death(GO:0010942);regulation of apoptotic process(GO:0042981);positive regulation of apoptotic process(GO:0043065);regulation of programmed cell death(GO:0043067);positive regulation of programmed cell death(GO:0043068);positive regulation of biological process(GO:0048518);positive regulation of cellul…	NA	NA	Ras signaling pathway(map04014);Rap1 signaling pathway(map04015);MAPK signaling pathway - plant(map04016);Calcium signaling pathway(map04020);cGMP-PKG signaling pathway(map04022);cAMP signaling pathway(map04024);Phosphatidylinositol signaling system(map04070);Oocyte meiosis(map04114);Cellular senescence(map04218);Adrenergic signaling in cardiomyocytes(map04261);Vascular smooth muscle contraction(…	calmodulin(ko:K02183)	T	Signal transduction mechanisms	COG5126@1|root,KOG0027@2759|Eukaryota,38ETU@33154|Opisthokonta,3BAEQ@33208|Metazoa,3CUJJ@33213|Bilateria,40BM7@6231|Nematoda	EF-hand_8(PF13833.9) EF-hand domain pair;EF-hand_1(PF00036.35) EF hand;EF-hand_5(PF13202.9) EF hand;EF-hand_7(PF13499.9) EF-hand domain pair
Ecar01675-RA	XP_023333072.1	beta-arrestin-1-like [Eurytemora affinis]	A0A6L5CEG9	Arrestin_C domain-containing protein OS=Ephemera danica OX=1049336 PE=3 SV=1	XP_023333072.1	beta-arrestin-1-like [Eurytemora affinis]	reproduction(GO:0000003);activation of MAPK activity(GO:0000187);ovarian follicle development(GO:0001541);regulation of cytokine production(GO:0001817);negative regulation of cytokine production(GO:0001818);regulation of leukocyte mediated cytotoxicity(GO:0001910);negative regulation of leukocyte mediated cytotoxicity(GO:0001911);regulation of protein phosphorylation(GO:0001932);negative regulati…	inositol hexakisphosphate binding(GO:0000822);regulatory region nucleic acid binding(GO:0001067);G protein-coupled receptor binding(GO:0001664);opsin binding(GO:0002046);molecular_function(GO:0003674);nucleic acid binding(GO:0003676);DNA binding(GO:0003677);enzyme inhibitor activity(GO:0004857);endopeptidase inhibitor activity(GO:0004866);cysteine-type endopeptidase inhibitor activity(GO:0004869)…	chromatin(GO:0000785);photoreceptor outer segment(GO:0001750);photoreceptor inner segment(GO:0001917);cellular_component(GO:0005575);intracellular(GO:0005622);cell(GO:0005623);nucleus(GO:0005634);nucleoplasm(GO:0005654);chromosome(GO:0005694);cytoplasm(GO:0005737);endosome(GO:0005768);cytosol(GO:0005829);plasma membrane(GO:0005886);clathrin-coated pit(GO:0005905);cilium(GO:0005929);endomembrane s…	MAPK signaling pathway(map04010);Chemokine signaling pathway(map04062);Endocytosis(map04144);Hedgehog signaling pathway(map04340);Olfactory transduction(map04740);Relaxin signaling pathway(map04926);Morphine addiction(map05032)	NA	T	Signal transduction mechanisms	KOG3865@1|root,KOG3865@2759|Eukaryota,38CBU@33154|Opisthokonta,3BA04@33208|Metazoa,3CRUG@33213|Bilateria,41V58@6656|Arthropoda	Arrestin_N(PF00339.32) Arrestin (or S-antigen), N-terminal domain
Ecar01920-RA	XP_023321584.1	glutamate receptor ionotropic, kainate 2-like isoform X2 [Eurytemora affinis]	A0A7R9RSI6	Glutamate receptor ionotropic, kainate 2 OS=Argulus foliaceus OX=509924 PE=3 SV=1	XP_023321584.1	glutamate receptor ionotropic, kainate 2-like isoform X2 [Eurytemora affinis]	transport(GO:0006810);ion transport(GO:0006811);cation transport(GO:0006812);calcium ion transport(GO:0006816);cellular ion homeostasis(GO:0006873);cellular calcium ion homeostasis(GO:0006874);cellular metal ion homeostasis(GO:0006875);cell communication(GO:0007154);signal transduction(GO:0007165);cell surface receptor signaling pathway(GO:0007166);positive regulation of cytosolic calcium ion con…	molecular_function(GO:0003674);transmembrane signaling receptor activity(GO:0004888);ionotropic glutamate receptor activity(GO:0004970);transporter activity(GO:0005215);ion channel activity(GO:0005216);extracellular ligand-gated ion channel activity(GO:0005230);cation channel activity(GO:0005261);calcium channel activity(GO:0005262);glutamate receptor activity(GO:0008066);cation transmembrane tra…	cellular_component(GO:0005575);cell(GO:0005623);synapse part(GO:0044456);cell part(GO:0044464);synapse(GO:0045202);presynaptic active zone(GO:0048786);neuron part(GO:0097458);presynapse(GO:0098793)	NA	glutamate receptor, ionotropic, invertebrate(ko:K05313)	EPT	Amino acid transport and metabolism ;Inorganic ion transport and metabolism ;Signal transduction mechanisms	KOG1052@1|root,KOG1052@2759|Eukaryota,38BIY@33154|Opisthokonta,3B9S8@33208|Metazoa,3CTGU@33213|Bilateria,41UPI@6656|Arthropoda,3SKFN@50557|Insecta,46KGT@7399|Hymenoptera	Lig_chan-Glu_bd(PF10613.12) Ligated ion channel L-glutamate- and glycine-binding site;SBP_bac_3(PF00497.23) Bacterial extracellular solute-binding proteins, family 3;Lig_chan(PF00060.29) Ligand-gated ion channel;ANF_receptor(PF01094.31) Receptor family ligand binding region
Ecar01718-RA	XP_023342798.1	putative sodium-dependent excitatory amino acid transporter glt-4 [Eurytemora affinis]	A0A553PIA5	Amino acid transporter OS=Tigriopus californicus OX=6832 PE=3 SV=1	XP_023342798.1	putative sodium-dependent excitatory amino acid transporter glt-4 [Eurytemora affinis]	NA	NA	NA	Glutamatergic synapse(map04724)	NA	P	Inorganic ion transport and metabolism	COG1301@1|root,KOG3787@2759|Eukaryota,38C9Y@33154|Opisthokonta,3BD67@33208|Metazoa,3CWZP@33213|Bilateria,41TS6@6656|Arthropoda	SDF(PF00375.21) Sodium:dicarboxylate symporter family
Ecar02027-RA	XP_023348028.1	baculoviral IAP repeat-containing protein 3-like [Eurytemora affinis]	A0A076FES9	Ribosome biogenesis protein BRX1 homolog OS=Paracyclopina nana OX=565004 PE=2 SV=1	XP_023348028.1	baculoviral IAP repeat-containing protein 3-like [Eurytemora affinis]	reproduction(GO:0000003);protein polyubiquitination(GO:0000209);ameboidal-type cell migration(GO:0001667);morphogenesis of an epithelium(GO:0002009);epithelial cell development(GO:0002064);columnar/cuboidal epithelial cell differentiation(GO:0002065);columnar/cuboidal epithelial cell development(GO:0002066);instar larval or pupal development(GO:0002165);developmental process involved in reproduct…	protease binding(GO:0002020);molecular_function(GO:0003674);catalytic activity(GO:0003824);ubiquitin-protein transferase activity(GO:0004842);enzyme inhibitor activity(GO:0004857);endopeptidase inhibitor activity(GO:0004866);cysteine-type endopeptidase inhibitor activity(GO:0004869);binding(GO:0005488);protein binding(GO:0005515);transferase activity(GO:0016740);ubiquitin-like protein transferase…	cellular_component(GO:0005575);intracellular(GO:0005622);cell(GO:0005623);nucleus(GO:0005634);cytoplasm(GO:0005737);organelle(GO:0043226);membrane-bounded organelle(GO:0043227);intracellular organelle(GO:0043229);intracellular membrane-bounded organelle(GO:0043231);intracellular part(GO:0044424);cell part(GO:0044464)	Platinum drug resistance(map01524);NF-kappa B signaling pathway(map04064);Ubiquitin mediated proteolysis(map04120);Apoptosis(map04210);Apoptosis - fly(map04214);Apoptosis - multiple species(map04215);Necroptosis(map04217);Focal adhesion(map04510);NOD-like receptor signaling pathway(map04621);Toxoplasmosis(map05145);Human T-cell leukemia virus 1 infection(map05166);Pathways in cancer(map05200);Sma…	NA	O	Posttranslational modification, protein turnover, chaperones	KOG1101@1|root,KOG1101@2759|Eukaryota,39XIX@33154|Opisthokonta,3BNZH@33208|Metazoa,3D46C@33213|Bilateria,41W5Z@6656|Arthropoda,3SMDH@50557|Insecta,445CT@7088|Lepidoptera	BIR(PF00653.24) Inhibitor of Apoptosis domain
Ecar02029-RA	XP_023348554.1	putative inhibitor of apoptosis [Eurytemora affinis]	A0A6J2JUS2	Structural maintenance of chromosomes protein 5 OS=Bombyx mandarina OX=7092 GN=LOC114245565 {ECO:0000313|RefSeq:XP_028033586.1} PE=3 SV=1	XP_023348554.1	putative inhibitor of apoptosis [Eurytemora affinis]	reproduction(GO:0000003);protein polyubiquitination(GO:0000209);ameboidal-type cell migration(GO:0001667);morphogenesis of an epithelium(GO:0002009);epithelial cell development(GO:0002064);columnar/cuboidal epithelial cell differentiation(GO:0002065);columnar/cuboidal epithelial cell development(GO:0002066);instar larval or pupal development(GO:0002165);developmental process involved in reproduct…	protease binding(GO:0002020);molecular_function(GO:0003674);catalytic activity(GO:0003824);ubiquitin-protein transferase activity(GO:0004842);enzyme inhibitor activity(GO:0004857);endopeptidase inhibitor activity(GO:0004866);cysteine-type endopeptidase inhibitor activity(GO:0004869);binding(GO:0005488);protein binding(GO:0005515);transferase activity(GO:0016740);ubiquitin-like protein transferase…	cellular_component(GO:0005575);intracellular(GO:0005622);cell(GO:0005623);nucleus(GO:0005634);cytoplasm(GO:0005737);organelle(GO:0043226);membrane-bounded organelle(GO:0043227);intracellular organelle(GO:0043229);intracellular membrane-bounded organelle(GO:0043231);intracellular part(GO:0044424);cell part(GO:0044464)	Platinum drug resistance(map01524);NF-kappa B signaling pathway(map04064);Ubiquitin mediated proteolysis(map04120);Apoptosis(map04210);Apoptosis - fly(map04214);Apoptosis - multiple species(map04215);Necroptosis(map04217);Focal adhesion(map04510);NOD-like receptor signaling pathway(map04621);Toxoplasmosis(map05145);Human T-cell leukemia virus 1 infection(map05166);Pathways in cancer(map05200);Sma…	NA	O	Posttranslational modification, protein turnover, chaperones	KOG1101@1|root,KOG1101@2759|Eukaryota,39XIX@33154|Opisthokonta,3BNZH@33208|Metazoa,3D46C@33213|Bilateria,41W5Z@6656|Arthropoda,3SMDH@50557|Insecta,445CT@7088|Lepidoptera	zf-C3HC4_3(PF13920.9) Zinc finger, C3HC4 type (RING finger);BIR(PF00653.24) Inhibitor of Apoptosis domain
Ecar01932-RA	XP_023321599.1	uncharacterized protein LOC111696274 [Eurytemora affinis]	A0A0K2ULG0	Phospholipid scramblase OS=Lepeophtheirus salmonis OX=72036 PE=4 SV=1	XP_023321599.1	uncharacterized protein LOC111696274 [Eurytemora affinis]	NA	NA	NA	NA	NA	O	Posttranslational modification, protein turnover, chaperones	29Q0H@1|root,2QWNF@2759|Eukaryota	-
Ecar01936-RA	XP_023321596.1	small ubiquitin-related modifier-like [Eurytemora affinis]	A0A0U2T6T1	Small ubiquitin-related modifier OS=Paracalanus parvus OX=187406 PE=2 SV=1	XP_023321596.1	small ubiquitin-related modifier-like [Eurytemora affinis]	mitotic sister chromatid segregation(GO:0000070);negative regulation of transcription by RNA polymerase II(GO:0000122);mitotic cell cycle(GO:0000278);nuclear division(GO:0000280);sister chromatid segregation(GO:0000819);nematode larval development(GO:0002119);larval development(GO:0002164);regulation of transcription, DNA-templated(GO:0006355);regulation of transcription by RNA polymerase II(GO:0…	molecular_function(GO:0003674);binding(GO:0005488);protein binding(GO:0005515);identical protein binding(GO:0042802)	NA	RNA transport(map03013);Fluid shear stress and atherosclerosis(map05418)	small ubiquitin-related modifier(ko:K12160)	O	Posttranslational modification, protein turnover, chaperones	COG5227@1|root,KOG1769@2759|Eukaryota,3A3FU@33154|Opisthokonta,3BV33@33208|Metazoa,3E4V5@33213|Bilateria,41ZSU@6656|Arthropoda	Rad60-SLD(PF11976.11) Ubiquitin-2 like Rad60 SUMO-like;ubiquitin(PF00240.26) Ubiquitin family
Ecar02111-RA	XP_023321457.1	delta-like protein B [Eurytemora affinis]	A0A553PJN3	Delta-like protein OS=Tigriopus californicus OX=6832 PE=4 SV=1	XP_023321457.1	delta-like protein B [Eurytemora affinis]	reproduction(GO:0000003);negative regulation of transcription by RNA polymerase II(GO:0000122);mitotic cell cycle(GO:0000278);cell morphogenesis(GO:0000902);cell morphogenesis involved in differentiation(GO:0000904);angiogenesis(GO:0001525);blood vessel development(GO:0001568);branching involved in blood vessel morphogenesis(GO:0001569);eye development(GO:0001654);urogenital system development(GO…	molecular_function(GO:0003674);signaling receptor binding(GO:0005102);Notch binding(GO:0005112);binding(GO:0005488);protein binding(GO:0005515);transcription factor binding(GO:0008134);protein domain specific binding(GO:0019904);PDZ domain binding(GO:0030165);Tat protein binding(GO:0030957);identical protein binding(GO:0042802);scaffold protein binding(GO:0097110)	cellular_component(GO:0005575);intracellular(GO:0005622);cell(GO:0005623);cytoplasm(GO:0005737);endosome(GO:0005768);plasma membrane(GO:0005886);cell-cell junction(GO:0005911);adherens junction(GO:0005912);cell cortex(GO:0005938);cell surface(GO:0009986);endomembrane system(GO:0012505);membrane(GO:0016020);apical plasma membrane(GO:0016324);cell junction(GO:0030054);endocytic vesicle(GO:0030139);…	Endocrine resistance(map01522);Notch signaling pathway(map04330);Th1 and Th2 cell differentiation(map04658);Pathways in cancer(map05200);Breast cancer(map05224)	delta(ko:K06051)	T	Signal transduction mechanisms	KOG1217@1|root,KOG1217@2759|Eukaryota,38UWG@33154|Opisthokonta,3BEE5@33208|Metazoa,3CSRF@33213|Bilateria,41X40@6656|Arthropoda,3SI9A@50557|Insecta,3E7IG@33342|Paraneoptera	DSL(PF01414.22) Delta serrate ligand;EGF(PF00008.30) EGF-like domain;MNNL(PF07657.16) N terminus of Notch ligand C2-like domain;hEGF(PF12661.10) Human growth factor-like EGF
Ecar02106-RA	XP_023341589.1	lachesin-like isoform X1 [Eurytemora affinis]	A0A553PM20	Ig-like domain-containing protein OS=Tigriopus californicus OX=6832 PE=4 SV=1	XP_023341589.1	lachesin-like isoform X1 [Eurytemora affinis]	multicellular organism development(GO:0007275);nervous system development(GO:0007399);central nervous system development(GO:0007417);brain development(GO:0007420);behavior(GO:0007610);locomotory behavior(GO:0007626);biological_process(GO:0008150);response to external stimulus(GO:0009605);response to abiotic stimulus(GO:0009628);response to gravity(GO:0009629);response to endogenous stimulus(GO:00…	NA	cellular_component(GO:0005575);extracellular region(GO:0005576);extracellular space(GO:0005615);intracellular(GO:0005622);cell(GO:0005623);cytoplasm(GO:0005737);cytosol(GO:0005829);cell surface(GO:0009986);axon(GO:0030424);cell projection(GO:0042995);neuron projection(GO:0043005);extracellular region part(GO:0044421);intracellular part(GO:0044424);cytoplasmic part(GO:0044444);cell part(GO:0044464…	NA	NA	T	Signal transduction mechanisms	KOG3510@1|root,KOG3510@2759|Eukaryota,39RYB@33154|Opisthokonta,3BEBW@33208|Metazoa,3D12F@33213|Bilateria,429VB@6656|Arthropoda,3SR5N@50557|Insecta,3EA6C@33342|Paraneoptera	I-set(PF07679.19) Immunoglobulin I-set domain;Ig_3(PF13927.9) Immunoglobulin domain;Ig_2(PF13895.9) Immunoglobulin domain;ig(PF00047.28) Immunoglobulin domain
Ecar02058-RA	XP_023337126.1	uncharacterized protein LOC111708092 [Eurytemora affinis]	A0A1U9XQT8	Cytochrome c oxidase subunit 1 OS=Tigriopus japonicus OX=158387 PE=2 SV=1	XP_023337126.1	uncharacterized protein LOC111708092 [Eurytemora affinis]	multicellular organism development(GO:0007275);open tracheal system development(GO:0007424);behavior(GO:0007610);visual behavior(GO:0007632);biological_process(GO:0008150);response to radiation(GO:0009314);response to light stimulus(GO:0009416);response to abiotic stimulus(GO:0009628);anatomical structure morphogenesis(GO:0009653);animal organ morphogenesis(GO:0009887);multicellular organismal pr…	molecular_function(GO:0003674);catalytic activity(GO:0003824);chitin deacetylase activity(GO:0004099);binding(GO:0005488);chitin binding(GO:0008061);drug binding(GO:0008144);hydrolase activity(GO:0016787);hydrolase activity, acting on carbon-nitrogen (but not peptide) bonds(GO:0016810);hydrolase activity, acting on carbon-nitrogen (but not peptide) bonds, in linear amides(GO:0016811);deacetylase …	NA	NA	NA	O	Posttranslational modification, protein turnover, chaperones	2CMKE@1|root,2QQP5@2759|Eukaryota,38SXB@33154|Opisthokonta,3BG8X@33208|Metazoa,3D3DY@33213|Bilateria,41WKH@6656|Arthropoda	CBM_14(PF01607.27) Chitin binding Peritrophin-A domain;Ldl_recept_a(PF00057.21) Low-density lipoprotein receptor domain class A
Ecar01823-RA	XP_023341184.1	G1/S-specific cyclin-D2-like [Eurytemora affinis]	A0A553P635	Cyclin N-terminal domain-containing protein OS=Tigriopus californicus OX=6832 PE=3 SV=1	XP_023341184.1	G1/S-specific cyclin-D2-like [Eurytemora affinis]	reproduction(GO:0000003);regulation of cyclin-dependent protein serine/threonine kinase activity(GO:0000079);G1/S transition of mitotic cell cycle(GO:0000082);negative regulation of transcription by RNA polymerase II(GO:0000122);mitotic cell cycle(GO:0000278);ovarian follicle development(GO:0001541);regulation of cell growth(GO:0001558);cell activation(GO:0001775);liver development(GO:0001889);re…	molecular_function(GO:0003674);catalytic activity(GO:0003824);protein kinase activity(GO:0004672);protein serine/threonine kinase activity(GO:0004674);cyclin-dependent protein serine/threonine kinase activity(GO:0004693);binding(GO:0005488);protein binding(GO:0005515);kinase activity(GO:0016301);cyclin-dependent protein serine/threonine kinase regulator activity(GO:0016538);transferase activity(G…	cyclin-dependent protein kinase holoenzyme complex(GO:0000307);chromatin(GO:0000785);cellular_component(GO:0005575);intracellular(GO:0005622);cell(GO:0005623);nucleus(GO:0005634);nuclear envelope(GO:0005635);nucleoplasm(GO:0005654);chromosome(GO:0005694);nucleolus(GO:0005730);cytoplasm(GO:0005737);cytosol(GO:0005829);endomembrane system(GO:0012505);membrane(GO:0016020);organelle membrane(GO:00310…	Endocrine resistance(map01522);FoxO signaling pathway(map04068);Cell cycle(map04110);p53 signaling pathway(map04115);PI3K-Akt signaling pathway(map04151);AMPK signaling pathway(map04152);Cellular senescence(map04218);Wnt signaling pathway(map04310);Hedgehog signaling pathway(map04340);Apelin signaling pathway(map04371);Hippo signaling pathway(map04390);Focal adhesion(map04510);Tight junction(map0…	NA	D	Cell cycle control, cell division, chromosome partitioning	KOG0656@1|root,KOG0656@2759|Eukaryota,39VHD@33154|Opisthokonta,3BD84@33208|Metazoa	Cyclin_N(PF00134.26) Cyclin, N-terminal domain;Cyclin_C(PF02984.22) Cyclin, C-terminal domain
Ecar02065-RA	XP_023323401.1	60S ribosomal protein L31-like [Eurytemora affinis]	A0A0U2V5L4	60S ribosomal protein L31 OS=Acartia pacifica OX=335913 PE=2 SV=1	XP_023323401.1	60S ribosomal protein L31-like [Eurytemora affinis]	cytoplasmic translation(GO:0002181);translation(GO:0006412);peptide metabolic process(GO:0006518);nitrogen compound metabolic process(GO:0006807);biological_process(GO:0008150);metabolic process(GO:0008152);biosynthetic process(GO:0009058);macromolecule biosynthetic process(GO:0009059);cellular process(GO:0009987);gene expression(GO:0010467);protein metabolic process(GO:0019538);cellular nitrogen…	NA	cellular_component(GO:0005575);intracellular(GO:0005622);cell(GO:0005623);cytoplasm(GO:0005737);cytosol(GO:0005829);ribosome(GO:0005840);polysome(GO:0005844);large ribosomal subunit(GO:0015934);cytosolic large ribosomal subunit(GO:0022625);cytosolic ribosome(GO:0022626);protein-containing complex(GO:0032991);polysomal ribosome(GO:0042788);organelle(GO:0043226);non-membrane-bounded organelle(GO:00…	Ribosome(map03010)	large subunit ribosomal protein L31e(ko:K02910)	J	Translation, ribosomal structure and biogenesis	COG2097@1|root,KOG0893@2759|Eukaryota,3A3JD@33154|Opisthokonta,3BQAW@33208|Metazoa,3D67S@33213|Bilateria,41ZBC@6656|Arthropoda,3SMUW@50557|Insecta,46IFE@7399|Hymenoptera	Ribosomal_L31e(PF01198.22) Ribosomal protein L31e
Ecar02068-RA	XP_023323404.1	uncharacterized protein LOC111697584 [Eurytemora affinis]	A0A0K2U9W5	Rho GTPase-activating protein OS=Lepeophtheirus salmonis OX=72036 PE=4 SV=1	XP_023323404.1	uncharacterized protein LOC111697584 [Eurytemora affinis]	cell morphogenesis(GO:0000902);cell morphogenesis involved in differentiation(GO:0000904);movement of cell or subcellular component(GO:0006928);chemotaxis(GO:0006935);multicellular organism development(GO:0007275);nervous system development(GO:0007399);axonogenesis(GO:0007409);axon guidance(GO:0007411);biological_process(GO:0008150);response to external stimulus(GO:0009605);anatomical structure m…	molecular_function(GO:0003674);GTPase activator activity(GO:0005096);binding(GO:0005488);protein binding(GO:0005515);enzyme activator activity(GO:0008047);enzyme binding(GO:0019899);kinase binding(GO:0019900);protein kinase binding(GO:0019901);enzyme regulator activity(GO:0030234);GTPase regulator activity(GO:0030695);nucleoside-triphosphatase regulator activity(GO:0060589);molecular function reg…	fibrillar center(GO:0001650);cellular_component(GO:0005575);intracellular(GO:0005622);cell(GO:0005623);nucleus(GO:0005634);nucleoplasm(GO:0005654);nucleolus(GO:0005730);cytoplasm(GO:0005737);Golgi apparatus(GO:0005794);cytoskeleton(GO:0005856);plasma membrane(GO:0005886);cell cortex(GO:0005938);endomembrane system(GO:0012505);actin cytoskeleton(GO:0015629);membrane(GO:0016020);membrane-enclosed l…	NA	NA	T	Signal transduction mechanisms	KOG1449@1|root,KOG1449@2759|Eukaryota,38DXK@33154|Opisthokonta,3B9VF@33208|Metazoa,3CVME@33213|Bilateria,41VPU@6656|Arthropoda,3SHD3@50557|Insecta,3E8FM@33342|Paraneoptera	-
Ecar02117-RA	XP_023346535.1	protein argonaute-4-like isoform X1 [Eurytemora affinis]	A0A8J2RF54	Protein argonaute-2 OS=Daphnia galeata OX=27404 PE=3 SV=1	XP_023346535.1	protein argonaute-4-like isoform X1 [Eurytemora affinis]	reproduction(GO:0000003);nuclear division(GO:0000280);nuclear-transcribed mRNA catabolic process(GO:0000956);cell fate determination(GO:0001709);nematode larval development(GO:0002119);larval development(GO:0002164);regionalization(GO:0003002);developmental process involved in reproduction(GO:0003006);system process(GO:0003008);nucleobase-containing compound metabolic process(GO:0006139);chromati…	RNA cap binding(GO:0000339);RNA 7-methylguanosine cap binding(GO:0000340);transcription regulatory region sequence-specific DNA binding(GO:0000976);RNA polymerase II regulatory region sequence-specific DNA binding(GO:0000977);RNA polymerase II proximal promoter sequence-specific DNA binding(GO:0000978);proximal promoter sequence-specific DNA binding(GO:0000987);RNA polymerase II complex binding(G…	P-body(GO:0000932);cellular_component(GO:0005575);extracellular region(GO:0005576);extracellular space(GO:0005615);intracellular(GO:0005622);cell(GO:0005623);nucleus(GO:0005634);nucleoplasm(GO:0005654);cytoplasm(GO:0005737);mitochondrion(GO:0005739);cytosol(GO:0005829);polysome(GO:0005844);mRNA cap binding complex(GO:0005845);RISC complex(GO:0016442);nuclear body(GO:0016604);cell junction(GO:0030…	NA	eukaryotic translation initiation factor 2C(ko:K11593)	J	Translation, ribosomal structure and biogenesis	KOG1041@1|root,KOG1041@2759|Eukaryota,38CFV@33154|Opisthokonta,3BA6S@33208|Metazoa,3CRF4@33213|Bilateria,41WWV@6656|Arthropoda	ArgoL2(PF16488.8) Argonaute linker 2 domain;PAZ(PF02170.25) PAZ domain;ArgoL1(PF08699.13) Argonaute linker 1 domain;Piwi(PF02171.20) Piwi domain;ArgoMid(PF16487.8) Mid domain of argonaute;ArgoN(PF16486.8) N-terminal domain of argonaute
Ecar02122-RA	XP_023337456.1	glutamate-gated chloride channel-like [Eurytemora affinis]	A0A8J5TPN2	Endoglucanase OS=Homarus americanus OX=6706 GN=GluCa-L15 {ECO:0000313|EMBL:KAG7176463.1} PE=4 SV=1	XP_023337456.1	glutamate-gated chloride channel-like [Eurytemora affinis]	reproduction(GO:0000003);response to acid chemical(GO:0001101);action potential(GO:0001508);startle response(GO:0001964);regulation of respiratory gaseous exchange by neurological system process(GO:0002087);system process(GO:0003008);muscle system process(GO:0003012);transport(GO:0006810);ion transport(GO:0006811);anion transport(GO:0006820);chloride transport(GO:0006821);muscle contraction(GO:00…	molecular_function(GO:0003674);transporter activity(GO:0005215);ion channel activity(GO:0005216);extracellular ligand-gated ion channel activity(GO:0005230);excitatory extracellular ligand-gated ion channel activity(GO:0005231);extracellularly glutamate-gated ion channel activity(GO:0005234);inhibitory extracellular ligand-gated ion channel activity(GO:0005237);anion channel activity(GO:0005253);…	cellular_component(GO:0005575);intracellular(GO:0005622);cell(GO:0005623);cytoplasm(GO:0005737);endoplasmic reticulum(GO:0005783);plasma membrane(GO:0005886);integral component of plasma membrane(GO:0005887);external side of plasma membrane(GO:0009897);cell surface(GO:0009986);endomembrane system(GO:0012505);membrane(GO:0016020);integral component of membrane(GO:0016021);glycine-gated chloride ch…	Neuroactive ligand-receptor interaction(map04080)	NA	T	Signal transduction mechanisms	KOG3644@1|root,KOG3644@2759|Eukaryota,38BM7@33154|Opisthokonta,3BA9E@33208|Metazoa,3CRD3@33213|Bilateria,41UGU@6656|Arthropoda,3SGCC@50557|Insecta,44ZU5@7147|Diptera	-
Ecar02189-RA	XP_023347702.1	cholesterol 7-desaturase-like [Eurytemora affinis]	A0A6J1SWM9	non-specific serine/threonine protein kinase OS=Frankliniella occidentalis OX=133901 GN=LOC113211184 {ECO:0000313|RefSeq:XP_026285282.1} PE=4 SV=1	XP_023347702.1	cholesterol 7-desaturase-like [Eurytemora affinis]	larval development(GO:0002164);instar larval or pupal development(GO:0002165);instar larval development(GO:0002168);lipid metabolic process(GO:0006629);steroid biosynthetic process(GO:0006694);multicellular organism development(GO:0007275);metamorphosis(GO:0007552);biological_process(GO:0008150);metabolic process(GO:0008152);steroid metabolic process(GO:0008202);lipid biosynthetic process(GO:0008…	NA	cellular_component(GO:0005575);intracellular(GO:0005622);cell(GO:0005623);cytoplasm(GO:0005737);intracellular part(GO:0044424);cell part(GO:0044464)	Insect hormone biosynthesis(map00981);Longevity regulating pathway - worm(map04212)	NA	P	Inorganic ion transport and metabolism	COG4638@1|root,2QS20@2759|Eukaryota,39SMH@33154|Opisthokonta,3BIEM@33208|Metazoa,3CS7U@33213|Bilateria,41XX3@6656|Arthropoda	Rieske(PF00355.29) Rieske [2Fe-2S] domain;Rieske_2(PF13806.9) Rieske-like [2Fe-2S] domain
Ecar01990-RA	XP_023341653.1	LOW QUALITY PROTEIN: NECAP-like protein CG9132 [Eurytemora affinis]	A0A1I8M0V7	DUF1681 domain-containing protein OS=Musca domestica OX=7370 GN=101900670 {ECO:0000313|EnsemblMetazoa:MDOA000121-PB} PE=3 SV=1	XP_023341653.1	LOW QUALITY PROTEIN: NECAP-like protein CG9132 [Eurytemora affinis]	transport(GO:0006810);endocytosis(GO:0006897);biological_process(GO:0008150);vesicle-mediated transport(GO:0016192);localization(GO:0051179);establishment of localization(GO:0051234);import into cell(GO:0098657)	NA	cellular_component(GO:0005575);intracellular(GO:0005622);cell(GO:0005623);cytoplasm(GO:0005737);clathrin-coated pit(GO:0005905);endomembrane system(GO:0012505);vesicle membrane(GO:0012506);membrane(GO:0016020);membrane coat(GO:0030117);clathrin coat(GO:0030118);vesicle coat(GO:0030120);clathrin vesicle coat(GO:0030125);coated vesicle(GO:0030135);clathrin-coated vesicle(GO:0030136);cytoplasmic ves…	NA	adaptin ear-binding coat-associated protein 1/2(ko:K20069)	S	Function unknown	KOG2500@1|root,KOG2500@2759|Eukaryota,38GCN@33154|Opisthokonta,3BE3J@33208|Metazoa,3CRW7@33213|Bilateria,41TIV@6656|Arthropoda,3SFZN@50557|Insecta,451PY@7147|Diptera,45HTW@7148|Nematocera	DUF1681(PF07933.17) Protein of unknown function (DUF1681)
Ecar02157-RA	XP_023321775.1	protein-methionine sulfoxide oxidase mical3b-like [Eurytemora affinis]	A0A553PJZ6	F-actin monooxygenase OS=Tigriopus californicus OX=6832 PE=3 SV=1	XP_023321775.1	protein-methionine sulfoxide oxidase mical3b-like [Eurytemora affinis]	cell morphogenesis(GO:0000902);cell morphogenesis involved in differentiation(GO:0000904);heart looping(GO:0001947);morphogenesis of an epithelium(GO:0002009);heart morphogenesis(GO:0003007);embryonic heart tube morphogenesis(GO:0003143);regulation of transcription, DNA-templated(GO:0006355);regulation of transcription by RNA polymerase II(GO:0006357);cellular protein modification process(GO:0006…	nucleotide binding(GO:0000166);molecular_function(GO:0003674);actin binding(GO:0003779);catalytic activity(GO:0003824);monooxygenase activity(GO:0004497);binding(GO:0005488);protein binding(GO:0005515);cytoskeletal protein binding(GO:0008092);oxidoreductase activity(GO:0016491);oxidoreductase activity, acting on paired donors, with incorporation or reduction of molecular oxygen(GO:0016705);oxidor…	cellular_component(GO:0005575);intracellular(GO:0005622);cell(GO:0005623);nucleus(GO:0005634);nucleoplasm(GO:0005654);cytoplasm(GO:0005737);cytosol(GO:0005829);plasma membrane(GO:0005886);membrane(GO:0016020);axon(GO:0030424);membrane-enclosed lumen(GO:0031974);nuclear lumen(GO:0031981);axon part(GO:0033267);cell projection(GO:0042995);neuron projection(GO:0043005);terminal bouton(GO:0043195);org…	NA	NA	TZ	Signal transduction mechanisms ;Cytoskeleton	COG5069@1|root,KOG1700@2759|Eukaryota,38ECY@33154|Opisthokonta,3BC2Z@33208|Metazoa,3CUP2@33213|Bilateria,41U1U@6656|Arthropoda,3SHTE@50557|Insecta,3E7CX@33342|Paraneoptera	bMERB_dom(PF12130.11) Bivalent Mical/EHBP Rab binding domain;CH(PF00307.34) Calponin homology (CH) domain;FAD_binding_2(PF00890.27) FAD binding domain;LIM(PF00412.25) LIM domain
Ecar02184-RA	XP_023325306.1	cholesterol 7-desaturase-like [Eurytemora affinis]	A0A553NFP5	cholesterol 7-desaturase OS=Tigriopus californicus OX=6832 PE=3 SV=1	XP_023325306.1	cholesterol 7-desaturase-like [Eurytemora affinis]	-	-	-	-	-	-	-	-	-
Ecar02180-RA	XP_023325299.1	soluble guanylate cyclase 88E-like isoform X1 [Eurytemora affinis]	A0A553PQE2	guanylate cyclase OS=Tigriopus californicus OX=6832 PE=4 SV=1	XP_023325299.1	soluble guanylate cyclase 88E-like isoform X1 [Eurytemora affinis]	response to reactive oxygen species(GO:0000302);response to hypoxia(GO:0001666);nucleobase-containing compound metabolic process(GO:0006139);purine nucleotide metabolic process(GO:0006163);purine nucleotide biosynthetic process(GO:0006164);cGMP biosynthetic process(GO:0006182);cellular aromatic compound metabolic process(GO:0006725);nucleoside phosphate metabolic process(GO:0006753);phosphorus me…	molecular_function(GO:0003674);catalytic activity(GO:0003824);GTPase activity(GO:0003924);guanylate cyclase activity(GO:0004383);binding(GO:0005488);protein binding(GO:0005515);drug binding(GO:0008144);cyclase activity(GO:0009975);pyrophosphatase activity(GO:0016462);hydrolase activity(GO:0016787);hydrolase activity, acting on acid anhydrides(GO:0016817);hydrolase activity, acting on acid anhydri…	cellular_component(GO:0005575);intracellular(GO:0005622);cell(GO:0005623);cytoplasm(GO:0005737);cytosol(GO:0005829);guanylate cyclase complex, soluble(GO:0008074);protein-containing complex(GO:0032991);intracellular part(GO:0044424);cytoplasmic part(GO:0044444);cytosolic part(GO:0044445);cell part(GO:0044464)	Purine metabolism(map00230)	NA	F	Nucleotide transport and metabolism	COG2114@1|root,KOG4171@2759|Eukaryota,38F1A@33154|Opisthokonta,3BFG2@33208|Metazoa,3CRNA@33213|Bilateria,41WAJ@6656|Arthropoda,3SJMU@50557|Insecta,44975@7088|Lepidoptera	HNOB(PF07700.18) Haem-NO-binding;HNOBA(PF07701.17) Heme NO binding associated;Guanylate_cyc(PF00211.23) Adenylate and Guanylate cyclase catalytic domain
Ecar02181-RA	XP_023325286.1	soluble guanylate cyclase 88E-like isoform X3 [Eurytemora affinis]	A0A553PQE2	guanylate cyclase OS=Tigriopus californicus OX=6832 PE=4 SV=1	XP_023325286.1	soluble guanylate cyclase 88E-like isoform X3 [Eurytemora affinis]	response to reactive oxygen species(GO:0000302);response to hypoxia(GO:0001666);nucleobase-containing compound metabolic process(GO:0006139);purine nucleotide metabolic process(GO:0006163);purine nucleotide biosynthetic process(GO:0006164);cGMP biosynthetic process(GO:0006182);cellular aromatic compound metabolic process(GO:0006725);nucleoside phosphate metabolic process(GO:0006753);phosphorus me…	molecular_function(GO:0003674);catalytic activity(GO:0003824);GTPase activity(GO:0003924);guanylate cyclase activity(GO:0004383);binding(GO:0005488);protein binding(GO:0005515);drug binding(GO:0008144);cyclase activity(GO:0009975);pyrophosphatase activity(GO:0016462);hydrolase activity(GO:0016787);hydrolase activity, acting on acid anhydrides(GO:0016817);hydrolase activity, acting on acid anhydri…	cellular_component(GO:0005575);intracellular(GO:0005622);cell(GO:0005623);cytoplasm(GO:0005737);cytosol(GO:0005829);guanylate cyclase complex, soluble(GO:0008074);protein-containing complex(GO:0032991);intracellular part(GO:0044424);cytoplasmic part(GO:0044444);cytosolic part(GO:0044445);cell part(GO:0044464)	Purine metabolism(map00230)	NA	F	Nucleotide transport and metabolism	COG2114@1|root,KOG4171@2759|Eukaryota,38F1A@33154|Opisthokonta,3BFG2@33208|Metazoa,3CRNA@33213|Bilateria,41WAJ@6656|Arthropoda,3SJMU@50557|Insecta	HNOBA(PF07701.17) Heme NO binding associated;Guanylate_cyc(PF00211.23) Adenylate and Guanylate cyclase catalytic domain;HNOB(PF07700.18) Haem-NO-binding
Ecar02147-RA	XP_023321808.1	T-complex protein 11-like protein 1 isoform X1 [Eurytemora affinis]	A0A553PK50	T-complex protein 11-like protein 1 OS=Tigriopus californicus OX=6832 PE=3 SV=1	XP_023321808.1	T-complex protein 11-like protein 1 isoform X1 [Eurytemora affinis]	cell communication(GO:0007154);signal transduction(GO:0007165);biological_process(GO:0008150);regulation of signal transduction(GO:0009966);cellular process(GO:0009987);regulation of cell communication(GO:0010646);protein kinase A signaling(GO:0010737);regulation of exocytosis(GO:0017157);regulation of signaling(GO:0023051);signaling(GO:0023052);regulation of localization(GO:0032879);intracellula…	NA	acrosomal vesicle(GO:0001669);cellular_component(GO:0005575);intracellular(GO:0005622);cell(GO:0005623);cytoplasm(GO:0005737);cytoskeleton(GO:0005856);microtubule(GO:0005874);cilium(GO:0005929);endomembrane system(GO:0012505);microtubule cytoskeleton(GO:0015630);secretory granule(GO:0030141);cytoplasmic vesicle(GO:0031410);motile cilium(GO:0031514);vesicle(GO:0031982);sperm flagellum(GO:0036126);…	NA	NA	T	Signal transduction mechanisms	KOG1981@1|root,KOG1981@2759|Eukaryota,38C0Q@33154|Opisthokonta,3BCNB@33208|Metazoa,3CTGE@33213|Bilateria,41WBG@6656|Arthropoda	Tcp11(PF05794.16) T-complex protein 11
Ecar02279-RA	XP_023342927.1	uncharacterized protein LOC111712520 isoform X3 [Eurytemora affinis]	A0A8S1SNE4	RING-type domain-containing protein OS=Paramecium pentaurelia OX=43138 PE=4 SV=1	XP_023342927.1	uncharacterized protein LOC111712520 isoform X3 [Eurytemora affinis]	-	-	-	-	-	-	-	-	zf-RING_2(PF13639.9) Ring finger domain;zf-C3HC4(PF00097.28) Zinc finger, C3HC4 type (RING finger)
Ecar02233-RA	XP_023346496.1	cytoplasmic dynein 1 light intermediate chain 2-like [Eurytemora affinis]	A0A0K2T2J4	Dynein light intermediate chain OS=Lepeophtheirus salmonis OX=72036 PE=3 SV=1	XP_023346496.1	cytoplasmic dynein 1 light intermediate chain 2-like [Eurytemora affinis]	reproduction(GO:0000003);microtubule cytoskeleton organization(GO:0000226);cell morphogenesis(GO:0000902);cell morphogenesis involved in differentiation(GO:0000904);developmental process involved in reproduction(GO:0003006);RNA localization(GO:0006403);transport(GO:0006810);movement of cell or subcellular component(GO:0006928);organelle organization(GO:0006996);cytoskeleton organization(GO:000701…	nucleotide binding(GO:0000166);nucleoside binding(GO:0001882);purine nucleoside binding(GO:0001883);molecular_function(GO:0003674);binding(GO:0005488);protein binding(GO:0005515);purine nucleotide binding(GO:0017076);guanyl nucleotide binding(GO:0019001);GDP binding(GO:0019003);ribonucleoside binding(GO:0032549);purine ribonucleoside binding(GO:0032550);ribonucleotide binding(GO:0032553);purine r…	chromosome, centromeric region(GO:0000775);kinetochore(GO:0000776);spindle pole(GO:0000922);cellular_component(GO:0005575);intracellular(GO:0005622);cell(GO:0005623);chromosome(GO:0005694);cytoplasm(GO:0005737);centrosome(GO:0005813);microtubule organizing center(GO:0005815);spindle(GO:0005819);cytoskeleton(GO:0005856);cytoplasmic dynein complex(GO:0005868);microtubule(GO:0005874);microtubule ass…	Phagosome(map04145);Vasopressin-regulated water reabsorption(map04962);Salmonella infection(map05132)	NA	N	Cell motility	KOG3905@1|root,KOG3905@2759|Eukaryota,38EM3@33154|Opisthokonta,3BFMD@33208|Metazoa,3CU3J@33213|Bilateria,41VZN@6656|Arthropoda,3SH6T@50557|Insecta	DLIC(PF05783.14) Dynein light intermediate chain (DLIC)
Ecar02395-RA	XP_023333649.1	homeobox protein 2-like [Eurytemora affinis]	A0A553PU90	EF-hand domain-containing protein OS=Tigriopus californicus OX=6832 PE=3 SV=1	XP_023333649.1	homeobox protein 2-like [Eurytemora affinis]	reproduction(GO:0000003);regulation of neurotransmitter levels(GO:0001505);regulation of heart rate(GO:0002027);system process(GO:0003008);transport(GO:0006810);ion transport(GO:0006811);cation transport(GO:0006812);calcium ion transport(GO:0006816);neurotransmitter transport(GO:0006836);cellular ion homeostasis(GO:0006873);cellular calcium ion homeostasis(GO:0006874);cellular metal ion homeostas…	molecular_function(GO:0003674);transporter activity(GO:0005215);ion channel activity(GO:0005216);voltage-gated ion channel activity(GO:0005244);voltage-gated calcium channel activity(GO:0005245);cation channel activity(GO:0005261);calcium channel activity(GO:0005262);cation transmembrane transporter activity(GO:0008324);high voltage-gated calcium channel activity(GO:0008331);low voltage-gated cal…	cellular_component(GO:0005575);cell(GO:0005623);plasma membrane(GO:0005886);voltage-gated calcium channel complex(GO:0005891);membrane(GO:0016020);integral component of membrane(GO:0016021);basolateral plasma membrane(GO:0016323);apical plasma membrane(GO:0016324);intrinsic component of membrane(GO:0031224);neuromuscular junction(GO:0031594);protein-containing complex(GO:0032991);ion channel comp…	MAPK signaling pathway(map04010);Calcium signaling pathway(map04020);Synaptic vesicle cycle(map04721);Retrograde endocannabinoid signaling(map04723);Cholinergic synapse(map04725);Serotonergic synapse(map04726);GABAergic synapse(map04727);Dopaminergic synapse(map04728);Type II diabetes mellitus(map04930);Morphine addiction(map05032);Nicotine addiction(map05033)	voltage-dependent calcium channel N type alpha-1B(ko:K04849)	P	Inorganic ion transport and metabolism	KOG2301@1|root,KOG2301@2759|Eukaryota,38BYK@33154|Opisthokonta,3BAHQ@33208|Metazoa,3CSUW@33213|Bilateria,41Y1S@6656|Arthropoda,3SI30@50557|Insecta,3E81T@33342|Paraneoptera	Ca_chan_IQ(PF08763.14) Voltage gated calcium channel IQ domain;GPHH(PF16905.8) Voltage-dependent L-type calcium channel, IQ-associated;Ion_trans(PF00520.34) Ion transport protein
Ecar02373-RA	XP_023346969.1	probable peroxisomal acyl-coenzyme A oxidase 1 [Eurytemora affinis]	A0A0P6E237	Acyl-coenzyme A oxidase OS=Daphnia magna OX=35525 PE=3 SV=1	XP_023346969.1	probable peroxisomal acyl-coenzyme A oxidase 1 [Eurytemora affinis]	reproduction(GO:0000003);very long-chain fatty acid metabolic process(GO:0000038);organic acid metabolic process(GO:0006082);generation of precursor metabolites and energy(GO:0006091);lipid metabolic process(GO:0006629);fatty acid metabolic process(GO:0006631);fatty acid beta-oxidation(GO:0006635);icosanoid metabolic process(GO:0006690);prostanoid metabolic process(GO:0006692);prostaglandin metab…	nucleotide binding(GO:0000166);molecular_function(GO:0003674);catalytic activity(GO:0003824);acyl-CoA oxidase activity(GO:0003997);signaling receptor binding(GO:0005102);binding(GO:0005488);fatty acid binding(GO:0005504);protein binding(GO:0005515);lipid binding(GO:0008289);palmitoyl-CoA oxidase activity(GO:0016401);oxidoreductase activity(GO:0016491);oxidoreductase activity, acting on the CH-CH …	cellular_component(GO:0005575);intracellular(GO:0005622);cell(GO:0005623);nucleus(GO:0005634);nucleoplasm(GO:0005654);nucleolus(GO:0005730);cytoplasm(GO:0005737);peroxisome(GO:0005777);peroxisomal membrane(GO:0005778);peroxisomal matrix(GO:0005782);cytosol(GO:0005829);plasma membrane(GO:0005886);membrane(GO:0016020);organelle membrane(GO:0031090);microbody membrane(GO:0031903);microbody lumen(GO:…	Fatty acid degradation(map00071);Primary bile acid biosynthesis(map00120);alpha-Linolenic acid metabolism(map00592);Biosynthesis of unsaturated fatty acids(map01040);Metabolic pathways (map01100);Biosynthesis of secondary metabolites(map01110);Fatty acid metabolism(map01212);PPAR signaling pathway(map03320);cAMP signaling pathway(map04024);Peroxisome(map04146)	acyl-CoA oxidase(ko:K00232,EC:1.3.3.6)	I	Lipid transport and metabolism	COG1960@1|root,KOG0136@2759|Eukaryota,38BTU@33154|Opisthokonta,3BATK@33208|Metazoa,3CV9T@33213|Bilateria,41TX9@6656|Arthropoda,3SH0K@50557|Insecta,3EE80@33342|Paraneoptera	Acyl-CoA_ox_N(PF14749.9) Acyl-coenzyme A oxidase N-terminal;ACOX(PF01756.22) Acyl-CoA oxidase
Ecar02379-RA	XP_012231579.1	PREDICTED: calmodulin isoform X1 [Linepithema humile]	A0A0V1FDN9	HTH_Tnp_IS1 domain-containing protein OS=Trichinella pseudospiralis OX=6337 PE=3 SV=1	XP_023333343.1	calmodulin isoform X1 [Eurytemora affinis]	reproduction(GO:0000003);meiotic spindle organization(GO:0000212);microtubule cytoskeleton organization(GO:0000226);mitotic cell cycle(GO:0000278);nuclear division(GO:0000280);karyogamy(GO:0000741);karyogamy involved in conjugation with cellular fusion(GO:0000742);conjugation(GO:0000746);conjugation with cellular fusion(GO:0000747);developmental process involved in reproduction(GO:0003006);protei…	molecular_function(GO:0003674);binding(GO:0005488);calcium ion binding(GO:0005509);protein binding(GO:0005515);enzyme binding(GO:0019899);kinase binding(GO:0019900);protein kinase binding(GO:0019901);ion binding(GO:0043167);cation binding(GO:0043169);metal ion binding(GO:0046872);calcium-dependent protein binding(GO:0048306);mitogen-activated protein kinase binding(GO:0051019)	incipient cellular bud site(GO:0000131);division septum(GO:0000935);hyphal tip(GO:0001411);cellular_component(GO:0005575);intracellular(GO:0005622);cell(GO:0005623);cytoplasm(GO:0005737);microtubule organizing center(GO:0005815);spindle pole body(GO:0005816);central plaque of spindle pole body(GO:0005823);cytoskeleton(GO:0005856);cellular bud(GO:0005933);cellular bud tip(GO:0005934);cellular bud …	Ras signaling pathway(map04014);Rap1 signaling pathway(map04015);MAPK signaling pathway - plant(map04016);Calcium signaling pathway(map04020);cGMP-PKG signaling pathway(map04022);cAMP signaling pathway(map04024);Phosphatidylinositol signaling system(map04070);Oocyte meiosis(map04114);Cellular senescence(map04218);Adrenergic signaling in cardiomyocytes(map04261);Vascular smooth muscle contraction(…	calmodulin(ko:K02183)	Z	Cytoskeleton	COG5126@1|root,KOG0027@2759|Eukaryota,38ETU@33154|Opisthokonta,3NVWG@4751|Fungi,3QN85@4890|Ascomycota,3MCJF@451866|Taphrinomycotina	EF-hand_6(PF13405.9) EF-hand domain;EF-hand_8(PF13833.9) EF-hand domain pair;EF-hand_7(PF13499.9) EF-hand domain pair;EF-hand_5(PF13202.9) EF hand;EF-hand_1(PF00036.35) EF hand
Ecar02469-RA	XP_023338925.1	RNA-binding protein squid-like isoform X1 [Eurytemora affinis]	A0A2P2HYC9	Cytochrome c oxidase subunit 1 OS=Hirondellea gigas OX=1518452 PE=2 SV=1	XP_023338925.1	RNA-binding protein squid-like isoform X1 [Eurytemora affinis]	reproduction(GO:0000003);microtubule cytoskeleton organization(GO:0000226);embryonic axis specification(GO:0000578);ameboidal-type cell migration(GO:0001667);morphogenesis of an epithelium(GO:0002009);epithelial cell development(GO:0002064);columnar/cuboidal epithelial cell differentiation(GO:0002065);columnar/cuboidal epithelial cell development(GO:0002066);regionalization(GO:0003002);developmen…	NA	chromatin(GO:0000785);cellular_component(GO:0005575);intracellular(GO:0005622);cell(GO:0005623);nucleus(GO:0005634);nucleoplasm(GO:0005654);chromosome(GO:0005694);polytene chromosome(GO:0005700);polytene chromosome puff(GO:0005703);nuclear body(GO:0016604);nuclear speck(GO:0016607);membrane-enclosed lumen(GO:0031974);nuclear lumen(GO:0031981);omega speckle(GO:0035062);organelle(GO:0043226);membra…	mRNA surveillance pathway(map03015);Dorso-ventral axis formation(map04320)	RNA-binding protein Musashi(ko:K14411)	A	RNA processing and modification	KOG4205@1|root,KOG4205@2759|Eukaryota,3AMG2@33154|Opisthokonta,3C09Q@33208|Metazoa,3DGSX@33213|Bilateria,41TX7@6656|Arthropoda,3SFZZ@50557|Insecta,44Z6B@7147|Diptera,45DUB@7148|Nematocera	RRM_7(PF16367.8) RNA recognition motif;RRM_1(PF00076.25) RNA recognition motif. (a.k.a. RRM, RBD, or RNP domain)
Ecar02473-RA	XP_023338745.1	muscle LIM protein Mlp84B-like [Eurytemora affinis]	A0A0K2T968	Ovule protein OS=Lepeophtheirus salmonis OX=72036 PE=4 SV=1	XP_023338745.1	muscle LIM protein Mlp84B-like [Eurytemora affinis]	regulation of the force of heart contraction(GO:0002026);system process(GO:0003008);muscle system process(GO:0003012);circulatory system process(GO:0003013);heart process(GO:0003015);cellular ion homeostasis(GO:0006873);cellular calcium ion homeostasis(GO:0006874);cellular metal ion homeostasis(GO:0006875);muscle contraction(GO:0006936);striated muscle contraction(GO:0006941);organelle organizati…	molecular_function(GO:0003674);structural molecule activity(GO:0005198);binding(GO:0005488);protein binding(GO:0005515);cytoskeletal protein binding(GO:0008092);structural constituent of muscle(GO:0008307);telethonin binding(GO:0031433);actinin binding(GO:0042805);phosphoprotein binding(GO:0051219);alpha-actinin binding(GO:0051393)	stress fiber(GO:0001725);cellular_component(GO:0005575);intracellular(GO:0005622);cell(GO:0005623);nucleus(GO:0005634);cytoplasm(GO:0005737);cytoskeleton(GO:0005856);adherens junction(GO:0005912);cell-substrate adherens junction(GO:0005924);focal adhesion(GO:0005925);actin cytoskeleton(GO:0015629);myofibril(GO:0030016);sarcomere(GO:0030017);Z disc(GO:0030018);cell junction(GO:0030054);cell-substr…	NA	cysteine and glycine-rich protein(ko:K09377)	TZ	Signal transduction mechanisms ;Cytoskeleton	COG5069@1|root,KOG1700@2759|Eukaryota,38DY3@33154|Opisthokonta,3B9E8@33208|Metazoa,3CUCI@33213|Bilateria,41X82@6656|Arthropoda,3SHFY@50557|Insecta,46M06@7399|Hymenoptera	LIM(PF00412.25) LIM domain
Ecar02589-RA	XP_023349466.1	myocyte-specific enhancer factor 2-like isoform X2 [Eurytemora affinis]	A0A553PM22	MADS-box domain-containing protein OS=Tigriopus californicus OX=6832 PE=4 SV=1	XP_023349466.1	myocyte-specific enhancer factor 2-like isoform X2 [Eurytemora affinis]	negative regulation of transcription by RNA polymerase II(GO:0000122);cell morphogenesis(GO:0000902);cell morphogenesis involved in differentiation(GO:0000904);skeletal system development(GO:0001501);angiogenesis(GO:0001525);regulation of cell growth(GO:0001558);blood vessel development(GO:0001568);branching involved in blood vessel morphogenesis(GO:0001569);eye development(GO:0001654);response t…	transcription regulatory region sequence-specific DNA binding(GO:0000976);RNA polymerase II regulatory region sequence-specific DNA binding(GO:0000977);RNA polymerase II proximal promoter sequence-specific DNA binding(GO:0000978);DNA-binding transcription factor activity, RNA polymerase II-specific(GO:0000981);transcription factor activity, RNA polymerase II proximal promoter sequence-specific DN…	nuclear chromosome(GO:0000228);chromatin(GO:0000785);nuclear chromatin(GO:0000790);cellular_component(GO:0005575);intracellular(GO:0005622);cell(GO:0005623);nucleus(GO:0005634);chromosome(GO:0005694);cytoplasm(GO:0005737);membrane-enclosed lumen(GO:0031974);nuclear lumen(GO:0031981);organelle(GO:0043226);membrane-bounded organelle(GO:0043227);non-membrane-bounded organelle(GO:0043228);intracellul…	MAPK signaling pathway(map04010);cGMP-PKG signaling pathway(map04022);Human T-cell leukemia virus 1 infection(map05166);Viral carcinogenesis(map05203)	serum response factor(ko:K04378)	K	Transcription	COG5068@1|root,KOG0015@2759|Eukaryota,3A3RB@33154|Opisthokonta,3BM6I@33208|Metazoa,3CU2R@33213|Bilateria,41UB1@6656|Arthropoda,3SKVB@50557|Insecta,46JSH@7399|Hymenoptera	SRF-TF(PF00319.21) SRF-type transcription factor (DNA-binding and dimerisation domain)
Ecar02597-RA	XP_023341324.1	frizzled-8-like [Eurytemora affinis]	A0A2T7PZY2	Frizzled-5 OS=Pomacea canaliculata OX=400727 PE=3 SV=1	XP_023341324.1	frizzled-8-like [Eurytemora affinis]	reproduction(GO:0000003);negative regulation of transcription by RNA polymerase II(GO:0000122);cell morphogenesis(GO:0000902);cell morphogenesis involved in differentiation(GO:0000904);angiogenesis(GO:0001525);blood vessel development(GO:0001568);cell activation(GO:0001775);regulation of protein phosphorylation(GO:0001932);positive regulation of protein phosphorylation(GO:0001934);vasculature dev…	molecular_function(GO:0003674);transmembrane signaling receptor activity(GO:0004888);signaling receptor binding(GO:0005102);binding(GO:0005488);protein binding(GO:0005515);Wnt-protein binding(GO:0017147);enzyme binding(GO:0019899);protein domain specific binding(GO:0019904);PDZ domain binding(GO:0030165);ubiquitin protein ligase binding(GO:0031625);signaling receptor activity(GO:0038023);Wnt-acti…	cellular_component(GO:0005575);intracellular(GO:0005622);cell(GO:0005623);nucleus(GO:0005634);plasma membrane(GO:0005886);integral component of plasma membrane(GO:0005887);membrane(GO:0016020);integral component of membrane(GO:0016021);intrinsic component of membrane(GO:0031224);intrinsic component of plasma membrane(GO:0031226);protein-containing complex(GO:0032991);organelle(GO:0043226);membran…	mTOR signaling pathway(map04150);Wnt signaling pathway(map04310);Hippo signaling pathway(map04390);Signaling pathways regulating pluripotency of stem cells(map04550);Melanogenesis(map04916);Cushing syndrome(map04934);Human papillomavirus infection(map05165);Human T-cell leukemia virus 1 infection(map05166);Pathways in cancer(map05200);Proteoglycans in cancer(map05205);Basal cell carcinoma(map0521…	NA	T	Signal transduction mechanisms	KOG3577@1|root,KOG3577@2759|Eukaryota,38C7N@33154|Opisthokonta,3BBTS@33208|Metazoa,3CRBX@33213|Bilateria,484DG@7711|Chordata,48Y6B@7742|Vertebrata	Frizzled(PF01534.20) Frizzled/Smoothened family membrane region;Fz(PF01392.25) Fz domain
Ecar02605-RA	XP_023336260.1	soluble guanylate cyclase 88E-like [Eurytemora affinis]	A0A553PA36	guanylate cyclase OS=Tigriopus californicus OX=6832 PE=4 SV=1	XP_023336260.1	soluble guanylate cyclase 88E-like [Eurytemora affinis]	response to reactive oxygen species(GO:0000302);response to hypoxia(GO:0001666);nucleobase-containing compound metabolic process(GO:0006139);purine nucleotide metabolic process(GO:0006163);purine nucleotide biosynthetic process(GO:0006164);cGMP biosynthetic process(GO:0006182);cellular aromatic compound metabolic process(GO:0006725);nucleoside phosphate metabolic process(GO:0006753);phosphorus me…	molecular_function(GO:0003674);catalytic activity(GO:0003824);GTPase activity(GO:0003924);guanylate cyclase activity(GO:0004383);binding(GO:0005488);protein binding(GO:0005515);drug binding(GO:0008144);cyclase activity(GO:0009975);pyrophosphatase activity(GO:0016462);hydrolase activity(GO:0016787);hydrolase activity, acting on acid anhydrides(GO:0016817);hydrolase activity, acting on acid anhydri…	cellular_component(GO:0005575);intracellular(GO:0005622);cell(GO:0005623);cytoplasm(GO:0005737);cytosol(GO:0005829);guanylate cyclase complex, soluble(GO:0008074);protein-containing complex(GO:0032991);intracellular part(GO:0044424);cytoplasmic part(GO:0044444);cytosolic part(GO:0044445);cell part(GO:0044464)	Purine metabolism(map00230)	NA	F	Nucleotide transport and metabolism	COG2114@1|root,KOG4171@2759|Eukaryota,38F1A@33154|Opisthokonta,3BFG2@33208|Metazoa,3CRNA@33213|Bilateria,41WAJ@6656|Arthropoda,3SJMU@50557|Insecta,451GU@7147|Diptera,45NDY@7214|Drosophilidae	HNOB(PF07700.18) Haem-NO-binding;HNOBA(PF07701.17) Heme NO binding associated;Guanylate_cyc(PF00211.23) Adenylate and Guanylate cyclase catalytic domain
Ecar02560-RA	XP_023343222.1	neprilysin-2-like isoform X1 [Eurytemora affinis]	A0A0L7R038	1-phosphatidylinositol-3-phosphate 5-kinase OS=Habropoda laboriosa OX=597456 PE=3 SV=1	XP_023343222.1	neprilysin-2-like isoform X1 [Eurytemora affinis]	reproduction(GO:0000003);proteolysis(GO:0006508);nitrogen compound metabolic process(GO:0006807);insemination(GO:0007320);mating(GO:0007618);copulation(GO:0007620);biological_process(GO:0008150);metabolic process(GO:0008152);protein metabolic process(GO:0019538);sexual reproduction(GO:0019953);reproductive process(GO:0022414);multicellular organismal process(GO:0032501);multicellular organism rep…	molecular_function(GO:0003674);catalytic activity(GO:0003824);endopeptidase activity(GO:0004175);metalloendopeptidase activity(GO:0004222);peptidase activity(GO:0008233);metallopeptidase activity(GO:0008237);hydrolase activity(GO:0016787);peptidase activity, acting on L-amino acid peptides(GO:0070011);catalytic activity, acting on a protein(GO:0140096)	cellular_component(GO:0005575);extracellular region(GO:0005576);extracellular space(GO:0005615);extracellular region part(GO:0044421)	NA	NA	E	Amino acid transport and metabolism	COG3590@1|root,KOG3624@2759|Eukaryota,38BNF@33154|Opisthokonta,3B9I2@33208|Metazoa,3CW8Q@33213|Bilateria,41UAE@6656|Arthropoda,3SIZ8@50557|Insecta,46F7G@7399|Hymenoptera	Peptidase_M13(PF01431.24) Peptidase family M13;Peptidase_M13_N(PF05649.16) Peptidase family M13
Ecar02565-RA	XP_049775464.1	polypeptide N-acetylgalactosaminyltransferase 5-like isoform X1 [Schistocerca cancellata]	A0A6L2PZL2	Polypeptide N-acetylgalactosaminyltransferase OS=Coptotermes formosanus OX=36987 PE=3 SV=1	XP_023321220.1	polypeptide N-acetylgalactosaminyltransferase 5-like [Eurytemora affinis]	carbohydrate metabolic process(GO:0005975);cellular protein modification process(GO:0006464);protein glycosylation(GO:0006486);protein O-linked glycosylation(GO:0006493);nitrogen compound metabolic process(GO:0006807);biological_process(GO:0008150);metabolic process(GO:0008152);biosynthetic process(GO:0009058);macromolecule biosynthetic process(GO:0009059);glycoprotein metabolic process(GO:000910…	molecular_function(GO:0003674);catalytic activity(GO:0003824);polypeptide N-acetylgalactosaminyltransferase activity(GO:0004653);binding(GO:0005488);UDP-glycosyltransferase activity(GO:0008194);acetylgalactosaminyltransferase activity(GO:0008376);transferase activity(GO:0016740);transferase activity, transferring glycosyl groups(GO:0016757);transferase activity, transferring hexosyl groups(GO:001…	cellular_component(GO:0005575);intracellular(GO:0005622);cell(GO:0005623);cytoplasm(GO:0005737);intracellular part(GO:0044424);cytoplasmic part(GO:0044444);cell part(GO:0044464);perinuclear region of cytoplasm(GO:0048471)	Mucin type O-glycan biosynthesis(map00512);Metabolic pathways (map01100)	polypeptide N-acetylgalactosaminyltransferase(ko:K00710,EC:2.4.1.41)	O	Posttranslational modification, protein turnover, chaperones	KOG3736@1|root,KOG3736@2759|Eukaryota,38FFX@33154|Opisthokonta,3BAUJ@33208|Metazoa,3CR92@33213|Bilateria,41WZS@6656|Arthropoda,3SJ96@50557|Insecta,452SG@7147|Diptera,45E1D@7148|Nematocera	Glycos_transf_2(PF00535.29) Glycosyl transferase family 2
Ecar02621-RA	XP_023343136.1	neprilysin-2-like isoform X3 [Eurytemora affinis]	A0A6J3LJI2	Pyruvate dehydrogenase E1 component subunit alpha OS=Bombus vosnesenskii OX=207650 GN=LOC117242822 {ECO:0000313|RefSeq:XP_033365673.1} PE=3 SV=1	XP_023343136.1	neprilysin-2-like isoform X3 [Eurytemora affinis]	reproduction(GO:0000003);proteolysis(GO:0006508);nitrogen compound metabolic process(GO:0006807);insemination(GO:0007320);mating(GO:0007618);copulation(GO:0007620);biological_process(GO:0008150);metabolic process(GO:0008152);protein metabolic process(GO:0019538);sexual reproduction(GO:0019953);reproductive process(GO:0022414);multicellular organismal process(GO:0032501);multicellular organism rep…	molecular_function(GO:0003674);catalytic activity(GO:0003824);endopeptidase activity(GO:0004175);metalloendopeptidase activity(GO:0004222);peptidase activity(GO:0008233);metallopeptidase activity(GO:0008237);hydrolase activity(GO:0016787);peptidase activity, acting on L-amino acid peptides(GO:0070011);catalytic activity, acting on a protein(GO:0140096)	cellular_component(GO:0005575);extracellular region(GO:0005576);extracellular space(GO:0005615);extracellular region part(GO:0044421)	NA	NA	E	Amino acid transport and metabolism	COG3590@1|root,KOG3624@2759|Eukaryota,38BNF@33154|Opisthokonta,3B9I2@33208|Metazoa,3CW8Q@33213|Bilateria,41UAE@6656|Arthropoda,3SIZ8@50557|Insecta,46F7G@7399|Hymenoptera	Peptidase_M13_N(PF05649.16) Peptidase family M13;Peptidase_M13(PF01431.24) Peptidase family M13
Ecar02548-RA	XP_023328089.1	cathepsin L1-like [Eurytemora affinis]	A0A553PTM0	Pept_C1 domain-containing protein OS=Tigriopus californicus OX=6832 PE=3 SV=1	XP_023328089.1	cathepsin L1-like [Eurytemora affinis]	NA	NA	NA	Autophagy - animal(map04140);Lysosome(map04142);Phagosome(map04145);Apoptosis(map04210);Antigen processing and presentation(map04612);NOD-like receptor signaling pathway(map04621);Renin secretion(map04924);Proteoglycans in cancer(map05205);Rheumatoid arthritis(map05323);Fluid shear stress and atherosclerosis(map05418)	cathepsin B(ko:K01363,EC:3.4.22.1);cathepsin L(ko:K01365,EC:3.4.22.15);cathepsin H(ko:K01366,EC:3.4.22.16);cathepsin X(ko:K08568,EC:3.4.18.1);xylem cysteine proteinase(ko:K16290,EC:3.4.22.-)	O	Posttranslational modification, protein turnover, chaperones	COG4870@1|root,KOG1543@2759|Eukaryota	Peptidase_C1(PF00112.26) Papain family cysteine protease;Inhibitor_I29(PF08246.15) Cathepsin propeptide inhibitor domain (I29)
Ecar02736-RA	XP_023325038.1	neprilysin-2-like [Eurytemora affinis]	A0A0L7R038	1-phosphatidylinositol-3-phosphate 5-kinase OS=Habropoda laboriosa OX=597456 PE=3 SV=1	XP_023325038.1	neprilysin-2-like [Eurytemora affinis]	reproduction(GO:0000003);proteolysis(GO:0006508);nitrogen compound metabolic process(GO:0006807);insemination(GO:0007320);mating(GO:0007618);copulation(GO:0007620);biological_process(GO:0008150);metabolic process(GO:0008152);protein metabolic process(GO:0019538);sexual reproduction(GO:0019953);reproductive process(GO:0022414);multicellular organismal process(GO:0032501);multicellular organism rep…	molecular_function(GO:0003674);catalytic activity(GO:0003824);endopeptidase activity(GO:0004175);metalloendopeptidase activity(GO:0004222);peptidase activity(GO:0008233);metallopeptidase activity(GO:0008237);hydrolase activity(GO:0016787);peptidase activity, acting on L-amino acid peptides(GO:0070011);catalytic activity, acting on a protein(GO:0140096)	cellular_component(GO:0005575);extracellular region(GO:0005576);extracellular space(GO:0005615);extracellular region part(GO:0044421)	NA	NA	E	Amino acid transport and metabolism	COG3590@1|root,KOG3624@2759|Eukaryota,38BNF@33154|Opisthokonta,3B9I2@33208|Metazoa,3CW8Q@33213|Bilateria,41UAE@6656|Arthropoda,3SIZ8@50557|Insecta,46F7G@7399|Hymenoptera	Peptidase_M13_N(PF05649.16) Peptidase family M13;Peptidase_M13(PF01431.24) Peptidase family M13
Ecar02507-RA	XP_023343193.1	N-terminal kinase-like protein isoform X1 [Eurytemora affinis]	A0A553PT11	Protein kinase domain-containing protein OS=Tigriopus californicus OX=6832 PE=4 SV=1	XP_023343193.1	N-terminal kinase-like protein isoform X1 [Eurytemora affinis]	transport(GO:0006810);retrograde vesicle-mediated transport, Golgi to ER(GO:0006890);biological_process(GO:0008150);vesicle-mediated transport(GO:0016192);Golgi vesicle transport(GO:0048193);localization(GO:0051179);establishment of localization(GO:0051234)	NA	cellular_component(GO:0005575);intracellular(GO:0005622);cell(GO:0005623);cytoplasm(GO:0005737);endoplasmic reticulum-Golgi intermediate compartment(GO:0005793);Golgi apparatus(GO:0005794);Golgi-associated vesicle(GO:0005798);cis-Golgi network(GO:0005801);cytosol(GO:0005829);endomembrane system(GO:0012505);vesicle membrane(GO:0012506);membrane(GO:0016020);membrane coat(GO:0030117);vesicle coat(GO…	NA	SCY1-like protein 1(ko:K08876)	T	Signal transduction mechanisms	KOG1243@1|root,KOG1243@2759|Eukaryota,38BPK@33154|Opisthokonta,3BJ3X@33208|Metazoa,3D2CX@33213|Bilateria,41TG9@6656|Arthropoda,3SFM3@50557|Insecta,450ZX@7147|Diptera	-
Ecar02508-RA	XP_046554569.1	uncharacterized protein YBL113C-like [Haliotis rubra]	A7T3Q1	Ice nucleation protein OS=Nematostella vectensis OX=45351 PE=4 SV=1	XP_023343193.1	N-terminal kinase-like protein isoform X1 [Eurytemora affinis]	-	-	-	-	-	-	-	-	-
Ecar02509-RA	XP_023343193.1	N-terminal kinase-like protein isoform X1 [Eurytemora affinis]	A0A7J7BIS7	Protein kinase domain-containing protein OS=Abscondita terminalis OX=2069292 PE=4 SV=1	XP_023343193.1	N-terminal kinase-like protein isoform X1 [Eurytemora affinis]	transport(GO:0006810);retrograde vesicle-mediated transport, Golgi to ER(GO:0006890);biological_process(GO:0008150);vesicle-mediated transport(GO:0016192);Golgi vesicle transport(GO:0048193);localization(GO:0051179);establishment of localization(GO:0051234)	NA	cellular_component(GO:0005575);intracellular(GO:0005622);cell(GO:0005623);cytoplasm(GO:0005737);endoplasmic reticulum-Golgi intermediate compartment(GO:0005793);Golgi apparatus(GO:0005794);Golgi-associated vesicle(GO:0005798);cis-Golgi network(GO:0005801);cytosol(GO:0005829);endomembrane system(GO:0012505);vesicle membrane(GO:0012506);membrane(GO:0016020);membrane coat(GO:0030117);vesicle coat(GO…	NA	SCY1-like protein 1(ko:K08876)	T	Signal transduction mechanisms	KOG1243@1|root,KOG1243@2759|Eukaryota,38BPK@33154|Opisthokonta,3BJ3X@33208|Metazoa,3D2CX@33213|Bilateria,41TG9@6656|Arthropoda,3SFM3@50557|Insecta,450ZX@7147|Diptera,45CBZ@7148|Nematocera	-
Ecar02518-RA	XP_023343119.1	uncharacterized protein LOC111712666 [Eurytemora affinis]	A0A0K2V3P5	GATA-binding factor C OS=Lepeophtheirus salmonis OX=72036 PE=4 SV=1	XP_023343119.1	uncharacterized protein LOC111712666 [Eurytemora affinis]	reproduction(GO:0000003);negative regulation of transcription by RNA polymerase II(GO:0000122);cell morphogenesis(GO:0000902);cell morphogenesis involved in differentiation(GO:0000904);skeletal system development(GO:0001501);eye development(GO:0001654);urogenital system development(GO:0001655);metanephros development(GO:0001656);ureteric bud development(GO:0001657);in utero embryonic development(…	transcription regulatory region sequence-specific DNA binding(GO:0000976);RNA polymerase II regulatory region sequence-specific DNA binding(GO:0000977);RNA polymerase II proximal promoter sequence-specific DNA binding(GO:0000978);RNA polymerase II distal enhancer sequence-specific DNA binding(GO:0000980);DNA-binding transcription factor activity, RNA polymerase II-specific(GO:0000981);transcripti…	nuclear chromosome(GO:0000228);chromatin(GO:0000785);nuclear chromatin(GO:0000790);cellular_component(GO:0005575);intracellular(GO:0005622);cell(GO:0005623);nucleus(GO:0005634);nucleoplasm(GO:0005654);chromosome(GO:0005694);cytoplasm(GO:0005737);membrane-enclosed lumen(GO:0031974);nuclear lumen(GO:0031981);protein-containing complex(GO:0032991);organelle(GO:0043226);membrane-bounded organelle(GO:…	Th1 and Th2 cell differentiation(map04658);Th17 cell differentiation(map04659)	GATA-binding protein 3(ko:K17895)	K	Transcription	COG5641@1|root,KOG1601@2759|Eukaryota,38D41@33154|Opisthokonta,3BC4M@33208|Metazoa	GATA(PF00320.30) GATA zinc finger
Ecar02784-RA	XP_023345232.1	uncharacterized protein LOC111714373 [Eurytemora affinis]	A0A0K2UFJ9	POU domain protein OS=Lepeophtheirus salmonis OX=72036 PE=3 SV=1	XP_023345232.1	uncharacterized protein LOC111714373 [Eurytemora affinis]	cell morphogenesis(GO:0000902);cell morphogenesis involved in differentiation(GO:0000904);eye development(GO:0001654);liver development(GO:0001889);lens development in camera-type eye(GO:0002088);lens morphogenesis in camera-type eye(GO:0002089);regulation of immune system process(GO:0002682);negative regulation of immune system process(GO:0002683);regulation of immune effector process(GO:0002697…	transcription regulatory region sequence-specific DNA binding(GO:0000976);RNA polymerase II regulatory region sequence-specific DNA binding(GO:0000977);RNA polymerase II proximal promoter sequence-specific DNA binding(GO:0000978);RNA polymerase II core promoter sequence-specific DNA binding(GO:0000979);DNA-binding transcription factor activity, RNA polymerase II-specific(GO:0000981);transcription…	cellular_component(GO:0005575);intracellular(GO:0005622);cell(GO:0005623);nucleus(GO:0005634);nucleoplasm(GO:0005654);transcription factor complex(GO:0005667);cytoplasm(GO:0005737);endoplasmic reticulum(GO:0005783);endomembrane system(GO:0012505);membrane-enclosed lumen(GO:0031974);nuclear lumen(GO:0031981);protein-containing complex(GO:0032991);organelle(GO:0043226);membrane-bounded organelle(GO…	NA	NA	K	Transcription	KOG3802@1|root,KOG3802@2759|Eukaryota,38I27@33154|Opisthokonta,3BAPQ@33208|Metazoa,3CW0C@33213|Bilateria,41VU8@6656|Arthropoda,3SICV@50557|Insecta,46HT6@7399|Hymenoptera	Pou(PF00157.20) Pou domain - N-terminal to homeobox domain;Homeodomain(PF00046.32) Homeodomain
Ecar02785-RA	XP_023341775.1	arginine kinase-like [Eurytemora affinis]	A0A6G6C3Q4	arginine kinase OS=Macrobrachium nipponense OX=159736 GN=AK3 {ECO:0000313|EMBL:QID75636.1} PE=2 SV=1	XP_023341775.1	arginine kinase-like [Eurytemora affinis]	NA	NA	NA	Arginine and proline metabolism(map00330);Metabolic pathways (map01100)	NA	C	Energy production and conversion	COG3869@1|root,KOG3581@2759|Eukaryota,38BGZ@33154|Opisthokonta,3BB2K@33208|Metazoa	ATP-gua_Ptrans(PF00217.22) ATP:guanido phosphotransferase, C-terminal catalytic domain;ATP-gua_PtransN(PF02807.18) ATP:guanido phosphotransferase, N-terminal domain
Ecar02786-RA	XP_023341776.1	arginine kinase-like [Eurytemora affinis]	C0STY2	arginine kinase OS=Neocaridina denticulata OX=274642 PE=2 SV=1	XP_023341776.1	arginine kinase-like [Eurytemora affinis]	NA	NA	NA	Arginine and proline metabolism(map00330);Metabolic pathways (map01100)	NA	C	Energy production and conversion	COG3869@1|root,KOG3581@2759|Eukaryota,38BGZ@33154|Opisthokonta,3BB2K@33208|Metazoa	ATP-gua_Ptrans(PF00217.22) ATP:guanido phosphotransferase, C-terminal catalytic domain;ATP-gua_PtransN(PF02807.18) ATP:guanido phosphotransferase, N-terminal domain
Ecar02788-RA	XP_023328523.1	POU domain, class 2, transcription factor 2-like [Eurytemora affinis]	A0A0K2UFJ9	POU domain protein OS=Lepeophtheirus salmonis OX=72036 PE=3 SV=1	XP_023328523.1	POU domain, class 2, transcription factor 2-like [Eurytemora affinis]	cell morphogenesis(GO:0000902);cell morphogenesis involved in differentiation(GO:0000904);eye development(GO:0001654);liver development(GO:0001889);lens development in camera-type eye(GO:0002088);lens morphogenesis in camera-type eye(GO:0002089);regulation of immune system process(GO:0002682);negative regulation of immune system process(GO:0002683);regulation of immune effector process(GO:0002697…	transcription regulatory region sequence-specific DNA binding(GO:0000976);RNA polymerase II regulatory region sequence-specific DNA binding(GO:0000977);RNA polymerase II proximal promoter sequence-specific DNA binding(GO:0000978);RNA polymerase II core promoter sequence-specific DNA binding(GO:0000979);DNA-binding transcription factor activity, RNA polymerase II-specific(GO:0000981);transcription…	cellular_component(GO:0005575);intracellular(GO:0005622);cell(GO:0005623);nucleus(GO:0005634);nucleoplasm(GO:0005654);transcription factor complex(GO:0005667);cytoplasm(GO:0005737);endoplasmic reticulum(GO:0005783);endomembrane system(GO:0012505);membrane-enclosed lumen(GO:0031974);nuclear lumen(GO:0031981);protein-containing complex(GO:0032991);organelle(GO:0043226);membrane-bounded organelle(GO…	NA	NA	K	Transcription	KOG3802@1|root,KOG3802@2759|Eukaryota,38I27@33154|Opisthokonta,3BAPQ@33208|Metazoa,3CW0C@33213|Bilateria,484E8@7711|Chordata,4952P@7742|Vertebrata,49T8E@7898|Actinopterygii	Pou(PF00157.20) Pou domain - N-terminal to homeobox domain;Homeodomain(PF00046.32) Homeodomain
Ecar02795-RA	XP_023336617.1	POU domain, class 2, transcription factor 2-like [Eurytemora affinis]	A0A0K2TEX1	POU domain protein OS=Lepeophtheirus salmonis OX=72036 PE=3 SV=1	XP_023336617.1	POU domain, class 2, transcription factor 2-like [Eurytemora affinis]	cell morphogenesis(GO:0000902);cell morphogenesis involved in differentiation(GO:0000904);eye development(GO:0001654);liver development(GO:0001889);lens development in camera-type eye(GO:0002088);lens morphogenesis in camera-type eye(GO:0002089);regulation of immune system process(GO:0002682);negative regulation of immune system process(GO:0002683);regulation of immune effector process(GO:0002697…	transcription regulatory region sequence-specific DNA binding(GO:0000976);RNA polymerase II regulatory region sequence-specific DNA binding(GO:0000977);RNA polymerase II proximal promoter sequence-specific DNA binding(GO:0000978);RNA polymerase II core promoter sequence-specific DNA binding(GO:0000979);DNA-binding transcription factor activity, RNA polymerase II-specific(GO:0000981);transcription…	cellular_component(GO:0005575);intracellular(GO:0005622);cell(GO:0005623);nucleus(GO:0005634);nucleoplasm(GO:0005654);transcription factor complex(GO:0005667);cytoplasm(GO:0005737);endoplasmic reticulum(GO:0005783);endomembrane system(GO:0012505);membrane-enclosed lumen(GO:0031974);nuclear lumen(GO:0031981);protein-containing complex(GO:0032991);organelle(GO:0043226);membrane-bounded organelle(GO…	NA	NA	K	Transcription	KOG3802@1|root,KOG3802@2759|Eukaryota,38I27@33154|Opisthokonta,3BAPQ@33208|Metazoa,3CW0C@33213|Bilateria,41VU8@6656|Arthropoda,3SICV@50557|Insecta,3E80E@33342|Paraneoptera	Pou(PF00157.20) Pou domain - N-terminal to homeobox domain;Homeodomain(PF00046.32) Homeodomain
Ecar02890-RA	XP_023332945.1	myosin heavy chain, muscle-like [Eurytemora affinis]	A0A0K2UVL3	Ig-like domain-containing protein OS=Lepeophtheirus salmonis OX=72036 GN=Mhc1 {ECO:0000313|EMBL:CDW42115.1} PE=3 SV=1	XP_023332945.1	myosin heavy chain, muscle-like [Eurytemora affinis]	reproduction(GO:0000003);ameboidal-type cell migration(GO:0001667);epithelial cell development(GO:0002064);columnar/cuboidal epithelial cell differentiation(GO:0002065);columnar/cuboidal epithelial cell development(GO:0002066);developmental process involved in reproduction(GO:0003006);system process(GO:0003008);muscle system process(GO:0003012);movement of cell or subcellular component(GO:0006928…	microfilament motor activity(GO:0000146);molecular_function(GO:0003674);motor activity(GO:0003774);actin binding(GO:0003779);catalytic activity(GO:0003824);structural molecule activity(GO:0005198);binding(GO:0005488);protein binding(GO:0005515);cytoskeletal protein binding(GO:0008092);structural constituent of muscle(GO:0008307);pyrophosphatase activity(GO:0016462);hydrolase activity(GO:0016787);…	cellular_component(GO:0005575);intracellular(GO:0005622);cell(GO:0005623);chromosome(GO:0005694);polytene chromosome(GO:0005700);polytene chromosome puff(GO:0005703);cytoplasm(GO:0005737);cytoskeleton(GO:0005856);muscle myosin complex(GO:0005859);striated muscle myosin thick filament(GO:0005863);actin cytoskeleton(GO:0015629);myosin complex(GO:0016459);myosin II complex(GO:0016460);myofibril(GO:0…	Cardiac muscle contraction(map04260);Adrenergic signaling in cardiomyocytes(map04261);Tight junction(map04530);Viral myocarditis(map05416)	myosin heavy chain(ko:K10352)	Z	Cytoskeleton	COG5022@1|root,KOG0161@2759|Eukaryota,38CVC@33154|Opisthokonta,3BBPR@33208|Metazoa,3CSM1@33213|Bilateria,41XGJ@6656|Arthropoda,3SH7R@50557|Insecta,3E8VY@33342|Paraneoptera	Myosin_head(PF00063.24) Myosin head (motor domain);Myosin_tail_1(PF01576.22) Myosin tail;Myosin_N(PF02736.22) Myosin N-terminal SH3-like domain
Ecar02891-RA	XP_023332945.1	myosin heavy chain, muscle-like [Eurytemora affinis]	A0A0K2UVL3	Ig-like domain-containing protein OS=Lepeophtheirus salmonis OX=72036 GN=Mhc1 {ECO:0000313|EMBL:CDW42115.1} PE=3 SV=1	XP_023332945.1	myosin heavy chain, muscle-like [Eurytemora affinis]	reproduction(GO:0000003);ameboidal-type cell migration(GO:0001667);epithelial cell development(GO:0002064);columnar/cuboidal epithelial cell differentiation(GO:0002065);columnar/cuboidal epithelial cell development(GO:0002066);developmental process involved in reproduction(GO:0003006);system process(GO:0003008);muscle system process(GO:0003012);movement of cell or subcellular component(GO:0006928…	microfilament motor activity(GO:0000146);molecular_function(GO:0003674);motor activity(GO:0003774);actin binding(GO:0003779);catalytic activity(GO:0003824);structural molecule activity(GO:0005198);binding(GO:0005488);protein binding(GO:0005515);cytoskeletal protein binding(GO:0008092);structural constituent of muscle(GO:0008307);pyrophosphatase activity(GO:0016462);hydrolase activity(GO:0016787);…	cellular_component(GO:0005575);intracellular(GO:0005622);cell(GO:0005623);chromosome(GO:0005694);polytene chromosome(GO:0005700);polytene chromosome puff(GO:0005703);cytoplasm(GO:0005737);cytoskeleton(GO:0005856);muscle myosin complex(GO:0005859);striated muscle myosin thick filament(GO:0005863);actin cytoskeleton(GO:0015629);myosin complex(GO:0016459);myosin II complex(GO:0016460);myofibril(GO:0…	Cardiac muscle contraction(map04260);Adrenergic signaling in cardiomyocytes(map04261);Tight junction(map04530);Viral myocarditis(map05416)	myosin heavy chain(ko:K10352)	Z	Cytoskeleton	COG5022@1|root,KOG0161@2759|Eukaryota,38CVC@33154|Opisthokonta,3BBPR@33208|Metazoa,3CSM1@33213|Bilateria,41XGJ@6656|Arthropoda,3SH7R@50557|Insecta,3E8VY@33342|Paraneoptera	Myosin_N(PF02736.22) Myosin N-terminal SH3-like domain;Myosin_tail_1(PF01576.22) Myosin tail;Myosin_head(PF00063.24) Myosin head (motor domain)
Ecar02686-RA	XP_023330808.1	uncharacterized protein LOC111703166 [Eurytemora affinis]	A0A0K2ULG0	Phospholipid scramblase OS=Lepeophtheirus salmonis OX=72036 PE=4 SV=1	XP_023330808.1	uncharacterized protein LOC111703166 [Eurytemora affinis]	NA	NA	NA	NA	NA	O	Posttranslational modification, protein turnover, chaperones	29Q0H@1|root,2QWNF@2759|Eukaryota	-
Ecar02885-RA	XP_023347980.1	cathepsin L1-like isoform X1 [Eurytemora affinis]	A0A076FFM2	NADH-ubiquinone oxidoreductase chain 2 OS=Paracyclopina nana OX=565004 PE=2 SV=1	XP_023347980.1	cathepsin L1-like isoform X1 [Eurytemora affinis]	NA	NA	NA	Autophagy - animal(map04140);Lysosome(map04142);Phagosome(map04145);Apoptosis(map04210);Antigen processing and presentation(map04612);NOD-like receptor signaling pathway(map04621);Renin secretion(map04924);Proteoglycans in cancer(map05205);Rheumatoid arthritis(map05323);Fluid shear stress and atherosclerosis(map05418)	cathepsin B(ko:K01363,EC:3.4.22.1);cathepsin L(ko:K01365,EC:3.4.22.15);cathepsin H(ko:K01366,EC:3.4.22.16);cathepsin X(ko:K08568,EC:3.4.18.1);xylem cysteine proteinase(ko:K16290,EC:3.4.22.-)	O	Posttranslational modification, protein turnover, chaperones	COG4870@1|root,KOG1543@2759|Eukaryota	Inhibitor_I29(PF08246.15) Cathepsin propeptide inhibitor domain (I29);Peptidase_C1(PF00112.26) Papain family cysteine protease
Ecar02978-RA	XP_023343139.1	glycoprotein-N-acetylgalactosamine 3-beta-galactosyltransferase 1-like isoform X1 [Eurytemora affinis]	A0A811UCQ7	N-acetylgalactosaminide beta-1,3-galactosyltransferase OS=Ceratitis capitata OX=7213 PE=3 SV=1	XP_023343139.1	glycoprotein-N-acetylgalactosamine 3-beta-galactosyltransferase 1-like isoform X1 [Eurytemora affinis]	angiogenesis(GO:0001525);blood vessel development(GO:0001568);urogenital system development(GO:0001655);kidney development(GO:0001822);vasculature development(GO:0001944);epithelial cell development(GO:0002064);columnar/cuboidal epithelial cell differentiation(GO:0002065);columnar/cuboidal epithelial cell development(GO:0002066);cellular protein modification process(GO:0006464);protein glycosylat…	molecular_function(GO:0003674);catalytic activity(GO:0003824);galactosyltransferase activity(GO:0008378);glycoprotein-N-acetylgalactosamine 3-beta-galactosyltransferase activity(GO:0016263);transferase activity(GO:0016740);transferase activity, transferring glycosyl groups(GO:0016757);transferase activity, transferring hexosyl groups(GO:0016758);beta-1,3-galactosyltransferase activity(GO:0048531)…	cellular_component(GO:0005575);membrane(GO:0016020);integral component of membrane(GO:0016021);intrinsic component of membrane(GO:0031224);membrane part(GO:0044425)	Mucin type O-glycan biosynthesis(map00512);Metabolic pathways (map01100)	glycoprotein-N-acetylgalactosamine 3-beta-galactosyltransferase(ko:K00731,EC:2.4.1.122)	G	Carbohydrate transport and metabolism	KOG2246@1|root,KOG2246@2759|Eukaryota,38C0F@33154|Opisthokonta,3BANH@33208|Metazoa,3CS5Q@33213|Bilateria,41XRN@6656|Arthropoda,3SHHQ@50557|Insecta,4565U@7147|Diptera	-
Ecar02969-RA	XP_023341394.1	uncharacterized protein LOC111711301 [Eurytemora affinis]	A0A7R8H1X7	Mitochondrial-processing peptidase subunit beta OS=Lepeophtheirus salmonis OX=72036 PE=4 SV=1	XP_023341394.1	uncharacterized protein LOC111711301 [Eurytemora affinis]	NA	NA	NA	NA	NA	O	Posttranslational modification, protein turnover, chaperones	2CN3C@1|root,2QTPV@2759|Eukaryota,39D2I@33154|Opisthokonta,3BI19@33208|Metazoa,3D55C@33213|Bilateria,41X1G@6656|Arthropoda,3SK9F@50557|Insecta,46JW7@7399|Hymenoptera	-
Ecar02952-RA	XP_023338536.1	hepatic leukemia factor-like [Eurytemora affinis]	A0A0K2T2Y5	BZIP domain-containing protein OS=Lepeophtheirus salmonis OX=72036 PE=4 SV=1	XP_023338536.1	hepatic leukemia factor-like [Eurytemora affinis]	negative regulation of transcription by RNA polymerase II(GO:0000122);embryonic axis specification(GO:0000578);cell morphogenesis(GO:0000902);cell morphogenesis involved in differentiation(GO:0000904);regionalization(GO:0003002);regulation of transcription, DNA-templated(GO:0006355);regulation of transcription by RNA polymerase II(GO:0006357);movement of cell or subcellular component(GO:0006928);…	transcription regulatory region sequence-specific DNA binding(GO:0000976);RNA polymerase II regulatory region sequence-specific DNA binding(GO:0000977);RNA polymerase II distal enhancer sequence-specific DNA binding(GO:0000980);DNA-binding transcription factor activity, RNA polymerase II-specific(GO:0000981);RNA polymerase II regulatory region DNA binding(GO:0001012);regulatory region nucleic aci…	cellular_component(GO:0005575);intracellular(GO:0005622);cell(GO:0005623);nucleus(GO:0005634);organelle(GO:0043226);membrane-bounded organelle(GO:0043227);intracellular organelle(GO:0043229);intracellular membrane-bounded organelle(GO:0043231);intracellular part(GO:0044424);cell part(GO:0044464)	Circadian rhythm - fly(map04711)	NA	K	Transcription	KOG3119@1|root,KOG3119@2759|Eukaryota,3AAB2@33154|Opisthokonta,3BUNK@33208|Metazoa,3DB28@33213|Bilateria,420I8@6656|Arthropoda,3SNMS@50557|Insecta,3EDD7@33342|Paraneoptera	bZIP_2(PF07716.18) Basic region leucine zipper
Ecar02953-RA	XP_023338525.1	protein giant-like [Eurytemora affinis]	A0A8K0K606	BZIP domain-containing protein OS=Ladona fulva OX=123851 PE=4 SV=1	XP_023338525.1	protein giant-like [Eurytemora affinis]	-	-	-	-	-	-	-	-	bZIP_2(PF07716.18) Basic region leucine zipper
Ecar02984-RA	XP_023348010.1	chromobox protein homolog 1-like isoform X2 [Eurytemora affinis]	A0A2J7R671	Ubinuclein-1 OS=Cryptotermes secundus OX=105785 GN=CBX3_3 {ECO:0000313|EMBL:PNF36328.1} PE=4 SV=1	XP_023348010.1	chromobox protein homolog 1-like isoform X2 [Eurytemora affinis]	reproduction(GO:0000003);negative regulation of transcription by RNA polymerase II(GO:0000122);regulation of chromatin assembly or disassembly(GO:0001672);nematode larval development(GO:0002119);larval development(GO:0002164);developmental process involved in reproduction(GO:0003006);system process(GO:0003008);regulation of transcription, DNA-templated(GO:0006355);regulation of transcription by R…	molecular_function(GO:0003674);chromatin binding(GO:0003682);binding(GO:0005488);protein binding(GO:0005515);enzyme binding(GO:0019899);identical protein binding(GO:0042802);protein homodimerization activity(GO:0042803);protein dimerization activity(GO:0046983);histone methyltransferase binding(GO:1990226)	nuclear chromosome(GO:0000228);chromosome, centromeric region(GO:0000775);chromatin(GO:0000785);nuclear chromatin(GO:0000790);heterochromatin(GO:0000792);condensed chromosome(GO:0000793);female pronucleus(GO:0001939);male pronucleus(GO:0001940);cellular_component(GO:0005575);intracellular(GO:0005622);cell(GO:0005623);nucleus(GO:0005634);chromosome(GO:0005694);nuclear heterochromatin(GO:0005720);p…	NA	NA	B	Chromatin structure and dynamics	KOG1911@1|root,KOG1911@2759|Eukaryota,38FNR@33154|Opisthokonta,3BISX@33208|Metazoa,3D0TS@33213|Bilateria	Chromo_shadow(PF01393.22) Chromo shadow domain;Chromo(PF00385.27) Chromo (CHRromatin Organisation MOdifier) domain
Ecar02854-RA	XP_023334363.1	glucose-6-phosphate exchanger SLC37A2-like [Eurytemora affinis]	A0A6J0BSY8	dolichyl-phosphate beta-glucosyltransferase OS=Neodiprion lecontei OX=441921 GN=LOC107222662 {ECO:0000313|RefSeq:XP_015517600.1} PE=3 SV=1	XP_023334363.1	glucose-6-phosphate exchanger SLC37A2-like [Eurytemora affinis]	transport(GO:0006810);ion transport(GO:0006811);phosphate ion transport(GO:0006817);anion transport(GO:0006820);biological_process(GO:0008150);inorganic anion transport(GO:0015698);organic anion transport(GO:0015711);hexose phosphate transport(GO:0015712);organophosphate ester transport(GO:0015748);glucose-6-phosphate transport(GO:0015760);ion transmembrane transport(GO:0034220);phosphate ion tra…	molecular_function(GO:0003674);transporter activity(GO:0005215);anion transmembrane transporter activity(GO:0008509);ion transmembrane transporter activity(GO:0015075);inorganic anion transmembrane transporter activity(GO:0015103);phosphate ion transmembrane transporter activity(GO:0015114);hexose phosphate transmembrane transporter activity(GO:0015119);secondary active transmembrane transporter …	cellular_component(GO:0005575);intracellular(GO:0005622);cell(GO:0005623);cytoplasm(GO:0005737);endoplasmic reticulum(GO:0005783);endoplasmic reticulum membrane(GO:0005789);endomembrane system(GO:0012505);membrane(GO:0016020);integral component of membrane(GO:0016021);integral component of endoplasmic reticulum membrane(GO:0030176);intrinsic component of membrane(GO:0031224);intrinsic component o…	NA	MFS transporter, OPA family, solute carrier family 37 (glycerol-3-phosphate transporter), member 1/2(ko:K13783)	G	Carbohydrate transport and metabolism	COG0477@1|root,KOG2533@2759|Eukaryota,38GSS@33154|Opisthokonta,3BHM6@33208|Metazoa,3CSKX@33213|Bilateria,41Y3K@6656|Arthropoda,3SJQT@50557|Insecta,46GYK@7399|Hymenoptera	MFS_1(PF07690.19) Major Facilitator Superfamily;OATP(PF03137.23) Organic Anion Transporter Polypeptide (OATP) family
Ecar03034-RA	XP_023347532.1	acetylcholinesterase-like [Eurytemora affinis]	A0A834XIP8	Nrf1_DNA-bind domain-containing protein OS=Aphidius gifuensis OX=684658 PE=3 SV=1	XP_023347532.1	acetylcholinesterase-like [Eurytemora affinis]	reproduction(GO:0000003);alcohol metabolic process(GO:0006066);organic acid metabolic process(GO:0006082);cellular protein modification process(GO:0006464);protein glycosylation(GO:0006486);lipid metabolic process(GO:0006629);fatty acid metabolic process(GO:0006631);neutral lipid metabolic process(GO:0006638);acylglycerol metabolic process(GO:0006639);icosanoid metabolic process(GO:0006690);prost…	molecular_function(GO:0003674);catalytic activity(GO:0003824);sterol esterase activity(GO:0004771);triglyceride lipase activity(GO:0004806);lipase activity(GO:0016298);hydrolase activity(GO:0016787);hydrolase activity, acting on ester bonds(GO:0016788);acylcarnitine hydrolase activity(GO:0047619);carboxylic ester hydrolase activity(GO:0052689)	cellular_component(GO:0005575);extracellular region(GO:0005576);extracellular space(GO:0005615);intracellular(GO:0005622);cell(GO:0005623);cytoplasm(GO:0005737);endoplasmic reticulum(GO:0005783);endoplasmic reticulum lumen(GO:0005788);lipid droplet(GO:0005811);cytosol(GO:0005829);endomembrane system(GO:0012505);membrane-enclosed lumen(GO:0031974);organelle(GO:0043226);membrane-bounded organelle(G…	Glycerophospholipid metabolism(map00564);Insect hormone biosynthesis(map00981);Drug metabolism - other enzymes(map00983);Metabolic pathways (map01100);Cholinergic synapse(map04725)	acetylcholinesterase(ko:K01049,EC:3.1.1.7);cytochrome P450 family 6(ko:K14999,EC:1.14.-.-)	L	Replication, recombination and repair	COG2272@1|root,KOG1516@2759|Eukaryota,38D2A@33154|Opisthokonta,3BDJX@33208|Metazoa,3CTBY@33213|Bilateria,41TV5@6656|Arthropoda	COesterase(PF00135.31) Carboxylesterase family
Ecar02799-RA	XP_023333499.1	protein nubbin-like [Eurytemora affinis]	A0A553PKR5	POU domain protein OS=Tigriopus californicus OX=6832 PE=3 SV=1	XP_023333499.1	protein nubbin-like [Eurytemora affinis]	cell morphogenesis(GO:0000902);cell morphogenesis involved in differentiation(GO:0000904);eye development(GO:0001654);liver development(GO:0001889);lens development in camera-type eye(GO:0002088);lens morphogenesis in camera-type eye(GO:0002089);regulation of immune system process(GO:0002682);negative regulation of immune system process(GO:0002683);regulation of immune effector process(GO:0002697…	transcription regulatory region sequence-specific DNA binding(GO:0000976);RNA polymerase II regulatory region sequence-specific DNA binding(GO:0000977);RNA polymerase II proximal promoter sequence-specific DNA binding(GO:0000978);RNA polymerase II core promoter sequence-specific DNA binding(GO:0000979);DNA-binding transcription factor activity, RNA polymerase II-specific(GO:0000981);transcription…	cellular_component(GO:0005575);intracellular(GO:0005622);cell(GO:0005623);nucleus(GO:0005634);nucleoplasm(GO:0005654);transcription factor complex(GO:0005667);cytoplasm(GO:0005737);endoplasmic reticulum(GO:0005783);endomembrane system(GO:0012505);membrane-enclosed lumen(GO:0031974);nuclear lumen(GO:0031981);protein-containing complex(GO:0032991);organelle(GO:0043226);membrane-bounded organelle(GO…	NA	NA	K	Transcription	KOG3802@1|root,KOG3802@2759|Eukaryota,38I27@33154|Opisthokonta,3BAPQ@33208|Metazoa,3CW0C@33213|Bilateria,41VU8@6656|Arthropoda,3SICV@50557|Insecta,3E80E@33342|Paraneoptera	Pou(PF00157.20) Pou domain - N-terminal to homeobox domain;Homeodomain(PF00046.32) Homeodomain
Ecar02800-RA	XP_023333499.1	protein nubbin-like [Eurytemora affinis]	A0A553PKR5	POU domain protein OS=Tigriopus californicus OX=6832 PE=3 SV=1	XP_023333499.1	protein nubbin-like [Eurytemora affinis]	cell morphogenesis(GO:0000902);cell morphogenesis involved in differentiation(GO:0000904);eye development(GO:0001654);liver development(GO:0001889);lens development in camera-type eye(GO:0002088);lens morphogenesis in camera-type eye(GO:0002089);regulation of immune system process(GO:0002682);negative regulation of immune system process(GO:0002683);regulation of immune effector process(GO:0002697…	transcription regulatory region sequence-specific DNA binding(GO:0000976);RNA polymerase II regulatory region sequence-specific DNA binding(GO:0000977);RNA polymerase II proximal promoter sequence-specific DNA binding(GO:0000978);RNA polymerase II core promoter sequence-specific DNA binding(GO:0000979);DNA-binding transcription factor activity, RNA polymerase II-specific(GO:0000981);transcription…	cellular_component(GO:0005575);intracellular(GO:0005622);cell(GO:0005623);nucleus(GO:0005634);nucleoplasm(GO:0005654);transcription factor complex(GO:0005667);cytoplasm(GO:0005737);endoplasmic reticulum(GO:0005783);endomembrane system(GO:0012505);membrane-enclosed lumen(GO:0031974);nuclear lumen(GO:0031981);protein-containing complex(GO:0032991);organelle(GO:0043226);membrane-bounded organelle(GO…	NA	NA	K	Transcription	KOG3802@1|root,KOG3802@2759|Eukaryota,38I27@33154|Opisthokonta,3BAPQ@33208|Metazoa,3CW0C@33213|Bilateria,41VU8@6656|Arthropoda,3SICV@50557|Insecta,3E80E@33342|Paraneoptera	Pou(PF00157.20) Pou domain - N-terminal to homeobox domain;Homeodomain(PF00046.32) Homeodomain
Ecar02843-RA	XP_023328039.1	glutathione hydrolase 2-like isoform X1 [Eurytemora affinis]	A0A8K0NTC2	Gamma-glutamyltranspeptidase 1 OS=Ladona fulva OX=123851 PE=4 SV=1	XP_023328039.1	glutathione hydrolase 2-like isoform X1 [Eurytemora affinis]	proteolysis(GO:0006508);peptide metabolic process(GO:0006518);cellular modified amino acid metabolic process(GO:0006575);glutathione metabolic process(GO:0006749);sulfur compound metabolic process(GO:0006790);nitrogen compound metabolic process(GO:0006807);biological_process(GO:0008150);metabolic process(GO:0008152);response to radiation(GO:0009314);response to light stimulus(GO:0009416);response…	molecular_function(GO:0003674);catalytic activity(GO:0003824);peptidase activity(GO:0008233);exopeptidase activity(GO:0008238);omega peptidase activity(GO:0008242);hydrolase activity(GO:0016787);glutathione hydrolase activity(GO:0036374);peptidase activity, acting on L-amino acid peptides(GO:0070011);catalytic activity, acting on a protein(GO:0140096)	cellular_component(GO:0005575);extracellular region(GO:0005576);extracellular space(GO:0005615);extracellular region part(GO:0044421)	Taurine and hypotaurine metabolism(map00430);Cyanoamino acid metabolism(map00460);Glutathione metabolism(map00480);Arachidonic acid metabolism(map00590);Metabolic pathways (map01100)	gamma-glutamyltranspeptidase / glutathione hydrolase(ko:K00681,EC:2.3.2.2 3.4.19.13);gamma-glutamyltranspeptidase / glutathione hydrolase / leukotriene-C4 hydrolase(ko:K18592,EC:2.3.2.2 3.4.19.13 3.4.19.14)	E	Amino acid transport and metabolism	COG0405@1|root,KOG2410@2759|Eukaryota,38EE0@33154|Opisthokonta,3B9HX@33208|Metazoa,3CZXS@33213|Bilateria,41WP0@6656|Arthropoda,3SI17@50557|Insecta,46HIF@7399|Hymenoptera	G_glu_transpept(PF01019.24) Gamma-glutamyltranspeptidase
Ecar03031-RA	XP_023347143.1	protein unc-13 homolog 4B-like [Eurytemora affinis]	A0A0K2TE98	Transposase OS=Lepeophtheirus salmonis OX=72036 PE=4 SV=1	XP_023347143.1	protein unc-13 homolog 4B-like [Eurytemora affinis]	morphogenesis of a branching structure(GO:0001763);morphogenesis of an epithelium(GO:0002009);multicellular organism development(GO:0007275);open tracheal system development(GO:0007424);biological_process(GO:0008150);anatomical structure morphogenesis(GO:0009653);tissue development(GO:0009888);multicellular organismal process(GO:0032501);developmental process(GO:0032502);tube fusion(GO:0035146);b…	NA	cellular_component(GO:0005575);intracellular(GO:0005622);cell(GO:0005623);cytoplasm(GO:0005737);cytoplasmic vesicle(GO:0031410);vesicle(GO:0031982);organelle(GO:0043226);membrane-bounded organelle(GO:0043227);intracellular organelle(GO:0043229);intracellular part(GO:0044424);cytoplasmic part(GO:0044444);cell part(GO:0044464);intracellular vesicle(GO:0097708);secretory vesicle(GO:0099503)	Transcriptional misregulation in cancer(map05202)	NA	TU	Signal transduction mechanisms ;Intracellular trafficking, secretion, and vesicular transport	KOG1328@1|root,KOG1328@2759|Eukaryota,38DXP@33154|Opisthokonta,3BBND@33208|Metazoa,3D27J@33213|Bilateria,41X97@6656|Arthropoda,3SG6A@50557|Insecta,46HZQ@7399|Hymenoptera	-
Ecar03032-RA	XP_023347042.1	protein unc-13 homolog 4B-like, partial [Eurytemora affinis]	A0A553PFH7	C2 domain-containing protein OS=Tigriopus californicus OX=6832 PE=4 SV=1	XP_023347042.1	protein unc-13 homolog 4B-like, partial [Eurytemora affinis]	morphogenesis of a branching structure(GO:0001763);morphogenesis of an epithelium(GO:0002009);multicellular organism development(GO:0007275);open tracheal system development(GO:0007424);biological_process(GO:0008150);anatomical structure morphogenesis(GO:0009653);tissue development(GO:0009888);multicellular organismal process(GO:0032501);developmental process(GO:0032502);tube fusion(GO:0035146);b…	NA	cellular_component(GO:0005575);intracellular(GO:0005622);cell(GO:0005623);cytoplasm(GO:0005737);cytoplasmic vesicle(GO:0031410);vesicle(GO:0031982);organelle(GO:0043226);membrane-bounded organelle(GO:0043227);intracellular organelle(GO:0043229);intracellular part(GO:0044424);cytoplasmic part(GO:0044444);cell part(GO:0044464);intracellular vesicle(GO:0097708);secretory vesicle(GO:0099503)	Transcriptional misregulation in cancer(map05202)	NA	TU	Signal transduction mechanisms ;Intracellular trafficking, secretion, and vesicular transport	KOG1328@1|root,KOG1328@2759|Eukaryota,38DXP@33154|Opisthokonta,3BBND@33208|Metazoa,3D27J@33213|Bilateria,41X97@6656|Arthropoda,3SG6A@50557|Insecta,44Z6R@7147|Diptera	-
Ecar02908-RA	XP_011145568.1	multiple epidermal growth factor-like domains protein 8 isoform X3 [Harpegnathos saltator]	A0A2P8ZLL7	MGA_dom domain-containing protein OS=Blattella germanica OX=6973 GN=Megf8 {ECO:0000313|EMBL:PSN57394.1} PE=4 SV=1	XP_023338495.1	uridine diphosphate glucose pyrophosphatase-like [Eurytemora affinis]	-	-	-	-	-	-	-	-	-
Ecar03047-RA	XP_023343020.1	uncharacterized protein LOC111712594 [Eurytemora affinis]	R9TI05	Bifunctional dihydrofolate reductase-thymidylate synthase OS=Acartia pacifica OX=335913 PE=2 SV=1	XP_023343020.1	uncharacterized protein LOC111712594 [Eurytemora affinis]	-	-	-	-	-	-	-	-	HSP20(PF00011.24) Hsp20/alpha crystallin family
Ecar03049-RA	XP_023347425.1	NADH dehydrogenase [ubiquinone] iron-sulfur protein 2, mitochondrial-like [Eurytemora affinis]	C1BNQ8	Complex I-49kD OS=Caligus rogercresseyi OX=217165 GN=NDUS2 {ECO:0000313|EMBL:ACO10661.1} PE=2 SV=1	XP_023347425.1	NADH dehydrogenase [ubiquinone] iron-sulfur protein 2, mitochondrial-like [Eurytemora affinis]	generation of precursor metabolites and energy(GO:0006091);oxidative phosphorylation(GO:0006119);mitochondrial electron transport, NADH to ubiquinone(GO:0006120);nucleobase-containing compound metabolic process(GO:0006139);purine nucleotide metabolic process(GO:0006163);cellular aromatic compound metabolic process(GO:0006725);nucleoside phosphate metabolic process(GO:0006753);phosphorus metabolic…	molecular_function(GO:0003674);binding(GO:0005488);protein binding(GO:0005515);enzyme binding(GO:0019899);ubiquitin protein ligase binding(GO:0031625);ubiquitin-like protein ligase binding(GO:0044389)	cellular_component(GO:0005575);intracellular(GO:0005622);cell(GO:0005623);nucleus(GO:0005634);nucleoplasm(GO:0005654);cytoplasm(GO:0005737);mitochondrion(GO:0005739);mitochondrial envelope(GO:0005740);mitochondrial inner membrane(GO:0005743);mitochondrial respiratory chain(GO:0005746);mitochondrial respiratory chain complex I(GO:0005747);membrane(GO:0016020);organelle inner membrane(GO:0019866);N…	Oxidative phosphorylation(map00190);Metabolic pathways (map01100);Thermogenesis(map04714);Retrograde endocannabinoid signaling(map04723);Non-alcoholic fatty liver disease (NAFLD)(map04932);Alzheimer disease(map05010);Parkinson disease(map05012);Huntington disease(map05016)	NADH dehydrogenase (ubiquinone) Fe-S protein 2(ko:K03935,EC:7.1.1.2 1.6.99.3)	C	Energy production and conversion	COG0649@1|root,KOG2870@2759|Eukaryota,38E8K@33154|Opisthokonta,3BADS@33208|Metazoa,3CS8G@33213|Bilateria,41U86@6656|Arthropoda,3SHD1@50557|Insecta,44YIH@7147|Diptera,45HKH@7148|Nematocera	RVT_1(PF00078.30) Reverse transcriptase (RNA-dependent DNA polymerase);Complex1_49kDa(PF00346.22) Respiratory-chain NADH dehydrogenase, 49 Kd subunit
Ecar03044-RA	XP_023329073.1	multidrug resistance protein 1-like isoform X2 [Eurytemora affinis]	A0A8B0MBL1	peptidylprolyl isomerase OS=Eurytemora affinis OX=88015 PE=2 SV=1	XP_023329073.1	multidrug resistance protein 1-like isoform X2 [Eurytemora affinis]	reproduction(GO:0000003);response to hypoxia(GO:0001666);system process(GO:0003008);renal system process(GO:0003014);transport(GO:0006810);drug transmembrane transport(GO:0006855);movement of cell or subcellular component(GO:0006928);response to stress(GO:0006950);organelle organization(GO:0006996);multicellular organism development(GO:0007275);gamete generation(GO:0007276);nervous system develop…	molecular_function(GO:0003674);catalytic activity(GO:0003824);transporter activity(GO:0005215);xenobiotic transmembrane transporting ATPase activity(GO:0008559);drug transmembrane transporter activity(GO:0015238);primary active transmembrane transporter activity(GO:0015399);P-P-bond-hydrolysis-driven transmembrane transporter activity(GO:0015405);efflux transmembrane transporter activity(GO:00155…	cellular_component(GO:0005575);intracellular(GO:0005622);cell(GO:0005623);cytoplasm(GO:0005737);plasma membrane(GO:0005886);cell-cell junction(GO:0005911);septate junction(GO:0005918);pleated septate junction(GO:0005919);membrane(GO:0016020);integral component of membrane(GO:0016021);cell junction(GO:0030054);organelle membrane(GO:0031090);intrinsic component of membrane(GO:0031224);cytoplasmic v…	ABC transporters(map02010);Bile secretion(map04976);MicroRNAs in cancer(map05206);Gastric cancer(map05226)	ATP-binding cassette, subfamily B (MDR/TAP), member 1(ko:K05658,EC:7.6.2.2)	Q	Secondary metabolites biosynthesis, transport and catabolism	COG1132@1|root,KOG0055@2759|Eukaryota,38E88@33154|Opisthokonta,3B958@33208|Metazoa,3CVKH@33213|Bilateria,41WNN@6656|Arthropoda	ABC_ATPase(PF09818.12) ATPase of the ABC class;ABC_tran(PF00005.30) ABC transporter;ABC_membrane(PF00664.26) ABC transporter transmembrane region
Ecar03172-RA	XP_023323964.1	fibroblast growth factor receptor-like 1 [Eurytemora affinis]	A0A553PHI7	Fibroblast growth factor receptor-like 1 OS=Tigriopus californicus OX=6832 PE=4 SV=1	XP_023323964.1	fibroblast growth factor receptor-like 1 [Eurytemora affinis]	skeletal system development(GO:0001501);heart morphogenesis(GO:0003007);heart valve development(GO:0003170);heart valve morphogenesis(GO:0003179);cardiac chamber development(GO:0003205);cardiac chamber morphogenesis(GO:0003206);cardiac ventricle development(GO:0003231);cardiac septum development(GO:0003279);ventricular septum development(GO:0003281);cellular protein modification process(GO:000646…	molecular_function(GO:0003674);catalytic activity(GO:0003824);protein kinase activity(GO:0004672);protein tyrosine kinase activity(GO:0004713);transmembrane receptor protein tyrosine kinase activity(GO:0004714);transmembrane signaling receptor activity(GO:0004888);fibroblast growth factor-activated receptor activity(GO:0005007);binding(GO:0005488);protein binding(GO:0005515);glycosaminoglycan bin…	cellular_component(GO:0005575);intracellular(GO:0005622);cell(GO:0005623);cytoplasm(GO:0005737);Golgi apparatus(GO:0005794);plasma membrane(GO:0005886);cell-cell junction(GO:0005911);endomembrane system(GO:0012505);membrane(GO:0016020);cell junction(GO:0030054);transport vesicle(GO:0030133);cytoplasmic vesicle(GO:0031410);vesicle(GO:0031982);organelle(GO:0043226);membrane-bounded organelle(GO:004…	NA	NA	T	Signal transduction mechanisms	KOG0200@1|root,KOG0200@2759|Eukaryota,38D55@33154|Opisthokonta,3BBNI@33208|Metazoa,3CWE2@33213|Bilateria,47ZSX@7711|Chordata,490CC@7742|Vertebrata,3JCDY@40674|Mammalia,4J8RQ@91561|Cetartiodactyla	Ig_3(PF13927.9) Immunoglobulin domain;I-set(PF07679.19) Immunoglobulin I-set domain;ig(PF00047.28) Immunoglobulin domain;Ig_2(PF13895.9) Immunoglobulin domain
Ecar03147-RA	XP_023347924.1	excitatory amino acid transporter 3-like [Eurytemora affinis]	A0A0L7R1Z6	Amino acid transporter OS=Habropoda laboriosa OX=597456 PE=3 SV=1	XP_023347924.1	excitatory amino acid transporter 3-like [Eurytemora affinis]	NA	NA	NA	Glutamatergic synapse(map04724)	NA	P	Inorganic ion transport and metabolism	COG1301@1|root,KOG3787@2759|Eukaryota,38C9Y@33154|Opisthokonta,3BD67@33208|Metazoa,3CWZP@33213|Bilateria,41TS6@6656|Arthropoda	SDF(PF00375.21) Sodium:dicarboxylate symporter family
Ecar03071-RA	XP_023330313.1	monocarboxylate transporter 10-like [Eurytemora affinis]	A0A2P8YM26	Monocarboxylate transporter 14 OS=Blattella germanica OX=6973 PE=4 SV=1	XP_023330313.1	monocarboxylate transporter 10-like [Eurytemora affinis]	NA	NA	NA	NA	NA	G	Carbohydrate transport and metabolism	KOG2504@1|root,KOG2504@2759|Eukaryota,38HJK@33154|Opisthokonta,3BCQV@33208|Metazoa,3CS1Z@33213|Bilateria,41VZP@6656|Arthropoda,3SIX0@50557|Insecta	MFS_1(PF07690.19) Major Facilitator Superfamily
Ecar03199-RA	XP_023333450.1	uncharacterized protein LOC111705205 [Eurytemora affinis]	A0A553PBC9	CUB domain-containing protein OS=Tigriopus californicus OX=6832 PE=4 SV=1	XP_023333450.1	uncharacterized protein LOC111705205 [Eurytemora affinis]	NA	NA	NA	NA	NA	O	Posttranslational modification, protein turnover, chaperones	29Q0H@1|root,2QWNF@2759|Eukaryota	-
Ecar03211-RA	XP_023341308.1	leupaxin-like [Eurytemora affinis]	A0A0U2IGC0	ribulose-bisphosphate carboxylase OS=Pseudodiaptomus poplesia OX=213370 PE=2 SV=1	XP_023341308.1	leupaxin-like [Eurytemora affinis]	reproduction(GO:0000003);activation of MAPK activity(GO:0000187);response to reactive oxygen species(GO:0000302);cell morphogenesis(GO:0000902);cell morphogenesis involved in differentiation(GO:0000904);ameboidal-type cell migration(GO:0001667);morphogenesis of a branching structure(GO:0001763);regulation of protein phosphorylation(GO:0001932);positive regulation of protein phosphorylation(GO:000…	molecular_function(GO:0003674);transcription coregulator activity(GO:0003712);transcription coactivator activity(GO:0003713);signaling receptor binding(GO:0005102);integrin binding(GO:0005178);binding(GO:0005488);protein binding(GO:0005515);beta-catenin binding(GO:0008013);cytoskeletal protein binding(GO:0008092);transcription factor binding(GO:0008134);vinculin binding(GO:0017166);enzyme binding…	stress fiber(GO:0001725);podosome(GO:0002102);cellular_component(GO:0005575);intracellular(GO:0005622);cell(GO:0005623);cytoplasm(GO:0005737);cytosol(GO:0005829);cytoskeleton(GO:0005856);plasma membrane(GO:0005886);adherens junction(GO:0005912);cell-substrate adherens junction(GO:0005924);focal adhesion(GO:0005925);muscle tendon junction(GO:0005927);actin cytoskeleton(GO:0015629);membrane(GO:0016…	Chemokine signaling pathway(map04062);VEGF signaling pathway(map04370);Focal adhesion(map04510);Leukocyte transendothelial migration(map04670);Regulation of actin cytoskeleton(map04810);Bacterial invasion of epithelial cells(map05100);Human papillomavirus infection(map05165);Viral carcinogenesis(map05203);Proteoglycans in cancer(map05205)	paxillin(ko:K05760)	TZ	Signal transduction mechanisms ;Cytoskeleton	KOG1703@1|root,KOG1703@2759|Eukaryota,38H3P@33154|Opisthokonta,3B96I@33208|Metazoa,3CSTY@33213|Bilateria,41YAP@6656|Arthropoda,3SK9R@50557|Insecta,44557@7088|Lepidoptera	LIM(PF00412.25) LIM domain
Ecar03163-RA	XP_023331748.1	zinc finger and BTB domain-containing protein 14-like [Eurytemora affinis]	T1IXC4	BTB domain-containing protein OS=Strigamia maritima OX=126957 PE=4 SV=1	XP_023331748.1	zinc finger and BTB domain-containing protein 14-like [Eurytemora affinis]	reproduction(GO:0000003);morphogenesis of an epithelium(GO:0002009);instar larval or pupal development(GO:0002165);developmental process involved in reproduction(GO:0003006);multicellular organism development(GO:0007275);imaginal disc development(GO:0007444);eye-antennal disc morphogenesis(GO:0007455);leg disc morphogenesis(GO:0007478);sex differentiation(GO:0007548);metamorphosis(GO:0007552);ima…	molecular_function(GO:0003674);nucleic acid binding(GO:0003676);DNA binding(GO:0003677);AT DNA binding(GO:0003680);double-stranded DNA binding(GO:0003690);binding(GO:0005488);protein binding(GO:0005515);sequence-specific DNA binding(GO:0043565);organic cyclic compound binding(GO:0097159);heterocyclic compound binding(GO:1901363);sequence-specific double-stranded DNA binding(GO:1990837)	cellular_component(GO:0005575);intracellular(GO:0005622);cell(GO:0005623);nucleus(GO:0005634);chromosome(GO:0005694);polytene chromosome(GO:0005700);organelle(GO:0043226);membrane-bounded organelle(GO:0043227);non-membrane-bounded organelle(GO:0043228);intracellular organelle(GO:0043229);intracellular membrane-bounded organelle(GO:0043231);intracellular non-membrane-bounded organelle(GO:0043232);…	NA	NA	S	Function unknown	2AG5A@1|root,2RYZ4@2759|Eukaryota,3A09P@33154|Opisthokonta,3BPHP@33208|Metazoa,3D8ZC@33213|Bilateria,4204W@6656|Arthropoda	BTB(PF00651.34) BTB/POZ domain
Ecar02668-RA	XP_023338216.1	cholesterol 7-desaturase-like [Eurytemora affinis]	A0A4Y5V0P6	cholesterol 7-desaturase OS=Tigriopus japonicus OX=158387 PE=2 SV=1	XP_023338216.1	cholesterol 7-desaturase-like [Eurytemora affinis]	larval development(GO:0002164);instar larval or pupal development(GO:0002165);instar larval development(GO:0002168);lipid metabolic process(GO:0006629);steroid biosynthetic process(GO:0006694);multicellular organism development(GO:0007275);metamorphosis(GO:0007552);biological_process(GO:0008150);metabolic process(GO:0008152);steroid metabolic process(GO:0008202);lipid biosynthetic process(GO:0008…	NA	cellular_component(GO:0005575);intracellular(GO:0005622);cell(GO:0005623);cytoplasm(GO:0005737);intracellular part(GO:0044424);cell part(GO:0044464)	Insect hormone biosynthesis(map00981);Longevity regulating pathway - worm(map04212)	NA	P	Inorganic ion transport and metabolism	COG4638@1|root,2QS20@2759|Eukaryota,39SMH@33154|Opisthokonta,3BIEM@33208|Metazoa,3CS7U@33213|Bilateria,488EY@7711|Chordata,49A1C@7742|Vertebrata	Rieske(PF00355.29) Rieske [2Fe-2S] domain;KshA_C(PF19298.2) 3-Ketosteroid 9alpha-hydroxylase C-terminal domain
Ecar03297-RA	XP_023324166.1	LOW QUALITY PROTEIN: monocarboxylate transporter 12-B-like [Eurytemora affinis]	A0A7R9FLF1	Monocarboxylate transporter 14 OS=Timema tahoe OX=61484 PE=4 SV=1	XP_023324166.1	LOW QUALITY PROTEIN: monocarboxylate transporter 12-B-like [Eurytemora affinis]	NA	NA	NA	NA	NA	G	Carbohydrate transport and metabolism	KOG2504@1|root,KOG2504@2759|Eukaryota,38HJK@33154|Opisthokonta,3BCQV@33208|Metazoa,3CS1Z@33213|Bilateria,41VZP@6656|Arthropoda,3SIX0@50557|Insecta,46JRJ@7399|Hymenoptera	-
Ecar03120-RA	XP_023329252.1	glutamate receptor ionotropic, kainate 2-like [Eurytemora affinis]	A0A7R8CEQ7	Cytochrome c oxidase subunit 1 OS=Lepeophtheirus salmonis OX=72036 PE=3 SV=1	XP_023329252.1	glutamate receptor ionotropic, kainate 2-like [Eurytemora affinis]	action potential(GO:0001508);behavioral fear response(GO:0001662);regulation of protein phosphorylation(GO:0001932);behavioral defense response(GO:0002209);system process(GO:0003008);regulation of transcription, DNA-templated(GO:0006355);regulation of transcription by RNA polymerase II(GO:0006357);transport(GO:0006810);ion transport(GO:0006811);cation transport(GO:0006812);potassium ion transport…	adenylate cyclase inhibiting G protein-coupled glutamate receptor activity(GO:0001640);molecular_function(GO:0003674);transmembrane signaling receptor activity(GO:0004888);G protein-coupled receptor activity(GO:0004930);ionotropic glutamate receptor activity(GO:0004970);transporter activity(GO:0005215);ion channel activity(GO:0005216);extracellular ligand-gated ion channel activity(GO:0005230);ex…	cellular_component(GO:0005575);intracellular(GO:0005622);cell(GO:0005623);cytoplasm(GO:0005737);plasma membrane(GO:0005886);integral component of plasma membrane(GO:0005887);ionotropic glutamate receptor complex(GO:0008328);postsynaptic density(GO:0014069);membrane(GO:0016020);integral component of membrane(GO:0016021);axon(GO:0030424);dendrite(GO:0030425);intrinsic component of membrane(GO:00312…	Neuroactive ligand-receptor interaction(map04080);Glutamatergic synapse(map04724)	glutamate receptor, ionotropic kainate 2(ko:K05202);glutamate receptor, ionotropic, invertebrate(ko:K05313)	P	Inorganic ion transport and metabolism	KOG1052@1|root,KOG1052@2759|Eukaryota,38BIY@33154|Opisthokonta,3B9S8@33208|Metazoa,3CTGU@33213|Bilateria,41UPI@6656|Arthropoda,3SKFN@50557|Insecta,3E9GI@33342|Paraneoptera	Lig_chan-Glu_bd(PF10613.12) Ligated ion channel L-glutamate- and glycine-binding site;SBP_bac_3(PF00497.23) Bacterial extracellular solute-binding proteins, family 3;Lig_chan(PF00060.29) Ligand-gated ion channel;ANF_receptor(PF01094.31) Receptor family ligand binding region
Ecar03124-RA	XP_023329261.1	RNA polymerase II subunit A C-terminal domain phosphatase SSU72-like [Eurytemora affinis]	A0A8J9VS17	RNA polymerase II subunit A C-terminal domain phosphatase SSU72 OS=Brenthis ino OX=405034 PE=3 SV=1	XP_023329261.1	RNA polymerase II subunit A C-terminal domain phosphatase SSU72-like [Eurytemora affinis]	nucleobase-containing compound metabolic process(GO:0006139);regulation of transcription, DNA-templated(GO:0006355);regulation of transcription by RNA polymerase II(GO:0006357);mRNA polyadenylation(GO:0006378);RNA processing(GO:0006396);mRNA processing(GO:0006397);cellular protein modification process(GO:0006464);protein dephosphorylation(GO:0006470);cellular aromatic compound metabolic process(G…	molecular_function(GO:0003674);catalytic activity(GO:0003824);phosphoprotein phosphatase activity(GO:0004721);protein serine/threonine phosphatase activity(GO:0004722);RNA polymerase II CTD heptapeptide repeat phosphatase activity(GO:0008420);hydrolase activity(GO:0016787);hydrolase activity, acting on ester bonds(GO:0016788);phosphatase activity(GO:0016791);phosphoric ester hydrolase activity(GO…	cellular_component(GO:0005575);intracellular(GO:0005622);cell(GO:0005623);nucleus(GO:0005634);nucleoplasm(GO:0005654);cytoplasm(GO:0005737);cytosol(GO:0005829);membrane-enclosed lumen(GO:0031974);nuclear lumen(GO:0031981);organelle(GO:0043226);membrane-bounded organelle(GO:0043227);intracellular organelle(GO:0043229);intracellular membrane-bounded organelle(GO:0043231);organelle lumen(GO:0043233)…	mRNA surveillance pathway(map03015)	RNA polymerase II subunit A C-terminal domain phosphatase SSU72(ko:K15544,EC:3.1.3.16)	K	Transcription	COG5211@1|root,KOG2424@2759|Eukaryota,38BQE@33154|Opisthokonta,3BGT2@33208|Metazoa,3CU5U@33213|Bilateria,41VXA@6656|Arthropoda,3SKDS@50557|Insecta,441P2@7088|Lepidoptera	Ssu72(PF04722.16) Ssu72-like protein
Ecar03232-RA	XP_023325780.1	uncharacterized protein LOC111699357 [Eurytemora affinis]	A0A553N8L9	DH domain-containing protein OS=Tigriopus californicus OX=6832 PE=4 SV=1	XP_023325780.1	uncharacterized protein LOC111699357 [Eurytemora affinis]	reproduction(GO:0000003);cell morphogenesis(GO:0000902);cell morphogenesis involved in differentiation(GO:0000904);regulation of neurotransmitter levels(GO:0001505);regulation of cell growth(GO:0001558);behavioral fear response(GO:0001662);neuron migration(GO:0001764);positive regulation of neurotransmitter secretion(GO:0001956);morphogenesis of an epithelium(GO:0002009);instar larval or pupal de…	molecular_function(GO:0003674);guanyl-nucleotide exchange factor activity(GO:0005085);Ras guanyl-nucleotide exchange factor activity(GO:0005088);Rho guanyl-nucleotide exchange factor activity(GO:0005089);binding(GO:0005488);protein binding(GO:0005515);Ras GTPase binding(GO:0017016);Rho GTPase binding(GO:0017048);enzyme binding(GO:0019899);Rac guanyl-nucleotide exchange factor activity(GO:0030676)…	cellular_component(GO:0005575);intracellular(GO:0005622);cell(GO:0005623);nucleus(GO:0005634);nucleoplasm(GO:0005654);cytoplasm(GO:0005737);cytosol(GO:0005829);plasma membrane(GO:0005886);cytoplasmic side of plasma membrane(GO:0009898);postsynaptic density(GO:0014069);membrane(GO:0016020);extrinsic component of plasma membrane(GO:0019897);extrinsic component of membrane(GO:0019898);axon(GO:003042…	NA	NA	T	Signal transduction mechanisms	KOG0689@1|root,KOG4240@1|root,KOG0689@2759|Eukaryota,KOG4240@2759|Eukaryota,38F7D@33154|Opisthokonta,3B94R@33208|Metazoa,3CSUG@33213|Bilateria,41Y1T@6656|Arthropoda,3SKPH@50557|Insecta,3E9DZ@33342|Paraneoptera	RhoGEF(PF00621.23) RhoGEF domain
Ecar03418-RA	XP_023330916.1	carboxypeptidase B-like [Eurytemora affinis]	A0A553PDE8	Peptidase_M14 domain-containing protein OS=Tigriopus californicus OX=6832 PE=3 SV=1	XP_023330916.1	carboxypeptidase B-like [Eurytemora affinis]	NA	NA	NA	NA	NA	O	Posttranslational modification, protein turnover, chaperones	COG2866@1|root,KOG2650@2759|Eukaryota,38DUK@33154|Opisthokonta,3BA6U@33208|Metazoa,3CUQS@33213|Bilateria,41TMX@6656|Arthropoda,3SK4E@50557|Insecta	Peptidase_M14(PF00246.27) Zinc carboxypeptidase;Propep_M14(PF02244.19) Carboxypeptidase activation peptide
Ecar03419-RA	XP_023330917.1	carboxypeptidase B-like [Eurytemora affinis]	A0A087U8Y9	E3 ubiquitin-protein ligase OS=Stegodyphus mimosarum OX=407821 PE=3 SV=1	XP_023330917.1	carboxypeptidase B-like [Eurytemora affinis]	NA	NA	NA	Pancreatic secretion(map04972);Protein digestion and absorption(map04974)	NA	O	Posttranslational modification, protein turnover, chaperones	COG2866@1|root,KOG2650@2759|Eukaryota,38DUK@33154|Opisthokonta,3BA6U@33208|Metazoa,3CUQS@33213|Bilateria,41X6V@6656|Arthropoda,3SJNW@50557|Insecta	Propep_M14(PF02244.19) Carboxypeptidase activation peptide
Ecar03324-RA	XP_023334419.1	monocarboxylate transporter 12-like [Eurytemora affinis]	A0A8S4G014	phosphatidylserine decarboxylase OS=Plutella xylostella OX=51655 PE=4 SV=1	XP_023334419.1	monocarboxylate transporter 12-like [Eurytemora affinis]	NA	NA	NA	NA	NA	G	Carbohydrate transport and metabolism	KOG2504@1|root,KOG2504@2759|Eukaryota,38HJK@33154|Opisthokonta,3BCQV@33208|Metazoa,3CS1Z@33213|Bilateria,41VZP@6656|Arthropoda,3SIX0@50557|Insecta,455YD@7147|Diptera,45BH6@7148|Nematocera	-
Ecar03514-RA	XP_023345542.1	uncharacterized protein LOC111714628 [Eurytemora affinis]	A0A0K2ULG0	Phospholipid scramblase OS=Lepeophtheirus salmonis OX=72036 PE=4 SV=1	XP_023345542.1	uncharacterized protein LOC111714628 [Eurytemora affinis]	NA	NA	NA	NA	NA	O	Posttranslational modification, protein turnover, chaperones	29Q0H@1|root,2QWNF@2759|Eukaryota	-
Ecar03182-RA	XP_023342941.1	inactive tyrosine-protein kinase transmembrane receptor ROR1-like [Eurytemora affinis]	A0A7T8GKI0	Tyrosine-protein kinase receptor OS=Caligus rogercresseyi OX=217165 PE=3 SV=1	XP_023342941.1	inactive tyrosine-protein kinase transmembrane receptor ROR1-like [Eurytemora affinis]	reproduction(GO:0000003);MAPK cascade(GO:0000165);cell morphogenesis(GO:0000902);cell morphogenesis involved in differentiation(GO:0000904);skeletal system development(GO:0001501);cartilage condensation(GO:0001502);somitogenesis(GO:0001756);regionalization(GO:0003002);developmental process involved in reproduction(GO:0003006);system process(GO:0003008);regulation of transcription, DNA-templated(G…	G protein-coupled receptor binding(GO:0001664);molecular_function(GO:0003674);catalytic activity(GO:0003824);protein kinase activity(GO:0004672);protein tyrosine kinase activity(GO:0004713);transmembrane receptor protein tyrosine kinase activity(GO:0004714);transmembrane signaling receptor activity(GO:0004888);signaling receptor binding(GO:0005102);frizzled binding(GO:0005109);binding(GO:0005488)…	cellular_component(GO:0005575);cell(GO:0005623);plasma membrane(GO:0005886);integral component of plasma membrane(GO:0005887);membrane(GO:0016020);integral component of membrane(GO:0016021);axon(GO:0030424);dendrite(GO:0030425);intrinsic component of membrane(GO:0031224);intrinsic component of plasma membrane(GO:0031226);neuromuscular junction(GO:0031594);neuronal cell body membrane(GO:0032809);p…	NA	NA	T	Signal transduction mechanisms	COG0515@1|root,KOG1026@2759|Eukaryota,38CP6@33154|Opisthokonta,3BC7R@33208|Metazoa,3CXG0@33213|Bilateria,41U5N@6656|Arthropoda	PK_Tyr_Ser-Thr(PF07714.20) Protein tyrosine and serine/threonine kinase;Pkinase(PF00069.28) Protein kinase domain
Ecar03588-RA	XP_023330453.1	F-actin-monooxygenase MICAL2-like [Eurytemora affinis]	A0A6J2XQD1	F-actin monooxygenase OS=Sitophilus oryzae OX=7048 GN=LOC115880586 {ECO:0000313|RefSeq:XP_030753713.1} PE=3 SV=1	XP_023330453.1	F-actin-monooxygenase MICAL2-like [Eurytemora affinis]	cell morphogenesis(GO:0000902);cell morphogenesis involved in differentiation(GO:0000904);heart looping(GO:0001947);morphogenesis of an epithelium(GO:0002009);heart morphogenesis(GO:0003007);embryonic heart tube morphogenesis(GO:0003143);regulation of transcription, DNA-templated(GO:0006355);regulation of transcription by RNA polymerase II(GO:0006357);cellular protein modification process(GO:0006…	nucleotide binding(GO:0000166);molecular_function(GO:0003674);actin binding(GO:0003779);catalytic activity(GO:0003824);monooxygenase activity(GO:0004497);binding(GO:0005488);protein binding(GO:0005515);cytoskeletal protein binding(GO:0008092);oxidoreductase activity(GO:0016491);oxidoreductase activity, acting on paired donors, with incorporation or reduction of molecular oxygen(GO:0016705);oxidor…	cellular_component(GO:0005575);intracellular(GO:0005622);cell(GO:0005623);nucleus(GO:0005634);nucleoplasm(GO:0005654);cytoplasm(GO:0005737);cytosol(GO:0005829);plasma membrane(GO:0005886);membrane(GO:0016020);axon(GO:0030424);membrane-enclosed lumen(GO:0031974);nuclear lumen(GO:0031981);axon part(GO:0033267);cell projection(GO:0042995);neuron projection(GO:0043005);terminal bouton(GO:0043195);org…	NA	NA	Z	Cytoskeleton	COG5069@1|root,KOG1700@2759|Eukaryota,38ECY@33154|Opisthokonta,3BC2Z@33208|Metazoa,3CUP2@33213|Bilateria,41U1U@6656|Arthropoda,3SHTE@50557|Insecta	-
Ecar03555-RA	XP_023322990.1	nuclear receptor subfamily 1 group D member 1-like [Eurytemora affinis]	A0A0A7CK39	Cytochrome c domain-containing protein OS=Tigriopus japonicus OX=158387 GN=KNI-1 {ECO:0000313|EMBL:AID52858.1} PE=2 SV=1	XP_023322990.1	nuclear receptor subfamily 1 group D member 1-like [Eurytemora affinis]	regulation of transcription, DNA-templated(GO:0006355);regulation of mitotic nuclear division(GO:0007088);regulation of mitotic cell cycle(GO:0007346);biological_process(GO:0008150);regulation of biosynthetic process(GO:0009889);negative regulation of biosynthetic process(GO:0009890);negative regulation of metabolic process(GO:0009892);regulation of gene expression(GO:0010468);regulation of macro…	NA	NA	NA	NA	K	Transcription	2AR2M@1|root,2RZKC@2759|Eukaryota,3A1S9@33154|Opisthokonta,3BQVU@33208|Metazoa,3D75J@33213|Bilateria,41ZBH@6656|Arthropoda,3SMVA@50557|Insecta,3EACA@33342|Paraneoptera	zf-C4(PF00105.21) Zinc finger, C4 type (two domains)
Ecar03558-RA	XP_023322991.1	protein embryonic gonad-like [Eurytemora affinis]	A0A0A7CK39	Cytochrome c domain-containing protein OS=Tigriopus japonicus OX=158387 GN=KNI-1 {ECO:0000313|EMBL:AID52858.1} PE=2 SV=1	XP_023322991.1	protein embryonic gonad-like [Eurytemora affinis]	regulation of transcription, DNA-templated(GO:0006355);regulation of mitotic nuclear division(GO:0007088);regulation of mitotic cell cycle(GO:0007346);biological_process(GO:0008150);regulation of biosynthetic process(GO:0009889);negative regulation of biosynthetic process(GO:0009890);negative regulation of metabolic process(GO:0009892);regulation of gene expression(GO:0010468);regulation of macro…	NA	NA	NA	NA	K	Transcription	2AR2M@1|root,2RZKC@2759|Eukaryota,3A1S9@33154|Opisthokonta,3BQVU@33208|Metazoa,3D75J@33213|Bilateria,41ZBH@6656|Arthropoda,3SMUG@50557|Insecta,46JP5@7399|Hymenoptera	zf-C4(PF00105.21) Zinc finger, C4 type (two domains)
Ecar03647-RA	XP_023340932.1	silk gland factor 3-like [Eurytemora affinis]	A0A553PIG5	POU domain protein OS=Tigriopus californicus OX=6832 PE=3 SV=1	XP_023340932.1	silk gland factor 3-like [Eurytemora affinis]	cell morphogenesis(GO:0000902);cell morphogenesis involved in differentiation(GO:0000904);positive regulation of antimicrobial peptide production(GO:0002225);regulation of immune system process(GO:0002682);positive regulation of immune system process(GO:0002684);regulation of immune effector process(GO:0002697);positive regulation of immune effector process(GO:0002699);regulation of production of…	transcription regulatory region sequence-specific DNA binding(GO:0000976);RNA polymerase II regulatory region sequence-specific DNA binding(GO:0000977);RNA polymerase II distal enhancer sequence-specific DNA binding(GO:0000980);DNA-binding transcription factor activity, RNA polymerase II-specific(GO:0000981);transcription factor activity, RNA polymerase II proximal promoter sequence-specific DNA …	cellular_component(GO:0005575);intracellular(GO:0005622);cell(GO:0005623);nucleus(GO:0005634);organelle(GO:0043226);membrane-bounded organelle(GO:0043227);intracellular organelle(GO:0043229);intracellular membrane-bounded organelle(GO:0043231);intracellular part(GO:0044424);cell part(GO:0044464)	NA	NA	K	Transcription	KOG3802@1|root,KOG3802@2759|Eukaryota,38DMA@33154|Opisthokonta,3BBE7@33208|Metazoa,3CT3B@33213|Bilateria	Pou(PF00157.20) Pou domain - N-terminal to homeobox domain;Homeodomain(PF00046.32) Homeodomain
Ecar03099-RA	XP_023332440.1	neuropeptides capa receptor-like [Eurytemora affinis]	A0A345AH67	NADH-ubiquinone oxidoreductase chain 2 OS=Homarus americanus OX=6706 PE=2 SV=1	XP_023332440.1	neuropeptides capa receptor-like [Eurytemora affinis]	heart morphogenesis(GO:0003007);system process(GO:0003008);muscle system process(GO:0003012);circulatory system process(GO:0003013);vascular process in circulatory system(GO:0003018);outflow tract morphogenesis(GO:0003151);carbohydrate metabolic process(GO:0005975);monosaccharide metabolic process(GO:0005996);glucose metabolic process(GO:0006006);cellular ion homeostasis(GO:0006873);cellular calc…	peptide YY receptor activity(GO:0001601);pancreatic polypeptide receptor activity(GO:0001602);peptide receptor activity(GO:0001653);molecular_function(GO:0003674);transmembrane signaling receptor activity(GO:0004888);G protein-coupled receptor activity(GO:0004930);neuropeptide Y receptor activity(GO:0004983);binding(GO:0005488);neuropeptide receptor activity(GO:0008188);G protein-coupled peptide …	cellular_component(GO:0005575);intracellular(GO:0005622);cell(GO:0005623);cytoplasm(GO:0005737);cytosol(GO:0005829);plasma membrane(GO:0005886);integral component of plasma membrane(GO:0005887);synaptic vesicle(GO:0008021);endomembrane system(GO:0012505);membrane(GO:0016020);integral component of membrane(GO:0016021);transport vesicle(GO:0030133);axon(GO:0030424);intrinsic component of membrane(G…	cAMP signaling pathway(map04024);Neuroactive ligand-receptor interaction(map04080);Regulation of lipolysis in adipocytes(map04923)	NA	T	Signal transduction mechanisms	KOG3656@1|root,KOG3656@2759|Eukaryota,38HKK@33154|Opisthokonta,3BAX7@33208|Metazoa,3CXQH@33213|Bilateria,41WXX@6656|Arthropoda	7tm_1(PF00001.24) 7 transmembrane receptor (rhodopsin family);7TM_GPCR_Srx(PF10328.12) Serpentine type 7TM GPCR chemoreceptor Srx
Ecar03108-RA	XP_023346406.1	histone-lysine N-methyltransferase EZH2-like [Eurytemora affinis]	A0A553P9X0	[histone H3]-lysine(27) N-trimethyltransferase OS=Tigriopus californicus OX=6832 PE=4 SV=1	XP_023346406.1	histone-lysine N-methyltransferase EZH2-like [Eurytemora affinis]	reproduction(GO:0000003);negative regulation of transcription by RNA polymerase II(GO:0000122);mitotic cell cycle(GO:0000278);response to reactive oxygen species(GO:0000302);cell morphogenesis(GO:0000902);cell morphogenesis involved in differentiation(GO:0000904);liver development(GO:0001889);tissue homeostasis(GO:0001894);regulation of protein phosphorylation(GO:0001932);positive regulation of p…	transcription regulatory region sequence-specific DNA binding(GO:0000976);RNA polymerase II regulatory region sequence-specific DNA binding(GO:0000977);RNA polymerase II proximal promoter sequence-specific DNA binding(GO:0000978);RNA polymerase II core promoter sequence-specific DNA binding(GO:0000979);proximal promoter sequence-specific DNA binding(GO:0000987);RNA polymerase II regulatory region…	nuclear chromosome(GO:0000228);chromatin(GO:0000785);nucleosome(GO:0000786);nuclear chromatin(GO:0000790);cellular_component(GO:0005575);intracellular(GO:0005622);cell(GO:0005623);nucleus(GO:0005634);nucleoplasm(GO:0005654);chromosome(GO:0005694);PcG protein complex(GO:0031519);membrane-enclosed lumen(GO:0031974);nuclear lumen(GO:0031981);protein-containing complex(GO:0032991);protein-DNA complex…	Lysine degradation(map00310);MicroRNAs in cancer(map05206)	histone-lysine N-methyltransferase EZH2(ko:K11430,EC:2.1.1.43);histone-lysine N-methyltransferase EZH1(ko:K17451,EC:2.1.1.43)	K	Transcription	COG2940@1|root,KOG1079@2759|Eukaryota,38DMC@33154|Opisthokonta,3BB21@33208|Metazoa,3CR6U@33213|Bilateria,41W11@6656|Arthropoda,3SGNZ@50557|Insecta,46FCQ@7399|Hymenoptera	PRC2_HTH_1(PF18118.4) Polycomb repressive complex 2 tri-helical domain
Ecar03477-RA	XP_023337246.1	inactive tyrosine-protein kinase transmembrane receptor ROR1-like [Eurytemora affinis]	A0A0K2TL64	Tyrosine-protein kinase receptor OS=Lepeophtheirus salmonis OX=72036 PE=3 SV=1	XP_023337246.1	inactive tyrosine-protein kinase transmembrane receptor ROR1-like [Eurytemora affinis]	reproduction(GO:0000003);MAPK cascade(GO:0000165);cell morphogenesis(GO:0000902);cell morphogenesis involved in differentiation(GO:0000904);skeletal system development(GO:0001501);cartilage condensation(GO:0001502);somitogenesis(GO:0001756);regionalization(GO:0003002);developmental process involved in reproduction(GO:0003006);regulation of transcription, DNA-templated(GO:0006355);regulation of tr…	G protein-coupled receptor binding(GO:0001664);molecular_function(GO:0003674);catalytic activity(GO:0003824);protein kinase activity(GO:0004672);protein tyrosine kinase activity(GO:0004713);transmembrane receptor protein tyrosine kinase activity(GO:0004714);transmembrane signaling receptor activity(GO:0004888);signaling receptor binding(GO:0005102);frizzled binding(GO:0005109);binding(GO:0005488)…	cellular_component(GO:0005575);cell(GO:0005623);plasma membrane(GO:0005886);integral component of plasma membrane(GO:0005887);membrane(GO:0016020);integral component of membrane(GO:0016021);axon(GO:0030424);dendrite(GO:0030425);intrinsic component of membrane(GO:0031224);intrinsic component of plasma membrane(GO:0031226);neuromuscular junction(GO:0031594);neuronal cell body membrane(GO:0032809);s…	NA	NA	T	Signal transduction mechanisms	COG0515@1|root,KOG1026@2759|Eukaryota,38CP6@33154|Opisthokonta,3BC7R@33208|Metazoa,3CXG0@33213|Bilateria,482SY@7711|Chordata,49787@7742|Vertebrata	-
Ecar03479-RA	XP_023337246.1	inactive tyrosine-protein kinase transmembrane receptor ROR1-like [Eurytemora affinis]	A0A553PGA6	receptor protein-tyrosine kinase OS=Tigriopus californicus OX=6832 PE=4 SV=1	XP_023337246.1	inactive tyrosine-protein kinase transmembrane receptor ROR1-like [Eurytemora affinis]	reproduction(GO:0000003);MAPK cascade(GO:0000165);cell morphogenesis(GO:0000902);cell morphogenesis involved in differentiation(GO:0000904);skeletal system development(GO:0001501);cartilage condensation(GO:0001502);somitogenesis(GO:0001756);regionalization(GO:0003002);developmental process involved in reproduction(GO:0003006);system process(GO:0003008);regulation of transcription, DNA-templated(G…	G protein-coupled receptor binding(GO:0001664);molecular_function(GO:0003674);catalytic activity(GO:0003824);protein kinase activity(GO:0004672);protein tyrosine kinase activity(GO:0004713);transmembrane receptor protein tyrosine kinase activity(GO:0004714);transmembrane signaling receptor activity(GO:0004888);signaling receptor binding(GO:0005102);frizzled binding(GO:0005109);binding(GO:0005488)…	cellular_component(GO:0005575);cell(GO:0005623);plasma membrane(GO:0005886);integral component of plasma membrane(GO:0005887);membrane(GO:0016020);integral component of membrane(GO:0016021);axon(GO:0030424);dendrite(GO:0030425);intrinsic component of membrane(GO:0031224);intrinsic component of plasma membrane(GO:0031226);neuromuscular junction(GO:0031594);neuronal cell body membrane(GO:0032809);p…	NA	NA	T	Signal transduction mechanisms	COG0515@1|root,KOG1026@2759|Eukaryota,38CP6@33154|Opisthokonta,3BC7R@33208|Metazoa,3CXG0@33213|Bilateria,41U5N@6656|Arthropoda,3SISG@50557|Insecta	Pkinase(PF00069.28) Protein kinase domain;PK_Tyr_Ser-Thr(PF07714.20) Protein tyrosine and serine/threonine kinase
Ecar03559-RA	XP_023322994.1	zygotic gap protein knirps-like [Eurytemora affinis]	A0A210Q2S2	DUF124 domain-containing protein OS=Mizuhopecten yessoensis OX=6573 PE=4 SV=1	XP_023322994.1	zygotic gap protein knirps-like [Eurytemora affinis]	regulation of transcription, DNA-templated(GO:0006355);multicellular organism development(GO:0007275);nervous system development(GO:0007399);central nervous system development(GO:0007417);biological_process(GO:0008150);regulation of biosynthetic process(GO:0009889);regulation of gene expression(GO:0010468);regulation of macromolecule biosynthetic process(GO:0010556);regulation of nucleobase-conta…	NA	NA	NA	NA	K	Transcription	2AR2M@1|root,2RZKC@2759|Eukaryota,3A1S9@33154|Opisthokonta,3BQVU@33208|Metazoa,3D75J@33213|Bilateria,41ZBH@6656|Arthropoda,3SMVA@50557|Insecta	zf-C4(PF00105.21) Zinc finger, C4 type (two domains)
Ecar03573-RA	XP_023330450.1	cyclin-A2-like [Eurytemora affinis]	A0A8S1KGZ0	Cyclin N-terminal domain-containing protein OS=Paramecium primaurelia OX=5886 PE=4 SV=1	XP_023330450.1	cyclin-A2-like [Eurytemora affinis]	NA	NA	cellular_component(GO:0005575);intracellular(GO:0005622);cell(GO:0005623);nucleus(GO:0005634);nucleoplasm(GO:0005654);nuclear body(GO:0016604);nuclear speck(GO:0016607);membrane-enclosed lumen(GO:0031974);nuclear lumen(GO:0031981);organelle(GO:0043226);membrane-bounded organelle(GO:0043227);intracellular organelle(GO:0043229);intracellular membrane-bounded organelle(GO:0043231);organelle lumen(GO…	FoxO signaling pathway(map04068);Cell cycle(map04110);Cellular senescence(map04218);Progesterone-mediated oocyte maturation(map04914)	G2/mitotic-specific cyclin-B3(ko:K21771)	D	Cell cycle control, cell division, chromosome partitioning	COG5024@1|root,KOG0653@2759|Eukaryota,38DGZ@33154|Opisthokonta,3BCM9@33208|Metazoa,3CUC2@33213|Bilateria,48AXS@7711|Chordata,496CT@7742|Vertebrata,4A19H@7898|Actinopterygii	Cyclin_N(PF00134.26) Cyclin, N-terminal domain;Cyclin_C(PF02984.22) Cyclin, C-terminal domain
Ecar03533-RA	XP_023327762.1	fibroblast growth factor receptor-like 1 [Eurytemora affinis]	A0A7R8DCT4	Kinesin-like protein OS=Lepeophtheirus salmonis OX=72036 PE=4 SV=1	XP_023327762.1	fibroblast growth factor receptor-like 1 [Eurytemora affinis]	skeletal system development(GO:0001501);heart morphogenesis(GO:0003007);heart valve development(GO:0003170);heart valve morphogenesis(GO:0003179);cardiac chamber development(GO:0003205);cardiac chamber morphogenesis(GO:0003206);cardiac ventricle development(GO:0003231);cardiac septum development(GO:0003279);ventricular septum development(GO:0003281);cellular protein modification process(GO:000646…	molecular_function(GO:0003674);catalytic activity(GO:0003824);protein kinase activity(GO:0004672);protein tyrosine kinase activity(GO:0004713);transmembrane receptor protein tyrosine kinase activity(GO:0004714);transmembrane signaling receptor activity(GO:0004888);fibroblast growth factor-activated receptor activity(GO:0005007);binding(GO:0005488);protein binding(GO:0005515);glycosaminoglycan bin…	cellular_component(GO:0005575);intracellular(GO:0005622);cell(GO:0005623);cytoplasm(GO:0005737);Golgi apparatus(GO:0005794);plasma membrane(GO:0005886);cell-cell junction(GO:0005911);endomembrane system(GO:0012505);membrane(GO:0016020);cell junction(GO:0030054);transport vesicle(GO:0030133);cytoplasmic vesicle(GO:0031410);vesicle(GO:0031982);organelle(GO:0043226);membrane-bounded organelle(GO:004…	NA	NA	T	Signal transduction mechanisms	KOG0200@1|root,KOG0200@2759|Eukaryota,38D55@33154|Opisthokonta,3BBNI@33208|Metazoa,3CWE2@33213|Bilateria,48I02@7711|Chordata,49G23@7742|Vertebrata,4A60M@7898|Actinopterygii	Ig_3(PF13927.9) Immunoglobulin domain;I-set(PF07679.19) Immunoglobulin I-set domain;V-set(PF07686.20) Immunoglobulin V-set domain;ig(PF00047.28) Immunoglobulin domain;Ig_2(PF13895.9) Immunoglobulin domain
Ecar03534-RA	XP_023327777.1	fibroblast growth factor receptor-like 1 [Eurytemora affinis]	C3Y6Q3	Fibroblast growth factor receptor-like 1 OS=Branchiostoma floridae OX=7739 PE=4 SV=1	XP_023327777.1	fibroblast growth factor receptor-like 1 [Eurytemora affinis]	skeletal system development(GO:0001501);heart morphogenesis(GO:0003007);heart valve development(GO:0003170);heart valve morphogenesis(GO:0003179);cardiac chamber development(GO:0003205);cardiac chamber morphogenesis(GO:0003206);cardiac ventricle development(GO:0003231);cardiac septum development(GO:0003279);ventricular septum development(GO:0003281);cellular protein modification process(GO:000646…	molecular_function(GO:0003674);catalytic activity(GO:0003824);protein kinase activity(GO:0004672);protein tyrosine kinase activity(GO:0004713);transmembrane receptor protein tyrosine kinase activity(GO:0004714);transmembrane signaling receptor activity(GO:0004888);fibroblast growth factor-activated receptor activity(GO:0005007);binding(GO:0005488);protein binding(GO:0005515);glycosaminoglycan bin…	cellular_component(GO:0005575);intracellular(GO:0005622);cell(GO:0005623);cytoplasm(GO:0005737);Golgi apparatus(GO:0005794);plasma membrane(GO:0005886);cell-cell junction(GO:0005911);endomembrane system(GO:0012505);membrane(GO:0016020);cell junction(GO:0030054);transport vesicle(GO:0030133);cytoplasmic vesicle(GO:0031410);vesicle(GO:0031982);organelle(GO:0043226);membrane-bounded organelle(GO:004…	NA	NA	T	Signal transduction mechanisms	KOG0200@1|root,KOG0200@2759|Eukaryota,38D55@33154|Opisthokonta,3BBNI@33208|Metazoa,3CWE2@33213|Bilateria,47ZSX@7711|Chordata,490CC@7742|Vertebrata,49YKN@7898|Actinopterygii	ig(PF00047.28) Immunoglobulin domain;Ig_2(PF13895.9) Immunoglobulin domain;I-set(PF07679.19) Immunoglobulin I-set domain;Ig_3(PF13927.9) Immunoglobulin domain
Ecar03787-RA	XP_023327186.1	fibroblast growth factor receptor-like 1 [Eurytemora affinis]	A0A553PHI7	Fibroblast growth factor receptor-like 1 OS=Tigriopus californicus OX=6832 PE=4 SV=1	XP_023327186.1	fibroblast growth factor receptor-like 1 [Eurytemora affinis]	skeletal system development(GO:0001501);heart morphogenesis(GO:0003007);heart valve development(GO:0003170);heart valve morphogenesis(GO:0003179);cardiac chamber development(GO:0003205);cardiac chamber morphogenesis(GO:0003206);cardiac ventricle development(GO:0003231);cardiac septum development(GO:0003279);ventricular septum development(GO:0003281);cellular protein modification process(GO:000646…	molecular_function(GO:0003674);catalytic activity(GO:0003824);protein kinase activity(GO:0004672);protein tyrosine kinase activity(GO:0004713);transmembrane receptor protein tyrosine kinase activity(GO:0004714);transmembrane signaling receptor activity(GO:0004888);fibroblast growth factor-activated receptor activity(GO:0005007);binding(GO:0005488);protein binding(GO:0005515);glycosaminoglycan bin…	cellular_component(GO:0005575);intracellular(GO:0005622);cell(GO:0005623);cytoplasm(GO:0005737);Golgi apparatus(GO:0005794);plasma membrane(GO:0005886);cell-cell junction(GO:0005911);endomembrane system(GO:0012505);membrane(GO:0016020);cell junction(GO:0030054);transport vesicle(GO:0030133);cytoplasmic vesicle(GO:0031410);vesicle(GO:0031982);organelle(GO:0043226);membrane-bounded organelle(GO:004…	NA	NA	T	Signal transduction mechanisms	KOG0200@1|root,KOG0200@2759|Eukaryota,38D55@33154|Opisthokonta,3BBNI@33208|Metazoa,3CWE2@33213|Bilateria,47ZSX@7711|Chordata,490CC@7742|Vertebrata,4GRS1@8782|Aves	I-set(PF07679.19) Immunoglobulin I-set domain;Ig_3(PF13927.9) Immunoglobulin domain;ig(PF00047.28) Immunoglobulin domain;Ig_2(PF13895.9) Immunoglobulin domain
Ecar03791-RA	XP_023327174.1	uncharacterized protein LOC111700482 [Eurytemora affinis]	A0A553PFE1	Arrestin_C domain-containing protein OS=Tigriopus californicus OX=6832 PE=3 SV=1	XP_023327174.1	uncharacterized protein LOC111700482 [Eurytemora affinis]	tissue homeostasis(GO:0001894);retina homeostasis(GO:0001895);desensitization of G protein-coupled receptor signaling pathway(GO:0002029);desensitization of G protein-coupled receptor signaling pathway by arrestin(GO:0002032);system process(GO:0003008);cell communication(GO:0007154);signal transduction(GO:0007165);G protein-coupled receptor signaling pathway(GO:0007186);sensory perception(GO:0007…	molecular_function(GO:0003674);binding(GO:0005488);protein binding(GO:0005515)	cellular_component(GO:0005575);intracellular(GO:0005622);cell(GO:0005623);cytoplasm(GO:0005737);endoplasmic reticulum(GO:0005783);smooth endoplasmic reticulum(GO:0005790);endomembrane system(GO:0012505);rhabdomere(GO:0016028);subrhabdomeral cisterna(GO:0016029);organelle subcompartment(GO:0031984);cell projection(GO:0042995);organelle(GO:0043226);membrane-bounded organelle(GO:0043227);intracellul…	Phototransduction - fly(map04745)	NA	T	Signal transduction mechanisms	KOG3865@1|root,KOG3865@2759|Eukaryota,39VIF@33154|Opisthokonta,3BJMQ@33208|Metazoa,3D33G@33213|Bilateria,41TYM@6656|Arthropoda,3SIVK@50557|Insecta,444SI@7088|Lepidoptera	C1q(PF00386.24) C1q domain;Arrestin_C(PF02752.25) Arrestin (or S-antigen), C-terminal domain
Ecar03698-RA	XP_023330620.1	fibroblast growth factor receptor-like 1 [Eurytemora affinis]	A0A553PHI7	Fibroblast growth factor receptor-like 1 OS=Tigriopus californicus OX=6832 PE=4 SV=1	XP_023330620.1	fibroblast growth factor receptor-like 1 [Eurytemora affinis]	skeletal system development(GO:0001501);heart morphogenesis(GO:0003007);heart valve development(GO:0003170);heart valve morphogenesis(GO:0003179);cardiac chamber development(GO:0003205);cardiac chamber morphogenesis(GO:0003206);cardiac ventricle development(GO:0003231);cardiac septum development(GO:0003279);ventricular septum development(GO:0003281);cellular protein modification process(GO:000646…	molecular_function(GO:0003674);catalytic activity(GO:0003824);protein kinase activity(GO:0004672);protein tyrosine kinase activity(GO:0004713);transmembrane receptor protein tyrosine kinase activity(GO:0004714);transmembrane signaling receptor activity(GO:0004888);fibroblast growth factor-activated receptor activity(GO:0005007);binding(GO:0005488);protein binding(GO:0005515);glycosaminoglycan bin…	cellular_component(GO:0005575);intracellular(GO:0005622);cell(GO:0005623);cytoplasm(GO:0005737);Golgi apparatus(GO:0005794);plasma membrane(GO:0005886);cell-cell junction(GO:0005911);endomembrane system(GO:0012505);membrane(GO:0016020);cell junction(GO:0030054);transport vesicle(GO:0030133);cytoplasmic vesicle(GO:0031410);vesicle(GO:0031982);organelle(GO:0043226);membrane-bounded organelle(GO:004…	NA	NA	T	Signal transduction mechanisms	KOG0200@1|root,KOG0200@2759|Eukaryota,38D55@33154|Opisthokonta,3BBNI@33208|Metazoa,3CWE2@33213|Bilateria,48I02@7711|Chordata,49G23@7742|Vertebrata,4A60M@7898|Actinopterygii	Ig_3(PF13927.9) Immunoglobulin domain;I-set(PF07679.19) Immunoglobulin I-set domain;ig(PF00047.28) Immunoglobulin domain;Ig_2(PF13895.9) Immunoglobulin domain
Ecar03694-RA	XP_023336630.1	lachesin-like [Eurytemora affinis]	A0A553PG99	Lachesin OS=Tigriopus californicus OX=6832 PE=4 SV=1	XP_023336630.1	lachesin-like [Eurytemora affinis]	biological_process(GO:0008150);cellular process(GO:0009987);cellular component organization(GO:0016043);synapse organization(GO:0050808);cellular component organization or biogenesis(GO:0071840)	NA	NA	NA	NA	T	Signal transduction mechanisms	KOG3510@1|root,KOG3510@2759|Eukaryota,39VZU@33154|Opisthokonta,3BFJ8@33208|Metazoa,3D3GU@33213|Bilateria,41VWT@6656|Arthropoda,3SJ1P@50557|Insecta	I-set(PF07679.19) Immunoglobulin I-set domain;Ig_3(PF13927.9) Immunoglobulin domain;ig(PF00047.28) Immunoglobulin domain
Ecar03699-RA	XP_023330623.1	beta-1,3-galactosyltransferase 1-like isoform X2 [Eurytemora affinis]	A0A1S3H1H8	Hexosyltransferase OS=Lingula unguis OX=7574 PE=3 SV=1	XP_023330623.1	beta-1,3-galactosyltransferase 1-like isoform X2 [Eurytemora affinis]	NA	NA	NA	Glycosphingolipid biosynthesis - lacto and neolacto series(map00601);Glycosphingolipid biosynthesis - globo and isoglobo series(map00603);Metabolic pathways (map01100)	NA	G	Carbohydrate transport and metabolism	KOG2287@1|root,KOG2287@2759|Eukaryota,39WJD@33154|Opisthokonta,3BKUG@33208|Metazoa,3D92Y@33213|Bilateria	Galactosyl_T(PF01762.24) Galactosyltransferase
Ecar03961-RA	XP_023338182.1	neuropeptide F receptor-like [Eurytemora affinis]	A0A3R7PJV0	WD_REPEATS_REGION domain-containing protein OS=Penaeus vannamei OX=6689 PE=3 SV=1	XP_023338182.1	neuropeptide F receptor-like [Eurytemora affinis]	heart morphogenesis(GO:0003007);system process(GO:0003008);muscle system process(GO:0003012);circulatory system process(GO:0003013);vascular process in circulatory system(GO:0003018);outflow tract morphogenesis(GO:0003151);carbohydrate metabolic process(GO:0005975);monosaccharide metabolic process(GO:0005996);glucose metabolic process(GO:0006006);cellular ion homeostasis(GO:0006873);cellular calc…	peptide YY receptor activity(GO:0001601);pancreatic polypeptide receptor activity(GO:0001602);peptide receptor activity(GO:0001653);molecular_function(GO:0003674);transmembrane signaling receptor activity(GO:0004888);G protein-coupled receptor activity(GO:0004930);neuropeptide Y receptor activity(GO:0004983);binding(GO:0005488);neuropeptide receptor activity(GO:0008188);G protein-coupled peptide …	cellular_component(GO:0005575);intracellular(GO:0005622);cell(GO:0005623);cytoplasm(GO:0005737);cytosol(GO:0005829);plasma membrane(GO:0005886);integral component of plasma membrane(GO:0005887);synaptic vesicle(GO:0008021);endomembrane system(GO:0012505);membrane(GO:0016020);integral component of membrane(GO:0016021);transport vesicle(GO:0030133);axon(GO:0030424);intrinsic component of membrane(G…	cAMP signaling pathway(map04024);Neuroactive ligand-receptor interaction(map04080);Regulation of lipolysis in adipocytes(map04923)	NA	T	Signal transduction mechanisms	KOG3656@1|root,KOG3656@2759|Eukaryota,38HKK@33154|Opisthokonta,3BAX7@33208|Metazoa,3CXQH@33213|Bilateria,41WXX@6656|Arthropoda,3SHZ2@50557|Insecta	-
Ecar03724-RA	XP_023344750.1	astacin-like metalloprotease toxin 4 [Eurytemora affinis]	A0A1D2N511	Metalloendopeptidase OS=Orchesella cincta OX=48709 PE=4 SV=1	XP_023344750.1	astacin-like metalloprotease toxin 4 [Eurytemora affinis]	NA	NA	NA	Neuroactive ligand-receptor interaction(map04080);Complement and coagulation cascades(map04610);Staphylococcus aureus infection(map05150);Influenza A(map05164)	plasminogen(ko:K01315,EC:3.4.21.7)	O	Posttranslational modification, protein turnover, chaperones	KOG3714@1|root,KOG3714@2759|Eukaryota	Astacin(PF01400.27) Astacin (Peptidase family M12A)
Ecar03725-RA	XP_023344749.1	protein vestigial-like [Eurytemora affinis]	A0A1Y1MB82	Vestigial OS=Photinus pyralis OX=7054 PE=4 SV=1	XP_023344749.1	protein vestigial-like [Eurytemora affinis]	cell morphogenesis(GO:0000902);eye development(GO:0001654);compound eye morphogenesis(GO:0001745);morphogenesis of an epithelium(GO:0002009);instar larval or pupal development(GO:0002165);regionalization(GO:0003002);regulation of transcription, DNA-templated(GO:0006355);regulation of transcription by RNA polymerase II(GO:0006357);cell communication(GO:0007154);cell-cell signaling(GO:0007267);mult…	molecular_function(GO:0003674);transcription coregulator activity(GO:0003712);transcription coactivator activity(GO:0003713);binding(GO:0005488);protein binding(GO:0005515);protein C-terminus binding(GO:0008022);transcription regulator activity(GO:0140110)	cellular_component(GO:0005575);intracellular(GO:0005622);cell(GO:0005623);nucleus(GO:0005634);cytoplasm(GO:0005737);organelle(GO:0043226);membrane-bounded organelle(GO:0043227);intracellular organelle(GO:0043229);intracellular membrane-bounded organelle(GO:0043231);intracellular part(GO:0044424);cell part(GO:0044464)	NA	NA	S	Function unknown	2C0NA@1|root,2QS1A@2759|Eukaryota,39UNF@33154|Opisthokonta,3BAT2@33208|Metazoa,3CXQ5@33213|Bilateria,420UW@6656|Arthropoda,3SNSU@50557|Insecta,46FS8@7399|Hymenoptera	Vg_Tdu(PF07545.17) Vestigial/Tondu family
Ecar03726-RA	XP_023344726.1	proteoglycan 4-like [Eurytemora affinis]	A0A7J7AE40	Vestigial OS=Lamprigera yunnana OX=370605 PE=4 SV=1	XP_023344726.1	proteoglycan 4-like [Eurytemora affinis]	-	-	-	-	-	-	-	-	-
Ecar03806-RA	XP_023338853.1	uncharacterized protein LOC111709423 [Eurytemora affinis]	A0A553PIE6	G-protein coupled receptor 158 OS=Tigriopus californicus OX=6832 PE=4 SV=1	XP_023338853.1	uncharacterized protein LOC111709423 [Eurytemora affinis]	NA	NA	NA	NA	NA	S	Function unknown	KOG3597@1|root,KOG3597@2759|Eukaryota,39U7W@33154|Opisthokonta,3BG7M@33208|Metazoa,3D3Y2@33213|Bilateria,41UDQ@6656|Arthropoda,3SFTP@50557|Insecta,450NN@7147|Diptera,45T56@7214|Drosophilidae	-
Ecar03808-RA	XP_023346183.1	uncharacterized protein LOC111715147 [Eurytemora affinis]	A0A6J1T1M0	45 kDa calcium-binding protein OS=Frankliniella occidentalis OX=133901 GN=LOC113211345 {ECO:0000313|RefSeq:XP_026285480.1} PE=4 SV=1	XP_023346183.1	uncharacterized protein LOC111715147 [Eurytemora affinis]	NA	NA	NA	NA	NA	S	Function unknown	KOG3597@1|root,KOG3597@2759|Eukaryota,39U7W@33154|Opisthokonta,3BG7M@33208|Metazoa,3D3Y2@33213|Bilateria,41UDQ@6656|Arthropoda,3SFTP@50557|Insecta,448FG@7088|Lepidoptera	-
Ecar03340-RA	XP_023346022.1	succinate-semialdehyde dehydrogenase, mitochondrial-like isoform X1 [Eurytemora affinis]	A0A553NTV6	Succinate-semialdehyde dehydrogenase, mitochondrial OS=Tigriopus californicus OX=6832 PE=3 SV=1	XP_023346022.1	succinate-semialdehyde dehydrogenase, mitochondrial-like isoform X1 [Eurytemora affinis]	regulation of neurotransmitter levels(GO:0001505);carbohydrate metabolic process(GO:0005975);monosaccharide metabolic process(GO:0005996);glucose metabolic process(GO:0006006);organic acid metabolic process(GO:0006082);acetate metabolic process(GO:0006083);generation of precursor metabolites and energy(GO:0006091);succinate metabolic process(GO:0006105);peptide metabolic process(GO:0006518);cellu…	nucleotide binding(GO:0000166);molecular_function(GO:0003674);catalytic activity(GO:0003824);succinate-semialdehyde dehydrogenase (NAD+) activity(GO:0004777);binding(GO:0005488);oxidoreductase activity(GO:0016491);oxidoreductase activity, acting on the aldehyde or oxo group of donors, NAD or NADP as acceptor(GO:0016620);oxidoreductase activity, acting on the aldehyde or oxo group of donors(GO:001…	cellular_component(GO:0005575);intracellular(GO:0005622);cell(GO:0005623);cytoplasm(GO:0005737);mitochondrion(GO:0005739);organelle(GO:0043226);membrane-bounded organelle(GO:0043227);intracellular organelle(GO:0043229);intracellular membrane-bounded organelle(GO:0043231);intracellular part(GO:0044424);cytoplasmic part(GO:0044444);cell part(GO:0044464)	Alanine, aspartate and glutamate metabolism(map00250);Butanoate metabolism(map00650);Metabolic pathways (map01100);Microbial metabolism in diverse environments(map01120)	NA	E	Amino acid transport and metabolism	COG1012@1|root,KOG2451@2759|Eukaryota,38D8C@33154|Opisthokonta,3BG29@33208|Metazoa,3CRS6@33213|Bilateria,41XZ4@6656|Arthropoda,3SKFK@50557|Insecta,3E8V4@33342|Paraneoptera	Aldedh(PF00171.25) Aldehyde dehydrogenase family
Ecar04023-RA	XP_023343398.1	uncharacterized protein LOC111712879 [Eurytemora affinis]	A0A553P020	Chitin-binding type-2 domain-containing protein OS=Tigriopus californicus OX=6832 PE=4 SV=1	XP_023343398.1	uncharacterized protein LOC111712879 [Eurytemora affinis]	NA	NA	NA	PI3K-Akt signaling pathway(map04151);Focal adhesion(map04510);ECM-receptor interaction(map04512);Platelet activation(map04611);Relaxin signaling pathway(map04926);AGE-RAGE signaling pathway in diabetic complications(map04933);Protein digestion and absorption(map04974);Amoebiasis(map05146);Human papillomavirus infection(map05165);Pathways in cancer(map05200);Small cell lung cancer(map05222)	collagen, type I, alpha(ko:K06236);collagen, type IV, alpha(ko:K06237);collagen, type III, alpha(ko:K19720)	S	Function unknown	2AXJI@1|root,2S014@2759|Eukaryota,3A2ZA@33154|Opisthokonta,3BR48@33208|Metazoa,3D7MU@33213|Bilateria,41ZC3@6656|Arthropoda,3SMHT@50557|Insecta,3EAJ6@33342|Paraneoptera	CBM_14(PF01607.27) Chitin binding Peritrophin-A domain
Ecar03986-RA	XP_023330420.1	uncharacterized protein LOC111702867 [Eurytemora affinis]	A0A553PDE8	Peptidase_M14 domain-containing protein OS=Tigriopus californicus OX=6832 PE=3 SV=1	XP_023330420.1	uncharacterized protein LOC111702867 [Eurytemora affinis]	proteolysis(GO:0006508);nitrogen compound metabolic process(GO:0006807);biological_process(GO:0008150);metabolic process(GO:0008152);protein metabolic process(GO:0019538);macromolecule metabolic process(GO:0043170);primary metabolic process(GO:0044238);organic substance metabolic process(GO:0071704);organonitrogen compound metabolic process(GO:1901564)	molecular_function(GO:0003674);catalytic activity(GO:0003824);peptidase activity(GO:0008233);exopeptidase activity(GO:0008238);hydrolase activity(GO:0016787);peptidase activity, acting on L-amino acid peptides(GO:0070011);catalytic activity, acting on a protein(GO:0140096)	cellular_component(GO:0005575);extracellular region(GO:0005576);extracellular space(GO:0005615);intracellular(GO:0005622);cell(GO:0005623);cytoplasm(GO:0005737);extracellular matrix(GO:0031012);extracellular region part(GO:0044421);intracellular part(GO:0044424);cell part(GO:0044464);collagen and cuticulin-based cuticle extracellular matrix(GO:0060102);collagen-containing extracellular matrix(GO:…	ErbB signaling pathway(map04012);Calcium signaling pathway(map04020);cAMP signaling pathway(map04024);HIF-1 signaling pathway(map04066);Oocyte meiosis(map04114);Necroptosis(map04217);Adrenergic signaling in cardiomyocytes(map04261);Wnt signaling pathway(map04310);Axon guidance(map04360);Complement and coagulation cascades(map04610);Circadian entrainment(map04713);Long-term potentiation(map04720);…	calcium/calmodulin-dependent protein kinase (CaM kinase) II(ko:K04515,EC:2.7.11.17)	O	Posttranslational modification, protein turnover, chaperones	COG2866@1|root,KOG2650@2759|Eukaryota,38DUK@33154|Opisthokonta,3BA6U@33208|Metazoa,3CUQS@33213|Bilateria,481VD@7711|Chordata,494AN@7742|Vertebrata	Propep_M14(PF02244.19) Carboxypeptidase activation peptide;Peptidase_M14(PF00246.27) Zinc carboxypeptidase
Ecar04018-RA	XP_023337440.1	uncharacterized protein LOC111708339 [Eurytemora affinis]	A0A553P020	Chitin-binding type-2 domain-containing protein OS=Tigriopus californicus OX=6832 PE=4 SV=1	XP_023337440.1	uncharacterized protein LOC111708339 [Eurytemora affinis]	NA	NA	NA	PI3K-Akt signaling pathway(map04151);Focal adhesion(map04510);ECM-receptor interaction(map04512);Platelet activation(map04611);Relaxin signaling pathway(map04926);AGE-RAGE signaling pathway in diabetic complications(map04933);Protein digestion and absorption(map04974);Amoebiasis(map05146);Human papillomavirus infection(map05165);Pathways in cancer(map05200);Small cell lung cancer(map05222)	collagen, type I, alpha(ko:K06236);collagen, type IV, alpha(ko:K06237);collagen, type III, alpha(ko:K19720)	S	Function unknown	2AXJI@1|root,2S014@2759|Eukaryota,3A2ZA@33154|Opisthokonta,3BR48@33208|Metazoa,3D7MU@33213|Bilateria,41ZC3@6656|Arthropoda,3SMHT@50557|Insecta,3EAJ6@33342|Paraneoptera	CBM_14(PF01607.27) Chitin binding Peritrophin-A domain
Ecar04019-RA	XP_023337438.1	loricrin-like, partial [Eurytemora affinis]	A0A0K2U3K3	Secreted protein OS=Lepeophtheirus salmonis OX=72036 PE=4 SV=1	XP_023337438.1	loricrin-like, partial [Eurytemora affinis]	NA	NA	NA	PI3K-Akt signaling pathway(map04151);Focal adhesion(map04510);ECM-receptor interaction(map04512);Platelet activation(map04611);Relaxin signaling pathway(map04926);AGE-RAGE signaling pathway in diabetic complications(map04933);Protein digestion and absorption(map04974);Amoebiasis(map05146);Human papillomavirus infection(map05165);Pathways in cancer(map05200);Small cell lung cancer(map05222)	collagen, type I, alpha(ko:K06236);collagen, type IV, alpha(ko:K06237);collagen, type III, alpha(ko:K19720)	S	Function unknown	2AXJI@1|root,2S014@2759|Eukaryota,3A2ZA@33154|Opisthokonta,3BR48@33208|Metazoa,3D7MU@33213|Bilateria,41ZC3@6656|Arthropoda,3SNFW@50557|Insecta,453JE@7147|Diptera,45S1K@7214|Drosophilidae	CBM_14(PF01607.27) Chitin binding Peritrophin-A domain
Ecar04020-RA	XP_023337437.1	keratin, type I cytoskeletal 9-like [Eurytemora affinis]	A0A553NYM7	Chitin-binding type-2 domain-containing protein OS=Tigriopus californicus OX=6832 PE=4 SV=1	XP_023337437.1	keratin, type I cytoskeletal 9-like [Eurytemora affinis]	system process(GO:0003008);sensory perception(GO:0007600);biological_process(GO:0008150);sensory perception of pain(GO:0019233);multicellular organismal process(GO:0032501);nervous system process(GO:0050877)	NA	NA	NA	NA	S	Function unknown	2AMXB@1|root,2SGND@2759|Eukaryota,3ADR3@33154|Opisthokonta,3BWIQ@33208|Metazoa,3DD1J@33213|Bilateria,422KN@6656|Arthropoda,3SMPW@50557|Insecta,46IFR@7399|Hymenoptera	-
Ecar04022-RA	XP_023343402.1	spidroin-1-like [Eurytemora affinis]	A0A0K2U295	Innexin OS=Lepeophtheirus salmonis OX=72036 PE=4 SV=1	XP_023343402.1	spidroin-1-like [Eurytemora affinis]	NA	NA	NA	PI3K-Akt signaling pathway(map04151);Focal adhesion(map04510);ECM-receptor interaction(map04512);Platelet activation(map04611);Relaxin signaling pathway(map04926);AGE-RAGE signaling pathway in diabetic complications(map04933);Protein digestion and absorption(map04974);Amoebiasis(map05146);Human papillomavirus infection(map05165);Pathways in cancer(map05200);Small cell lung cancer(map05222)	collagen, type I, alpha(ko:K06236);collagen, type IV, alpha(ko:K06237);collagen, type III, alpha(ko:K19720)	S	Function unknown	2AXJI@1|root,2S014@2759|Eukaryota,3A2ZA@33154|Opisthokonta,3BR48@33208|Metazoa,3D7MU@33213|Bilateria,41ZC3@6656|Arthropoda,3SMHT@50557|Insecta,3EAJ6@33342|Paraneoptera	CBM_14(PF01607.27) Chitin binding Peritrophin-A domain
Ecar03830-RA	XP_023320467.1	G2/mitotic-specific cyclin-B1-like isoform X1 [Eurytemora affinis]	A0A8J5A566	Cytochrome c oxidase subunit 1 OS=Nymphon striatum OX=424472 GN=CCNB_2 {ECO:0000313|EMBL:KAG1684940.1} PE=3 SV=1	XP_023320467.1	G2/mitotic-specific cyclin-B1-like isoform X1 [Eurytemora affinis]	reproduction(GO:0000003);mitotic sister chromatid segregation(GO:0000070);regulation of cyclin-dependent protein serine/threonine kinase activity(GO:0000079);microtubule cytoskeleton organization(GO:0000226);mitotic cell cycle(GO:0000278);nuclear division(GO:0000280);mitotic cytokinesis(GO:0000281);sister chromatid segregation(GO:0000819);cytokinesis(GO:0000910);septum digestion after cytokinesis…	molecular_function(GO:0003674);catalytic activity(GO:0003824);signaling receptor binding(GO:0005102);patched binding(GO:0005113);binding(GO:0005488);protein binding(GO:0005515);enzyme activator activity(GO:0008047);kinase activity(GO:0016301);cyclin-dependent protein serine/threonine kinase regulator activity(GO:0016538);transferase activity(GO:0016740);transferase activity, transferring phosphor…	nuclear chromosome(GO:0000228);cyclin-dependent protein kinase holoenzyme complex(GO:0000307);chromosome, centromeric region(GO:0000775);kinetochore(GO:0000776);condensed chromosome kinetochore(GO:0000777);condensed nuclear chromosome kinetochore(GO:0000778);condensed chromosome, centromeric region(GO:0000779);condensed nuclear chromosome, centromeric region(GO:0000780);condensed chromosome(GO:00…	FoxO signaling pathway(map04068);Cell cycle(map04110);Oocyte meiosis(map04114);p53 signaling pathway(map04115);Cellular senescence(map04218);Progesterone-mediated oocyte maturation(map04914);Human T-cell leukemia virus 1 infection(map05166)	poly(ko:K00774,ADP-ribose polymerase 16 [EC:2.4.2.30)	D	Cell cycle control, cell division, chromosome partitioning	COG5024@1|root,KOG0653@2759|Eukaryota,38F4R@33154|Opisthokonta,3BB78@33208|Metazoa,3CTCK@33213|Bilateria,480D9@7711|Chordata	Cyclin_C(PF02984.22) Cyclin, C-terminal domain;Cyclin_N(PF00134.26) Cyclin, N-terminal domain
Ecar04042-RA	XP_023322617.1	nuclear receptor subfamily 2 group C member 2-like isoform X2 [Eurytemora affinis]	A0A553PM41	Nuclear receptor domain-containing protein OS=Tigriopus californicus OX=6832 PE=4 SV=1	XP_023322617.1	nuclear receptor subfamily 2 group C member 2-like isoform X2 [Eurytemora affinis]	reproduction(GO:0000003);negative regulation of transcription by RNA polymerase II(GO:0000122);urogenital system development(GO:0001655);ameboidal-type cell migration(GO:0001667);embryonic development via the syncytial blastoderm(GO:0001700);morphogenesis of an epithelium(GO:0002009);epithelial cell development(GO:0002064);columnar/cuboidal epithelial cell differentiation(GO:0002065);columnar/cub…	transcription regulatory region sequence-specific DNA binding(GO:0000976);RNA polymerase II regulatory region sequence-specific DNA binding(GO:0000977);RNA polymerase II proximal promoter sequence-specific DNA binding(GO:0000978);DNA-binding transcription factor activity, RNA polymerase II-specific(GO:0000981);transcription factor activity, RNA polymerase II proximal promoter sequence-specific DN…	nuclear chromosome(GO:0000228);chromatin(GO:0000785);nuclear chromatin(GO:0000790);cellular_component(GO:0005575);intracellular(GO:0005622);cell(GO:0005623);nucleus(GO:0005634);transcription factor complex(GO:0005667);chromosome(GO:0005694);polytene chromosome(GO:0005700);cytoplasm(GO:0005737);ecdysone receptor holocomplex(GO:0008230);repressor ecdysone receptor complex(GO:0008231);activator ecdy…	PPAR signaling pathway(map03320);Apoptosis - fly(map04214);Insulin resistance(map04931);Non-alcoholic fatty liver disease (NAFLD)(map04932);Hepatitis C(map05160)	NA	K	Transcription	KOG3575@1|root,KOG3575@2759|Eukaryota,38H9G@33154|Opisthokonta,3BAC4@33208|Metazoa,3CX27@33213|Bilateria,41XF2@6656|Arthropoda	zf-C4(PF00105.21) Zinc finger, C4 type (two domains)
Ecar04217-RA	XP_017778720.1	PREDICTED: SET and MYND domain-containing protein 4-like [Nicrophorus vespilloides]	A0A0C2CGF2	Peptidase_M1 domain-containing protein OS=Ancylostoma duodenale OX=51022 PE=4 SV=1	XP_023323798.1	protein msta-like [Eurytemora affinis]	-	-	-	-	-	-	-	-	-
Ecar04239-RA	XP_023345141.1	zwei Ig domain protein zig-8-like isoform X1 [Eurytemora affinis]	A0A8J5CZ21	NADH dehydrogenase [ubiquinone] 1 alpha subcomplex subunit 6 OS=Chionoecetes opilio OX=41210 GN=zig-8_3 {ECO:0000313|EMBL:KAG0726544.1} PE=4 SV=1	XP_023345141.1	zwei Ig domain protein zig-8-like isoform X1 [Eurytemora affinis]	cell morphogenesis(GO:0000902);cell morphogenesis involved in differentiation(GO:0000904);movement of cell or subcellular component(GO:0006928);chemotaxis(GO:0006935);multicellular organism development(GO:0007275);nervous system development(GO:0007399);axonogenesis(GO:0007409);axon guidance(GO:0007411);neuromuscular junction development(GO:0007528);establishment of synaptic specificity at neuromu…	NA	cellular_component(GO:0005575);cell(GO:0005623);plasma membrane(GO:0005886);membrane(GO:0016020);cell leading edge(GO:0031252);cell projection membrane(GO:0031253);leading edge membrane(GO:0031256);neuron projection membrane(GO:0032589);cell projection(GO:0042995);neuron projection(GO:0043005);membrane part(GO:0044425);plasma membrane part(GO:0044459);cell projection part(GO:0044463);cell part(GO…	NA	NA	T	Signal transduction mechanisms	KOG3510@1|root,KOG3510@2759|Eukaryota,38IR7@33154|Opisthokonta,3BH40@33208|Metazoa,3D2C6@33213|Bilateria,41U04@6656|Arthropoda,3SKNI@50557|Insecta,46H5T@7399|Hymenoptera	Ig_3(PF13927.9) Immunoglobulin domain;I-set(PF07679.19) Immunoglobulin I-set domain;V-set_CD47(PF08204.14) CD47 immunoglobulin-like domain;ig(PF00047.28) Immunoglobulin domain
Ecar04032-RA	XP_023347810.1	dr1-associated corepressor homolog [Eurytemora affinis]	A0A0K2TCH6	Ovule protein OS=Lepeophtheirus salmonis OX=72036 PE=4 SV=1	XP_023347810.1	dr1-associated corepressor homolog [Eurytemora affinis]	NA	NA	NA	Apoptosis - fly(map04214);Dorso-ventral axis formation(map04320)	NA	S	Function unknown	2AQ2I@1|root,2RZI2@2759|Eukaryota,3A3AR@33154|Opisthokonta,3BQVR@33208|Metazoa,3D7DI@33213|Bilateria,41ZK8@6656|Arthropoda,3SMJW@50557|Insecta	zf-C2H2(PF00096.29) Zinc finger, C2H2 type;BTB(PF00651.34) BTB/POZ domain
Ecar04067-RA	XP_023336291.1	calmodulin-like protein 11, partial [Eurytemora affinis]	A0A8J1U7S2	Cytochrome c oxidase subunit 1 OS=Owenia fusiformis OX=6347 GN=Ofus.G10450 {ECO:0000313|EMBL:CAC9647381.1} PE=4 SV=1	XP_023336291.1	calmodulin-like protein 11, partial [Eurytemora affinis]	NA	NA	NA	Glycerophospholipid metabolism(map00564);Ether lipid metabolism(map00565);Metabolic pathways (map01100);MAPK signaling pathway(map04010);Ras signaling pathway(map04014);Rap1 signaling pathway(map04015);MAPK signaling pathway - plant(map04016);Calcium signaling pathway(map04020);cGMP-PKG signaling pathway(map04022);cAMP signaling pathway(map04024);Phosphatidylinositol signaling system(map04070);Oo…	calmodulin(ko:K02183);serine/threonine-protein phosphatase 2B regulatory subunit(ko:K06268);MFS transporter, ACS family, solute carrier family 17 (sodium-dependent inorganic phosphate cotransporter), other(ko:K08193);lysophosphatidylcholine acyltransferase / lyso-PAF acetyltransferase(ko:K13510,EC:2.3.1.23 2.3.1.67)	DTZ	Cell cycle control, cell division, chromosome partitioning ;Signal transduction mechanisms ;Cytoskeleton	COG5126@1|root,KOG0027@2759|Eukaryota	EF-hand_7(PF13499.9) EF-hand domain pair;EF-hand_5(PF13202.9) EF hand;EF-hand_1(PF00036.35) EF hand;EF-hand_6(PF13405.9) EF-hand domain
Ecar04167-RA	XP_023325056.1	uncharacterized protein LOC111698838 [Eurytemora affinis]	A0A0K2TA04	ABC transporter permease OS=Lepeophtheirus salmonis OX=72036 PE=4 SV=1	XP_023325056.1	uncharacterized protein LOC111698838 [Eurytemora affinis]	NA	NA	NA	PI3K-Akt signaling pathway(map04151);Focal adhesion(map04510);ECM-receptor interaction(map04512);Platelet activation(map04611);Relaxin signaling pathway(map04926);AGE-RAGE signaling pathway in diabetic complications(map04933);Protein digestion and absorption(map04974);Amoebiasis(map05146);Human papillomavirus infection(map05165);Pathways in cancer(map05200);Small cell lung cancer(map05222)	collagen, type I, alpha(ko:K06236);collagen, type IV, alpha(ko:K06237);collagen, type III, alpha(ko:K19720)	S	Function unknown	2AXJI@1|root,2S014@2759|Eukaryota,3A2ZA@33154|Opisthokonta,3BR48@33208|Metazoa,3D7MU@33213|Bilateria,41ZC3@6656|Arthropoda	CBM_14(PF01607.27) Chitin binding Peritrophin-A domain
Ecar03854-RA	XP_023327831.1	tubby-related protein 4-like [Eurytemora affinis]	A0A7R9Q0K0	SOCS box domain-containing protein OS=Medioppia subpectinata OX=1979941 PE=3 SV=1	XP_023327831.1	tubby-related protein 4-like [Eurytemora affinis]	transport(GO:0006810);vesicle fusion(GO:0006906);organelle organization(GO:0006996);cell communication(GO:0007154);cell-cell signaling(GO:0007267);biological_process(GO:0008150);cellular process(GO:0009987);cellular component organization(GO:0016043);vesicle organization(GO:0016050);vesicle-mediated transport(GO:0016192);cellular component assembly(GO:0022607);signaling(GO:0023052);cellular prote…	NA	cellular_component(GO:0005575);intracellular(GO:0005622);cell(GO:0005623);cytoplasm(GO:0005737);intracellular part(GO:0044424);cell part(GO:0044464)	NA	NA	S	Function unknown	KOG2041@1|root,KOG2503@2759|Eukaryota,397W7@33154|Opisthokonta,3BFV6@33208|Metazoa,3CYK4@33213|Bilateria,41UHA@6656|Arthropoda	-
Ecar03855-RA	XP_023327831.1	tubby-related protein 4-like [Eurytemora affinis]	A0A8J6H7N4	Tub domain-containing protein OS=Tenebrio molitor OX=7067 PE=3 SV=1	XP_023327831.1	tubby-related protein 4-like [Eurytemora affinis]	transport(GO:0006810);vesicle fusion(GO:0006906);organelle organization(GO:0006996);cell communication(GO:0007154);cell-cell signaling(GO:0007267);biological_process(GO:0008150);cellular process(GO:0009987);cellular component organization(GO:0016043);vesicle organization(GO:0016050);vesicle-mediated transport(GO:0016192);cellular component assembly(GO:0022607);signaling(GO:0023052);cellular prote…	NA	cellular_component(GO:0005575);intracellular(GO:0005622);cell(GO:0005623);cytoplasm(GO:0005737);intracellular part(GO:0044424);cell part(GO:0044464)	NA	NA	S	Function unknown	KOG2041@1|root,KOG2503@2759|Eukaryota,397W7@33154|Opisthokonta,3BFV6@33208|Metazoa,3CYK4@33213|Bilateria,41UHA@6656|Arthropoda,3SJRS@50557|Insecta	-
Ecar03458-RA	XP_023331483.1	monocarboxylate transporter 9-like [Eurytemora affinis]	A0A8S1CNM8	MFS domain-containing protein OS=Cloeon dipterum OX=197152 PE=4 SV=1	XP_023331483.1	monocarboxylate transporter 9-like [Eurytemora affinis]	NA	NA	NA	NA	NA	G	Carbohydrate transport and metabolism	KOG2504@1|root,KOG2504@2759|Eukaryota,38GD8@33154|Opisthokonta,3BNS4@33208|Metazoa,3D3NM@33213|Bilateria,41WWY@6656|Arthropoda,3SJFA@50557|Insecta	-
Ecar03344-RA	XP_023334629.1	neuropeptide F receptor-like [Eurytemora affinis]	A0A7J7AT04	G_PROTEIN_RECEP_F1_2 domain-containing protein OS=Abscondita terminalis OX=2069292 PE=3 SV=1	XP_023334629.1	neuropeptide F receptor-like [Eurytemora affinis]	heart morphogenesis(GO:0003007);system process(GO:0003008);muscle system process(GO:0003012);circulatory system process(GO:0003013);vascular process in circulatory system(GO:0003018);outflow tract morphogenesis(GO:0003151);carbohydrate metabolic process(GO:0005975);monosaccharide metabolic process(GO:0005996);glucose metabolic process(GO:0006006);cellular ion homeostasis(GO:0006873);cellular calc…	peptide YY receptor activity(GO:0001601);pancreatic polypeptide receptor activity(GO:0001602);peptide receptor activity(GO:0001653);molecular_function(GO:0003674);transmembrane signaling receptor activity(GO:0004888);G protein-coupled receptor activity(GO:0004930);neuropeptide Y receptor activity(GO:0004983);binding(GO:0005488);neuropeptide receptor activity(GO:0008188);G protein-coupled peptide …	cellular_component(GO:0005575);intracellular(GO:0005622);cell(GO:0005623);cytoplasm(GO:0005737);cytosol(GO:0005829);plasma membrane(GO:0005886);integral component of plasma membrane(GO:0005887);synaptic vesicle(GO:0008021);endomembrane system(GO:0012505);membrane(GO:0016020);integral component of membrane(GO:0016021);transport vesicle(GO:0030133);axon(GO:0030424);intrinsic component of membrane(G…	cAMP signaling pathway(map04024);Neuroactive ligand-receptor interaction(map04080);Regulation of lipolysis in adipocytes(map04923)	NA	T	Signal transduction mechanisms	KOG3656@1|root,KOG3656@2759|Eukaryota,38HKK@33154|Opisthokonta,3BAX7@33208|Metazoa,3CXQH@33213|Bilateria,41WXX@6656|Arthropoda,3SHZ2@50557|Insecta,44Y00@7147|Diptera,45VJB@7214|Drosophilidae	7tm_1(PF00001.24) 7 transmembrane receptor (rhodopsin family)
Ecar04175-RA	XP_023325046.1	zinc metalloproteinase nas-13-like [Eurytemora affinis]	A0A7R8CUA9	Metalloendopeptidase OS=Lepeophtheirus salmonis OX=72036 PE=4 SV=1	XP_023325046.1	zinc metalloproteinase nas-13-like [Eurytemora affinis]	proteolysis(GO:0006508);nitrogen compound metabolic process(GO:0006807);transport(GO:0006810);multicellular organism development(GO:0007275);behavior(GO:0007610);feeding behavior(GO:0007631);biological_process(GO:0008150);metabolic process(GO:0008152);protein metabolic process(GO:0019538);multicellular organismal process(GO:0032501);developmental process(GO:0032502);tube development(GO:0035295);e…	molecular_function(GO:0003674);catalytic activity(GO:0003824);endopeptidase activity(GO:0004175);metalloendopeptidase activity(GO:0004222);binding(GO:0005488);protein binding(GO:0005515);peptidase activity(GO:0008233);metallopeptidase activity(GO:0008237);hydrolase activity(GO:0016787);identical protein binding(GO:0042802);peptidase activity, acting on L-amino acid peptides(GO:0070011);catalytic …	cellular_component(GO:0005575);cell(GO:0005623);plasma membrane(GO:0005886);integral component of plasma membrane(GO:0005887);membrane(GO:0016020);integral component of membrane(GO:0016021);meprin A complex(GO:0017090);intrinsic component of membrane(GO:0031224);intrinsic component of plasma membrane(GO:0031226);protein-containing complex(GO:0032991);membrane part(GO:0044425);plasma membrane part…	Protein digestion and absorption(map04974)	NA	O	Posttranslational modification, protein turnover, chaperones	KOG3714@1|root,KOG3714@2759|Eukaryota,39D5R@33154|Opisthokonta,3BAX3@33208|Metazoa,3D0NR@33213|Bilateria,41YX7@6656|Arthropoda	Astacin(PF01400.27) Astacin (Peptidase family M12A)
Ecar04176-RA	XP_023325046.1	zinc metalloproteinase nas-13-like [Eurytemora affinis]	V3ZYE4	Signal peptide cub domain protein OS=Lottia gigantea OX=225164 PE=4 SV=1	XP_023325046.1	zinc metalloproteinase nas-13-like [Eurytemora affinis]	-	-	-	-	-	-	-	-	-
Ecar04177-RA	XP_023325038.1	neprilysin-2-like [Eurytemora affinis]	A0A0L7R038	1-phosphatidylinositol-3-phosphate 5-kinase OS=Habropoda laboriosa OX=597456 PE=3 SV=1	XP_023325038.1	neprilysin-2-like [Eurytemora affinis]	reproduction(GO:0000003);proteolysis(GO:0006508);nitrogen compound metabolic process(GO:0006807);insemination(GO:0007320);mating(GO:0007618);copulation(GO:0007620);biological_process(GO:0008150);metabolic process(GO:0008152);protein metabolic process(GO:0019538);sexual reproduction(GO:0019953);reproductive process(GO:0022414);multicellular organismal process(GO:0032501);multicellular organism rep…	molecular_function(GO:0003674);catalytic activity(GO:0003824);endopeptidase activity(GO:0004175);metalloendopeptidase activity(GO:0004222);peptidase activity(GO:0008233);metallopeptidase activity(GO:0008237);hydrolase activity(GO:0016787);peptidase activity, acting on L-amino acid peptides(GO:0070011);catalytic activity, acting on a protein(GO:0140096)	cellular_component(GO:0005575);extracellular region(GO:0005576);extracellular space(GO:0005615);extracellular region part(GO:0044421)	NA	NA	E	Amino acid transport and metabolism	COG3590@1|root,KOG3624@2759|Eukaryota,38BNF@33154|Opisthokonta,3B9I2@33208|Metazoa,3CW8Q@33213|Bilateria,41UAE@6656|Arthropoda,3SIZ8@50557|Insecta,46F7G@7399|Hymenoptera	Peptidase_M13_N(PF05649.16) Peptidase family M13;Peptidase_M13(PF01431.24) Peptidase family M13
Ecar04477-RA	XP_023331179.1	myosin heavy chain, muscle-like [Eurytemora affinis]	A0A0K2UG79	Thioredoxin family protein OS=Lepeophtheirus salmonis OX=72036 GN=Mhc1 {ECO:0000313|EMBL:CDW36721.1} PE=3 SV=1	XP_023331179.1	myosin heavy chain, muscle-like [Eurytemora affinis]	reproduction(GO:0000003);ameboidal-type cell migration(GO:0001667);epithelial cell development(GO:0002064);columnar/cuboidal epithelial cell differentiation(GO:0002065);columnar/cuboidal epithelial cell development(GO:0002066);developmental process involved in reproduction(GO:0003006);system process(GO:0003008);muscle system process(GO:0003012);movement of cell or subcellular component(GO:0006928…	microfilament motor activity(GO:0000146);molecular_function(GO:0003674);motor activity(GO:0003774);actin binding(GO:0003779);catalytic activity(GO:0003824);structural molecule activity(GO:0005198);binding(GO:0005488);protein binding(GO:0005515);cytoskeletal protein binding(GO:0008092);structural constituent of muscle(GO:0008307);pyrophosphatase activity(GO:0016462);hydrolase activity(GO:0016787);…	cellular_component(GO:0005575);intracellular(GO:0005622);cell(GO:0005623);chromosome(GO:0005694);polytene chromosome(GO:0005700);polytene chromosome puff(GO:0005703);cytoplasm(GO:0005737);cytoskeleton(GO:0005856);muscle myosin complex(GO:0005859);striated muscle myosin thick filament(GO:0005863);actin cytoskeleton(GO:0015629);myosin complex(GO:0016459);myosin II complex(GO:0016460);myofibril(GO:0…	Cardiac muscle contraction(map04260);Adrenergic signaling in cardiomyocytes(map04261);Tight junction(map04530);Viral myocarditis(map05416)	myosin heavy chain(ko:K10352)	Z	Cytoskeleton	COG5022@1|root,KOG0161@2759|Eukaryota,38CVC@33154|Opisthokonta,3BBPR@33208|Metazoa,3CSM1@33213|Bilateria,41XGJ@6656|Arthropoda,3SH7R@50557|Insecta,3E8VY@33342|Paraneoptera	Myosin_tail_1(PF01576.22) Myosin tail;Myosin_head(PF00063.24) Myosin head (motor domain)
Ecar04467-RA	XP_023331390.1	A disintegrin and metalloproteinase with thrombospondin motifs 12-like [Eurytemora affinis]	A0A6P5ACX3	Heat shock 70 kDa protein 14 OS=Branchiostoma belcheri OX=7741 GN=LOC109485153 {ECO:0000313|RefSeq:XP_019644149.1} PE=4 SV=1	XP_023331390.1	A disintegrin and metalloproteinase with thrombospondin motifs 12-like [Eurytemora affinis]	proteoglycan metabolic process(GO:0006029);proteolysis(GO:0006508);glycoprotein catabolic process(GO:0006516);nitrogen compound metabolic process(GO:0006807);movement of cell or subcellular component(GO:0006928);cell adhesion(GO:0007155);cell-matrix adhesion(GO:0007160);biological_process(GO:0008150);metabolic process(GO:0008152);catabolic process(GO:0009056);macromolecule catabolic process(GO:00…	molecular_function(GO:0003674);catalytic activity(GO:0003824);endopeptidase activity(GO:0004175);metalloendopeptidase activity(GO:0004222);peptidase activity(GO:0008233);metallopeptidase activity(GO:0008237);hydrolase activity(GO:0016787);peptidase activity, acting on L-amino acid peptides(GO:0070011);catalytic activity, acting on a protein(GO:0140096)	cellular_component(GO:0005575);extracellular region(GO:0005576);cell(GO:0005623);cell surface(GO:0009986);extracellular matrix(GO:0031012);extracellular region part(GO:0044421);cell part(GO:0044464);collagen-containing extracellular matrix(GO:0062023)	NA	NA	O	Posttranslational modification, protein turnover, chaperones	KOG3538@1|root,KOG3538@2759|Eukaryota,38EJ8@33154|Opisthokonta,3BBR3@33208|Metazoa,3CS90@33213|Bilateria,488R7@7711|Chordata	Reprolysin_3(PF13582.9) Metallo-peptidase family M12B Reprolysin-like;Reprolysin_4(PF13583.9) Metallo-peptidase family M12B Reprolysin-like;Reprolysin(PF01421.22) Reprolysin (M12B) family zinc metalloprotease;TSP_1(PF00090.22) Thrombospondin type 1 domain
Ecar04116-RA	XP_023332171.1	zinc finger and BTB domain-containing protein 14-like isoform X3 [Eurytemora affinis]	A0A553PGT7	C-type lectin domain-containing protein OS=Tigriopus californicus OX=6832 PE=4 SV=1	XP_023332171.1	zinc finger and BTB domain-containing protein 14-like isoform X3 [Eurytemora affinis]	NA	NA	NA	NA	NA	K	Transcription	KOG1721@1|root,KOG1721@2759|Eukaryota,3931M@33154|Opisthokonta,3BHWE@33208|Metazoa,3CVTU@33213|Bilateria,483N1@7711|Chordata,493MT@7742|Vertebrata,4A0A0@7898|Actinopterygii	zf-C2H2_4(PF13894.9) C2H2-type zinc finger;BTB(PF00651.34) BTB/POZ domain;zf-C2H2(PF00096.29) Zinc finger, C2H2 type
Ecar04196-RA	XP_023325038.1	neprilysin-2-like [Eurytemora affinis]	A0A232FKU2	Neprilysin-2 OS=Trichomalopsis sarcophagae OX=543379 PE=3 SV=1	XP_023325038.1	neprilysin-2-like [Eurytemora affinis]	NA	NA	NA	NA	NA	E	Amino acid transport and metabolism	COG3590@1|root,KOG3624@2759|Eukaryota,38BNF@33154|Opisthokonta,3B9I2@33208|Metazoa,3CW8Q@33213|Bilateria,41UAE@6656|Arthropoda,3SIZ8@50557|Insecta,46F7G@7399|Hymenoptera	Peptidase_M13_N(PF05649.16) Peptidase family M13
Ecar04198-RA	XP_023346626.1	vegetative cell wall protein gp1-like [Eurytemora affinis]	A0A444TIK6	Chitin-binding type-2 domain-containing protein OS=Armadillidium vulgare OX=13347 PE=4 SV=1	XP_023346626.1	vegetative cell wall protein gp1-like [Eurytemora affinis]	NA	NA	NA	NA	NA	S	Function unknown	2CXUB@1|root,2RZTR@2759|Eukaryota,3A1P0@33154|Opisthokonta,3BRAS@33208|Metazoa,3D79V@33213|Bilateria,41ZDE@6656|Arthropoda,3SMMR@50557|Insecta,449FE@7088|Lepidoptera	CBM_14(PF01607.27) Chitin binding Peritrophin-A domain
Ecar04202-RA	XP_026735164.1	condensin complex subunit 1 [Trichoplusia ni]	A0A7E5W3F9	Condensin complex subunit 1 OS=Trichoplusia ni OX=7111 GN=LOC113499036 {ECO:0000313|RefSeq:XP_026735164.1} PE=3 SV=1	XP_023338176.1	uncharacterized protein LOC111708868 isoform X1 [Eurytemora affinis]	reproduction(GO:0000003);regulation of DNA recombination(GO:0000018);mitotic sister chromatid segregation(GO:0000070);mitotic cell cycle(GO:0000278);nuclear division(GO:0000280);sister chromatid segregation(GO:0000819);DNA packaging(GO:0006323);organelle organization(GO:0006996);cell cycle(GO:0007049);chromosome segregation(GO:0007059);mitotic chromosome condensation(GO:0007076);meiosis II(GO:000…	molecular_function(GO:0003674);binding(GO:0005488);protein binding(GO:0005515);histone binding(GO:0042393)	nuclear chromosome(GO:0000228);chromatin(GO:0000785);condensed chromosome(GO:0000793);condensed nuclear chromosome(GO:0000794);condensin complex(GO:0000796);sex chromosome(GO:0000803);X chromosome(GO:0000805);cellular_component(GO:0005575);intracellular(GO:0005622);cell(GO:0005623);nucleus(GO:0005634);nucleoplasm(GO:0005654);chromosome(GO:0005694);cytoplasm(GO:0005737);cytosol(GO:0005829);membran…	Cell cycle - yeast(map04111)	condensin complex subunit 1(ko:K06677)	BD	Chromatin structure and dynamics ;Cell cycle control, cell division, chromosome partitioning	COG5098@1|root,KOG4195@1|root,KOG0414@2759|Eukaryota,KOG4195@2759|Eukaryota,38EKE@33154|Opisthokonta,3BBY8@33208|Metazoa,3CW7S@33213|Bilateria,41U0N@6656|Arthropoda,3SGJA@50557|Insecta,4424Q@7088|Lepidoptera	-
Ecar04683-RA	XP_023348158.1	uncharacterized protein LOC111716877, partial [Eurytemora affinis]	A0A0K2T533	CADM1 protein OS=Lepeophtheirus salmonis OX=72036 PE=4 SV=1	XP_023348158.1	uncharacterized protein LOC111716877, partial [Eurytemora affinis]	multicellular organism development(GO:0007275);nervous system development(GO:0007399);cell recognition(GO:0008037);neuron recognition(GO:0008038);synaptic target recognition(GO:0008039);biological_process(GO:0008150);cellular process(GO:0009987);neurogenesis(GO:0022008);cell differentiation(GO:0030154);neuron differentiation(GO:0030182);multicellular organismal process(GO:0032501);developmental p…	NA	cellular_component(GO:0005575);cell(GO:0005623);plasma membrane(GO:0005886);membrane(GO:0016020);cell part(GO:0044464);cell periphery(GO:0071944)	NA	NA	K	Transcription	KOG3515@1|root,KOG3515@2759|Eukaryota,38FU7@33154|Opisthokonta,3BNDX@33208|Metazoa,3D3GB@33213|Bilateria,41XDJ@6656|Arthropoda,3SH1W@50557|Insecta	ig(PF00047.28) Immunoglobulin domain;Ig_2(PF13895.9) Immunoglobulin domain;I-set(PF07679.19) Immunoglobulin I-set domain
Ecar04684-RA	XP_023347861.1	hemicentin-2-like, partial [Eurytemora affinis]	A0A0K2T4P8	Synaptogenesis protein syg-2 OS=Lepeophtheirus salmonis OX=72036 PE=4 SV=1	XP_023347861.1	hemicentin-2-like, partial [Eurytemora affinis]	NA	NA	NA	NA	NA	K	Transcription	KOG3515@1|root,KOG3515@2759|Eukaryota,38FU7@33154|Opisthokonta,3BNDX@33208|Metazoa,3D3GB@33213|Bilateria,41XDJ@6656|Arthropoda	Ig_3(PF13927.9) Immunoglobulin domain;C2-set_2(PF08205.15) CD80-like C2-set immunoglobulin domain;C1-set(PF07654.18) Immunoglobulin C1-set domain;ig(PF00047.28) Immunoglobulin domain
Ecar04579-RA	XP_023339784.1	uncharacterized protein LOC111710015 [Eurytemora affinis]	A0A553NUX3	Myosin light chain kinase, smooth muscle OS=Tigriopus californicus OX=6832 PE=3 SV=1	XP_023339784.1	uncharacterized protein LOC111710015 [Eurytemora affinis]	cellular protein modification process(GO:0006464);protein phosphorylation(GO:0006468);phosphorus metabolic process(GO:0006793);phosphate-containing compound metabolic process(GO:0006796);nitrogen compound metabolic process(GO:0006807);biological_process(GO:0008150);metabolic process(GO:0008152);cellular process(GO:0009987);phosphorylation(GO:0016310);protein metabolic process(GO:0019538);protein …	molecular_function(GO:0003674);catalytic activity(GO:0003824);protein kinase activity(GO:0004672);protein serine/threonine kinase activity(GO:0004674);calmodulin-dependent protein kinase activity(GO:0004683);myosin light chain kinase activity(GO:0004687);kinase activity(GO:0016301);transferase activity(GO:0016740);transferase activity, transferring phosphorus-containing groups(GO:0016772);phospho…	NA	Calcium signaling pathway(map04020);cGMP-PKG signaling pathway(map04022);Vascular smooth muscle contraction(map04270);Apelin signaling pathway(map04371);Focal adhesion(map04510);Platelet activation(map04611);Regulation of actin cytoskeleton(map04810);Oxytocin signaling pathway(map04921);Gastric acid secretion(map04971)	golgin subfamily B member 1(ko:K20478)	T	Signal transduction mechanisms	KOG0613@1|root,KOG3510@1|root,KOG0613@2759|Eukaryota,KOG3510@2759|Eukaryota,38BAS@33154|Opisthokonta,3B9IR@33208|Metazoa,3CRJW@33213|Bilateria,41YCS@6656|Arthropoda,3SGXY@50557|Insecta	Pkinase(PF00069.28) Protein kinase domain;Kdo(PF06293.17) Lipopolysaccharide kinase (Kdo/WaaP) family;Ig_3(PF13927.9) Immunoglobulin domain;fn3(PF00041.24) Fibronectin type III domain;I-set(PF07679.19) Immunoglobulin I-set domain;PK_Tyr_Ser-Thr(PF07714.20) Protein tyrosine and serine/threonine kinase
Ecar04144-RA	XP_023339114.1	glutamate receptor ionotropic, kainate 2-like [Eurytemora affinis]	A0A553PEW5	Lig_chan-Glu_bd domain-containing protein OS=Tigriopus californicus OX=6832 PE=4 SV=1	XP_023339114.1	glutamate receptor ionotropic, kainate 2-like [Eurytemora affinis]	transport(GO:0006810);ion transport(GO:0006811);cation transport(GO:0006812);calcium ion transport(GO:0006816);cellular ion homeostasis(GO:0006873);cellular calcium ion homeostasis(GO:0006874);cellular metal ion homeostasis(GO:0006875);cell communication(GO:0007154);signal transduction(GO:0007165);cell surface receptor signaling pathway(GO:0007166);positive regulation of cytosolic calcium ion con…	molecular_function(GO:0003674);transmembrane signaling receptor activity(GO:0004888);ionotropic glutamate receptor activity(GO:0004970);transporter activity(GO:0005215);ion channel activity(GO:0005216);extracellular ligand-gated ion channel activity(GO:0005230);cation channel activity(GO:0005261);calcium channel activity(GO:0005262);glutamate receptor activity(GO:0008066);cation transmembrane tra…	cellular_component(GO:0005575);cell(GO:0005623);synapse part(GO:0044456);cell part(GO:0044464);synapse(GO:0045202);presynaptic active zone(GO:0048786);neuron part(GO:0097458);presynapse(GO:0098793)	NA	glutamate receptor, ionotropic, invertebrate(ko:K05313)	P	Inorganic ion transport and metabolism	KOG1052@1|root,KOG1052@2759|Eukaryota,38BIY@33154|Opisthokonta,3B9S8@33208|Metazoa,3CTGU@33213|Bilateria,41UPI@6656|Arthropoda,3SKFN@50557|Insecta,3E9GI@33342|Paraneoptera	ANF_receptor(PF01094.31) Receptor family ligand binding region
Ecar04548-RA	XP_023344000.1	glutamate-gated chloride channel-like [Eurytemora affinis]	A0A553NTT8	Glutamate-gated chloride channel OS=Tigriopus californicus OX=6832 PE=3 SV=1	XP_023344000.1	glutamate-gated chloride channel-like [Eurytemora affinis]	reproduction(GO:0000003);response to acid chemical(GO:0001101);action potential(GO:0001508);startle response(GO:0001964);regulation of respiratory gaseous exchange by neurological system process(GO:0002087);system process(GO:0003008);muscle system process(GO:0003012);transport(GO:0006810);ion transport(GO:0006811);anion transport(GO:0006820);chloride transport(GO:0006821);muscle contraction(GO:00…	molecular_function(GO:0003674);transporter activity(GO:0005215);ion channel activity(GO:0005216);extracellular ligand-gated ion channel activity(GO:0005230);excitatory extracellular ligand-gated ion channel activity(GO:0005231);extracellularly glutamate-gated ion channel activity(GO:0005234);inhibitory extracellular ligand-gated ion channel activity(GO:0005237);anion channel activity(GO:0005253);…	cellular_component(GO:0005575);intracellular(GO:0005622);cell(GO:0005623);cytoplasm(GO:0005737);endoplasmic reticulum(GO:0005783);plasma membrane(GO:0005886);integral component of plasma membrane(GO:0005887);external side of plasma membrane(GO:0009897);cell surface(GO:0009986);endomembrane system(GO:0012505);membrane(GO:0016020);integral component of membrane(GO:0016021);glycine-gated chloride ch…	Neuroactive ligand-receptor interaction(map04080)	NA	T	Signal transduction mechanisms	KOG3644@1|root,KOG3644@2759|Eukaryota,38BM7@33154|Opisthokonta,3BA9E@33208|Metazoa,3CRD3@33213|Bilateria,41UGU@6656|Arthropoda,3SGCC@50557|Insecta,46GWD@7399|Hymenoptera	Neur_chan_memb(PF02932.19) Neurotransmitter-gated ion-channel transmembrane region
Ecar04595-RA	XP_023319739.1	glutamate-gated chloride channel-like [Eurytemora affinis]	A0A0K2T9P4	Glutamate-gated chloride channel OS=Lepeophtheirus salmonis OX=72036 GN=Dpse\GA20421 {ECO:0000313|EMBL:CDW22191.1} PE=3 SV=1	XP_023319739.1	glutamate-gated chloride channel-like [Eurytemora affinis]	reproduction(GO:0000003);response to acid chemical(GO:0001101);action potential(GO:0001508);startle response(GO:0001964);regulation of respiratory gaseous exchange by neurological system process(GO:0002087);system process(GO:0003008);muscle system process(GO:0003012);transport(GO:0006810);ion transport(GO:0006811);anion transport(GO:0006820);chloride transport(GO:0006821);muscle contraction(GO:00…	molecular_function(GO:0003674);transporter activity(GO:0005215);ion channel activity(GO:0005216);extracellular ligand-gated ion channel activity(GO:0005230);excitatory extracellular ligand-gated ion channel activity(GO:0005231);extracellularly glutamate-gated ion channel activity(GO:0005234);inhibitory extracellular ligand-gated ion channel activity(GO:0005237);anion channel activity(GO:0005253);…	cellular_component(GO:0005575);intracellular(GO:0005622);cell(GO:0005623);cytoplasm(GO:0005737);endoplasmic reticulum(GO:0005783);plasma membrane(GO:0005886);integral component of plasma membrane(GO:0005887);external side of plasma membrane(GO:0009897);cell surface(GO:0009986);endomembrane system(GO:0012505);membrane(GO:0016020);integral component of membrane(GO:0016021);glycine-gated chloride ch…	Neuroactive ligand-receptor interaction(map04080)	NA	T	Signal transduction mechanisms	KOG3644@1|root,KOG3644@2759|Eukaryota,38BM7@33154|Opisthokonta,3BA9E@33208|Metazoa,3CRD3@33213|Bilateria,41UGU@6656|Arthropoda,3SGCC@50557|Insecta,46GWD@7399|Hymenoptera	Neur_chan_memb(PF02932.19) Neurotransmitter-gated ion-channel transmembrane region
Ecar04508-RA	XP_023338903.1	multidrug resistance-associated protein 1-like [Eurytemora affinis]	A0A8B0MC90	Cytochrome c oxidase subunit 1 OS=Eurytemora affinis OX=88015 PE=2 SV=1	XP_023338903.1	multidrug resistance-associated protein 1-like [Eurytemora affinis]	reproduction(GO:0000003);transition metal ion transport(GO:0000041);response to acid chemical(GO:0001101);response to molecule of bacterial origin(GO:0002237);system process(GO:0003008);renal system process(GO:0003014);organic acid metabolic process(GO:0006082);sulfur compound metabolic process(GO:0006790);nitrogen compound metabolic process(GO:0006807);transport(GO:0006810);ion transport(GO:0006…	molecular_function(GO:0003674);catalytic activity(GO:0003824);transporter activity(GO:0005215);binding(GO:0005488);protein binding(GO:0005515);anion transmembrane transporter activity(GO:0008509);ion transmembrane transporter activity(GO:0015075);inorganic anion transmembrane transporter activity(GO:0015103);inorganic molecular entity transmembrane transporter activity(GO:0015318);primary active …	cellular_component(GO:0005575);cell(GO:0005623);plasma membrane(GO:0005886);integral component of plasma membrane(GO:0005887);brush border(GO:0005903);cell-cell junction(GO:0005911);cell surface(GO:0009986);membrane(GO:0016020);integral component of membrane(GO:0016021);apical plasma membrane(GO:0016324);cell junction(GO:0030054);intrinsic component of membrane(GO:0031224);intrinsic component of …	Antifolate resistance(map01523);Platinum drug resistance(map01524);ABC transporters(map02010);Sphingolipid signaling pathway(map04071);Bile secretion(map04976);Vitamin digestion and absorption(map04977);MicroRNAs in cancer(map05206)	ATP-binding cassette, subfamily C (CFTR/MRP), member 1(ko:K05665,EC:7.6.2.3);ATP-binding cassette, subfamily C (CFTR/MRP), member 2(ko:K05666)	Q	Secondary metabolites biosynthesis, transport and catabolism	COG1132@1|root,KOG0054@2759|Eukaryota,38CH6@33154|Opisthokonta,3BA19@33208|Metazoa,3CSDY@33213|Bilateria,41W0W@6656|Arthropoda,3SK80@50557|Insecta,44ZID@7147|Diptera,45F7M@7148|Nematocera	ABC_membrane(PF00664.26) ABC transporter transmembrane region;ABC_tran(PF00005.30) ABC transporter
Ecar04290-RA	XP_023331389.1	segmentation protein cap'n'collar-like [Eurytemora affinis]	A0A835GJD1	BZIP domain-containing protein OS=Spodoptera exigua OX=7107 PE=4 SV=1	XP_023331389.1	segmentation protein cap'n'collar-like [Eurytemora affinis]	reproduction(GO:0000003);negative regulation of transcription by RNA polymerase II(GO:0000122);microtubule cytoskeleton organization(GO:0000226);response to reactive oxygen species(GO:0000302);response to superoxide(GO:0000303);response to oxygen radical(GO:0000305);embryonic axis specification(GO:0000578);cell morphogenesis(GO:0000902);cell morphogenesis involved in differentiation(GO:0000904);r…	transcription regulatory region sequence-specific DNA binding(GO:0000976);RNA polymerase II regulatory region sequence-specific DNA binding(GO:0000977);RNA polymerase II proximal promoter sequence-specific DNA binding(GO:0000978);RNA polymerase II distal enhancer sequence-specific DNA binding(GO:0000980);DNA-binding transcription factor activity, RNA polymerase II-specific(GO:0000981);transcripti…	chromatin(GO:0000785);cellular_component(GO:0005575);intracellular(GO:0005622);cell(GO:0005623);nucleus(GO:0005634);chromosome(GO:0005694);polytene chromosome(GO:0005700);polytene chromosome puff(GO:0005703);cytoplasm(GO:0005737);mitochondrion(GO:0005739);endoplasmic reticulum(GO:0005783);endoplasmic reticulum membrane(GO:0005789);cytosol(GO:0005829);endomembrane system(GO:0012505);membrane(GO:00…	Protein processing in endoplasmic reticulum(map04141);Longevity regulating pathway - worm(map04212);Pathways in cancer(map05200);Hepatocellular carcinoma(map05225);Fluid shear stress and atherosclerosis(map05418)	NA	K	Transcription	KOG3863@1|root,KOG3863@2759|Eukaryota,396KH@33154|Opisthokonta,3BHF0@33208|Metazoa,3CSNI@33213|Bilateria,41TJJ@6656|Arthropoda,3SJ5K@50557|Insecta,4439B@7088|Lepidoptera	bZIP_Maf(PF03131.20) bZIP Maf transcription factor
Ecar04695-RA	XP_023321249.1	uncharacterized protein LOC111695983 [Eurytemora affinis]	A0A482WTC6	BAI1-associated protein 3 OS=Laodelphax striatellus OX=195883 PE=4 SV=1	XP_023321249.1	uncharacterized protein LOC111695983 [Eurytemora affinis]	regulation of neurotransmitter levels(GO:0001505);positive regulation of neurotransmitter secretion(GO:0001956);regulation of peptide secretion(GO:0002791);positive regulation of peptide secretion(GO:0002793);transport(GO:0006810);organelle organization(GO:0006996);cell communication(GO:0007154);signal transduction(GO:0007165);G protein-coupled receptor signaling pathway(GO:0007186);biological_pr…	SNARE binding(GO:0000149);molecular_function(GO:0003674);binding(GO:0005488);calcium ion binding(GO:0005509);protein binding(GO:0005515);phospholipid binding(GO:0005543);lipid binding(GO:0008289);syntaxin binding(GO:0019905);ion binding(GO:0043167);anion binding(GO:0043168);cation binding(GO:0043169);metal ion binding(GO:0046872)	Golgi membrane(GO:0000139);cellular_component(GO:0005575);intracellular(GO:0005622);cell(GO:0005623);cytoplasm(GO:0005737);endosome(GO:0005768);late endosome(GO:0005770);Golgi apparatus(GO:0005794);trans-Golgi network(GO:0005802);cytosol(GO:0005829);plasma membrane(GO:0005886);endosome membrane(GO:0010008);endomembrane system(GO:0012505);membrane(GO:0016020);organelle membrane(GO:0031090);cytopla…	Transcriptional misregulation in cancer(map05202)	NA	TU	Signal transduction mechanisms ;Intracellular trafficking, secretion, and vesicular transport	KOG1328@1|root,KOG1328@2759|Eukaryota,38DXP@33154|Opisthokonta,3BBND@33208|Metazoa,3CS8E@33213|Bilateria,41VTN@6656|Arthropoda	C2(PF00168.33) C2 domain
Ecar04700-RA	XP_023321251.1	BAI1-associated protein 3-like [Eurytemora affinis]	A0A2J7R4A2	BAI1-associated protein 3 OS=Cryptotermes secundus OX=105785 PE=4 SV=1	XP_023321251.1	BAI1-associated protein 3-like [Eurytemora affinis]	regulation of neurotransmitter levels(GO:0001505);positive regulation of neurotransmitter secretion(GO:0001956);regulation of peptide secretion(GO:0002791);positive regulation of peptide secretion(GO:0002793);transport(GO:0006810);organelle organization(GO:0006996);cell communication(GO:0007154);signal transduction(GO:0007165);G protein-coupled receptor signaling pathway(GO:0007186);biological_pr…	SNARE binding(GO:0000149);molecular_function(GO:0003674);binding(GO:0005488);calcium ion binding(GO:0005509);protein binding(GO:0005515);phospholipid binding(GO:0005543);lipid binding(GO:0008289);syntaxin binding(GO:0019905);ion binding(GO:0043167);anion binding(GO:0043168);cation binding(GO:0043169);metal ion binding(GO:0046872)	Golgi membrane(GO:0000139);cellular_component(GO:0005575);intracellular(GO:0005622);cell(GO:0005623);cytoplasm(GO:0005737);endosome(GO:0005768);late endosome(GO:0005770);Golgi apparatus(GO:0005794);trans-Golgi network(GO:0005802);cytosol(GO:0005829);plasma membrane(GO:0005886);endosome membrane(GO:0010008);endomembrane system(GO:0012505);membrane(GO:0016020);organelle membrane(GO:0031090);cytopla…	Transcriptional misregulation in cancer(map05202)	NA	TU	Signal transduction mechanisms ;Intracellular trafficking, secretion, and vesicular transport	KOG1328@1|root,KOG1328@2759|Eukaryota,38DXP@33154|Opisthokonta,3BBND@33208|Metazoa,3CS8E@33213|Bilateria,41VTN@6656|Arthropoda,3SII6@50557|Insecta	C2(PF00168.33) C2 domain
Ecar04702-RA	XP_023342182.1	RYamide receptor-like isoform X2 [Eurytemora affinis]	A0A553NTA4	G_PROTEIN_RECEP_F1_2 domain-containing protein OS=Tigriopus californicus OX=6832 PE=3 SV=1	XP_023342182.1	RYamide receptor-like isoform X2 [Eurytemora affinis]	cellular ion homeostasis(GO:0006873);cellular calcium ion homeostasis(GO:0006874);cellular metal ion homeostasis(GO:0006875);cell communication(GO:0007154);signal transduction(GO:0007165);positive regulation of cytosolic calcium ion concentration(GO:0007204);biological_process(GO:0008150);response to endogenous stimulus(GO:0009719);response to hormone(GO:0009725);hormone-mediated signaling pathwa…	molecular_function(GO:0003674);signaling receptor activity(GO:0038023);leucokinin receptor activity(GO:0042071);molecular transducer activity(GO:0060089)	cellular_component(GO:0005575);cell(GO:0005623);plasma membrane(GO:0005886);membrane(GO:0016020);basolateral plasma membrane(GO:0016323);membrane part(GO:0044425);plasma membrane part(GO:0044459);cell part(GO:0044464);cell periphery(GO:0071944);plasma membrane region(GO:0098590)	NA	NA	T	Signal transduction mechanisms	KOG4219@1|root,KOG4219@2759|Eukaryota,38MQ0@33154|Opisthokonta,3BK0Z@33208|Metazoa,3D09I@33213|Bilateria,41VAF@6656|Arthropoda,3SJHC@50557|Insecta,44Y3V@7147|Diptera,45DRK@7148|Nematocera	7tm_1(PF00001.24) 7 transmembrane receptor (rhodopsin family);7TM_GPCR_Srsx(PF10320.12) Serpentine type 7TM GPCR chemoreceptor Srsx
Ecar04693-RA	XP_023321240.1	solute carrier family 35 member G1-like isoform X1 [Eurytemora affinis]	A0A553NVX4	Solute carrier family 35 member G1 OS=Tigriopus californicus OX=6832 PE=4 SV=1	XP_023321240.1	solute carrier family 35 member G1-like isoform X1 [Eurytemora affinis]	-	-	-	-	-	-	-	-	-
Ecar04795-RA	XP_023346086.1	uncharacterized protein LOC111715069 [Eurytemora affinis]	C1BPF3	1-alkyl-2-acetylglycerophosphocholine esterase OS=Caligus rogercresseyi OX=217165 GN=Y1483 {ECO:0000313|EMBL:ACO10906.1} PE=2 SV=1	XP_023346086.1	uncharacterized protein LOC111715069 [Eurytemora affinis]	NA	NA	NA	NA	NA	M	Cell wall/membrane/envelope biogenesis	COG2335@1|root,COG2335@2|Bacteria,1WMNY@1297|Deinococcus-Thermus	Fasciclin(PF02469.25) Fasciclin domain
Ecar04131-RA	XP_023331443.1	serine/threonine-protein phosphatase 1 regulatory subunit 10-like [Eurytemora affinis]	A0A553NYP9	C3H1-type domain-containing protein OS=Tigriopus californicus OX=6832 PE=4 SV=1	XP_023331443.1	serine/threonine-protein phosphatase 1 regulatory subunit 10-like [Eurytemora affinis]	-	-	-	-	-	-	-	-	zf_CCCH_4(PF18345.4) Zinc finger domain;zf-CCCH(PF00642.27) Zinc finger C-x8-C-x5-C-x3-H type (and similar)
Ecar04132-RA	XP_023331443.1	serine/threonine-protein phosphatase 1 regulatory subunit 10-like [Eurytemora affinis]	A0A553NYP9	C3H1-type domain-containing protein OS=Tigriopus californicus OX=6832 PE=4 SV=1	XP_023331443.1	serine/threonine-protein phosphatase 1 regulatory subunit 10-like [Eurytemora affinis]	regulation of mitotic cell cycle(GO:0007346);biological_process(GO:0008150);metabolic process(GO:0008152);negative regulation of metabolic process(GO:0009892);positive regulation of metabolic process(GO:0009893);gene expression(GO:0010467);negative regulation of phosphorus metabolic process(GO:0010563);regulation of cell cycle process(GO:0010564);positive regulation of macromolecule metabolic pro…	molecular_function(GO:0003674);enzyme inhibitor activity(GO:0004857);protein phosphatase inhibitor activity(GO:0004864);binding(GO:0005488);protein binding(GO:0005515);protein phosphatase 1 binding(GO:0008157);phosphatase regulator activity(GO:0019208);phosphatase inhibitor activity(GO:0019212);protein phosphatase regulator activity(GO:0019888);enzyme binding(GO:0019899);phosphatase binding(GO:00…	nuclear chromosome(GO:0000228);chromatin(GO:0000785);nuclear chromatin(GO:0000790);cellular_component(GO:0005575);intracellular(GO:0005622);cell(GO:0005623);nucleus(GO:0005634);nucleoplasm(GO:0005654);chromosome(GO:0005694);protein serine/threonine phosphatase complex(GO:0008287);nuclear body(GO:0016604);membrane-enclosed lumen(GO:0031974);nuclear lumen(GO:0031981);protein-containing complex(GO:0…	NA	protein phosphatase 1 regulatory subunit 10(ko:K17552)	K	Transcription	28HR7@1|root,2QQ2I@2759|Eukaryota,38E9Q@33154|Opisthokonta,3BFPK@33208|Metazoa,3CXPF@33213|Bilateria,41WDJ@6656|Arthropoda,3SHWF@50557|Insecta,442RB@7088|Lepidoptera	-
Ecar04107-RA	XP_023330819.1	dnaJ homolog subfamily C member 11-like isoform X1 [Eurytemora affinis]	A0A2U9Q5F3	Superoxide dismutase OS=Eurytemora pacifica OX=207948 GN=MnSOD {ECO:0000313|EMBL:AWT97555.1} PE=2 SV=1	XP_023330819.1	dnaJ homolog subfamily C member 11-like isoform X1 [Eurytemora affinis]	response to reactive oxygen species(GO:0000302);response to superoxide(GO:0000303);response to oxygen radical(GO:0000305);response to acid chemical(GO:0001101);age-dependent response to oxidative stress(GO:0001306);age-dependent response to reactive oxygen species(GO:0001315);regulation of neurotransmitter levels(GO:0001505);response to hypoxia(GO:0001666);release of cytochrome c from mitochondri…	molecular_function(GO:0003674);nucleic acid binding(GO:0003676);DNA binding(GO:0003677);catalytic activity(GO:0003824);superoxide dismutase activity(GO:0004784);binding(GO:0005488);protein binding(GO:0005515);drug binding(GO:0008144);antioxidant activity(GO:0016209);oxidoreductase activity(GO:0016491);oxidoreductase activity, acting on superoxide radicals as acceptor(GO:0016721);oxygen binding(GO…	cellular_component(GO:0005575);intracellular(GO:0005622);cell(GO:0005623);cytoplasm(GO:0005737);mitochondrion(GO:0005739);mitochondrial envelope(GO:0005740);mitochondrial inner membrane(GO:0005743);mitochondrial matrix(GO:0005759);nucleoid(GO:0009295);membrane(GO:0016020);organelle inner membrane(GO:0019866);organelle membrane(GO:0031090);mitochondrial membrane(GO:0031966);organelle envelope(GO:0…	MAPK signaling pathway - fly(map04013);FoxO signaling pathway(map04068);Peroxisome(map04146);Longevity regulating pathway(map04211);Longevity regulating pathway - worm(map04212);Longevity regulating pathway - multiple species(map04213);Huntington disease(map05016)	superoxide dismutase, Fe-Mn family(ko:K04564,EC:1.15.1.1)	P	Inorganic ion transport and metabolism	COG0605@1|root,KOG0876@2759|Eukaryota,396RM@33154|Opisthokonta,3BAMQ@33208|Metazoa,3CWP6@33213|Bilateria,41VHW@6656|Arthropoda,3SJN6@50557|Insecta	Sod_Fe_N(PF00081.25) Iron/manganese superoxide dismutases, alpha-hairpin domain;Sod_Fe_C(PF02777.21) Iron/manganese superoxide dismutases, C-terminal domain;DnaJ-like_C11_C(PF11875.11) DnaJ-like protein C11, C-terminal
Ecar04099-RA	XP_023326411.1	cytochrome c oxidase subunit 5B, mitochondrial-like [Eurytemora affinis]	A0A0U2TLN0	Cytochrome c oxidase subunit 1 OS=Centropages tenuiremis OX=544689 PE=2 SV=1	XP_023326411.1	cytochrome c oxidase subunit 5B, mitochondrial-like [Eurytemora affinis]	NA	NA	cellular_component(GO:0005575);intracellular(GO:0005622);cell(GO:0005623);cytoplasm(GO:0005737);mitochondrion(GO:0005739);membrane(GO:0016020);protein-containing complex(GO:0032991);organelle(GO:0043226);membrane-bounded organelle(GO:0043227);intracellular organelle(GO:0043229);intracellular membrane-bounded organelle(GO:0043231);intracellular part(GO:0044424);membrane part(GO:0044425);cytoplasmi…	Oxidative phosphorylation(map00190);Metabolic pathways (map01100);Cardiac muscle contraction(map04260);Thermogenesis(map04714);Non-alcoholic fatty liver disease (NAFLD)(map04932);Alzheimer disease(map05010);Parkinson disease(map05012);Huntington disease(map05016)	cytochrome c oxidase subunit 5b(ko:K02265)	C	Energy production and conversion	KOG3352@1|root,KOG3352@2759|Eukaryota,3A431@33154|Opisthokonta,3CNRQ@33208|Metazoa,3D828@33213|Bilateria,4203G@6656|Arthropoda	COX5B(PF01215.22) Cytochrome c oxidase subunit Vb
Ecar04392-RA	XP_023332945.1	myosin heavy chain, muscle-like [Eurytemora affinis]	A0A0K2UVL3	Ig-like domain-containing protein OS=Lepeophtheirus salmonis OX=72036 GN=Mhc1 {ECO:0000313|EMBL:CDW42115.1} PE=3 SV=1	XP_023332945.1	myosin heavy chain, muscle-like [Eurytemora affinis]	reproduction(GO:0000003);ameboidal-type cell migration(GO:0001667);epithelial cell development(GO:0002064);columnar/cuboidal epithelial cell differentiation(GO:0002065);columnar/cuboidal epithelial cell development(GO:0002066);developmental process involved in reproduction(GO:0003006);system process(GO:0003008);muscle system process(GO:0003012);movement of cell or subcellular component(GO:0006928…	microfilament motor activity(GO:0000146);molecular_function(GO:0003674);motor activity(GO:0003774);actin binding(GO:0003779);catalytic activity(GO:0003824);structural molecule activity(GO:0005198);binding(GO:0005488);protein binding(GO:0005515);cytoskeletal protein binding(GO:0008092);structural constituent of muscle(GO:0008307);pyrophosphatase activity(GO:0016462);hydrolase activity(GO:0016787);…	cellular_component(GO:0005575);intracellular(GO:0005622);cell(GO:0005623);chromosome(GO:0005694);polytene chromosome(GO:0005700);polytene chromosome puff(GO:0005703);cytoplasm(GO:0005737);cytoskeleton(GO:0005856);muscle myosin complex(GO:0005859);striated muscle myosin thick filament(GO:0005863);actin cytoskeleton(GO:0015629);myosin complex(GO:0016459);myosin II complex(GO:0016460);myofibril(GO:0…	Cardiac muscle contraction(map04260);Adrenergic signaling in cardiomyocytes(map04261);Tight junction(map04530);Viral myocarditis(map05416)	myosin heavy chain(ko:K10352)	Z	Cytoskeleton	COG5022@1|root,KOG0161@2759|Eukaryota,38CVC@33154|Opisthokonta,3BBPR@33208|Metazoa,3CSM1@33213|Bilateria,41XGJ@6656|Arthropoda,3SH7R@50557|Insecta,3E8VY@33342|Paraneoptera	Myosin_head(PF00063.24) Myosin head (motor domain);Myosin_tail_1(PF01576.22) Myosin tail
Ecar04056-RA	XP_023336299.1	thyrotroph embryonic factor-like isoform X1 [Eurytemora affinis]	C1BSD6	Cytochrome c oxidase subunit 1 OS=Lepeophtheirus salmonis OX=72036 GN=HLF {ECO:0000313|EMBL:ACO11939.1} PE=2 SV=1	XP_023336299.1	thyrotroph embryonic factor-like isoform X1 [Eurytemora affinis]	mitotic cell cycle(GO:0000278);nucleobase-containing compound metabolic process(GO:0006139);DNA metabolic process(GO:0006259);DNA replication(GO:0006260);DNA-dependent DNA replication(GO:0006261);transcription, DNA-templated(GO:0006351);regulation of transcription, DNA-templated(GO:0006355);regulation of transcription by RNA polymerase II(GO:0006357);transcription by RNA polymerase II(GO:0006366)…	DNA-binding transcription factor activity, RNA polymerase II-specific(GO:0000981);transcription factor activity, RNA polymerase II proximal promoter sequence-specific DNA binding(GO:0000982);proximal promoter DNA-binding transcription activator activity, RNA polymerase II-specific(GO:0001077);DNA-binding transcription activator activity, RNA polymerase II-specific(GO:0001228);molecular_function(G…	cellular_component(GO:0005575);intracellular(GO:0005622);cell(GO:0005623);nucleus(GO:0005634);organelle(GO:0043226);membrane-bounded organelle(GO:0043227);intracellular organelle(GO:0043229);intracellular membrane-bounded organelle(GO:0043231);intracellular part(GO:0044424);cell part(GO:0044464)	Circadian rhythm - fly(map04711)	NA	K	Transcription	KOG3119@1|root,KOG3119@2759|Eukaryota,39U78@33154|Opisthokonta,3BHV1@33208|Metazoa,3CYF0@33213|Bilateria,481I2@7711|Chordata,48W4R@7742|Vertebrata,49RES@7898|Actinopterygii	-
Ecar03401-RA	XP_023323214.1	protein AAR2 homolog [Eurytemora affinis]	A0A8S3SNI6	DUF4585 domain-containing protein OS=Mytilus edulis OX=6550 PE=4 SV=1	XP_023323214.1	protein AAR2 homolog [Eurytemora affinis]	NA	NA	cellular_component(GO:0005575);intracellular(GO:0005622);cell(GO:0005623);nucleus(GO:0005634);cytoplasm(GO:0005737);small nuclear ribonucleoprotein complex(GO:0030532);protein-containing complex(GO:0032991);organelle(GO:0043226);membrane-bounded organelle(GO:0043227);intracellular organelle(GO:0043229);intracellular membrane-bounded organelle(GO:0043231);organelle part(GO:0044422);intracellular p…	NA	A1 cistron-splicing factor AAR2(ko:K13205)	A	RNA processing and modification	KOG3937@1|root,KOG3937@2759|Eukaryota,39TI1@33154|Opisthokonta,3BAUU@33208|Metazoa,3CUVR@33213|Bilateria,484KG@7711|Chordata,4920K@7742|Vertebrata,4GUDZ@8782|Aves	-
Ecar04526-RA	XP_002428218.1	protein lethal, putative [Pediculus humanus corporis]	E0VQ24	Cytochrome c oxidase subunit 1 OS=Pediculus humanus subsp. corporis OX=121224 GN=8233598 {ECO:0000313|EnsemblMetazoa:PHUM370660-PA} PE=3 SV=1	XP_023334421.1	alpha-crystallin B chain-like [Eurytemora affinis]	reproduction(GO:0000003);MAPK cascade(GO:0000165);microtubule cytoskeleton organization(GO:0000226);response to reactive oxygen species(GO:0000302);response to acid chemical(GO:0001101);regulation of cell growth(GO:0001558);eye development(GO:0001654);response to hypoxia(GO:0001666);regulation of cytokine production(GO:0001817);positive regulation of cytokine production(GO:0001819);regulation of …	amyloid-beta binding(GO:0001540);molecular_function(GO:0003674);enzyme inhibitor activity(GO:0004857);protein kinase inhibitor activity(GO:0004860);protein kinase C binding(GO:0005080);binding(GO:0005488);protein binding(GO:0005515);microtubule binding(GO:0008017);cytoskeletal protein binding(GO:0008092);protein kinase C inhibitor activity(GO:0008426);tubulin binding(GO:0015631);myosin binding(GO…	proteasome complex(GO:0000502);cellular_component(GO:0005575);intracellular(GO:0005622);cell(GO:0005623);nucleus(GO:0005634);cytoplasm(GO:0005737);mitochondrion(GO:0005739);mitochondrial matrix(GO:0005759);Golgi apparatus(GO:0005794);cytosol(GO:0005829);cytoskeleton(GO:0005856);plasma membrane(GO:0005886);cell surface(GO:0009986);endomembrane system(GO:0012505);postsynaptic density(GO:0014069);ac…	MAPK signaling pathway(map04010);Protein processing in endoplasmic reticulum(map04141);Longevity regulating pathway - multiple species(map04213);VEGF signaling pathway(map04370);Amoebiasis(map05146);Epstein-Barr virus infection(map05169);Proteoglycans in cancer(map05205)	NA	O	Posttranslational modification, protein turnover, chaperones	KOG3591@1|root,KOG3591@2759|Eukaryota,38HJY@33154|Opisthokonta,3BFZ0@33208|Metazoa,3D7C9@33213|Bilateria,41YT6@6656|Arthropoda,3SMG4@50557|Insecta,3ECZW@33342|Paraneoptera	-
Ecar04401-RA	XP_023343130.1	protein TsetseEP-like [Eurytemora affinis]	A0A6J8CGR0	ZAD domain-containing protein OS=Mytilus coruscus OX=42192 PE=4 SV=1	XP_023343130.1	protein TsetseEP-like [Eurytemora affinis]	-	-	-	-	-	-	-	-	-
Ecar04409-RA	XP_023347327.1	alpha-tocopherol transfer protein-like [Eurytemora affinis]	A0A0K2U2Q5	CRAL-TRIO domain-containing protein OS=Lepeophtheirus salmonis OX=72036 PE=4 SV=1	XP_023347327.1	alpha-tocopherol transfer protein-like [Eurytemora affinis]	NA	NA	NA	NA	NA	I	Lipid transport and metabolism	KOG1471@1|root,KOG1471@2759|Eukaryota,39K53@33154|Opisthokonta,3BBSK@33208|Metazoa,3CU7Z@33213|Bilateria	CRAL_TRIO(PF00650.23) CRAL/TRIO domain
Ecar04968-RA	XP_023338657.1	LOW QUALITY PROTEIN: glutamate-gated chloride channel-like [Eurytemora affinis]	A0A7R8GZH0	Protein asunder OS=Lepeophtheirus salmonis OX=72036 PE=3 SV=1	XP_023338657.1	LOW QUALITY PROTEIN: glutamate-gated chloride channel-like [Eurytemora affinis]	reproduction(GO:0000003);response to acid chemical(GO:0001101);action potential(GO:0001508);startle response(GO:0001964);regulation of respiratory gaseous exchange by neurological system process(GO:0002087);system process(GO:0003008);muscle system process(GO:0003012);transport(GO:0006810);ion transport(GO:0006811);anion transport(GO:0006820);chloride transport(GO:0006821);muscle contraction(GO:00…	molecular_function(GO:0003674);transporter activity(GO:0005215);ion channel activity(GO:0005216);extracellular ligand-gated ion channel activity(GO:0005230);excitatory extracellular ligand-gated ion channel activity(GO:0005231);extracellularly glutamate-gated ion channel activity(GO:0005234);inhibitory extracellular ligand-gated ion channel activity(GO:0005237);anion channel activity(GO:0005253);…	cellular_component(GO:0005575);intracellular(GO:0005622);cell(GO:0005623);cytoplasm(GO:0005737);endoplasmic reticulum(GO:0005783);plasma membrane(GO:0005886);integral component of plasma membrane(GO:0005887);external side of plasma membrane(GO:0009897);cell surface(GO:0009986);endomembrane system(GO:0012505);membrane(GO:0016020);integral component of membrane(GO:0016021);glycine-gated chloride ch…	Neuroactive ligand-receptor interaction(map04080)	NA	P	Inorganic ion transport and metabolism	KOG3644@1|root,KOG3644@2759|Eukaryota,38BM7@33154|Opisthokonta,3BA9E@33208|Metazoa,3CRD3@33213|Bilateria,41UGU@6656|Arthropoda,3SGCC@50557|Insecta,3E8FP@33342|Paraneoptera	Neur_chan_LBD(PF02931.26) Neurotransmitter-gated ion-channel ligand binding domain;Neur_chan_memb(PF02932.19) Neurotransmitter-gated ion-channel transmembrane region
Ecar04413-RA	XP_023347581.1	acidic mammalian chitinase-like isoform X3 [Eurytemora affinis]	A0A2Z4BWC9	Cytochrome c oxidase subunit 1 OS=Crangon crangon OX=491138 PE=2 SV=1	XP_023347581.1	acidic mammalian chitinase-like isoform X3 [Eurytemora affinis]	NA	NA	NA	Amino sugar and nucleotide sugar metabolism(map00520);Metabolic pathways (map01100)	chitinase(ko:K01183,EC:3.2.1.14)	G	Carbohydrate transport and metabolism	COG3325@1|root,KOG2806@2759|Eukaryota,38BJK@33154|Opisthokonta,3BA7Q@33208|Metazoa,3CS5K@33213|Bilateria,41XM4@6656|Arthropoda	CBM_14(PF01607.27) Chitin binding Peritrophin-A domain;Glyco_hydro_18(PF00704.31) Glycosyl hydrolases family 18
Ecar05064-RA	XP_023346750.1	MOB kinase activator 3C-like [Eurytemora affinis]	A0A443RAV7	Ig-like domain-containing protein OS=Dinothrombium tinctorium OX=1965070 PE=4 SV=1	XP_023346750.1	MOB kinase activator 3C-like [Eurytemora affinis]	NA	NA	cellular_component(GO:0005575);intracellular(GO:0005622);cell(GO:0005623);cell part(GO:0044464)	Cell cycle - yeast(map04111);Hippo signaling pathway(map04390);Hippo signaling pathway - fly(map04391);Hippo signaling pathway - multiple species(map04392)	MOB kinase activator 1(ko:K06685)	D	Cell cycle control, cell division, chromosome partitioning	KOG0440@1|root,KOG1903@2759|Eukaryota,38CJ9@33154|Opisthokonta,3BFKJ@33208|Metazoa,3CWJ0@33213|Bilateria	Mob1_phocein(PF03637.20) Mob1/phocein family
Ecar05037-RA	XP_023331547.1	NACHT and WD repeat domain-containing protein 2-like [Eurytemora affinis]	A0A067QH37	Cytochrome c oxidase subunit 1 OS=Zootermopsis nevadensis OX=136037 PE=4 SV=1	XP_023331547.1	NACHT and WD repeat domain-containing protein 2-like [Eurytemora affinis]	NA	NA	NA	NA	NA	S	Function unknown	COG2319@1|root,KOG3602@2759|Eukaryota,38E5W@33154|Opisthokonta,3BA5T@33208|Metazoa,3CUIR@33213|Bilateria,41VG3@6656|Arthropoda,3SJFQ@50557|Insecta	-
Ecar05038-RA	XP_023331551.1	uncharacterized protein LOC111703745 [Eurytemora affinis]	A0A6A4VU68	Zinc finger MIZ domain-containing protein 2 OS=Amphibalanus amphitrite OX=1232801 GN=Nwd2_0 {ECO:0000313|EMBL:KAF0292921.1} PE=4 SV=1	XP_023331551.1	uncharacterized protein LOC111703745 [Eurytemora affinis]	NA	NA	NA	NA	NA	S	Function unknown	COG2319@1|root,KOG3602@2759|Eukaryota,38E5W@33154|Opisthokonta,3BA5T@33208|Metazoa,3CUIR@33213|Bilateria,41VG3@6656|Arthropoda,3SJFQ@50557|Insecta,3E7YR@33342|Paraneoptera	-
Ecar04872-RA	XP_023332086.1	zingipain-2-like isoform X1 [Eurytemora affinis]	A0A076FFM2	NADH-ubiquinone oxidoreductase chain 2 OS=Paracyclopina nana OX=565004 PE=2 SV=1	XP_023332086.1	zingipain-2-like isoform X1 [Eurytemora affinis]	NA	NA	NA	Autophagy - animal(map04140);Lysosome(map04142);Phagosome(map04145);Apoptosis(map04210);Antigen processing and presentation(map04612);NOD-like receptor signaling pathway(map04621);Renin secretion(map04924);Proteoglycans in cancer(map05205);Rheumatoid arthritis(map05323);Fluid shear stress and atherosclerosis(map05418)	cathepsin B(ko:K01363,EC:3.4.22.1);cathepsin L(ko:K01365,EC:3.4.22.15);cathepsin H(ko:K01366,EC:3.4.22.16);cathepsin X(ko:K08568,EC:3.4.18.1);xylem cysteine proteinase(ko:K16290,EC:3.4.22.-)	O	Posttranslational modification, protein turnover, chaperones	COG4870@1|root,KOG1543@2759|Eukaryota	Inhibitor_I29(PF08246.15) Cathepsin propeptide inhibitor domain (I29);Peptidase_C1(PF00112.26) Papain family cysteine protease
Ecar04875-RA	XP_023332082.1	mechanosensory protein 2-like isoform X1 [Eurytemora affinis]	A0A0K2TZN4	PHB domain-containing protein OS=Lepeophtheirus salmonis OX=72036 GN=mec2 {ECO:0000313|EMBL:CDW31469.1} PE=3 SV=1	XP_023332082.1	mechanosensory protein 2-like isoform X1 [Eurytemora affinis]	system process(GO:0003008);renal system process(GO:0003014);biological_process(GO:0008150);multicellular organismal process(GO:0032501);renal filtration(GO:0097205);nephrocyte filtration(GO:0097206)	molecular_function(GO:0003674);binding(GO:0005488);protein binding(GO:0005515)	NA	NA	NA	C	Energy production and conversion	COG0330@1|root,KOG2621@2759|Eukaryota,39SU2@33154|Opisthokonta,3B94A@33208|Metazoa,3CTJC@33213|Bilateria,41VRF@6656|Arthropoda	Band_7(PF01145.28) SPFH domain / Band 7 family
Ecar04840-RA	XP_023327159.1	uncharacterized protein LOC111700473 isoform X1 [Eurytemora affinis]	A0A7R8GZB0	Decapping nuclease OS=Lepeophtheirus salmonis OX=72036 PE=4 SV=1	XP_023327159.1	uncharacterized protein LOC111700473 isoform X1 [Eurytemora affinis]	reproduction(GO:0000003);negative regulation of transcription by RNA polymerase II(GO:0000122);microtubule cytoskeleton organization(GO:0000226);response to reactive oxygen species(GO:0000302);response to superoxide(GO:0000303);response to oxygen radical(GO:0000305);embryonic axis specification(GO:0000578);cell morphogenesis(GO:0000902);cell morphogenesis involved in differentiation(GO:0000904);r…	transcription regulatory region sequence-specific DNA binding(GO:0000976);RNA polymerase II regulatory region sequence-specific DNA binding(GO:0000977);RNA polymerase II proximal promoter sequence-specific DNA binding(GO:0000978);RNA polymerase II distal enhancer sequence-specific DNA binding(GO:0000980);DNA-binding transcription factor activity, RNA polymerase II-specific(GO:0000981);transcripti…	chromatin(GO:0000785);cellular_component(GO:0005575);intracellular(GO:0005622);cell(GO:0005623);nucleus(GO:0005634);chromosome(GO:0005694);polytene chromosome(GO:0005700);polytene chromosome puff(GO:0005703);cytoplasm(GO:0005737);mitochondrion(GO:0005739);endoplasmic reticulum(GO:0005783);endoplasmic reticulum membrane(GO:0005789);cytosol(GO:0005829);endomembrane system(GO:0012505);membrane(GO:00…	Protein processing in endoplasmic reticulum(map04141);Longevity regulating pathway - worm(map04212);Pathways in cancer(map05200);Hepatocellular carcinoma(map05225);Fluid shear stress and atherosclerosis(map05418)	NA	K	Transcription	KOG3863@1|root,KOG3863@2759|Eukaryota,396KH@33154|Opisthokonta,3BHF0@33208|Metazoa,3E40P@33213|Bilateria,42A3M@6656|Arthropoda,3SZJ4@50557|Insecta,44ZY0@7147|Diptera,45PGB@7214|Drosophilidae	bZIP_Maf(PF03131.20) bZIP Maf transcription factor
Ecar04846-RA	XP_023327139.1	pre-mRNA-processing factor 6-like [Eurytemora affinis]	A0A7R8VRA7	Pre-mRNA-processing factor 6 OS=Timema douglasi OX=61478 PE=4 SV=1	XP_023327139.1	pre-mRNA-processing factor 6-like [Eurytemora affinis]	spliceosomal tri-snRNP complex assembly(GO:0000244);RNA splicing, via transesterification reactions(GO:0000375);RNA splicing, via transesterification reactions with bulged adenosine as nucleophile(GO:0000377);spliceosomal snRNP assembly(GO:0000387);mRNA splicing, via spliceosome(GO:0000398);nucleobase-containing compound metabolic process(GO:0006139);regulation of transcription, DNA-templated(GO:…	molecular_function(GO:0003674);nucleic acid binding(GO:0003676);transcription coregulator activity(GO:0003712);transcription coactivator activity(GO:0003713);RNA binding(GO:0003723);signaling receptor binding(GO:0005102);binding(GO:0005488);protein binding(GO:0005515);transcription factor binding(GO:0008134);nuclear hormone receptor binding(GO:0035257);steroid hormone receptor binding(GO:0035258)…	cellular_component(GO:0005575);intracellular(GO:0005622);cell(GO:0005623);nucleus(GO:0005634);nucleoplasm(GO:0005654);spliceosomal complex(GO:0005681);U5 snRNP(GO:0005682);U2-type spliceosomal complex(GO:0005684);nuclear body(GO:0016604);nuclear speck(GO:0016607);small nuclear ribonucleoprotein complex(GO:0030532);membrane-enclosed lumen(GO:0031974);nuclear lumen(GO:0031981);protein-containing co…	Spliceosome(map03040)	pre-mRNA-processing factor 6(ko:K12855)	A	RNA processing and modification	KOG0495@1|root,KOG0495@2759|Eukaryota,38EYN@33154|Opisthokonta,3B9NH@33208|Metazoa,3CZ2Z@33213|Bilateria,41WF8@6656|Arthropoda,3SGZM@50557|Insecta,3E7GV@33342|Paraneoptera	TPR_19(PF14559.9) Tetratricopeptide repeat;PRP1_N(PF06424.15) PRP1 splicing factor, N-terminal
Ecar04847-RA	XP_023327139.1	pre-mRNA-processing factor 6-like [Eurytemora affinis]	A0A553PCF2	Pre-mRNA-processing factor 6 OS=Tigriopus californicus OX=6832 PE=4 SV=1	XP_023327139.1	pre-mRNA-processing factor 6-like [Eurytemora affinis]	spliceosomal tri-snRNP complex assembly(GO:0000244);RNA splicing, via transesterification reactions(GO:0000375);RNA splicing, via transesterification reactions with bulged adenosine as nucleophile(GO:0000377);spliceosomal snRNP assembly(GO:0000387);mRNA splicing, via spliceosome(GO:0000398);nucleobase-containing compound metabolic process(GO:0006139);regulation of transcription, DNA-templated(GO:…	molecular_function(GO:0003674);nucleic acid binding(GO:0003676);transcription coregulator activity(GO:0003712);transcription coactivator activity(GO:0003713);RNA binding(GO:0003723);signaling receptor binding(GO:0005102);binding(GO:0005488);protein binding(GO:0005515);transcription factor binding(GO:0008134);nuclear hormone receptor binding(GO:0035257);steroid hormone receptor binding(GO:0035258)…	cellular_component(GO:0005575);intracellular(GO:0005622);cell(GO:0005623);nucleus(GO:0005634);nucleoplasm(GO:0005654);spliceosomal complex(GO:0005681);U5 snRNP(GO:0005682);U2-type spliceosomal complex(GO:0005684);nuclear body(GO:0016604);nuclear speck(GO:0016607);small nuclear ribonucleoprotein complex(GO:0030532);membrane-enclosed lumen(GO:0031974);nuclear lumen(GO:0031981);protein-containing co…	Spliceosome(map03040)	pre-mRNA-processing factor 6(ko:K12855)	A	RNA processing and modification	KOG0495@1|root,KOG3940@1|root,KOG0495@2759|Eukaryota,KOG3940@2759|Eukaryota,38EYN@33154|Opisthokonta,3B9NH@33208|Metazoa,3CZ2Z@33213|Bilateria,41WF8@6656|Arthropoda	-
Ecar04929-RA	XP_023320377.1	cAMP-dependent protein kinase regulatory subunit-like isoform X1 [Eurytemora affinis]	A0A182GHZ2	RIIa domain-containing protein OS=Aedes albopictus OX=7160 PE=4 SV=1	XP_023320377.1	cAMP-dependent protein kinase regulatory subunit-like isoform X1 [Eurytemora affinis]	-	-	-	-	-	-	-	-	RIIa(PF02197.20) Regulatory subunit of type II PKA R-subunit
Ecar04930-RA	XP_023320378.1	cAMP-dependent protein kinase type I regulatory subunit-like isoform X2 [Eurytemora affinis]	A0A0P4VRE0	RNA helicase OS=Rhodnius neglectus OX=72488 PE=2 SV=1	XP_023320378.1	cAMP-dependent protein kinase type I regulatory subunit-like isoform X2 [Eurytemora affinis]	reproduction(GO:0000003);microtubule cytoskeleton organization(GO:0000226);nuclear division(GO:0000280);formation of primary germ layer(GO:0001704);mesoderm formation(GO:0001707);regulation of protein phosphorylation(GO:0001932);negative regulation of protein phosphorylation(GO:0001933);regulation of immune system process(GO:0002682);negative regulation of immune system process(GO:0002683);regula…	nucleotide binding(GO:0000166);molecular_function(GO:0003674);enzyme inhibitor activity(GO:0004857);protein kinase inhibitor activity(GO:0004860);cAMP-dependent protein kinase inhibitor activity(GO:0004862);binding(GO:0005488);protein binding(GO:0005515);cAMP-dependent protein kinase regulator activity(GO:0008603);purine nucleotide binding(GO:0017076);kinase regulator activity(GO:0019207);kinase …	cellular_component(GO:0005575);intracellular(GO:0005622);cell(GO:0005623);cytoplasm(GO:0005737);cytosol(GO:0005829);plasma membrane(GO:0005886);cAMP-dependent protein kinase complex(GO:0005952);membrane(GO:0016020);nucleotide-activated protein kinase complex(GO:0031588);neuromuscular junction(GO:0031594);protein-containing complex(GO:0032991);intracellular part(GO:0044424);membrane part(GO:004442…	Insulin signaling pathway(map04910)	cAMP-dependent protein kinase regulator(ko:K04739)	T	Signal transduction mechanisms	COG0664@1|root,KOG1113@2759|Eukaryota,38GS1@33154|Opisthokonta,3BBF2@33208|Metazoa,3CS4Z@33213|Bilateria,41WVU@6656|Arthropoda,3SIFS@50557|Insecta,3E8EH@33342|Paraneoptera	cNMP_binding(PF00027.32) Cyclic nucleotide-binding domain
Ecar04936-RA	XP_023320447.1	probable cation-transporting ATPase 13A3 [Eurytemora affinis]	A0A553NVX8	Cation-transporting ATPase OS=Tigriopus californicus OX=6832 PE=3 SV=1	XP_023320447.1	probable cation-transporting ATPase 13A3 [Eurytemora affinis]	NA	NA	NA	NA	cation-transporting P-type ATPase 13A3/4/5(ko:K14951,EC:3.6.3.-)	P	Inorganic ion transport and metabolism	COG0474@1|root,KOG0208@2759|Eukaryota,3AH5I@33154|Opisthokonta,3BYRY@33208|Metazoa,3DF0N@33213|Bilateria,422B5@6656|Arthropoda	Cation_ATPase(PF13246.9) Cation transport ATPase (P-type);E1-E2_ATPase(PF00122.23) E1-E2 ATPase
Ecar04926-RA	XP_023320451.1	uncharacterized protein LOC111695369 [Eurytemora affinis]	A0A0K2U2C2	Ovule protein OS=Lepeophtheirus salmonis OX=72036 GN=zf(c3h) {ECO:0000313|EMBL:CDW32230.1} PE=4 SV=1	XP_023320451.1	uncharacterized protein LOC111695369 [Eurytemora affinis]	negative regulation of transcription by RNA polymerase II(GO:0000122);MAPK cascade(GO:0000165);nuclear-transcribed mRNA catabolic process, deadenylation-dependent decay(GO:0000288);nuclear-transcribed mRNA poly(A) tail shortening(GO:0000289);nuclear-transcribed mRNA catabolic process(GO:0000956);regulation of cytokine production(GO:0001817);response to molecule of bacterial origin(GO:0002237);reg…	molecular_function(GO:0003674);nucleic acid binding(GO:0003676);RNA binding(GO:0003723);mRNA binding(GO:0003729);mRNA 3'-UTR binding(GO:0003730);binding(GO:0005488);protein binding(GO:0005515);AU-rich element binding(GO:0017091);enzyme binding(GO:0019899);kinase binding(GO:0019900);protein kinase binding(GO:0019901);cytokine binding(GO:0019955);chemokine binding(GO:0019956);C-C chemokine binding(…	P-body(GO:0000932);cellular_component(GO:0005575);intracellular(GO:0005622);cell(GO:0005623);nucleus(GO:0005634);cytoplasm(GO:0005737);cytosol(GO:0005829);cytoplasmic stress granule(GO:0010494);protein-containing complex(GO:0032991);ribonucleoprotein granule(GO:0035770);cytoplasmic ribonucleoprotein granule(GO:0036464);organelle(GO:0043226);membrane-bounded organelle(GO:0043227);non-membrane-boun…	Human T-cell leukemia virus 1 infection(map05166);Kaposi sarcoma-associated herpesvirus infection(map05167)	tristetraprolin(ko:K15308)	S	Function unknown	COG5063@1|root,KOG1677@2759|Eukaryota,39XXP@33154|Opisthokonta,3BN5Y@33208|Metazoa,3D6DF@33213|Bilateria,48BNE@7711|Chordata,492IY@7742|Vertebrata,3JBW1@40674|Mammalia,4J1KY@91561|Cetartiodactyla	zf-CCCH(PF00642.27) Zinc finger C-x8-C-x5-C-x3-H type (and similar);zf-CCCH_2(PF14608.9) RNA-binding, Nab2-type zinc finger
Ecar05137-RA	XP_023346739.1	nuclear factor erythroid 2-related factor 2-like [Eurytemora affinis]	A0A811U910	CDP-diacylglycerol--glycerol-3-phosphate 3-phosphatidyltransferase OS=Ceratitis capitata OX=7213 PE=4 SV=1	XP_023346739.1	nuclear factor erythroid 2-related factor 2-like [Eurytemora affinis]	reproduction(GO:0000003);negative regulation of transcription by RNA polymerase II(GO:0000122);microtubule cytoskeleton organization(GO:0000226);response to reactive oxygen species(GO:0000302);response to superoxide(GO:0000303);response to oxygen radical(GO:0000305);embryonic axis specification(GO:0000578);cell morphogenesis(GO:0000902);cell morphogenesis involved in differentiation(GO:0000904);r…	transcription regulatory region sequence-specific DNA binding(GO:0000976);RNA polymerase II regulatory region sequence-specific DNA binding(GO:0000977);RNA polymerase II proximal promoter sequence-specific DNA binding(GO:0000978);RNA polymerase II distal enhancer sequence-specific DNA binding(GO:0000980);DNA-binding transcription factor activity, RNA polymerase II-specific(GO:0000981);transcripti…	chromatin(GO:0000785);cellular_component(GO:0005575);intracellular(GO:0005622);cell(GO:0005623);nucleus(GO:0005634);chromosome(GO:0005694);polytene chromosome(GO:0005700);polytene chromosome puff(GO:0005703);cytoplasm(GO:0005737);mitochondrion(GO:0005739);endoplasmic reticulum(GO:0005783);endoplasmic reticulum membrane(GO:0005789);cytosol(GO:0005829);endomembrane system(GO:0012505);membrane(GO:00…	Protein processing in endoplasmic reticulum(map04141);Longevity regulating pathway - worm(map04212);Pathways in cancer(map05200);Hepatocellular carcinoma(map05225);Fluid shear stress and atherosclerosis(map05418)	NA	K	Transcription	KOG3863@1|root,KOG3863@2759|Eukaryota,396KH@33154|Opisthokonta,3BHF0@33208|Metazoa,3CSNI@33213|Bilateria,41TJJ@6656|Arthropoda,3SJ5K@50557|Insecta,458X9@7147|Diptera	bZIP_Maf(PF03131.20) bZIP Maf transcription factor
Ecar05132-RA	XP_023324259.1	echinoderm microtubule-associated protein-like 1 [Eurytemora affinis]	A0A7R9BP49	HELP domain-containing protein OS=Notodromas monacha OX=399045 PE=4 SV=1	XP_023324259.1	echinoderm microtubule-associated protein-like 1 [Eurytemora affinis]	microtubule cytoskeleton organization(GO:0000226);mitotic cell cycle(GO:0000278);hematopoietic progenitor cell differentiation(GO:0002244);immune system process(GO:0002376);immune system development(GO:0002520);organelle organization(GO:0006996);cytoskeleton organization(GO:0007010);microtubule-based process(GO:0007017);cell cycle(GO:0007049);spindle organization(GO:0007051);mitotic spindle organ…	molecular_function(GO:0003674);signaling receptor binding(GO:0005102);binding(GO:0005488);protein binding(GO:0005515);microtubule binding(GO:0008017);protein C-terminus binding(GO:0008022);cytoskeletal protein binding(GO:0008092);tubulin binding(GO:0015631)	cellular_component(GO:0005575);intracellular(GO:0005622);cell(GO:0005623);cytoplasm(GO:0005737);cytosol(GO:0005829);dendrite(GO:0030425);neuromuscular junction(GO:0031594);somatodendritic compartment(GO:0036477);cell projection(GO:0042995);neuron projection(GO:0043005);neuronal cell body(GO:0043025);cell body(GO:0044297);intracellular part(GO:0044424);cytoplasmic part(GO:0044444);cell projection …	Pathways in cancer(map05200);Non-small cell lung cancer(map05223)	echinoderm microtubule-associated protein-like 1/2(ko:K18595)	S	Function unknown	COG2319@1|root,KOG2106@2759|Eukaryota,38B67@33154|Opisthokonta,3BAU9@33208|Metazoa,3CRT7@33213|Bilateria,41TVT@6656|Arthropoda,3SFM0@50557|Insecta,46GQK@7399|Hymenoptera	HELP(PF03451.17) HELP motif;WD40(PF00400.35) WD domain, G-beta repeat
Ecar04750-RA	XP_023337260.1	uncharacterized protein Os08g0359500-like isoform X1 [Eurytemora affinis]	A0A553PQ37	CS domain-containing protein OS=Tigriopus californicus OX=6832 PE=3 SV=1	XP_023337260.1	uncharacterized protein Os08g0359500-like isoform X1 [Eurytemora affinis]	polysaccharide biosynthetic process(GO:0000271);telomere maintenance(GO:0000723);prostaglandin biosynthetic process(GO:0001516);system process(GO:0003008);carbohydrate metabolic process(GO:0005975);polysaccharide metabolic process(GO:0005976);glycogen metabolic process(GO:0005977);glycogen biosynthetic process(GO:0005978);cellular glucan metabolic process(GO:0006073);organic acid metabolic proces…	p53 binding(GO:0002039);molecular_function(GO:0003674);telomerase activity(GO:0003720);catalytic activity(GO:0003824);RNA-directed DNA polymerase activity(GO:0003964);binding(GO:0005488);protein binding(GO:0005515);transferase activity(GO:0016740);transferase activity, transferring phosphorus-containing groups(GO:0016772);nucleotidyltransferase activity(GO:0016779);isomerase activity(GO:0016853);…	cellular_component(GO:0005575);intracellular(GO:0005622);cell(GO:0005623);nucleus(GO:0005634);nucleoplasm(GO:0005654);telomerase holoenzyme complex(GO:0005697);cytoplasm(GO:0005737);cytosol(GO:0005829);cytoskeleton(GO:0005856);actin filament(GO:0005884);actin cytoskeleton(GO:0015629);membrane-enclosed lumen(GO:0031974);nuclear lumen(GO:0031981);protein-containing complex(GO:0032991);somatodendrit…	Arachidonic acid metabolism(map00590);Metabolic pathways (map01100)	cytosolic prostaglandin-E synthase(ko:K15730,EC:5.3.99.3)	O	Posttranslational modification, protein turnover, chaperones	KOG3158@1|root,KOG3158@2759|Eukaryota,3A1J4@33154|Opisthokonta,3BAQK@33208|Metazoa,3CYPV@33213|Bilateria,42063@6656|Arthropoda	-
Ecar03886-RA	XP_023321220.1	polypeptide N-acetylgalactosaminyltransferase 5-like [Eurytemora affinis]	A0A067RJP5	Polypeptide N-acetylgalactosaminyltransferase OS=Zootermopsis nevadensis OX=136037 PE=3 SV=1	XP_023321220.1	polypeptide N-acetylgalactosaminyltransferase 5-like [Eurytemora affinis]	carbohydrate metabolic process(GO:0005975);cellular protein modification process(GO:0006464);protein glycosylation(GO:0006486);protein O-linked glycosylation(GO:0006493);nitrogen compound metabolic process(GO:0006807);biological_process(GO:0008150);metabolic process(GO:0008152);biosynthetic process(GO:0009058);macromolecule biosynthetic process(GO:0009059);glycoprotein metabolic process(GO:000910…	molecular_function(GO:0003674);catalytic activity(GO:0003824);polypeptide N-acetylgalactosaminyltransferase activity(GO:0004653);binding(GO:0005488);UDP-glycosyltransferase activity(GO:0008194);acetylgalactosaminyltransferase activity(GO:0008376);transferase activity(GO:0016740);transferase activity, transferring glycosyl groups(GO:0016757);transferase activity, transferring hexosyl groups(GO:001…	cellular_component(GO:0005575);intracellular(GO:0005622);cell(GO:0005623);cytoplasm(GO:0005737);intracellular part(GO:0044424);cytoplasmic part(GO:0044444);cell part(GO:0044464);perinuclear region of cytoplasm(GO:0048471)	Mucin type O-glycan biosynthesis(map00512);Metabolic pathways (map01100)	polypeptide N-acetylgalactosaminyltransferase(ko:K00710,EC:2.4.1.41)	O	Posttranslational modification, protein turnover, chaperones	KOG3736@1|root,KOG3736@2759|Eukaryota,38FFX@33154|Opisthokonta,3BAUJ@33208|Metazoa,3CR92@33213|Bilateria,41WZS@6656|Arthropoda	Ricin_B_lectin(PF00652.25) Ricin-type beta-trefoil lectin domain;Glycos_transf_2(PF00535.29) Glycosyl transferase family 2;Glyco_transf_7C(PF02709.17) N-terminal domain of galactosyltransferase
Ecar04279-RA	XP_023342163.1	serine/threonine-protein phosphatase 1 regulatory subunit 10-like [Eurytemora affinis]	A0A553NYP9	C3H1-type domain-containing protein OS=Tigriopus californicus OX=6832 PE=4 SV=1	XP_023342163.1	serine/threonine-protein phosphatase 1 regulatory subunit 10-like [Eurytemora affinis]	regulation of mitotic cell cycle(GO:0007346);biological_process(GO:0008150);metabolic process(GO:0008152);negative regulation of metabolic process(GO:0009892);positive regulation of metabolic process(GO:0009893);gene expression(GO:0010467);negative regulation of phosphorus metabolic process(GO:0010563);regulation of cell cycle process(GO:0010564);positive regulation of macromolecule metabolic pro…	molecular_function(GO:0003674);enzyme inhibitor activity(GO:0004857);protein phosphatase inhibitor activity(GO:0004864);binding(GO:0005488);protein binding(GO:0005515);protein phosphatase 1 binding(GO:0008157);phosphatase regulator activity(GO:0019208);phosphatase inhibitor activity(GO:0019212);protein phosphatase regulator activity(GO:0019888);enzyme binding(GO:0019899);phosphatase binding(GO:00…	nuclear chromosome(GO:0000228);chromatin(GO:0000785);nuclear chromatin(GO:0000790);cellular_component(GO:0005575);intracellular(GO:0005622);cell(GO:0005623);nucleus(GO:0005634);nucleoplasm(GO:0005654);chromosome(GO:0005694);protein serine/threonine phosphatase complex(GO:0008287);nuclear body(GO:0016604);membrane-enclosed lumen(GO:0031974);nuclear lumen(GO:0031981);protein-containing complex(GO:0…	NA	protein phosphatase 1 regulatory subunit 10(ko:K17552)	K	Transcription	28HR7@1|root,2QQ2I@2759|Eukaryota,38E9Q@33154|Opisthokonta,3BFPK@33208|Metazoa,3CXPF@33213|Bilateria,41WDJ@6656|Arthropoda,3SHWF@50557|Insecta,3EBQG@33342|Paraneoptera	zf-CCCH(PF00642.27) Zinc finger C-x8-C-x5-C-x3-H type (and similar)
Ecar04278-RA	XP_023342159.1	dihydropteridine reductase-like [Eurytemora affinis]	D3PGV9	Cytochrome c oxidase subunit 1 OS=Lepeophtheirus salmonis OX=72036 GN=DHPR {ECO:0000313|EMBL:ADD24505.1} PE=2 SV=1	XP_023342159.1	dihydropteridine reductase-like [Eurytemora affinis]	liver development(GO:0001889);alcohol metabolic process(GO:0006066);organic acid metabolic process(GO:0006082);cellular amino acid metabolic process(GO:0006520);L-phenylalanine metabolic process(GO:0006558);L-phenylalanine catabolic process(GO:0006559);cellular aromatic compound metabolic process(GO:0006725);tetrahydrobiopterin biosynthetic process(GO:0006729);coenzyme metabolic process(GO:000673…	nucleotide binding(GO:0000166);molecular_function(GO:0003674);catalytic activity(GO:0003824);6,7-dihydropteridine reductase activity(GO:0004155);binding(GO:0005488);protein binding(GO:0005515);oxidoreductase activity(GO:0016491);oxidoreductase activity, acting on the CH-NH group of donors(GO:0016645);oxidoreductase activity, acting on the CH-NH group of donors, NAD or NADP as acceptor(GO:0016646)…	cellular_component(GO:0005575);intracellular(GO:0005622);cell(GO:0005623);cytoplasm(GO:0005737);cytosol(GO:0005829);cell projection(GO:0042995);neuron projection(GO:0043005);intracellular part(GO:0044424);cytoplasmic part(GO:0044444);cell part(GO:0044464);neuron part(GO:0097458);plasma membrane bounded cell projection(GO:0120025)	Folate biosynthesis(map00790);Metabolic pathways (map01100)	dihydropteridine reductase(ko:K00357,EC:1.5.1.34)	Q	Secondary metabolites biosynthesis, transport and catabolism	COG1028@1|root,KOG4022@2759|Eukaryota,38HT5@33154|Opisthokonta,3BCER@33208|Metazoa,3CUSN@33213|Bilateria,41UGK@6656|Arthropoda	adh_short_C2(PF13561.9) Enoyl-(Acyl carrier protein) reductase;adh_short(PF00106.28) short chain dehydrogenase
Ecar04464-RA	XP_023337479.1	RYamide receptor-like [Eurytemora affinis]	B4MM03	G_PROTEIN_RECEP_F1_2 domain-containing protein OS=Drosophila willistoni OX=7260 GN=Dwil\GK17310 {ECO:0000313|EMBL:EDW73012.2} PE=3 SV=2	XP_023337479.1	RYamide receptor-like [Eurytemora affinis]	cellular ion homeostasis(GO:0006873);cellular calcium ion homeostasis(GO:0006874);cellular metal ion homeostasis(GO:0006875);cell communication(GO:0007154);signal transduction(GO:0007165);positive regulation of cytosolic calcium ion concentration(GO:0007204);biological_process(GO:0008150);response to endogenous stimulus(GO:0009719);response to hormone(GO:0009725);hormone-mediated signaling pathwa…	molecular_function(GO:0003674);signaling receptor activity(GO:0038023);leucokinin receptor activity(GO:0042071);molecular transducer activity(GO:0060089)	cellular_component(GO:0005575);cell(GO:0005623);plasma membrane(GO:0005886);membrane(GO:0016020);basolateral plasma membrane(GO:0016323);membrane part(GO:0044425);plasma membrane part(GO:0044459);cell part(GO:0044464);cell periphery(GO:0071944);plasma membrane region(GO:0098590)	NA	NA	T	Signal transduction mechanisms	KOG4219@1|root,KOG4219@2759|Eukaryota,38MQ0@33154|Opisthokonta,3BK0Z@33208|Metazoa,3D09I@33213|Bilateria,41VAF@6656|Arthropoda,3SJHC@50557|Insecta,44Y3V@7147|Diptera,45VZU@7214|Drosophilidae	7tm_1(PF00001.24) 7 transmembrane receptor (rhodopsin family)
Ecar05173-RA	XP_023329145.1	uncharacterized protein LOC111701899 isoform X1 [Eurytemora affinis]	-	-	XP_023329145.1	uncharacterized protein LOC111701899 isoform X1 [Eurytemora affinis]	-	-	-	-	-	-	-	-	-
Ecar03922-RA	XP_023324790.1	NACHT and WD repeat domain-containing protein 2-like [Eurytemora affinis]	A0A553NSL0	DUF4062 domain-containing protein OS=Tigriopus californicus OX=6832 PE=4 SV=1	XP_023324790.1	NACHT and WD repeat domain-containing protein 2-like [Eurytemora affinis]	NA	NA	NA	NA	NA	S	Function unknown	COG2319@1|root,KOG3602@2759|Eukaryota,38E5W@33154|Opisthokonta,3BA5T@33208|Metazoa,3CUIR@33213|Bilateria,41VG3@6656|Arthropoda,3SJFQ@50557|Insecta,3E7YR@33342|Paraneoptera	-
Ecar03912-RA	XP_023324786.1	disks large 1 tumor suppressor protein-like [Eurytemora affinis]	A0A8S4EVH4	DNA replication complex GINS protein PSF2 OS=Plutella xylostella OX=51655 PE=4 SV=1	XP_023324786.1	disks large 1 tumor suppressor protein-like [Eurytemora affinis]	reproduction(GO:0000003);negative regulation of transcription by RNA polymerase II(GO:0000122);establishment of mitotic spindle orientation(GO:0000132);microtubule cytoskeleton organization(GO:0000226);mitotic cell cycle(GO:0000278);embryonic axis specification(GO:0000578);cell fate specification(GO:0001708);cell fate determination(GO:0001709);morphogenesis of an epithelium(GO:0002009);epithelial…	molecular_function(GO:0003674);binding(GO:0005488);protein binding(GO:0005515)	cellular_component(GO:0005575);intracellular(GO:0005622);cell(GO:0005623);cytoplasm(GO:0005737);plasma membrane(GO:0005886);cell-cell junction(GO:0005911);adherens junction(GO:0005912);septate junction(GO:0005918);smooth septate junction(GO:0005920);cell cortex(GO:0005938);membrane(GO:0016020);apicolateral plasma membrane(GO:0016327);lateral plasma membrane(GO:0016328);cell junction(GO:0030054);a…	Hippo signaling pathway(map04390);Hippo signaling pathway - fly(map04391);Tight junction(map04530);T cell receptor signaling pathway(map04660);Human papillomavirus infection(map05165);Human T-cell leukemia virus 1 infection(map05166);Viral carcinogenesis(map05203)	NA	T	Signal transduction mechanisms	COG0194@1|root,KOG0708@2759|Eukaryota,38EMW@33154|Opisthokonta,3BE6T@33208|Metazoa,3CR79@33213|Bilateria,41VVE@6656|Arthropoda	PDZ(PF00595.27) PDZ domain
Ecar04593-RA	XP_023329475.1	MOB kinase activator 1B [Eurytemora affinis]	A0A482VU85	DUF4263 domain-containing protein OS=Asbolus verrucosus OX=1661398 PE=4 SV=1	XP_023329475.1	MOB kinase activator 1B [Eurytemora affinis]	reproduction(GO:0000003);regulation of protein phosphorylation(GO:0001932);positive regulation of protein phosphorylation(GO:0001934);epithelial cell development(GO:0002064);columnar/cuboidal epithelial cell differentiation(GO:0002065);columnar/cuboidal epithelial cell development(GO:0002066);developmental process involved in reproduction(GO:0003006);apoptotic process(GO:0006915);chromosome segre…	molecular_function(GO:0003674);binding(GO:0005488);protein binding(GO:0005515);enzyme activator activity(GO:0008047);kinase regulator activity(GO:0019207);kinase activator activity(GO:0019209);protein kinase regulator activity(GO:0019887);enzyme binding(GO:0019899);kinase binding(GO:0019900);protein kinase binding(GO:0019901);enzyme regulator activity(GO:0030234);protein kinase activator activity…	cellular_component(GO:0005575);intracellular(GO:0005622);cell(GO:0005623);nucleus(GO:0005634);nucleolus(GO:0005730);cytoplasm(GO:0005737);centrosome(GO:0005813);microtubule organizing center(GO:0005815);cytosol(GO:0005829);cytoskeleton(GO:0005856);plasma membrane(GO:0005886);microtubule cytoskeleton(GO:0015630);membrane(GO:0016020);membrane-enclosed lumen(GO:0031974);nuclear lumen(GO:0031981);org…	Cell cycle - yeast(map04111);Hippo signaling pathway(map04390);Hippo signaling pathway - fly(map04391);Hippo signaling pathway - multiple species(map04392)	MOB kinase activator 1(ko:K06685)	D	Cell cycle control, cell division, chromosome partitioning	KOG0440@1|root,KOG0440@2759|Eukaryota,38BAN@33154|Opisthokonta,3B9XU@33208|Metazoa,3CSDA@33213|Bilateria,41WQE@6656|Arthropoda,3SH6U@50557|Insecta	Mob1_phocein(PF03637.20) Mob1/phocein family
Ecar04590-RA	XP_023329466.1	protein SMG9-like [Eurytemora affinis]	A0A8K0P377	Protein SMG9 OS=Ladona fulva OX=123851 PE=3 SV=1	XP_023329466.1	protein SMG9-like [Eurytemora affinis]	-	-	-	-	-	-	-	-	-
Ecar04591-RA	XP_006821077.1	PREDICTED: acidic phosphoprotein-like [Saccoglossus kowalevskii]	A8Y3H6	Rab proteins geranylgeranyltransferase component A OS=Caenorhabditis briggsae OX=6238 PE=4 SV=1	XP_023329466.1	protein SMG9-like [Eurytemora affinis]	-	-	-	-	-	-	-	-	-
Ecar05215-RA	XP_023333196.1	uncharacterized protein LOC111705003 isoform X1 [Eurytemora affinis]	A0A8J2P499	CUB domain-containing protein OS=Allacma fusca OX=39272 PE=4 SV=1	XP_023333196.1	uncharacterized protein LOC111705003 isoform X1 [Eurytemora affinis]	NA	NA	NA	NA	NA	O	Posttranslational modification, protein turnover, chaperones	29Q0H@1|root,2QWNF@2759|Eukaryota	CUB(PF00431.23) CUB domain
Ecar05216-RA	XP_023333201.1	corticotropin-releasing factor-binding protein-like [Eurytemora affinis]	A0A2U9Q5H7	Corticotropin-releasing factor-binding protein OS=Eurytemora pacifica OX=207948 GN=CRH-BP {ECO:0000313|EMBL:AWT97556.1} PE=2 SV=1	XP_023333201.1	corticotropin-releasing factor-binding protein-like [Eurytemora affinis]	reproduction(GO:0000003);synaptic transmission, dopaminergic(GO:0001963);aggressive behavior(GO:0002118);maternal aggressive behavior(GO:0002125);regulation of peptide secretion(GO:0002791);negative regulation of peptide secretion(GO:0002792);transport(GO:0006810);exocytosis(GO:0006887);response to stress(GO:0006950);defense response(GO:0006952);inflammatory response(GO:0006954);cell communicatio…	molecular_function(GO:0003674);binding(GO:0005488);peptide hormone binding(GO:0017046);amide binding(GO:0033218);neurotransmitter binding(GO:0042165);peptide binding(GO:0042277);hormone binding(GO:0042562);corticotropin-releasing hormone binding(GO:0051424)	lytic vacuole(GO:0000323);cellular_component(GO:0005575);extracellular region(GO:0005576);extracellular space(GO:0005615);intracellular(GO:0005622);cell(GO:0005623);nucleus(GO:0005634);cytoplasm(GO:0005737);lysosome(GO:0005764);secondary lysosome(GO:0005767);endosome(GO:0005768);late endosome(GO:0005770);multivesicular body(GO:0005771);vacuole(GO:0005773);cytoskeleton(GO:0005856);microtubule(GO:0…	NA	NA	S	Function unknown	28J9S@1|root,2QRNI@2759|Eukaryota,38EBS@33154|Opisthokonta,3BCBY@33208|Metazoa,3CUHD@33213|Bilateria,41YS9@6656|Arthropoda	CRF-BP(PF05428.14) Corticotropin-releasing factor binding protein (CRF-BP)
Ecar05430-RA	XP_023338865.1	ubiquitin carboxyl-terminal hydrolase 16-like [Eurytemora affinis]	A0A553P619	USP domain-containing protein OS=Tigriopus californicus OX=6832 PE=4 SV=1	XP_023338865.1	ubiquitin carboxyl-terminal hydrolase 16-like [Eurytemora affinis]	-	-	-	-	-	-	-	-	-
Ecar05258-RA	XP_023343634.1	gamma-aminobutyric acid receptor subunit beta-like [Eurytemora affinis]	Q06B45	Cytochrome c oxidase subunit 1 OS=Lepeophtheirus salmonis OX=72036 PE=2 SV=1	XP_023343634.1	gamma-aminobutyric acid receptor subunit beta-like [Eurytemora affinis]	aggressive behavior(GO:0002118);inter-male aggressive behavior(GO:0002121);transport(GO:0006810);ion transport(GO:0006811);anion transport(GO:0006820);chloride transport(GO:0006821);cell communication(GO:0007154);signal transduction(GO:0007165);G protein-coupled receptor signaling pathway(GO:0007186);gamma-aminobutyric acid signaling pathway(GO:0007214);behavior(GO:0007610);locomotory behavior(GO…	molecular_function(GO:0003674);transmembrane signaling receptor activity(GO:0004888);transporter activity(GO:0005215);ion channel activity(GO:0005216);extracellular ligand-gated ion channel activity(GO:0005230);anion channel activity(GO:0005253);chloride channel activity(GO:0005254);binding(GO:0005488);protein binding(GO:0005515);anion transmembrane transporter activity(GO:0008509);ion transmembr…	cellular_component(GO:0005575);cell(GO:0005623);plasma membrane(GO:0005886);membrane(GO:0016020);axon(GO:0030424);dendrite(GO:0030425);cell leading edge(GO:0031252);cell projection membrane(GO:0031253);leading edge membrane(GO:0031256);neuromuscular junction(GO:0031594);neuron projection membrane(GO:0032589);neuronal cell body membrane(GO:0032809);somatodendritic compartment(GO:0036477);cell proj…	Neuroactive ligand-receptor interaction(map04080);Retrograde endocannabinoid signaling(map04723);Serotonergic synapse(map04726);GABAergic synapse(map04727);Morphine addiction(map05032);Nicotine addiction(map05033)	NA	T	Signal transduction mechanisms	KOG3644@1|root,KOG3643@2759|Eukaryota,39V52@33154|Opisthokonta,3BE6R@33208|Metazoa,3D81W@33213|Bilateria,41UDA@6656|Arthropoda,3SJ11@50557|Insecta	Neur_chan_LBD(PF02931.26) Neurotransmitter-gated ion-channel ligand binding domain
Ecar04335-RA	XP_023329207.1	SUN domain-containing protein 2-like [Eurytemora affinis]	A0A0K2TYC1	Protein PRRC1 OS=Lepeophtheirus salmonis OX=72036 GN=SUN2 {ECO:0000313|EMBL:CDW31024.1} PE=4 SV=1	XP_023329207.1	SUN domain-containing protein 2-like [Eurytemora affinis]	reproduction(GO:0000003);microtubule cytoskeleton organization(GO:0000226);nuclear division(GO:0000280);double-strand break repair via homologous recombination(GO:0000724);recombinational repair(GO:0000725);nematode larval development(GO:0002119);larval development(GO:0002164);nucleobase-containing compound metabolic process(GO:0006139);DNA metabolic process(GO:0006259);DNA repair(GO:0006281);dou…	molecular_function(GO:0003674);binding(GO:0005488);protein binding(GO:0005515);lamin binding(GO:0005521)	acrosomal vesicle(GO:0001669);acrosomal membrane(GO:0002080);cellular_component(GO:0005575);intracellular(GO:0005622);cell(GO:0005623);nucleus(GO:0005634);nuclear envelope(GO:0005635);nuclear inner membrane(GO:0005637);integral component of nuclear inner membrane(GO:0005639);cytoplasm(GO:0005737);endomembrane system(GO:0012505);vesicle membrane(GO:0012506);membrane(GO:0016020);integral component …	NA	SUN domain-containing protein 1/2(ko:K19347)	D	Cell cycle control, cell division, chromosome partitioning	KOG2687@1|root,KOG2687@2759|Eukaryota,38G26@33154|Opisthokonta,3BJMT@33208|Metazoa,3CYV6@33213|Bilateria,41YPH@6656|Arthropoda,3SJ53@50557|Insecta	Sad1_UNC(PF07738.16) Sad1 / UNC-like C-terminal
Ecar04338-RA	XP_023329218.1	kelch-like protein 12 isoform X1 [Eurytemora affinis]	A0A0N7Z8T9	Kelch-like protein diablo OS=Rhodnius neglectus OX=72488 PE=2 SV=1	XP_023329218.1	kelch-like protein 12 isoform X1 [Eurytemora affinis]	NA	NA	NA	NA	NA	T	Signal transduction mechanisms	KOG4441@1|root,KOG4441@2759|Eukaryota,38JQV@33154|Opisthokonta,3B98J@33208|Metazoa,3CUJ6@33213|Bilateria	BTB(PF00651.34) BTB/POZ domain
Ecar04339-RA	XP_023329218.1	kelch-like protein 12 isoform X1 [Eurytemora affinis]	A0A0K2U7A4	Kelch-like protein diablo OS=Lepeophtheirus salmonis OX=72036 PE=4 SV=1	XP_023329218.1	kelch-like protein 12 isoform X1 [Eurytemora affinis]	NA	NA	NA	NA	kelch-like protein 20(ko:K10457)	T	Signal transduction mechanisms	KOG4441@1|root,KOG4441@2759|Eukaryota,39PFQ@33154|Opisthokonta,3BJW6@33208|Metazoa,3CUSE@33213|Bilateria,48DG1@7711|Chordata,499RY@7742|Vertebrata,4A29H@7898|Actinopterygii	Kelch_1(PF01344.28) Kelch motif;BACK(PF07707.18) BTB And C-terminal Kelch;Kelch_6(PF13964.9) Kelch motif
Ecar05094-RA	XP_023322846.1	probable zinc transporter protein DDB_G0282067 [Eurytemora affinis]	A0A7F5RFH8	E3 ubiquitin-protein ligase OS=Agrilus planipennis OX=224129 PE=3 SV=1	XP_023322846.1	probable zinc transporter protein DDB_G0282067 [Eurytemora affinis]	transition metal ion transport(GO:0000041);regulation of neurotransmitter levels(GO:0001505);in utero embryonic development(GO:0001701);transport(GO:0006810);ion transport(GO:0006811);cation transport(GO:0006812);calcium ion transport(GO:0006816);zinc ion transport(GO:0006829);cellular ion homeostasis(GO:0006873);cellular calcium ion homeostasis(GO:0006874);cellular metal ion homeostasis(GO:00068…	molecular_function(GO:0003674);transporter activity(GO:0005215);calcium channel regulator activity(GO:0005246);zinc ion transmembrane transporter activity(GO:0005385);binding(GO:0005488);protein binding(GO:0005515);ion channel inhibitor activity(GO:0008200);cation transmembrane transporter activity(GO:0008324);ion transmembrane transporter activity(GO:0015075);inorganic molecular entity transmemb…	cellular_component(GO:0005575);intracellular(GO:0005622);cell(GO:0005623);nucleus(GO:0005634);nuclear envelope(GO:0005635);cytoplasm(GO:0005737);endoplasmic reticulum(GO:0005783);Golgi apparatus(GO:0005794);plasma membrane(GO:0005886);endomembrane system(GO:0012505);membrane(GO:0016020);integral component of membrane(GO:0016021);basolateral plasma membrane(GO:0016323);apical plasma membrane(GO:00…	Mineral absorption(map04978)	NA	P	Inorganic ion transport and metabolism	COG1230@1|root,KOG1483@2759|Eukaryota,38CHY@33154|Opisthokonta,3BC1J@33208|Metazoa,3CSJR@33213|Bilateria,41V1D@6656|Arthropoda,3SK5K@50557|Insecta	Cation_efflux(PF01545.24) Cation efflux family
[truncated: 852 more rows]
