# Supplementary material for: The Genome Architecture of the Copepod Eurytemora carolleeae — the Highly Invasive Atlantic Clade of the Eurytemora affinis Species Complex
Source: Genomics Proteomics Bioinformatics. 2024 Sep 27;22(5):qzae066. doi: 10.1093/gpbjnl/qzae066 (PMC11706791; doi:10.1093/gpbjnl/qzae066)
Supplement: qzae066_Supplementary_Data [file qzae066_supplementary_data.zip › Table S13-done.xlsx]

## Sheet: Sheet1
Table S13 Key ion transporter genes in the Eurytemora carolleeae genome
Note: NKA, Na+/K+-ATPase; NHE, Na+/H+ exchanger; NHA, Na+/H+ antiporter; NKCC, Na+/K+/Cl- cotransporter; CA, carbonic anhydrase; AMT, ammonia transporter; Rh, Rh protein; AE, anion exchanger; NBC, Na+/HCO3− cotransporter; NDCBE, Na+-driven Cl−/HCO3− exchanger; VHA, subunits of Vacuolar-type H+ ATPase.
Gene ID	Manual annotation	Pfam	Eaff_accession	Eaff_function	COG_category	CpGo/e	Read depth
Ecar00752-RA	CA-CARP1	Carb_anhydrase(PF00194.24) Eukaryotic-type carbonic anhydrase	XP_023322037.1	putative carbonic anhydrase-like protein 1 [Eurytemora affinis]	Inorganic ion transport and metabolism	0.426064	13474
Ecar00885-RA	CA7	Carb_anhydrase(PF00194.24) Eukaryotic-type carbonic anhydrase	XP_023332419.1	carbonic anhydrase-like [Eurytemora affinis]	Inorganic ion transport and metabolism	0.337999	5125
Ecar00911-RA	CA	Carb_anhydrase(PF00194.24) Eukaryotic-type carbonic anhydrase	XP_023321642.1	putative carbonic anhydrase-like protein 1 [Eurytemora affinis]	Intracellular trafficking, secretion, and vesicular transport	0.44021	21251
Ecar01559-RA	NKA-α5	E1-E2_ATPase(PF00122.23) E1-E2 ATPase;Hydrolase(PF00702.29) haloacid dehalogenase-like hydrolase;Cation_ATPase(PF13246.9) Cation transport ATPase (P-type);Cation_ATPase_C(PF00689.24) Cation transporting ATPase, C-terminus	XP_023329556.1	sodium/potassium-transporting ATPase subunit alpha-like [Eurytemora affinis]	Inorganic ion transport and metabolism	0.311358	7090
Ecar02008-RA	VHA	ATP-synt_C(PF00137.24) ATP synthase subunit C	XP_023332903.1	V-type proton ATPase 21 kDa proteolipid subunit-like [Eurytemora affinis]	Inorganic ion transport and metabolism	0.422091	5088
Ecar02218-RA	NKCC4	SLC12(PF03522.18) Solute carrier family 12;AA_permease(PF00324.24) Amino acid permease	XP_023321283.1	solute carrier family 12 member 2-like isoform X2 [Eurytemora affinis]	Inorganic ion transport and metabolism	0.340768	2003
Ecar02648-RA	AMT3	Ammonium_transp(PF00909.24) Ammonium Transporter Family	XP_023323583.1	putative ammonium transporter 3 [Eurytemora affinis]	Inorganic ion transport and metabolism	0.405723	3127
Ecar02761-RA	CA	Carb_anhydrase(PF00194.24) Eukaryotic-type carbonic anhydrase	XP_023342769.1	carbonic anhydrase-like [Eurytemora affinis]	Inorganic ion transport and metabolism	0.342929	11406
Ecar02889-RA	CA8	Carb_anhydrase(PF00194.24) Eukaryotic-type carbonic anhydrase	XP_023337359.1	carbonic anhydrase-like [Eurytemora affinis]	Inorganic ion transport and metabolism	0.392671	7056
Ecar03468-RA	NBC	HCO3_cotransp(PF00955.24) HCO3- transporter family	XP_023337238.1	sodium bicarbonate transporter-like protein 11, partial [Eurytemora affinis]	Inorganic ion transport and metabolism	0.369113	9549
Ecar20178-RA	NKCC5	SLC12(PF03522.18) Solute carrier family 12;AA_permease(PF00324.24) Amino acid permease	XP_023321269.1	bumetanide-sensitive sodium-(potassium)-chloride cotransporter-like [Eurytemora affinis]	Inorganic ion transport and metabolism	0.0946971	2098
Ecar03823-RA	NKCC1	SLC12(PF03522.18) Solute carrier family 12;AA_permease(PF00324.24) Amino acid permease	XP_023321269.1	bumetanide-sensitive sodium-(potassium)-chloride cotransporter-like [Eurytemora affinis]	Inorganic ion transport and metabolism	0.09	2202
Ecar03824-RA	NKCC2	SLC12(PF03522.18) Solute carrier family 12;AA_permease(PF00324.24) Amino acid permease	XP_023321282.1	solute carrier family 12 member 2-like isoform X1 [Eurytemora affinis]	Inorganic ion transport and metabolism	0.267357	2016
Ecar03825-RA	NKCC3	AA_permease(PF00324.24) Amino acid permease;SLC12(PF03522.18) Solute carrier family 12	XP_023346553.1	bumetanide-sensitive sodium-(potassium)-chloride cotransporter-like [Eurytemora affinis]	Inorganic ion transport and metabolism	0.125563	2035
Ecar20262-RA	NKCC6	-	XP_023346553.1	bumetanide-sensitive sodium-(potassium)-chloride cotransporter-like [Eurytemora affinis]	Inorganic ion transport and metabolism	0.185183	2042
Ecar06557-RA	NBC	HCO3_cotransp(PF00955.24) HCO3- transporter family	XP_023335287.1	electroneutral sodium bicarbonate exchanger 1-like [Eurytemora affinis]	Inorganic ion transport and metabolism	0.611909	8691
Ecar06894-RA	AE	HCO3_cotransp(PF00955.24) HCO3- transporter family	XP_023321020.1	band 3 anion exchange protein-like [Eurytemora affinis]	Inorganic ion transport and metabolism	0.674984	12724
Ecar07350-RA	NHA1	Na_H_Exchanger(PF00999.24) Sodium/hydrogen exchanger family	XP_023338742.1	sodium/hydrogen exchanger 9B1-like isoform X1 [Eurytemora affinis]	Inorganic ion transport and metabolism	0.462929	3439
Ecar07351-RA	NHA2	Na_H_Exchanger(PF00999.24) Sodium/hydrogen exchanger family	XP_023339087.1	sodium/hydrogen exchanger 9B2-like [Eurytemora affinis]	Inorganic ion transport and metabolism	0.373081	4060
Ecar07354-RA	NHA3	Na_H_Exchanger(PF00999.24) Sodium/hydrogen exchanger family	XP_023338935.1	uncharacterized protein LOC111709493 [Eurytemora affinis]	Inorganic ion transport and metabolism	0.276461	5808
Ecar07356-RA	NHA4	Na_H_Exchanger(PF00999.24) Sodium/hydrogen exchanger family	XP_023338955.1	sodium/hydrogen exchanger 9B2-like isoform X1 [Eurytemora affinis]	Inorganic ion transport and metabolism	0.332025	5616
Ecar20261-RA	NHA5	Na_H_Exchanger(PF00999.24) Sodium/hydrogen exchanger family	XP_023338955.1	sodium/hydrogen exchanger 9B2-like isoform X1 [Eurytemora affinis]	Inorganic ion transport and metabolism	0.232142	1449
Ecar07357-RA	NHA6	Na_H_Exchanger(PF00999.24) Sodium/hydrogen exchanger family	XP_023338955.1	sodium/hydrogen exchanger 9B2-like isoform X1 [Eurytemora affinis]	Inorganic ion transport and metabolism	0.305826	1728
Ecar07359-RA	NHA7	Na_H_Exchanger(PF00999.24) Sodium/hydrogen exchanger family	XP_023335346.1	sodium/hydrogen exchanger 9B2-like [Eurytemora affinis]	Inorganic ion transport and metabolism	0.2058	8388
Ecar07626-RA	NBC	Band_3_cyto(PF07565.16) Band 3 cytoplasmic domain;HCO3_cotransp(PF00955.24) HCO3- transporter family	XP_023341979.1	electrogenic sodium bicarbonate cotransporter 1-like isoform X2 [Eurytemora affinis]	Inorganic ion transport and metabolism	0.290629	4408
Ecar07666-RA	NHE	Na_H_Exchanger(PF00999.24) Sodium/hydrogen exchanger family	XP_023324391.1	sodium/hydrogen exchanger 9-like isoform X1 [Eurytemora affinis]	Inorganic ion transport and metabolism	0.622388	20133
Ecar07697-RA	VHA-G	V-ATPase_G(PF03179.18) Vacuolar (H+)-ATPase G subunit	XP_023339220.1	V-type proton ATPase subunit G-like [Eurytemora affinis]	Energy production and conversion	0.308323	2337
Ecar07830-RA	Rh1	Ammonium_transp(PF00909.24) Ammonium Transporter Family	XP_023323296.1	ammonium transporter Rh type A-like [Eurytemora affinis]	Inorganic ion transport and metabolism	0.565905	5485
Ecar07956-RA	CA	Carb_anhydrase(PF00194.24) Eukaryotic-type carbonic anhydrase	XP_023342003.1	carbonic anhydrase-like [Eurytemora affinis]	Inorganic ion transport and metabolism	0.359704	4322
Ecar07957-RA	CA5	Carb_anhydrase(PF00194.24) Eukaryotic-type carbonic anhydrase	XP_023342003.1	carbonic anhydrase-like [Eurytemora affinis]	Inorganic ion transport and metabolism	0.441011	1892
Ecar08116-RA	CA11	Carb_anhydrase(PF00194.24) Eukaryotic-type carbonic anhydrase	XP_023328777.1	uncharacterized protein LOC111701634 isoform X2 [Eurytemora affinis]	Inorganic ion transport and metabolism	0.395429	34710
Ecar08448-RA	NHE2a	Na_H_Exchanger(PF00999.24) Sodium/hydrogen exchanger family	XP_023325869.1	sodium/hydrogen exchanger 2-like isoform X1 [Eurytemora affinis]	Inorganic ion transport and metabolism	0.6836	18943
Ecar08954-RA	NKA-β3	Na_K-ATPase(PF00287.21) Sodium / potassium ATPase beta chain	XP_023327561.1	sodium/potassium-transporting ATPase subunit beta-1-like [Eurytemora affinis]	Inorganic ion transport and metabolism	0.506981	6316
Ecar09487-RA	NKA-β	Na_K-ATPase(PF00287.21) Sodium / potassium ATPase beta chain	XP_023320839.1	sodium/potassium-transporting ATPase subunit beta-like isoform X1 [Eurytemora affinis]	Inorganic ion transport and metabolism	0.592274	9847
Ecar09534-RA	NDCBE	HCO3_cotransp(PF00955.24) HCO3- transporter family	XP_023337425.1	sodium-driven chloride bicarbonate exchanger-like [Eurytemora affinis]	Inorganic ion transport and metabolism	0.713853	9940
Ecar09732-RA	NKA-β	Na_K-ATPase(PF00287.21) Sodium / potassium ATPase beta chain	XP_023344449.1	sodium/potassium-transporting ATPase subunit beta-like [Eurytemora affinis]	Inorganic ion transport and metabolism	0.515468	7012
Ecar09762-RA	NKA-α2	E1-E2_ATPase(PF00122.23) E1-E2 ATPase;Cation_ATPase_N(PF00690.29) Cation transporter/ATPase, N-terminus;Hydrolase(PF00702.29) haloacid dehalogenase-like hydrolase;Cation_ATPase(PF13246.9) Cation transport ATPase (P-type);Cation_ATPase_C(PF00689.24) Cation transporting ATPase, C-terminus	XP_023337795.1	sodium/potassium-transporting ATPase subunit alpha-like [Eurytemora affinis]	Inorganic ion transport and metabolism	0.447039	8835
Ecar09765-RA	NKA-α6	Cation_ATPase_C(PF00689.24) Cation transporting ATPase, C-terminus	XP_023337795.1	sodium/potassium-transporting ATPase subunit alpha-like [Eurytemora affinis]	Inorganic ion transport and metabolism	0.459701	2945
Ecar09907-RA	CA	Carb_anhydrase(PF00194.24) Eukaryotic-type carbonic anhydrase	XP_023337640.1	carbonic anhydrase 13-like [Eurytemora affinis]	Inorganic ion transport and metabolism	0.517557	1484
Ecar10166-RA	NKA-α1	Cation_ATPase_N(PF00690.29) Cation transporter/ATPase, N-terminus;E1-E2_ATPase(PF00122.23) E1-E2 ATPase;Cation_ATPase(PF13246.9) Cation transport ATPase (P-type);Cation_ATPase_C(PF00689.24) Cation transporting ATPase, C-terminus;Hydrolase(PF00702.29) haloacid dehalogenase-like hydrolase	XP_023321169.1	sodium/potassium-transporting ATPase subunit alpha-B-like [Eurytemora affinis]	Inorganic ion transport and metabolism	0.390379	4826
Ecar10372-RA	CA	Pro_CA(PF00484.22) Carbonic anhydrase	XP_023329171.1	beta carbonic anhydrase 1-like [Eurytemora affinis]	Inorganic ion transport and metabolism	0.788691	6969
Ecar10471-RA	VHA	ATP-synt_ab(PF00006.28) ATP synthase alpha/beta family, nucleotide-binding domain;ATP-synt_ab_N(PF02874.26) ATP synthase alpha/beta family, beta-barrel domain;ATP-synt_ab_Xtn(PF16886.8) ATPsynthase alpha/beta subunit N-term extension	XP_023322664.1	V-type proton ATPase catalytic subunit A-like [Eurytemora affinis]	Energy production and conversion	0.485609	12881
Ecar10768-RA	NHEXd	Na_H_Exchanger(PF00999.24) Sodium/hydrogen exchanger family	XP_023340708.1	Na(+)/H(+) exchanger protein 7-like [Eurytemora affinis]	Inorganic ion transport and metabolism	0.583021	5894
Ecar10893-RA	CA9	Carb_anhydrase(PF00194.24) Eukaryotic-type carbonic anhydrase	XP_023342334.1	carbonic anhydrase-like [Eurytemora affinis]	Inorganic ion transport and metabolism	0.306119	12322
Ecar10911-RA	NKA-α3	Cation_ATPase_N(PF00690.29) Cation transporter/ATPase, N-terminus	XP_023347331.1	sodium/potassium-transporting ATPase subunit alpha-like [Eurytemora affinis]	Inorganic ion transport and metabolism	0.179336	17866
Ecar11098-RA	NHE	Na_H_Exchanger(PF00999.24) Sodium/hydrogen exchanger family	XP_023325559.1	sodium/hydrogen exchanger 4-like [Eurytemora affinis]	Inorganic ion transport and metabolism	0.453092	2144
Ecar11643-RA	VHA	V_ATPase_I(PF01496.22) V-type ATPase 116kDa subunit family	XP_023320177.1	V-type proton ATPase 116 kDa subunit a-like isoform X1 [Eurytemora affinis]	Energy production and conversion	0.719106	4448
Ecar12097-RA	VHA-A	V_ATPase_I(PF01496.22) V-type ATPase 116kDa subunit family	XP_023320179.1	V-type proton ATPase 116 kDa subunit a-like isoform X3 [Eurytemora affinis]	Inorganic ion transport and metabolism	0.637215	3883
Ecar12098-RA	VHA	V_ATPase_I(PF01496.22) V-type ATPase 116kDa subunit family	XP_023334614.1	V-type proton ATPase 116 kDa subunit a-like [Eurytemora affinis]	Energy production and conversion	0.73998	28434
Ecar12207-RA	VHA	V_ATPase_I(PF01496.22) V-type ATPase 116kDa subunit family	XP_023320177.1	V-type proton ATPase 116 kDa subunit a-like isoform X1 [Eurytemora affinis]	Energy production and conversion	0.642356	7557
Ecar12223-RA	CA	Carb_anhydrase(PF00194.24) Eukaryotic-type carbonic anhydrase	XP_023321695.1	putative carbonic anhydrase 3 [Eurytemora affinis]	Inorganic ion transport and metabolism	0.169362	1787
Ecar12922-RA	NHE3	Na_H_Exchanger(PF00999.24) Sodium/hydrogen exchanger family;zf-C2H2(PF00096.29) Zinc finger, C2H2 type	XP_023326692.1	sodium/hydrogen exchanger 7-like [Eurytemora affinis]	Inorganic ion transport and metabolism	0.721115	14479
Ecar13076-RA	Rh2	Ammonium_transp(PF00909.24) Ammonium Transporter Family	XP_023342150.1	ammonium transporter Rh type B-like isoform X5 [Eurytemora affinis]	Inorganic ion transport and metabolism	0.379336	8400
Ecar14548-RA	NHE-Xa	Na_H_Exchanger(PF00999.24) Sodium/hydrogen exchanger family	XP_023330260.1	sodium/hydrogen exchanger 1-like [Eurytemora affinis]	Inorganic ion transport and metabolism	0.452932	5666
Ecar14698-RA	AMT	Ammonium_transp(PF00909.24) Ammonium Transporter Family	XP_023345641.1	putative ammonium transporter 1 [Eurytemora affinis]	Inorganic ion transport and metabolism	0.514611	14612
Ecar15084-RA	NHE	Na_H_Exchanger(PF00999.24) Sodium/hydrogen exchanger family	XP_023321494.1	sodium/hydrogen exchanger 8-like [Eurytemora affinis]	Inorganic ion transport and metabolism	0.471444	17323
Ecar15235-RA	VHA	V-ATPase_C(PF03223.18) V-ATPase subunit C	XP_023344359.1	V-type proton ATPase subunit C-like [Eurytemora affinis]	Energy production and conversion	0.441294	19128
Ecar15236-RA	VHA	ATP-synt_D(PF01813.20) ATP synthase subunit D	XP_023344360.1	V-type proton ATPase subunit D-like [Eurytemora affinis]	Energy production and conversion	0.285449	917
Ecar15692-RA	NBC	HCO3_cotransp(PF00955.24) HCO3- transporter family	XP_023337083.1	sodium bicarbonate transporter-like protein 11 [Eurytemora affinis]	Inorganic ion transport and metabolism	0.412501	21319
Ecar15913-RA	NBC	Band_3_cyto(PF07565.16) Band 3 cytoplasmic domain;HCO3_cotransp(PF00955.24) HCO3- transporter family	XP_023331216.1	electroneutral sodium bicarbonate exchanger 1-like isoform X1 [Eurytemora affinis]	Inorganic ion transport and metabolism	0.201237	5687
Ecar15916-RA	Rh3	Ammonium_transp(PF00909.24) Ammonium Transporter Family	XP_023331213.1	ammonium transporter Rh type B-A-like [Eurytemora affinis]	Intracellular trafficking, secretion, and vesicular transport	0.554015	10526
Ecar16080-RA	NKA-β	Na_K-ATPase(PF00287.21) Sodium / potassium ATPase beta chain	XP_023349243.1	sodium/potassium-transporting ATPase subunit beta-2-like [Eurytemora affinis]	Inorganic ion transport and metabolism	0.693118	12597
Ecar16152-RA	AMT4	Ammonium_transp(PF00909.24) Ammonium Transporter Family	XP_023320854.1	putative ammonium transporter 1 [Eurytemora affinis]	Inorganic ion transport and metabolism	0.429686	10104
Ecar16286-RA	NBC	HCO3_cotransp(PF00955.24) HCO3- transporter family	XP_023330571.1	sodium bicarbonate cotransporter 3-like [Eurytemora affinis]	Inorganic ion transport and metabolism	0.414637	8599
Ecar16375-RA	VHA	ATP-synt_ab_N(PF02874.26) ATP synthase alpha/beta family, beta-barrel domain;ATP-synt_ab(PF00006.28) ATP synthase alpha/beta family, nucleotide-binding domain	XP_023339103.1	V-type proton ATPase subunit B [Eurytemora affinis]	Energy production and conversion	0.487101	7992
Ecar16376-RA	VHA-H	V-ATPase_H_N(PF03224.17) V-ATPase subunit H	XP_023339104.1	V-type proton ATPase subunit H-like [Eurytemora affinis]	Energy production and conversion	0.583958	11101
Ecar16607-RA	CA-CARP2	Carb_anhydrase(PF00194.24) Eukaryotic-type carbonic anhydrase	XP_023339786.1	carbonic anhydrase-related protein 10-like [Eurytemora affinis]	Inorganic ion transport and metabolism	0.471406	4894
Ecar16912-RA	VHA	ATP-synt_C(PF00137.24) ATP synthase subunit C	XP_023338072.1	V-type proton ATPase 16 kDa proteolipid subunit-like [Eurytemora affinis]	Energy production and conversion	0.755042	2163
Ecar17856-RA	Amt7	-	XP_023345791.1	putative ammonium transporter 1 [Eurytemora affinis]	Inorganic ion transport and metabolism	0.368688	15025
Ecar17861-RA	Rh4	Ammonium_transp(PF00909.24) Ammonium Transporter Family	XP_023344042.1	ammonium transporter Rh type A-like [Eurytemora affinis]	Intracellular trafficking, secretion, and vesicular transport	0.550042	17721
Ecar17935-RA	AMT6	Ammonium_transp(PF00909.24) Ammonium Transporter Family	XP_023339891.1	putative ammonium transporter 1 [Eurytemora affinis]	Inorganic ion transport and metabolism	0.596231	18620
Ecar18055-RA	NHE2b	Na_H_Exchanger(PF00999.24) Sodium/hydrogen exchanger family	XP_023344671.1	sodium/hydrogen exchanger 3-like [Eurytemora affinis]	Inorganic ion transport and metabolism	0.42794	13574
Ecar18149-RA	NKA-β	Na_K-ATPase(PF00287.21) Sodium / potassium ATPase beta chain	XP_023330851.1	sodium/potassium-transporting ATPase subunit beta-1-like [Eurytemora affinis]	Inorganic ion transport and metabolism	0.392528	1345
Ecar18405-RA	CA14	Carb_anhydrase(PF00194.24) Eukaryotic-type carbonic anhydrase	XP_023348601.1	uncharacterized protein LOC111717332 [Eurytemora affinis]	Inorganic ion transport and metabolism	0.189429	7223
Ecar18410-RA	NHEXe	Na_H_Exchanger(PF00999.24) Sodium/hydrogen exchanger family	XP_023334390.1	sodium/hydrogen exchanger 2-like [Eurytemora affinis]	Inorganic ion transport and metabolism	0.456832	8269
Ecar18550-RA	VHA	vATP-synt_AC39(PF01992.19) ATP synthase (C/AC39) subunit	XP_023343877.1	V-type proton ATPase subunit d-like [Eurytemora affinis]	Energy production and conversion	0.505574	2474
Ecar18552-RA	VHA	vATP-synt_AC39(PF01992.19) ATP synthase (C/AC39) subunit	XP_023343877.1	V-type proton ATPase subunit d-like [Eurytemora affinis]	Energy production and conversion	0.419876	4177
Ecar18845-RA	VHA	ATP-synt_F(PF01990.20) ATP synthase (F/14-kDa) subunit	XP_023348909.1	V-type proton ATPase subunit F-like [Eurytemora affinis]	Energy production and conversion	0.797445	1662
Ecar18854-RA	NHEXb	Na_H_Exchanger(PF00999.24) Sodium/hydrogen exchanger family	XP_023338659.1	Na(+)/H(+) exchanger beta-like [Eurytemora affinis]	Inorganic ion transport and metabolism	0.625217	21057
Ecar19577-RA	NHEXc	Na_H_Exchanger(PF00999.24) Sodium/hydrogen exchanger family	XP_023342389.1	Na(+)/H(+) exchanger protein 7-like [Eurytemora affinis]	Inorganic ion transport and metabolism	0.480841	24981
