# Supplementary material for: The Genome Architecture of the Copepod Eurytemora carolleeae — the Highly Invasive Atlantic Clade of the Eurytemora affinis Species Complex
Source: Genomics Proteomics Bioinformatics. 2024 Sep 27;22(5):qzae066. doi: 10.1093/gpbjnl/qzae066 (PMC11706791; doi:10.1093/gpbjnl/qzae066)
Supplement: qzae066_Supplementary_Data [file qzae066_supplementary_data.zip › Table S18-done.xlsx]

## Sheet: Sheet1
Table S18 Arthropod genome assemblies used in the comparative genomic analyses
No.	Order	Species name	Link
1	Chelicerata	Hyalomma asiaticum	https://www.ncbi.nlm.nih.gov/genome/?term=Hyalomma+asiaticum
2		Hylyphantes graminicola	https://www.scidb.cn/en/detail?dataSetId=b2a377bee8184231bbf8bee49bd98928
3	Branchiopoda	Daphinia pulex	https://www.ncbi.nlm.nih.gov/genome/?term=Daphinia+pulex
4		Daphnia magna	https://www.ncbi.nlm.nih.gov/genome/?term=Daphnia+magna
5		Daphnia pulicaria	https://www.ncbi.nlm.nih.gov/genome/?term=Daphnia+pulicaria
6		Daphnia sinensis	https://www.ncbi.nlm.nih.gov/genome/?term=Daphnia+sinensis
7	Copepoda	Caligus rogercresseyi	https://www.ncbi.nlm.nih.gov/genome/?term=Caligus+rogercressey
8		Lepeophtheirus salmonis	https://www.ncbi.nlm.nih.gov/genome/?term=Lepeophtheirus+salmonis
9		Eurytemora carolleeae	This study
10		Tigriopus californicus	https://www.ncbi.nlm.nih.gov/genome/?term=Tigriopus+californicus
11	Thecostraca	Pollicipes pollicipes	https://www.ncbi.nlm.nih.gov/genome/?term=Pollicipes+pollicipes
12	Insecta	Drosophila melanogaster	https://www.ncbi.nlm.nih.gov/genome/?term=Drosophila+melanogaster
13		Aphis gossypii	https://www.ncbi.nlm.nih.gov/genome/?term=Aphis+gossypii
