# Supplementary material for: The Genome Architecture of the Copepod Eurytemora carolleeae — the Highly Invasive Atlantic Clade of the Eurytemora affinis Species Complex
Source: Genomics Proteomics Bioinformatics. 2024 Sep 27;22(5):qzae066. doi: 10.1093/gpbjnl/qzae066 (PMC11706791; doi:10.1093/gpbjnl/qzae066)
Supplement: qzae066_Supplementary_Data [file qzae066_supplementary_data.zip › Table S8-done.xlsx]

## Sheet: Sheet1
Table S8 Single copy ortholog genes in the Eurytemora carolleeae genome used for the phylogenetic reconstruction
Gene ID	RefSeq_accession	RefSeq_function	UniProtKB_accession	UniProtKB_function	Eaff_accession	Eaff_function	Biological_Process	Molecular_Function	Cellular_Component	KEGG_pathway	KEGG_ko	COG_key	COG_category	eggNOG	Pfam
Ecar00340-RA	XP_023335850.1	3'(2'),5'-bisphosphate nucleotidase 1-like [Eurytemora affinis]	A0A8J6H871	Chitin-binding type-2 domain-containing protein OS=Tenebrio molitor OX=7067 PE=3 SV=1	XP_023335850.1	3'(2'),5'-bisphosphate nucleotidase 1-like [Eurytemora affinis]	phosphorus metabolic process(GO:0006793);phosphate-containing compound metabolic process(GO:0006796);biological_process(GO:0008150);metabolic process(GO:0008152);cellular process(GO:0009987);dephosphorylation(GO:0016311);cellular metabolic process(GO:0044237)	magnesium ion binding(GO:0000287);molecular_function(GO:0003674);catalytic activity(GO:0003824);inositol-1,4-bisphosphate 1-phosphatase activity(GO:0004441);binding(GO:0005488);nucleotidase activity(GO:0008252);3'(2'),5'-bisphosphate nucleotidase activity(GO:0008441);inositol bisphosphate phosphatase activity(GO:0016312);hydrolase activity(GO:0016787);hydrolase activity, acting on ester bonds(GO:…	NA	Sulfur metabolism(map00920);Metabolic pathways (map01100);Microbial metabolism in diverse environments(map01120);Biosynthesis of antibiotics(map01130)	3'(2'), 5'-bisphosphate nucleotidase(ko:K01082,EC:3.1.3.7)	F	Nucleotide transport and metabolism	COG1218@1|root,KOG3099@2759|Eukaryota,39RPP@33154|Opisthokonta,3BEER@33208|Metazoa,3CTH2@33213|Bilateria,41UXG@6656|Arthropoda,3SHQA@50557|Insecta	Inositol_P(PF00459.28) Inositol monophosphatase family
Ecar00567-RA	XP_023345280.1	uncharacterized protein LOC111714412 [Eurytemora affinis]	A0A0T6ASW6	Sm domain-containing protein OS=Oryctes borbonicus OX=1629725 PE=3 SV=1	XP_023345280.1	uncharacterized protein LOC111714412 [Eurytemora affinis]	-	-	-	-	-	-	-	-	LSM(PF01423.25) LSM domain
Ecar01551-RA	XP_023345054.1	cyclin-A2-like [Eurytemora affinis]	A0A7R8HBI0	Carboxylic ester hydrolase OS=Lepeophtheirus salmonis OX=72036 PE=3 SV=1	XP_023345054.1	cyclin-A2-like [Eurytemora affinis]	reproduction(GO:0000003);G2/M transition of mitotic cell cycle(GO:0000086);mitotic cell cycle(GO:0000278);chromatin organization(GO:0006325);regulation of transcription, DNA-templated(GO:0006355);cellular protein modification process(GO:0006464);protein phosphorylation(GO:0006468);phosphorus metabolic process(GO:0006793);phosphate-containing compound metabolic process(GO:0006796);nitrogen compoun…	molecular_function(GO:0003674);binding(GO:0005488);protein binding(GO:0005515);enzyme binding(GO:0019899);kinase binding(GO:0019900);protein kinase binding(GO:0019901);protein domain specific binding(GO:0019904)	cyclin-dependent protein kinase holoenzyme complex(GO:0000307);female pronucleus(GO:0001939);male pronucleus(GO:0001940);cellular_component(GO:0005575);intracellular(GO:0005622);cell(GO:0005623);nucleus(GO:0005634);nucleoplasm(GO:0005654);cytoplasm(GO:0005737);cytosol(GO:0005829);membrane-enclosed lumen(GO:0031974);nuclear lumen(GO:0031981);protein-containing complex(GO:0032991);organelle(GO:0043…	Cell cycle(map04110);AMPK signaling pathway(map04152);Cellular senescence(map04218);Progesterone-mediated oocyte maturation(map04914);Hepatitis B(map05161);Human papillomavirus infection(map05165);Epstein-Barr virus infection(map05169);Viral carcinogenesis(map05203)	cyclin-A(ko:K06627)	D	Cell cycle control, cell division, chromosome partitioning	COG5024@1|root,KOG0654@2759|Eukaryota,38E7Y@33154|Opisthokonta,3BCMY@33208|Metazoa,3CXZH@33213|Bilateria,484RJ@7711|Chordata,494N8@7742|Vertebrata,3J722@40674|Mammalia,4J0QR@91561|Cetartiodactyla	Cyclin_C(PF02984.22) Cyclin, C-terminal domain;Cyclin_N(PF00134.26) Cyclin, N-terminal domain
Ecar01898-RA	XP_023338350.1	uncharacterized protein LOC111709017 isoform X1 [Eurytemora affinis]	A0A834KS88	Mic1 domain-containing protein OS=Vespula pensylvanica OX=30213 PE=4 SV=1	XP_023338350.1	uncharacterized protein LOC111709017 isoform X1 [Eurytemora affinis]	biological_process(GO:0008150);regulation of catabolic process(GO:0009894);regulation of autophagy(GO:0010506);regulation of metabolic process(GO:0019222);regulation of cellular metabolic process(GO:0031323);regulation of cellular catabolic process(GO:0031329);regulation of biological process(GO:0050789);regulation of cellular process(GO:0050794);biological regulation(GO:0065007)	molecular_function(GO:0003674);binding(GO:0005488);protein binding(GO:0005515)	cellular_component(GO:0005575);intracellular(GO:0005622);cell(GO:0005623);cytoplasm(GO:0005737);endosome(GO:0005768);late endosome(GO:0005770);endosome membrane(GO:0010008);endomembrane system(GO:0012505);membrane(GO:0016020);organelle membrane(GO:0031090);cytoplasmic vesicle(GO:0031410);late endosome membrane(GO:0031902);vesicle(GO:0031982);protein-containing complex(GO:0032991);Mon1-Ccz1 comple…	NA	NA	S	Function unknown	KOG2377@1|root,KOG2377@2759|Eukaryota,38HKX@33154|Opisthokonta,3BAUQ@33208|Metazoa,3CR5P@33213|Bilateria,41XHK@6656|Arthropoda,3SGD3@50557|Insecta,46G2A@7399|Hymenoptera	zf-H2C2_5(PF13909.9) C2H2-type zinc-finger domain;Mic1(PF07035.15) Colon cancer-associated protein Mic1-like;APG12(PF04110.16) Ubiquitin-like autophagy protein Apg12
Ecar02296-RA	XP_023334760.1	nucleic acid dioxygenase ALKBH1-like isoform X1 [Eurytemora affinis]	A0A2V2WXE8	Adhesive plaque matrix protein-like OS=Trypanosoma cruzi OX=5693 PE=4 SV=1	XP_023334760.1	nucleic acid dioxygenase ALKBH1-like isoform X1 [Eurytemora affinis]	-	-	-	-	-	-	-	-	2OG-FeII_Oxy_2(PF13532.9) 2OG-Fe(II) oxygenase superfamily
Ecar03010-RA	XP_023329823.1	LOW QUALITY PROTEIN: NADPH-dependent diflavin oxidoreductase 1-like [Eurytemora affinis]	A0A0K2UVB6	NADPH-dependent diflavin oxidoreductase 1 OS=Lepeophtheirus salmonis OX=72036 GN=NDOR1 {ECO:0000313|EMBL:CDW42010.1} PE=3 SV=1	XP_023329823.1	LOW QUALITY PROTEIN: NADPH-dependent diflavin oxidoreductase 1-like [Eurytemora affinis]	biological_process(GO:0008150);metabolic process(GO:0008152);cell death(GO:0008219);cellular process(GO:0009987);response to organic substance(GO:0010033);cellular response to drug(GO:0035690);cellular response to menadione(GO:0036245);response to chemical(GO:0042221);response to drug(GO:0042493);response to stimulus(GO:0050896);cellular response to stimulus(GO:0051716);oxidation-reduction proces…	nucleotide binding(GO:0000166);molecular_function(GO:0003674);catalytic activity(GO:0003824);binding(GO:0005488);FMN binding(GO:0010181);oxidoreductase activity(GO:0016491);ribonucleotide binding(GO:0032553);small molecule binding(GO:0036094);ion binding(GO:0043167);anion binding(GO:0043168);cofactor binding(GO:0048037);flavin adenine dinucleotide binding(GO:0050660);NADP binding(GO:0050661);coen…	cellular_component(GO:0005575);intracellular(GO:0005622);cell(GO:0005623);nucleus(GO:0005634);cytoplasm(GO:0005737);cytosol(GO:0005829);cytoskeleton(GO:0005856);organelle(GO:0043226);membrane-bounded organelle(GO:0043227);non-membrane-bounded organelle(GO:0043228);intracellular organelle(GO:0043229);intracellular membrane-bounded organelle(GO:0043231);intracellular non-membrane-bounded organelle(…	NA	solute carrier family 29 (equilibrative nucleoside transporter), member 1/2/3(ko:K15014)	C	Energy production and conversion	COG0369@1|root,KOG1159@2759|Eukaryota,38DM1@33154|Opisthokonta,3BE84@33208|Metazoa	VWA_2(PF13519.9) von Willebrand factor type A domain;NAD_binding_1(PF00175.24) Oxidoreductase NAD-binding domain;Flavodoxin_1(PF00258.28) Flavodoxin;FAD_binding_1(PF00667.23) FAD binding domain;UIM(PF02809.23) Ubiquitin interaction motif
Ecar03564-RA	XP_023323006.1	40S ribosomal protein S17-like [Eurytemora affinis]	A0A0U2V7V7	40S ribosomal protein S17 OS=Labidocera rotunda OX=207950 PE=2 SV=1	XP_023323006.1	40S ribosomal protein S17-like [Eurytemora affinis]	NA	NA	NA	Ribosome(map03010)	small subunit ribosomal protein S17e(ko:K02962)	J	Translation, ribosomal structure and biogenesis	COG1383@1|root,KOG0187@2759|Eukaryota,3A23Y@33154|Opisthokonta,3BPFC@33208|Metazoa,3D6DC@33213|Bilateria,41YVD@6656|Arthropoda,3SM67@50557|Insecta,3EAEZ@33342|Paraneoptera	Ribosomal_S17e(PF00833.21) Ribosomal S17
Ecar03664-RA	XP_023334570.1	40S ribosomal protein S26-like [Eurytemora affinis]	A0A0U2KCS4	40S ribosomal protein S26 OS=Acartia pacifica OX=335913 PE=2 SV=1	XP_023334570.1	40S ribosomal protein S26-like [Eurytemora affinis]	cytoplasmic translation(GO:0002181);translation(GO:0006412);peptide metabolic process(GO:0006518);nitrogen compound metabolic process(GO:0006807);multicellular organism development(GO:0007275);aging(GO:0007568);biological_process(GO:0008150);metabolic process(GO:0008152);determination of adult lifespan(GO:0008340);biosynthetic process(GO:0009058);macromolecule biosynthetic process(GO:0009059);neg…	molecular_function(GO:0003674);nucleic acid binding(GO:0003676);RNA binding(GO:0003723);mRNA binding(GO:0003729);binding(GO:0005488);organic cyclic compound binding(GO:0097159);heterocyclic compound binding(GO:1901363)	cellular_component(GO:0005575);intracellular(GO:0005622);cell(GO:0005623);cytoplasm(GO:0005737);endoplasmic reticulum(GO:0005783);endoplasmic reticulum membrane(GO:0005789);rough endoplasmic reticulum(GO:0005791);cytosol(GO:0005829);ribosome(GO:0005840);polysome(GO:0005844);endomembrane system(GO:0012505);small ribosomal subunit(GO:0015935);membrane(GO:0016020);cytosolic ribosome(GO:0022626);cyto…	Ribosome(map03010)	small subunit ribosomal protein S26e(ko:K02976)	J	Translation, ribosomal structure and biogenesis	COG4830@1|root,KOG1768@2759|Eukaryota,3A3E4@33154|Opisthokonta,3BQEH@33208|Metazoa,3D7AM@33213|Bilateria,48EIR@7711|Chordata	Ribosomal_S26e(PF01283.22) Ribosomal protein S26e
Ecar03919-RA	XP_023324787.1	DNA-directed RNA polymerase II subunit RPB11-like [Eurytemora affinis]	A0A7R9MBQ9	RNA_pol_L_2 domain-containing protein OS=Oppiella nova OX=334625 PE=3 SV=1	XP_023324787.1	DNA-directed RNA polymerase II subunit RPB11-like [Eurytemora affinis]	nucleobase-containing compound metabolic process(GO:0006139);transcription, DNA-templated(GO:0006351);transcription by RNA polymerase II(GO:0006366);cellular aromatic compound metabolic process(GO:0006725);nitrogen compound metabolic process(GO:0006807);biological_process(GO:0008150);metabolic process(GO:0008152);biosynthetic process(GO:0009058);macromolecule biosynthetic process(GO:0009059);cell…	molecular_function(GO:0003674);binding(GO:0005488);protein binding(GO:0005515);protein domain specific binding(GO:0019904);LRR domain binding(GO:0030275)	DNA-directed RNA polymerase complex(GO:0000428);cellular_component(GO:0005575);intracellular(GO:0005622);cell(GO:0005623);nucleus(GO:0005634);nucleoplasm(GO:0005654);RNA polymerase II, core complex(GO:0005665);RNA polymerase II, holoenzyme(GO:0016591);RNA polymerase complex(GO:0030880);membrane-enclosed lumen(GO:0031974);nuclear lumen(GO:0031981);protein-containing complex(GO:0032991);organelle(G…	Purine metabolism(map00230);Pyrimidine metabolism(map00240);Metabolic pathways (map01100);RNA polymerase(map03020);Huntington disease(map05016);Epstein-Barr virus infection(map05169)	DNA-directed RNA polymerase II subunit RPB11(ko:K03008)	K	Transcription	COG1761@1|root,KOG4392@2759|Eukaryota,3A60P@33154|Opisthokonta,3BQ9K@33208|Metazoa,3D793@33213|Bilateria,41ZE2@6656|Arthropoda,3SMKT@50557|Insecta	-
Ecar04197-RA	XP_023346623.1	glutamate receptor-interacting protein 2-like isoform X1 [Eurytemora affinis]	A0A553PF48	Glutamate receptor-interacting protein 2 OS=Tigriopus californicus OX=6832 PE=4 SV=1	XP_023346623.1	glutamate receptor-interacting protein 2-like isoform X1 [Eurytemora affinis]	protein import into nucleus, translocation(GO:0000060);protein import into nucleus(GO:0006606);transport(GO:0006810);intracellular protein transport(GO:0006886);nucleocytoplasmic transport(GO:0006913);cell communication(GO:0007154);cell-cell signaling(GO:0007267);multicellular organism development(GO:0007275);nervous system development(GO:0007399);muscle organ development(GO:0007517);protein loca…	molecular_function(GO:0003674);signaling receptor binding(GO:0005102);binding(GO:0005488);protein binding(GO:0005515);protein C-terminus binding(GO:0008022);transcription factor binding(GO:0008134);nuclear hormone receptor binding(GO:0035257);steroid hormone receptor binding(GO:0035258);glucocorticoid receptor binding(GO:0035259);hormone receptor binding(GO:0051427)	cellular_component(GO:0005575);intracellular(GO:0005622);cell(GO:0005623);cytoplasm(GO:0005737);endosome(GO:0005768);Golgi-associated vesicle(GO:0005798);plasma membrane(GO:0005886);endomembrane system(GO:0012505);postsynaptic density(GO:0014069);membrane(GO:0016020);axon(GO:0030424);dendrite(GO:0030425);cytoplasmic vesicle(GO:0031410);neuromuscular junction(GO:0031594);vesicle(GO:0031982);asymme…	NA	NA	T	Signal transduction mechanisms	KOG3528@1|root,KOG3528@2759|Eukaryota,38EC1@33154|Opisthokonta,3BGHJ@33208|Metazoa,3CWPV@33213|Bilateria,480JC@7711|Chordata,48W17@7742|Vertebrata,3J2NV@40674|Mammalia,4KZVG@9397|Chiroptera	PDZ(PF00595.27) PDZ domain
Ecar04390-RA	XP_023332953.1	digestive organ expansion factor homolog [Eurytemora affinis]	A0A2A4JMT8	U3 small nucleolar RNA-associated protein 25 homolog OS=Heliothis virescens OX=7102 PE=3 SV=1	XP_023332953.1	digestive organ expansion factor homolog [Eurytemora affinis]	maturation of SSU-rRNA from tricistronic rRNA transcript (SSU-rRNA, 5.8S rRNA, LSU-rRNA)(GO:0000462);nucleobase-containing compound metabolic process(GO:0006139);rRNA processing(GO:0006364);RNA processing(GO:0006396);cellular aromatic compound metabolic process(GO:0006725);nitrogen compound metabolic process(GO:0006807);response to stress(GO:0006950);defense response(GO:0006952);inflammatory resp…	NA	cellular_component(GO:0005575);intracellular(GO:0005622);cell(GO:0005623);nucleus(GO:0005634);nucleolus(GO:0005730);membrane-enclosed lumen(GO:0031974);nuclear lumen(GO:0031981);organelle(GO:0043226);membrane-bounded organelle(GO:0043227);non-membrane-bounded organelle(GO:0043228);intracellular organelle(GO:0043229);intracellular membrane-bounded organelle(GO:0043231);intracellular non-membrane-b…	NA	U3 small nucleolar RNA-associated protein 25(ko:K14774)	K	Transcription	KOG2340@1|root,KOG2340@2759|Eukaryota,38FJP@33154|Opisthokonta,3BF9M@33208|Metazoa,3CUTR@33213|Bilateria,41VYG@6656|Arthropoda,3SK2Z@50557|Insecta,3E8SS@33342|Paraneoptera	UTP25(PF06862.15) Utp25, U3 small nucleolar RNA-associated SSU processome protein 25
Ecar04441-RA	XP_023337493.1	DNA topoisomerase 3-alpha-like isoform X2 [Eurytemora affinis]	A0A1S3K1C6	DNA topoisomerase OS=Lingula unguis OX=7574 GN=LOC106178006 {ECO:0000313|RefSeq:XP_013416438.1} PE=3 SV=1	XP_023337493.1	DNA topoisomerase 3-alpha-like isoform X2 [Eurytemora affinis]	mitochondrial genome maintenance(GO:0000002);double-strand break repair via homologous recombination(GO:0000724);recombinational repair(GO:0000725);nucleobase-containing compound metabolic process(GO:0006139);DNA metabolic process(GO:0006259);DNA topological change(GO:0006265);DNA repair(GO:0006281);double-strand break repair(GO:0006302);DNA recombination(GO:0006310);cellular aromatic compound me…	molecular_function(GO:0003674);catalytic activity(GO:0003824);DNA topoisomerase activity(GO:0003916);DNA topoisomerase type I activity(GO:0003917);isomerase activity(GO:0016853);catalytic activity, acting on DNA(GO:0140097)	cellular_component(GO:0005575);intracellular(GO:0005622);cell(GO:0005623);nucleus(GO:0005634);nucleoplasm(GO:0005654);cytoplasm(GO:0005737);mitochondrion(GO:0005739);nuclear body(GO:0016604);PML body(GO:0016605);membrane-enclosed lumen(GO:0031974);nuclear lumen(GO:0031981);organelle(GO:0043226);membrane-bounded organelle(GO:0043227);intracellular organelle(GO:0043229);intracellular membrane-bound…	Homologous recombination(map03440);Fanconi anemia pathway(map03460)	DNA topoisomerase III(ko:K03165,EC:5.99.1.2)	L	Replication, recombination and repair	COG0550@1|root,KOG1956@2759|Eukaryota,38BN4@33154|Opisthokonta,3BBHK@33208|Metazoa,3CSD0@33213|Bilateria,482XJ@7711|Chordata,4939D@7742|Vertebrata	Topoisom_bac(PF01131.23) DNA topoisomerase;Toprim(PF01751.25) Toprim domain;zf-GRF(PF06839.15) GRF zinc finger
Ecar04522-RA	XP_023334427.1	density-regulated protein homolog [Eurytemora affinis]	C1BSG3	Thylakoid soluble phosphoprotein OS=Lepeophtheirus salmonis OX=72036 GN=DENR {ECO:0000313|EMBL:ACO11966.1} PE=2 SV=1	XP_023334427.1	density-regulated protein homolog [Eurytemora affinis]	formation of translation preinitiation complex(GO:0001731);cytoplasmic translation(GO:0002181);cytoplasmic translational initiation(GO:0002183);translation reinitiation(GO:0002188);translation(GO:0006412);translational initiation(GO:0006413);regulation of translation(GO:0006417);regulation of translational initiation(GO:0006446);peptide metabolic process(GO:0006518);nitrogen compound metabolic pr…	molecular_function(GO:0003674);nucleic acid binding(GO:0003676);RNA binding(GO:0003723);mRNA binding(GO:0003729);binding(GO:0005488);organic cyclic compound binding(GO:0097159);heterocyclic compound binding(GO:1901363)	cellular_component(GO:0005575);protein-containing complex(GO:0032991)	NA	NA	J	Translation, ribosomal structure and biogenesis	COG0023@1|root,KOG3239@2759|Eukaryota,39MF1@33154|Opisthokonta,3BGR9@33208|Metazoa,3CUXK@33213|Bilateria,41VVI@6656|Arthropoda,3SGR2@50557|Insecta	SUI1(PF01253.25) Translation initiation factor SUI1
Ecar04654-RA	XP_023338817.1	leucine-rich repeat-containing protein 58-like [Eurytemora affinis]	A0A7J7JXH6	Carbohydrate sulfotransferase OS=Bugula neritina OX=10212 PE=4 SV=1	XP_023338817.1	leucine-rich repeat-containing protein 58-like [Eurytemora affinis]	NA	NA	NA	NA	NA	S	Function unknown	COG4886@1|root,KOG0619@2759|Eukaryota,38G9U@33154|Opisthokonta,3BCFH@33208|Metazoa,3CUNN@33213|Bilateria,41XPH@6656|Arthropoda	LRR_4(PF12799.10) Leucine Rich repeats (2 copies)
Ecar04881-RA	XP_023329922.1	actin-related protein 2/3 complex subunit 5-like [Eurytemora affinis]	A0A1Y1LRR7	Actin-related protein 2/3 complex subunit 5 OS=Photinus pyralis OX=7054 PE=3 SV=1	XP_023329922.1	actin-related protein 2/3 complex subunit 5-like [Eurytemora affinis]	cell morphogenesis(GO:0000902);ameboidal-type cell migration(GO:0001667);morphogenesis of an epithelium(GO:0002009);movement of cell or subcellular component(GO:0006928);organelle organization(GO:0006996);cytoskeleton organization(GO:0007010);actin filament organization(GO:0007015);establishment or maintenance of cell polarity(GO:0007163);multicellular organism development(GO:0007275);nervous sys…	molecular_function(GO:0003674);structural molecule activity(GO:0005198);structural constituent of cytoskeleton(GO:0005200)	cellular_component(GO:0005575);intracellular(GO:0005622);cell(GO:0005623);cytoplasm(GO:0005737);endosome(GO:0005768);cytoskeleton(GO:0005856);Arp2/3 protein complex(GO:0005885);endomembrane system(GO:0012505);actin cytoskeleton(GO:0015629);lamellipodium(GO:0030027);axon(GO:0030424);growth cone(GO:0030426);site of polarized growth(GO:0030427);cell leading edge(GO:0031252);cytoplasmic vesicle(GO:00…	Endocytosis(map04144);Fc gamma R-mediated phagocytosis(map04666);Regulation of actin cytoskeleton(map04810);Bacterial invasion of epithelial cells(map05100);Pathogenic Escherichia coli infection(map05130);Shigellosis(map05131);Salmonella infection(map05132)	actin related protein 2/3 complex, subunit 5(ko:K05754)	Z	Cytoskeleton	KOG3380@1|root,KOG3380@2759|Eukaryota,3A1Z9@33154|Opisthokonta,3BQJT@33208|Metazoa,3D1X7@33213|Bilateria,41Z8U@6656|Arthropoda,3SMJ7@50557|Insecta,446T4@7088|Lepidoptera	P16-Arc(PF04699.17) ARP2/3 complex 16 kDa subunit (p16-Arc)
Ecar05236-RA	XP_023322430.1	beta-ureidopropionase-like [Eurytemora affinis]	A0A8T0EKA3	Cycloidea-like protein OS=Argiope bruennichi OX=94029 PE=4 SV=1	XP_023322430.1	beta-ureidopropionase-like [Eurytemora affinis]	regulation of neurotransmitter levels(GO:0001505);organic acid metabolic process(GO:0006082);nucleobase-containing compound metabolic process(GO:0006139);pyrimidine nucleobase metabolic process(GO:0006206);'de novo' pyrimidine nucleobase biosynthetic process(GO:0006207);pyrimidine nucleobase catabolic process(GO:0006208);thymine catabolic process(GO:0006210);uracil catabolic process(GO:0006212);c…	molecular_function(GO:0003674);catalytic activity(GO:0003824);beta-ureidopropionase activity(GO:0003837);hydrolase activity(GO:0016787);hydrolase activity, acting on carbon-nitrogen (but not peptide) bonds(GO:0016810);hydrolase activity, acting on carbon-nitrogen (but not peptide) bonds, in linear amides(GO:0016811)	cellular_component(GO:0005575);intracellular(GO:0005622);cell(GO:0005623);cytoplasm(GO:0005737);organelle(GO:0043226);non-membrane-bounded organelle(GO:0043228);intracellular organelle(GO:0043229);intracellular non-membrane-bounded organelle(GO:0043232);contractile fiber(GO:0043292);organelle part(GO:0044422);intracellular part(GO:0044424);cytoplasmic part(GO:0044444);contractile fiber part(GO:00…	Pyrimidine metabolism(map00240);beta-Alanine metabolism(map00410);Pantothenate and CoA biosynthesis(map00770);Drug metabolism - other enzymes(map00983);Metabolic pathways (map01100)	beta-ureidopropionase(ko:K01431,EC:3.5.1.6)	E	Amino acid transport and metabolism	COG0388@1|root,KOG0808@2759|Eukaryota,39RP7@33154|Opisthokonta	-
Ecar05402-RA	XP_023336650.1	protein disulfide-isomerase A6 homolog [Eurytemora affinis]	A0A6A4X5C7	protein disulfide-isomerase OS=Amphibalanus amphitrite OX=1232801 GN=CaBP1_1 {ECO:0000313|EMBL:KAF0311214.1} PE=3 SV=1	XP_023336650.1	protein disulfide-isomerase A6 homolog [Eurytemora affinis]	biological_process(GO:0008150);metabolic process(GO:0008152);regulation of endocytosis(GO:0030100);regulation of localization(GO:0032879);positive regulation of endocytosis(GO:0045807);positive regulation of biological process(GO:0048518);positive regulation of cellular process(GO:0048522);regulation of phagocytosis(GO:0050764);positive regulation of phagocytosis(GO:0050766);regulation of biologi…	molecular_function(GO:0003674);catalytic activity(GO:0003824);disulfide oxidoreductase activity(GO:0015036);peptide disulfide oxidoreductase activity(GO:0015037);oxidoreductase activity(GO:0016491);oxidoreductase activity, acting on a sulfur group of donors(GO:0016667)	cellular_component(GO:0005575);extracellular region(GO:0005576);extracellular space(GO:0005615);intracellular(GO:0005622);cell(GO:0005623);cytoplasm(GO:0005737);endoplasmic reticulum(GO:0005783);endoplasmic reticulum lumen(GO:0005788);smooth endoplasmic reticulum(GO:0005790);endoplasmic reticulum-Golgi intermediate compartment(GO:0005793);cytosol(GO:0005829);endomembrane system(GO:0012505);membra…	Protein processing in endoplasmic reticulum(map04141)	protein disulfide-isomerase A6(ko:K09584,EC:5.3.4.1)	O	Posttranslational modification, protein turnover, chaperones	COG0526@1|root,KOG0191@2759|Eukaryota,38DXF@33154|Opisthokonta,3BBEW@33208|Metazoa,3CSZI@33213|Bilateria,41UF2@6656|Arthropoda,3SHCP@50557|Insecta	Thioredoxin(PF00085.23) Thioredoxin
Ecar05873-RA	XP_023343699.1	serine/threonine-protein kinase unc-51-like isoform X2 [Eurytemora affinis]	A0A553NYH5	non-specific serine/threonine protein kinase OS=Tigriopus californicus OX=6832 PE=4 SV=1	XP_023343699.1	serine/threonine-protein kinase unc-51-like isoform X2 [Eurytemora affinis]	reproduction(GO:0000003);polysaccharide catabolic process(GO:0000272);cell morphogenesis(GO:0000902);cell morphogenesis involved in differentiation(GO:0000904);regulation of cell growth(GO:0001558);tissue homeostasis(GO:0001894);nematode larval development(GO:0002119);larval development(GO:0002164);instar larval or pupal development(GO:0002165);developmental process involved in reproduction(GO:00…	molecular_function(GO:0003674);catalytic activity(GO:0003824);protein kinase activity(GO:0004672);protein serine/threonine kinase activity(GO:0004674);binding(GO:0005488);protein binding(GO:0005515);kinase activity(GO:0016301);transferase activity(GO:0016740);transferase activity, transferring phosphorus-containing groups(GO:0016772);phosphotransferase activity, alcohol group as acceptor(GO:00167…	phagophore assembly site(GO:0000407);cellular_component(GO:0005575);intracellular(GO:0005622);cell(GO:0005623);cytoplasm(GO:0005737);membrane(GO:0016020);axon(GO:0030424);protein-containing complex(GO:0032991);phagophore assembly site membrane(GO:0034045);somatodendritic compartment(GO:0036477);cell projection(GO:0042995);neuron projection(GO:0043005);neuronal cell body(GO:0043025);cell body(GO:0…	Autophagy - other(map04136);Mitophagy - animal(map04137);Autophagy - yeast(map04138);Mitophagy - yeast(map04139);Autophagy - animal(map04140);mTOR signaling pathway(map04150);AMPK signaling pathway(map04152);Longevity regulating pathway(map04211);Longevity regulating pathway - worm(map04212)	serine/threonine-protein kinase ULK2(ko:K08269,EC:2.7.11.1)	T	Signal transduction mechanisms	KOG0595@1|root,KOG0595@2759|Eukaryota,38DJF@33154|Opisthokonta,3BG3W@33208|Metazoa,3CXCA@33213|Bilateria,41TT8@6656|Arthropoda,3SG5B@50557|Insecta	DUF3543(PF12063.11) Domain of unknown function (DUF3543);PK_Tyr_Ser-Thr(PF07714.20) Protein tyrosine and serine/threonine kinase;Pkinase(PF00069.28) Protein kinase domain
Ecar06835-RA	XP_023339692.1	uncharacterized protein LOC111709943 [Eurytemora affinis]	A0A4Y2B1A5	Retrotrans_gag domain-containing protein OS=Araneus ventricosus OX=182803 GN=NCOA6 {ECO:0000313|EMBL:GBL84844.1} PE=4 SV=1	XP_023339692.1	uncharacterized protein LOC111709943 [Eurytemora affinis]	-	-	-	-	-	-	-	-	Nucleic_acid_bd(PF13820.9) Putative nucleic acid-binding region
Ecar06952-RA	XP_023329510.1	RAB6A-GEF complex partner protein 2-like [Eurytemora affinis]	A0A0P4WDR8	RAB6A-GEF complex partner protein 2 OS=Scylla olivacea OX=85551 PE=4 SV=1	XP_023329510.1	RAB6A-GEF complex partner protein 2-like [Eurytemora affinis]	proteolysis(GO:0006508);nitrogen compound metabolic process(GO:0006807);multicellular organism development(GO:0007275);behavior(GO:0007610);chemosensory behavior(GO:0007635);biological_process(GO:0008150);metabolic process(GO:0008152);regulation of synaptic growth at neuromuscular junction(GO:0008582);cellular process(GO:0009987);protein metabolic process(GO:0019538);multicellular organismal proc…	molecular_function(GO:0003674);catalytic activity(GO:0003824);endopeptidase activity(GO:0004175);serine-type endopeptidase activity(GO:0004252);peptidase activity(GO:0008233);serine-type peptidase activity(GO:0008236);hydrolase activity(GO:0016787);serine hydrolase activity(GO:0017171);peptidase activity, acting on L-amino acid peptides(GO:0070011);catalytic activity, acting on a protein(GO:01400…	cellular_component(GO:0005575);intracellular(GO:0005622);cell(GO:0005623);nucleus(GO:0005634);organelle(GO:0043226);membrane-bounded organelle(GO:0043227);intracellular organelle(GO:0043229);intracellular membrane-bounded organelle(GO:0043231);intracellular part(GO:0044424);cell part(GO:0044464)	Influenza A(map05164)	NA	O	Posttranslational modification, protein turnover, chaperones	COG1404@1|root,KOG2513@1|root,KOG4469@1|root,KOG2513@2759|Eukaryota,KOG3525@2759|Eukaryota,KOG4469@2759|Eukaryota,38C1N@33154|Opisthokonta,3B9FW@33208|Metazoa,3CR8X@33213|Bilateria,41TDC@6656|Arthropoda	Rgp1(PF08737.13) Rgp1
Ecar07018-RA	XP_023338530.1	uncharacterized protein LOC111709150 [Eurytemora affinis]	A0A343U6Y5	Cytochrome c oxidase subunit 1 OS=Tigriopus kingsejongensis OX=1133412 PE=2 SV=1	XP_023338530.1	uncharacterized protein LOC111709150 [Eurytemora affinis]	negative regulation of transcription by RNA polymerase II(GO:0000122);cellular glucose homeostasis(GO:0001678);regulation of protein phosphorylation(GO:0001932);negative regulation of protein phosphorylation(GO:0001933);regulation of oxidative phosphorylation(GO:0002082);regulation of carbohydrate metabolic process(GO:0006109);regulation of glycolytic process(GO:0006110);nucleobase-containing com…	transcription regulatory region sequence-specific DNA binding(GO:0000976);RNA polymerase II regulatory region sequence-specific DNA binding(GO:0000977);RNA polymerase II proximal promoter sequence-specific DNA binding(GO:0000978);DNA-binding transcription factor activity, RNA polymerase II-specific(GO:0000981);transcription factor activity, RNA polymerase II proximal promoter sequence-specific DN…	cellular_component(GO:0005575);intracellular(GO:0005622);cell(GO:0005623);nucleus(GO:0005634);transcription factor complex(GO:0005667);cytoplasm(GO:0005737);mitochondrion(GO:0005739);cytosol(GO:0005829);protein-containing complex(GO:0032991);organelle(GO:0043226);membrane-bounded organelle(GO:0043227);intracellular organelle(GO:0043229);intracellular membrane-bounded organelle(GO:0043231);intrace…	Insulin resistance(map04931);Non-alcoholic fatty liver disease (NAFLD)(map04932)	NA	K	Transcription	KOG3582@1|root,KOG3582@2759|Eukaryota,38CXV@33154|Opisthokonta,3BD33@33208|Metazoa,3CSVS@33213|Bilateria,41WN4@6656|Arthropoda,3SHUP@50557|Insecta,46DTP@7399|Hymenoptera	HLH(PF00010.29) Helix-loop-helix DNA-binding domain
Ecar07413-RA	XP_023329739.1	protein FRA10AC1 homolog isoform X1 [Eurytemora affinis]	A0A0B7A6P0	Protein FRA10AC1 homolog OS=Arion vulgaris OX=1028688 GN=ORF96582 {ECO:0000313|EMBL:CEK75681.1} PE=4 SV=1	XP_023329739.1	protein FRA10AC1 homolog isoform X1 [Eurytemora affinis]	NA	NA	NA	NA	protein FRA10AC1(ko:K13121)	S	Function unknown	KOG1297@1|root,KOG1297@2759|Eukaryota,38YA5@33154|Opisthokonta,3BC8E@33208|Metazoa,3CUCF@33213|Bilateria	Fra10Ac1(PF09725.12) Folate-sensitive fragile site protein Fra10Ac1
Ecar07426-RA	XP_023344164.1	N-alpha-acetyltransferase 25, NatB auxiliary subunit-like [Eurytemora affinis]	A0A6P3XIU4	N-terminal acetyltransferase B complex subunit MDM20 homolog OS=Dinoponera quadriceps OX=609295 GN=LOC106746358 {ECO:0000313|RefSeq:XP_014478386.1} PE=3 SV=1	XP_023344164.1	N-alpha-acetyltransferase 25, NatB auxiliary subunit-like [Eurytemora affinis]	reproduction(GO:0000003);cell morphogenesis(GO:0000902);cell morphogenesis involved in differentiation(GO:0000904);ameboidal-type cell migration(GO:0001667);epithelial cell development(GO:0002064);columnar/cuboidal epithelial cell differentiation(GO:0002065);columnar/cuboidal epithelial cell development(GO:0002066);activation of immune response(GO:0002253);immune system process(GO:0002376);regula…	molecular_function(GO:0003674);actin binding(GO:0003779);binding(GO:0005488);protein binding(GO:0005515);cytoskeletal protein binding(GO:0008092);protein-containing complex binding(GO:0044877);actin filament binding(GO:0051015)	lytic vacuole(GO:0000323);cellular_component(GO:0005575);intracellular(GO:0005622);cell(GO:0005623);cytoplasm(GO:0005737);lysosome(GO:0005764);vacuole(GO:0005773);Golgi apparatus(GO:0005794);cytosol(GO:0005829);endomembrane system(GO:0012505);lamellipodium(GO:0030027);axon(GO:0030424);growth cone(GO:0030426);site of polarized growth(GO:0030427);protein acetyltransferase complex(GO:0031248);cell l…	NA	N-terminal acetyltransferase B complex non-catalytic subunit(ko:K17973)	Z	Cytoskeleton	KOG2053@1|root,KOG2053@2759|Eukaryota,38CGC@33154|Opisthokonta,3BF3N@33208|Metazoa,3CSIT@33213|Bilateria,48A6N@7711|Chordata	NatB_MDM20(PF09797.12) N-acetyltransferase B complex (NatB) non catalytic subunit
Ecar07815-RA	XP_023236574.1	replication factor C subunit 2-like [Centruroides sculpturatus]	A0A553NDF4	AAA domain-containing protein OS=Tigriopus californicus OX=6832 PE=3 SV=1	XP_023328320.1	replication factor C subunit 2-like [Eurytemora affinis]	cell cycle checkpoint(GO:0000075);DNA replication checkpoint(GO:0000076);DNA damage checkpoint(GO:0000077);nucleobase-containing compound metabolic process(GO:0006139);DNA metabolic process(GO:0006259);DNA replication(GO:0006260);regulation of DNA replication(GO:0006275);cellular aromatic compound metabolic process(GO:0006725);nitrogen compound metabolic process(GO:0006807);response to stress(GO:…	molecular_function(GO:0003674);nucleic acid binding(GO:0003676);DNA binding(GO:0003677);binding(GO:0005488);protein binding(GO:0005515);enzyme binding(GO:0019899);organic cyclic compound binding(GO:0097159);heterocyclic compound binding(GO:1901363)	cellular_component(GO:0005575);intracellular(GO:0005622);cell(GO:0005623);nucleus(GO:0005634);replication fork(GO:0005657);DNA replication factor C complex(GO:0005663);chromosome(GO:0005694);Ctf18 RFC-like complex(GO:0031390);Elg1 RFC-like complex(GO:0031391);protein-containing complex(GO:0032991);organelle(GO:0043226);membrane-bounded organelle(GO:0043227);non-membrane-bounded organelle(GO:00432…	DNA replication(map03030);Nucleotide excision repair(map03420);Mismatch repair(map03430)	replication factor C subunit 2/4(ko:K10755)	L	Replication, recombination and repair	COG0470@1|root,KOG0991@2759|Eukaryota,38G2T@33154|Opisthokonta,3BDV4@33208|Metazoa,3CR6N@33213|Bilateria,487RQ@7711|Chordata,48Y4R@7742|Vertebrata	DNA_pol3_delta2(PF13177.9) DNA polymerase III, delta subunit;Rep_fac_C(PF08542.14) Replication factor C C-terminal domain;AAA(PF00004.32) ATPase family associated with various cellular activities (AAA)
Ecar08246-RA	XP_023330999.1	synapsin-like [Eurytemora affinis]	A0A553PAN1	ATP-grasp domain-containing protein OS=Tigriopus californicus OX=6832 PE=3 SV=1	XP_023330999.1	synapsin-like [Eurytemora affinis]	reproduction(GO:0000003);regulation of neurotransmitter levels(GO:0001505);system process(GO:0003008);transport(GO:0006810);neurotransmitter transport(GO:0006836);response to stress(GO:0006950);cell communication(GO:0007154);cell-cell signaling(GO:0007267);chemical synaptic transmission(GO:0007268);neurotransmitter secretion(GO:0007269);multicellular organism development(GO:0007275);nervous syste…	nucleotide binding(GO:0000166);molecular_function(GO:0003674);binding(GO:0005488);protein binding(GO:0005515);ATP binding(GO:0005524);drug binding(GO:0008144);purine nucleotide binding(GO:0017076);enzyme binding(GO:0019899);kinase binding(GO:0019900);protein kinase binding(GO:0019901);adenyl nucleotide binding(GO:0030554);ribonucleotide binding(GO:0032553);purine ribonucleotide binding(GO:0032555…	nuclear chromosome(GO:0000228);condensed chromosome(GO:0000793);condensed nuclear chromosome(GO:0000794);synaptonemal complex(GO:0000795);cellular_component(GO:0005575);intracellular(GO:0005622);cell(GO:0005623);nucleus(GO:0005634);chromosome(GO:0005694);cytoplasm(GO:0005737);cytosol(GO:0005829);cytoskeleton(GO:0005856);plasma membrane(GO:0005886);synaptic vesicle(GO:0008021);endomembrane system(…	NA	NA	TU	Signal transduction mechanisms ;Intracellular trafficking, secretion, and vesicular transport	KOG3895@1|root,KOG3895@2759|Eukaryota,38EM2@33154|Opisthokonta,3BBHP@33208|Metazoa,3CT80@33213|Bilateria,41XD1@6656|Arthropoda,3SG4D@50557|Insecta	Synapsin(PF02078.19) Synapsin, N-terminal domain;Synapsin_C(PF02750.17) Synapsin, ATP binding domain
Ecar08444-RA	XP_023325863.1	hippocampus abundant transcript 1 protein-like [Eurytemora affinis]	A0A553PLR2	MFS domain-containing protein OS=Tigriopus californicus OX=6832 PE=4 SV=1	XP_023325863.1	hippocampus abundant transcript 1 protein-like [Eurytemora affinis]	NA	NA	NA	NA	NA	S	Function unknown	KOG2816@1|root,KOG2816@2759|Eukaryota,38F80@33154|Opisthokonta,3BE5E@33208|Metazoa,3CU61@33213|Bilateria,41USQ@6656|Arthropoda,3SJJW@50557|Insecta	MFS_1(PF07690.19) Major Facilitator Superfamily;WD40(PF00400.35) WD domain, G-beta repeat
Ecar08897-RA	XP_023320683.1	protein Peter pan-like [Eurytemora affinis]	A0A8S3VZH9	DNA helicase OS=Parnassius apollo OX=110799 PE=4 SV=1	XP_023320683.1	protein Peter pan-like [Eurytemora affinis]	reproduction(GO:0000003);larval development(GO:0002164);multicellular organism development(GO:0007275);gamete generation(GO:0007276);female gamete generation(GO:0007292);imaginal disc development(GO:0007444);biological_process(GO:0008150);post-embryonic development(GO:0009791);tissue development(GO:0009888);lipid localization(GO:0010876);lipid storage(GO:0019915);sexual reproduction(GO:0019953);r…	NA	cellular_component(GO:0005575);intracellular(GO:0005622);cell(GO:0005623);nucleus(GO:0005634);organelle(GO:0043226);membrane-bounded organelle(GO:0043227);intracellular organelle(GO:0043229);intracellular membrane-bounded organelle(GO:0043231);intracellular part(GO:0044424);cell part(GO:0044464)	Neuroactive ligand-receptor interaction(map04080)	ribosome biogenesis protein SSF1/2(ko:K14859)	J	Translation, ribosomal structure and biogenesis	KOG2963@1|root,KOG2963@2759|Eukaryota,38EE4@33154|Opisthokonta,3BETR@33208|Metazoa,3CYXC@33213|Bilateria,41VW3@6656|Arthropoda,3SG7C@50557|Insecta	Brix(PF04427.21) Brix domain
Ecar09101-RA	XP_023337163.1	UDP-N-acetylglucosamine--dolichyl-phosphate N-acetylglucosaminephosphotransferase-like [Eurytemora affinis]	A0A194PGX7	UDP-N-acetylglucosamine--dolichyl-phosphate N-acetylglucosaminephosphotransferase OS=Papilio xuthus OX=66420 PE=3 SV=1	XP_023337163.1	UDP-N-acetylglucosamine--dolichyl-phosphate N-acetylglucosaminephosphotransferase-like [Eurytemora affinis]	alcohol metabolic process(GO:0006066);cellular protein modification process(GO:0006464);protein glycosylation(GO:0006486);protein N-linked glycosylation(GO:0006487);dolichol-linked oligosaccharide biosynthetic process(GO:0006488);oligosaccharide-lipid intermediate biosynthetic process(GO:0006490);lipid metabolic process(GO:0006629);isoprenoid metabolic process(GO:0006720);nitrogen compound metabo…	molecular_function(GO:0003674);catalytic activity(GO:0003824);UDP-N-acetylglucosamine-dolichyl-phosphate N-acetylglucosaminephosphotransferase activity(GO:0003975);UDP-N-acetylglucosamine-lysosomal-enzyme N-acetylglucosaminephosphotransferase activity(GO:0003976);transferase activity(GO:0016740);transferase activity, transferring phosphorus-containing groups(GO:0016772);phosphotransferase activit…	cellular_component(GO:0005575);intracellular(GO:0005622);cell(GO:0005623);cytoplasm(GO:0005737);endoplasmic reticulum(GO:0005783);endoplasmic reticulum membrane(GO:0005789);endomembrane system(GO:0012505);membrane(GO:0016020);integral component of membrane(GO:0016021);integral component of endoplasmic reticulum membrane(GO:0030176);intrinsic component of membrane(GO:0031224);intrinsic component o…	N-Glycan biosynthesis(map00510);Metabolic pathways (map01100)	UDP-N-acetylglucosamine--dolichyl-phosphate N-acetylglucosaminephosphotransferase(ko:K01001,EC:2.7.8.15)	G	Carbohydrate transport and metabolism	COG0472@1|root,KOG2788@2759|Eukaryota,38CE1@33154|Opisthokonta,3BAR2@33208|Metazoa,3CZ9H@33213|Bilateria,41W2V@6656|Arthropoda,3SG3Q@50557|Insecta	Glycos_transf_4(PF00953.24) Glycosyl transferase family 4
Ecar09141-RA	XP_023319845.1	39S ribosomal protein L28, mitochondrial-like [Eurytemora affinis]	D3PHK2	39S ribosomal protein L28, mitochondrial OS=Lepeophtheirus salmonis OX=72036 GN=RM28 {ECO:0000313|EMBL:ADD38038.1} PE=2 SV=1	XP_023319845.1	39S ribosomal protein L28, mitochondrial-like [Eurytemora affinis]	-	-	-	-	-	-	-	-	Ribosomal_L50(PF10501.12) Ribosomal subunit 39S;DUF4538(PF15061.9) Domain of unknown function (DUF4538)
Ecar09185-RA	XP_023349592.1	protein lethal(2)denticleless-like [Eurytemora affinis]	A0A833S520	Protein lethal(2)denticleless OS=Frieseomelitta varia OX=561572 PE=4 SV=1	XP_023349592.1	protein lethal(2)denticleless-like [Eurytemora affinis]	cell cycle checkpoint(GO:0000075);DNA damage checkpoint(GO:0000077);protein polyubiquitination(GO:0000209);mitotic cell cycle(GO:0000278);DNA synthesis involved in DNA repair(GO:0000731);nucleobase-containing compound metabolic process(GO:0006139);DNA metabolic process(GO:0006259);DNA repair(GO:0006281);postreplication repair(GO:0006301);cellular protein modification process(GO:0006464);proteolys…	molecular_function(GO:0003674);nucleic acid binding(GO:0003676);DNA binding(GO:0003677);chromatin binding(GO:0003682);binding(GO:0005488);chromatin DNA binding(GO:0031490);organic cyclic compound binding(GO:0097159);heterocyclic compound binding(GO:1901363)	ubiquitin ligase complex(GO:0000151);cellular_component(GO:0005575);intracellular(GO:0005622);cell(GO:0005623);nucleus(GO:0005634);nucleolus(GO:0005730);cytoplasm(GO:0005737);centrosome(GO:0005813);microtubule organizing center(GO:0005815);cytosol(GO:0005829);cytoskeleton(GO:0005856);microtubule cytoskeleton(GO:0015630);cullin-RING ubiquitin ligase complex(GO:0031461);Cul4A-RING E3 ubiquitin liga…	NA	denticleless(ko:K11790)	S	Function unknown	KOG0321@1|root,KOG0321@2759|Eukaryota,38BTD@33154|Opisthokonta,3BG6F@33208|Metazoa,3CTNC@33213|Bilateria,41VQS@6656|Arthropoda,3SK3H@50557|Insecta,46FAA@7399|Hymenoptera	WD40(PF00400.35) WD domain, G-beta repeat
Ecar09300-RA	XP_023344344.1	FERM domain-containing protein 8-like [Eurytemora affinis]	A0A553ND89	FERM domain-containing protein OS=Tigriopus californicus OX=6832 PE=4 SV=1	XP_023344344.1	FERM domain-containing protein 8-like [Eurytemora affinis]	biological_process(GO:0008150);regulation of signal transduction(GO:0009966);negative regulation of signal transduction(GO:0009968);regulation of cell communication(GO:0010646);negative regulation of cell communication(GO:0010648);regulation of signaling(GO:0023051);negative regulation of signaling(GO:0023057);regulation of Wnt signaling pathway(GO:0030111);negative regulation of Wnt signaling pa…	NA	NA	NA	NA	T	Signal transduction mechanisms	KOG4335@1|root,KOG4335@2759|Eukaryota,39TCV@33154|Opisthokonta,3BFM9@33208|Metazoa,3CVER@33213|Bilateria,41XJ1@6656|Arthropoda,3SJCR@50557|Insecta	FERM_M(PF00373.21) FERM central domain
Ecar09354-RA	XP_023347093.1	nuclear migration protein nudC-like [Eurytemora affinis]	A0A162RKR0	Cytochrome c oxidase subunit 1 OS=Daphnia magna OX=35525 GN=EOG090X0AH4 {ECO:0000313|EMBL:SVE81480.1} PE=2 SV=1	XP_023347093.1	nuclear migration protein nudC-like [Eurytemora affinis]	reproduction(GO:0000003);nematode larval development(GO:0002119);larval development(GO:0002164);protein folding(GO:0006457);transport(GO:0006810);nuclear migration(GO:0007097);cell communication(GO:0007154);cell-cell signaling(GO:0007267);chemical synaptic transmission(GO:0007268);multicellular organism development(GO:0007275);single fertilization(GO:0007338);nervous system development(GO:0007399…	molecular_function(GO:0003674);binding(GO:0005488);protein binding(GO:0005515);identical protein binding(GO:0042802);unfolded protein binding(GO:0051082)	cellular_component(GO:0005575);intracellular(GO:0005622);cell(GO:0005623);cytoplasm(GO:0005737);Golgi apparatus(GO:0005794);cytosol(GO:0005829);endomembrane system(GO:0012505);organelle(GO:0043226);membrane-bounded organelle(GO:0043227);intracellular organelle(GO:0043229);intracellular membrane-bounded organelle(GO:0043231);intracellular part(GO:0044424);cytoplasmic part(GO:0044444);cell part(GO:…	NA	NA	T	Signal transduction mechanisms	KOG2265@1|root,KOG2265@2759|Eukaryota,38D01@33154|Opisthokonta,3BAUI@33208|Metazoa,3CTCC@33213|Bilateria	ER(PF01133.20) Enhancer of rudimentary;CS(PF04969.19) CS domain;Nudc_N(PF14050.9) N-terminal conserved domain of Nudc.
Ecar09854-RA	XP_023320318.1	60S ribosomal protein L5-like [Eurytemora affinis]	A0A0U2TH27	60S ribosomal protein L5 OS=Pseudodiaptomus poplesia OX=213370 PE=2 SV=1	XP_023320318.1	60S ribosomal protein L5-like [Eurytemora affinis]	NA	molecular_function(GO:0003674);binding(GO:0005488);protein binding(GO:0005515)	NA	Ribosome(map03010)	large subunit ribosomal protein L5e(ko:K02932)	J	Translation, ribosomal structure and biogenesis	COG0256@1|root,KOG0875@2759|Eukaryota,38BT6@33154|Opisthokonta,3BDDH@33208|Metazoa,3CXDW@33213|Bilateria,41VWN@6656|Arthropoda	Ribosomal_L18_c(PF14204.9) Ribosomal L18 C-terminal region;Ribosomal_L5e(PF17144.7) Ribosomal large subunit proteins 60S L5, and 50S L18
Ecar09957-RA	XP_023320366.1	60S ribosomal export protein NMD3-like [Eurytemora affinis]	A0A0K2T296	60S ribosomal export protein NMD3 OS=Lepeophtheirus salmonis OX=72036 PE=3 SV=1	XP_023320366.1	60S ribosomal export protein NMD3-like [Eurytemora affinis]	ribosomal subunit export from nucleus(GO:0000054);ribosomal large subunit export from nucleus(GO:0000055);RNA localization(GO:0006403);RNA export from nucleus(GO:0006405);protein export from nucleus(GO:0006611);transport(GO:0006810);intracellular protein transport(GO:0006886);nucleocytoplasmic transport(GO:0006913);protein localization(GO:0008104);biological_process(GO:0008150);regulation of bios…	molecular_function(GO:0003674);binding(GO:0005488);protein binding(GO:0005515);protein binding, bridging(GO:0030674);ribonucleoprotein complex binding(GO:0043021);ribosomal large subunit binding(GO:0043023);protein-containing complex binding(GO:0044877);molecular adaptor activity(GO:0060090)	cellular_component(GO:0005575);intracellular(GO:0005622);cell(GO:0005623);nucleus(GO:0005634);nucleoplasm(GO:0005654);nucleolus(GO:0005730);cytoplasm(GO:0005737);membrane-enclosed lumen(GO:0031974);nuclear lumen(GO:0031981);organelle(GO:0043226);membrane-bounded organelle(GO:0043227);non-membrane-bounded organelle(GO:0043228);intracellular organelle(GO:0043229);intracellular membrane-bounded orga…	Ribosome biogenesis in eukaryotes(map03008);RNA transport(map03013)	nonsense-mediated mRNA decay protein 3(ko:K07562)	J	Translation, ribosomal structure and biogenesis	COG1499@1|root,KOG2613@2759|Eukaryota,38ESW@33154|Opisthokonta,3BAX4@33208|Metazoa,3CSZW@33213|Bilateria,41WPH@6656|Arthropoda,3SIGM@50557|Insecta	NMD3(PF04981.16) NMD3 family
Ecar09983-RA	XP_023329033.1	leucine--tRNA ligase, cytoplasmic-like [Eurytemora affinis]	A0A834UD39	Arginyl-tRNA synthetase OS=Vespula pensylvanica OX=30213 PE=3 SV=1	XP_023329033.1	leucine--tRNA ligase, cytoplasmic-like [Eurytemora affinis]	negative regulation of transcription by RNA polymerase II(GO:0000122);response to acid chemical(GO:0001101);regulation of protein phosphorylation(GO:0001932);positive regulation of protein phosphorylation(GO:0001934);organic acid metabolic process(GO:0006082);nucleobase-containing compound metabolic process(GO:0006139);regulation of transcription, DNA-templated(GO:0006355);regulation of transcrip…	molecular_function(GO:0003674);catalytic activity(GO:0003824);aminoacyl-tRNA ligase activity(GO:0004812);glutamine-tRNA ligase activity(GO:0004819);leucine-tRNA ligase activity(GO:0004823);GTPase activator activity(GO:0005096);enzyme activator activity(GO:0008047);ligase activity(GO:0016874);ligase activity, forming carbon-oxygen bonds(GO:0016875);enzyme regulator activity(GO:0030234);GTPase regu…	lytic vacuole(GO:0000323);cellular_component(GO:0005575);intracellular(GO:0005622);cell(GO:0005623);nucleus(GO:0005634);nucleoplasm(GO:0005654);cytoplasm(GO:0005737);lysosome(GO:0005764);vacuole(GO:0005773);endoplasmic reticulum(GO:0005783);cytosol(GO:0005829);endomembrane system(GO:0012505);nuclear body(GO:0016604);aminoacyl-tRNA synthetase multienzyme complex(GO:0017101);membrane-enclosed lumen…	Aminoacyl-tRNA biosynthesis(map00970)	leucyl-tRNA synthetase(ko:K01869,EC:6.1.1.4)	J	Translation, ribosomal structure and biogenesis	COG0495@1|root,KOG0437@2759|Eukaryota,38D6H@33154|Opisthokonta,3BGMU@33208|Metazoa,3CSXI@33213|Bilateria,48A8C@7711|Chordata,48YKW@7742|Vertebrata,49Z73@7898|Actinopterygii	Anticodon_1(PF08264.16) Anticodon-binding domain of tRNA ligase;tRNA-synt_1e(PF01406.22) tRNA synthetases class I (C) catalytic domain;tRNA-synt_1(PF00133.25) tRNA synthetases class I (I, L, M and V);tRNA-synt_1g(PF09334.14) tRNA synthetases class I (M)
Ecar10236-RA	XP_023319565.1	glutamate--cysteine ligase regulatory subunit-like isoform X2 [Eurytemora affinis]	A0A4D5S1Q4	GCS light chain OS=Ixodes scapularis OX=6945 PE=3 SV=1	XP_023319565.1	glutamate--cysteine ligase regulatory subunit-like isoform X2 [Eurytemora affinis]	sulfur amino acid metabolic process(GO:0000096);response to acid chemical(GO:0001101);cellular glucose homeostasis(GO:0001678);cell activation(GO:0001775);system process(GO:0003008);circulatory system process(GO:0003013);vascular process in circulatory system(GO:0003018);regulation of membrane depolarization(GO:0003254);organic acid metabolic process(GO:0006082);peptide metabolic process(GO:00065…	molecular_function(GO:0003674);catalytic activity(GO:0003824);glutamate-cysteine ligase activity(GO:0004357);binding(GO:0005488);protein binding(GO:0005515);ligase activity(GO:0016874);ligase activity, forming carbon-nitrogen bonds(GO:0016879);acid-amino acid ligase activity(GO:0016881);enzyme binding(GO:0019899);enzyme regulator activity(GO:0030234);glutamate-cysteine ligase catalytic subunit bi…	cellular_component(GO:0005575);intracellular(GO:0005622);cell(GO:0005623);cytoplasm(GO:0005737);cytosol(GO:0005829);glutamate-cysteine ligase complex(GO:0017109);protein-containing complex(GO:0032991);intracellular part(GO:0044424);cytoplasmic part(GO:0044444);cell part(GO:0044464);catalytic complex(GO:1902494)	Cysteine and methionine metabolism(map00270);Glutathione metabolism(map00480);Metabolic pathways (map01100);Ferroptosis(map04216)	NA	E	Amino acid transport and metabolism	COG0656@1|root,KOG3023@2759|Eukaryota,38Y3V@33154|Opisthokonta,3BAKE@33208|Metazoa,3CZZE@33213|Bilateria,41ZDV@6656|Arthropoda,3SMYP@50557|Insecta,45395@7147|Diptera,45FZR@7148|Nematocera	Aldo_ket_red(PF00248.24) Aldo/keto reductase family
Ecar10457-RA	XP_023320291.1	dnaJ homolog subfamily C member 8-like [Eurytemora affinis]	A0A553NPL4	J domain-containing protein OS=Tigriopus californicus OX=6832 PE=4 SV=1	XP_023320291.1	dnaJ homolog subfamily C member 8-like [Eurytemora affinis]	NA	molecular_function(GO:0003674);binding(GO:0005488);protein binding(GO:0005515);Hsp70 protein binding(GO:0030544);heat shock protein binding(GO:0031072)	cellular_component(GO:0005575);extracellular region(GO:0005576);intracellular(GO:0005622);cell(GO:0005623);nucleus(GO:0005634);nucleoplasm(GO:0005654);cytoplasm(GO:0005737);cytosol(GO:0005829);membrane-enclosed lumen(GO:0031974);nuclear lumen(GO:0031981);organelle(GO:0043226);membrane-bounded organelle(GO:0043227);intracellular organelle(GO:0043229);intracellular membrane-bounded organelle(GO:004…	NA	DnaJ homolog subfamily C member 8(ko:K09528)	O	Posttranslational modification, protein turnover, chaperones	KOG1150@1|root,KOG1150@2759|Eukaryota,38PJP@33154|Opisthokonta,3BCRE@33208|Metazoa,3CST5@33213|Bilateria,41WRE@6656|Arthropoda,3SI2K@50557|Insecta	DnaJ(PF00226.34) DnaJ domain
Ecar10691-RA	XP_023325936.1	small G protein signaling modulator 3 homolog [Eurytemora affinis]	A0A7R8CJW5	26S proteasome non-ATPase regulatory subunit 6 OS=Lepeophtheirus salmonis OX=72036 PE=4 SV=1	XP_023325936.1	small G protein signaling modulator 3 homolog [Eurytemora affinis]	transport(GO:0006810);cell communication(GO:0007154);signal transduction(GO:0007165);small GTPase mediated signal transduction(GO:0007264);Ras protein signal transduction(GO:0007265);biological_process(GO:0008150);positive regulation of metabolic process(GO:0009893);regulation of catabolic process(GO:0009894);positive regulation of catabolic process(GO:0009896);regulation of signal transduction(G…	molecular_function(GO:0003674);GTPase activator activity(GO:0005096);binding(GO:0005488);protein binding(GO:0005515);enzyme activator activity(GO:0008047);Ras GTPase binding(GO:0017016);Rab GTPase binding(GO:0017137);enzyme binding(GO:0019899);enzyme regulator activity(GO:0030234);GTPase regulator activity(GO:0030695);small GTPase binding(GO:0031267);GTPase binding(GO:0051020);nucleoside-triphosp…	cellular_component(GO:0005575);intracellular(GO:0005622);cell(GO:0005623);cytoplasm(GO:0005737);cytosol(GO:0005829);cell-cell junction(GO:0005911);gap junction(GO:0005921);cell junction(GO:0030054);intracellular part(GO:0044424);cytoplasmic part(GO:0044444);cell part(GO:0044464)	NA	NA	T	Signal transduction mechanisms	COG5210@1|root,KOG2222@2759|Eukaryota,38H96@33154|Opisthokonta,3BBCB@33208|Metazoa,3CR51@33213|Bilateria,480XC@7711|Chordata,493W9@7742|Vertebrata,3J1ID@40674|Mammalia	RUN(PF02759.22) RUN domain;RabGAP-TBC(PF00566.21) Rab-GTPase-TBC domain
Ecar10812-RA	XP_023333875.1	LOW QUALITY PROTEIN: LMBR1 domain-containing protein 2-like [Eurytemora affinis]	A0A1D2MJH5	Vitellogenin domain-containing protein OS=Orchesella cincta OX=48709 PE=4 SV=1	XP_023333875.1	LOW QUALITY PROTEIN: LMBR1 domain-containing protein 2-like [Eurytemora affinis]	NA	NA	NA	NA	NA	J	Translation, ribosomal structure and biogenesis	KOG2296@1|root,KOG2296@2759|Eukaryota,39FGF@33154|Opisthokonta,3BEBK@33208|Metazoa,3CV8E@33213|Bilateria,41WJ9@6656|Arthropoda,3SI3B@50557|Insecta,44Z1E@7147|Diptera,45CHQ@7148|Nematocera	LMBR1(PF04791.19) LMBR1-like membrane protein
Ecar10813-RA	XP_023333870.1	mitochondrial-processing peptidase subunit beta-like [Eurytemora affinis]	A0A6A4V414	Mitochondrial-processing peptidase subunit beta OS=Amphibalanus amphitrite OX=1232801 GN=PMPCB_0 {ECO:0000313|EMBL:KAF0289376.1} PE=3 SV=1	XP_023333870.1	mitochondrial-processing peptidase subunit beta-like [Eurytemora affinis]	generation of precursor metabolites and energy(GO:0006091);oxidative phosphorylation(GO:0006119);mitochondrial electron transport, ubiquinol to cytochrome c(GO:0006122);nucleobase-containing compound metabolic process(GO:0006139);purine nucleotide metabolic process(GO:0006163);proteolysis(GO:0006508);protein targeting(GO:0006605);protein targeting to mitochondrion(GO:0006626);protein processing i…	molecular_function(GO:0003674);catalytic activity(GO:0003824);endopeptidase activity(GO:0004175);binding(GO:0005488);protein binding(GO:0005515);peptidase activity(GO:0008233);hydrolase activity(GO:0016787);enzyme binding(GO:0019899);ubiquitin protein ligase binding(GO:0031625);ubiquitin-like protein ligase binding(GO:0044389);protein-containing complex binding(GO:0044877);peptidase activity, act…	cellular_component(GO:0005575);intracellular(GO:0005622);cell(GO:0005623);cytoplasm(GO:0005737);mitochondrion(GO:0005739);mitochondrial envelope(GO:0005740);mitochondrial inner membrane(GO:0005743);mitochondrial respiratory chain(GO:0005746);mitochondrial respiratory chain complex III(GO:0005750);mitochondrial matrix(GO:0005759);cytosol(GO:0005829);membrane(GO:0016020);mitochondrial processing pe…	Oxidative phosphorylation(map00190);Metabolic pathways (map01100);Cardiac muscle contraction(map04260);Thermogenesis(map04714);Non-alcoholic fatty liver disease (NAFLD)(map04932);Alzheimer disease(map05010);Parkinson disease(map05012);Huntington disease(map05016)	mitochondrial-processing peptidase subunit beta(ko:K17732,EC:3.4.24.64)	O	Posttranslational modification, protein turnover, chaperones	COG0612@1|root,KOG0960@2759|Eukaryota,38CT4@33154|Opisthokonta,3B99X@33208|Metazoa,3CRHJ@33213|Bilateria,41VAM@6656|Arthropoda,3SG8Z@50557|Insecta,44YW6@7147|Diptera,45HE2@7148|Nematocera	Peptidase_M16(PF00675.23) Insulinase (Peptidase family M16);Peptidase_M16_C(PF05193.24) Peptidase M16 inactive domain
Ecar11114-RA	XP_023325579.1	probable splicing factor, arginine/serine-rich 7 [Eurytemora affinis]	A0A2J7PCS6	RRM domain-containing protein OS=Cryptotermes secundus OX=105785 PE=4 SV=1	XP_023325579.1	probable splicing factor, arginine/serine-rich 7 [Eurytemora affinis]	regulation of alternative mRNA splicing, via spliceosome(GO:0000381);regulation of transcriptional start site selection at RNA polymerase II promoter(GO:0001178);regulation of transcription, DNA-templated(GO:0006355);regulation of transcription by RNA polymerase II(GO:0006357);biological_process(GO:0008150);regulation of biosynthetic process(GO:0009889);regulation of gene expression(GO:0010468);r…	molecular_function(GO:0003674);nucleic acid binding(GO:0003676);RNA binding(GO:0003723);single-stranded RNA binding(GO:0003727);mRNA binding(GO:0003729);binding(GO:0005488);poly-pyrimidine tract binding(GO:0008187);organic cyclic compound binding(GO:0097159);heterocyclic compound binding(GO:1901363)	cellular_component(GO:0005575);intracellular(GO:0005622);cell(GO:0005623);nucleus(GO:0005634);nucleoplasm(GO:0005654);nuclear body(GO:0016604);nuclear speck(GO:0016607);membrane-enclosed lumen(GO:0031974);nuclear lumen(GO:0031981);organelle(GO:0043226);membrane-bounded organelle(GO:0043227);intracellular organelle(GO:0043229);intracellular membrane-bounded organelle(GO:0043231);organelle lumen(GO…	NA	splicing factor, arginine/serine-rich 12(ko:K13165)	A	RNA processing and modification	KOG4676@1|root,KOG4676@2759|Eukaryota,38CHM@33154|Opisthokonta,3BA1J@33208|Metazoa,3CX1R@33213|Bilateria,41XQ3@6656|Arthropoda,3SJY7@50557|Insecta	-
Ecar11268-RA	XP_023330677.1	translation initiation factor eIF-2B subunit gamma-like [Eurytemora affinis]	A0A6J1PSD1	POU domain protein OS=Temnothorax curvispinosus OX=300111 GN=LOC112454845 {ECO:0000313|RefSeq:XP_024872223.1} PE=4 SV=1	XP_023330677.1	translation initiation factor eIF-2B subunit gamma-like [Eurytemora affinis]	response to hypoxia(GO:0001666);activation of immune response(GO:0002253);immune system process(GO:0002376);immune response-activating cell surface receptor signaling pathway(GO:0002429);regulation of immune system process(GO:0002682);positive regulation of immune system process(GO:0002684);immune response-activating signal transduction(GO:0002757);immune response-regulating signaling pathway(GO:…	molecular_function(GO:0003674);guanyl-nucleotide exchange factor activity(GO:0005085);binding(GO:0005488);protein binding(GO:0005515);enzyme binding(GO:0019899);GTPase binding(GO:0051020);molecular function regulator(GO:0098772)	cellular_component(GO:0005575);intracellular(GO:0005622);cell(GO:0005623);cytoplasm(GO:0005737);eukaryotic translation initiation factor 2B complex(GO:0005851);protein-containing complex(GO:0032991);intracellular part(GO:0044424);cytoplasmic part(GO:0044444);cell part(GO:0044464)	RNA transport(map03013)	translation initiation factor eIF-2B subunit gamma(ko:K03241)	J	Translation, ribosomal structure and biogenesis	COG1208@1|root,KOG1462@2759|Eukaryota,38BZJ@33154|Opisthokonta,3B9G1@33208|Metazoa,3CVKY@33213|Bilateria	NTP_transf_3(PF12804.10) MobA-like NTP transferase domain;NTP_transferase(PF00483.26) Nucleotidyl transferase
Ecar11332-RA	XP_023340294.1	LOW QUALITY PROTEIN: N6-adenosine-methyltransferase subunit METTL3-like [Eurytemora affinis]	A0A553PNB0	N6-adenosine-methyltransferase 70 kDa subunit OS=Tigriopus californicus OX=6832 PE=3 SV=1	XP_023340294.1	LOW QUALITY PROTEIN: N6-adenosine-methyltransferase subunit METTL3-like [Eurytemora affinis]	reproduction(GO:0000003);RNA splicing, via transesterification reactions(GO:0000375);RNA splicing, via transesterification reactions with bulged adenosine as nucleophile(GO:0000377);regulation of alternative mRNA splicing, via spliceosome(GO:0000381);mRNA splicing, via spliceosome(GO:0000398);cell morphogenesis(GO:0000902);cell morphogenesis involved in differentiation(GO:0000904);RNA methylation…	mRNA (N6-adenosine)-methyltransferase activity(GO:0001734);molecular_function(GO:0003674);nucleic acid binding(GO:0003676);RNA binding(GO:0003723);mRNA binding(GO:0003729);catalytic activity(GO:0003824);binding(GO:0005488);protein binding(GO:0005515);drug binding(GO:0008144);methyltransferase activity(GO:0008168);RNA methyltransferase activity(GO:0008173);mRNA methyltransferase activity(GO:000817…	cellular_component(GO:0005575);intracellular(GO:0005622);cell(GO:0005623);nucleus(GO:0005634);nucleoplasm(GO:0005654);nuclear body(GO:0016604);nuclear speck(GO:0016607);membrane-enclosed lumen(GO:0031974);nuclear lumen(GO:0031981);protein-containing complex(GO:0032991);methyltransferase complex(GO:0034708);RNA N6-methyladenosine methyltransferase complex(GO:0036396);organelle(GO:0043226);membrane…	NA	mRNA m6A methyltransferase(ko:K05925,EC:2.1.1.348)	A	RNA processing and modification	COG4725@1|root,KOG2098@2759|Eukaryota,38GMY@33154|Opisthokonta,3BBEJ@33208|Metazoa,3CWHK@33213|Bilateria,41U3J@6656|Arthropoda,3SHH3@50557|Insecta	MT-A70(PF05063.17) MT-A70
Ecar11388-RA	XP_023333045.1	calcium channel flower-like [Eurytemora affinis]	U5EYA5	Calcium channel flower OS=Corethrella appendiculata OX=1370023 PE=2 SV=1	XP_023333045.1	calcium channel flower-like [Eurytemora affinis]	transport(GO:0006810);ion transport(GO:0006811);cation transport(GO:0006812);calcium ion transport(GO:0006816);cellular ion homeostasis(GO:0006873);cellular calcium ion homeostasis(GO:0006874);cellular metal ion homeostasis(GO:0006875);endocytosis(GO:0006897);positive regulation of cytosolic calcium ion concentration(GO:0007204);multicellular organism development(GO:0007275);biological_process(GO…	molecular_function(GO:0003674);transporter activity(GO:0005215);ion channel activity(GO:0005216);cation channel activity(GO:0005261);calcium channel activity(GO:0005262);cation transmembrane transporter activity(GO:0008324);ion transmembrane transporter activity(GO:0015075);calcium ion transmembrane transporter activity(GO:0015085);channel activity(GO:0015267);inorganic molecular entity transmemb…	cellular_component(GO:0005575);intracellular(GO:0005622);cell(GO:0005623);cytoplasm(GO:0005737);plasma membrane(GO:0005886);integral component of plasma membrane(GO:0005887);synaptic vesicle(GO:0008021);endomembrane system(GO:0012505);vesicle membrane(GO:0012506);membrane(GO:0016020);integral component of membrane(GO:0016021);transport vesicle(GO:0030133);integral component of synaptic vesicle me…	NA	NA	P	Inorganic ion transport and metabolism	KOG4085@1|root,KOG4085@2759|Eukaryota,3A0HN@33154|Opisthokonta,3BGK4@33208|Metazoa,3CY99@33213|Bilateria,41YRV@6656|Arthropoda,3SMNH@50557|Insecta,3EB78@33342|Paraneoptera	Cg6151-P(PF10233.12) Uncharacterized conserved protein CG6151-P
Ecar11447-RA	XP_023335685.1	signal recognition particle subunit SRP68-like [Eurytemora affinis]	A0A553P8D5	Signal recognition particle subunit SRP68 OS=Tigriopus californicus OX=6832 PE=3 SV=1	XP_023335685.1	signal recognition particle subunit SRP68-like [Eurytemora affinis]	biological_process(GO:0008150);response to chemical(GO:0042221);response to drug(GO:0042493);response to stimulus(GO:0050896)	molecular_function(GO:0003674);nucleic acid binding(GO:0003676);RNA binding(GO:0003723);signal recognition particle binding(GO:0005047);binding(GO:0005488);protein binding(GO:0005515);7S RNA binding(GO:0008312);protein domain specific binding(GO:0019904);ribonucleoprotein complex binding(GO:0043021);protein-containing complex binding(GO:0044877);organic cyclic compound binding(GO:0097159);heteroc…	cellular_component(GO:0005575);intracellular(GO:0005622);cell(GO:0005623);cytoplasm(GO:0005737);signal recognition particle, endoplasmic reticulum targeting(GO:0005786);cytosol(GO:0005829);adherens junction(GO:0005912);cell-substrate adherens junction(GO:0005924);focal adhesion(GO:0005925);cell junction(GO:0030054);cell-substrate junction(GO:0030055);protein-containing complex(GO:0032991);intrace…	Protein export(map03060)	signal recognition particle subunit SRP68(ko:K03107)	U	Intracellular trafficking, secretion, and vesicular transport	KOG2460@1|root,KOG2460@2759|Eukaryota,38E9N@33154|Opisthokonta,3BE4U@33208|Metazoa,3CVHY@33213|Bilateria	SRP68(PF16969.8) RNA-binding signal recognition particle 68
Ecar11467-RA	XP_023326359.1	twist-related protein-like [Eurytemora affinis]	A0A0A9WFD6	FLYWCH-type domain-containing protein OS=Lygus hesperus OX=30085 GN=Twist2 {ECO:0000313|EMBL:JAG07142.1} PE=4 SV=1	XP_023326359.1	twist-related protein-like [Eurytemora affinis]	negative regulation of transcription by RNA polymerase II(GO:0000122);skeletal system development(GO:0001501);ossification(GO:0001503);osteoblast differentiation(GO:0001649);eye development(GO:0001654);regulation of cytokine production(GO:0001817);negative regulation of cytokine production(GO:0001818);regulation of immune system process(GO:0002682);negative regulation of immune system process(GO:…	obsolete transcription factor activity, protein binding(GO:0000988);obsolete transcription factor activity, transcription factor binding(GO:0000989);obsolete transcription factor activity, RNA polymerase II transcription factor binding(GO:0001076);molecular_function(GO:0003674);chromatin binding(GO:0003682);DNA-binding transcription factor activity(GO:0003700);binding(GO:0005488);protein binding(…	cellular_component(GO:0005575);intracellular(GO:0005622);cell(GO:0005623);nucleus(GO:0005634);transcription factor complex(GO:0005667);nucleolus(GO:0005730);cytoplasm(GO:0005737);membrane-enclosed lumen(GO:0031974);nuclear lumen(GO:0031981);protein-containing complex(GO:0032991);organelle(GO:0043226);membrane-bounded organelle(GO:0043227);non-membrane-bounded organelle(GO:0043228);intracellular o…	Proteoglycans in cancer(map05205)	NA	K	Transcription	KOG4447@1|root,KOG4447@2759|Eukaryota,38I0S@33154|Opisthokonta,3BHPN@33208|Metazoa,3D0PD@33213|Bilateria	HLH(PF00010.29) Helix-loop-helix DNA-binding domain
Ecar11483-RA	XP_023326350.1	uncharacterized protein LOC111699841 [Eurytemora affinis]	A0A0U2V260	39S ribosomal protein L16, mitochondrial OS=Pseudodiaptomus poplesia OX=213370 PE=2 SV=1	XP_023326350.1	uncharacterized protein LOC111699841 [Eurytemora affinis]	NA	NA	organellar ribosome(GO:0000313);organellar large ribosomal subunit(GO:0000315);cellular_component(GO:0005575);intracellular(GO:0005622);cell(GO:0005623);cytoplasm(GO:0005737);mitochondrion(GO:0005739);mitochondrial matrix(GO:0005759);mitochondrial ribosome(GO:0005761);mitochondrial large ribosomal subunit(GO:0005762);ribosome(GO:0005840);large ribosomal subunit(GO:0015934);membrane-enclosed lumen…	Ribosome(map03010)	large subunit ribosomal protein L16(ko:K02878)	J	Translation, ribosomal structure and biogenesis	COG0197@1|root,KOG3422@2759|Eukaryota,39T33@33154|Opisthokonta,3BC0J@33208|Metazoa,3CYIT@33213|Bilateria,41U2I@6656|Arthropoda,3SIQ3@50557|Insecta	Ribosomal_L16(PF00252.21) Ribosomal protein L16p/L10e
Ecar11744-RA	XP_023325158.1	fumarylacetoacetase-like [Eurytemora affinis]	A0A0N1PGW0	Fumarylacetoacetase OS=Papilio machaon OX=76193 PE=3 SV=1	XP_023325158.1	fumarylacetoacetase-like [Eurytemora affinis]	organic acid metabolic process(GO:0006082);cellular amino acid metabolic process(GO:0006520);arginine metabolic process(GO:0006525);arginine catabolic process(GO:0006527);nitrogen compound metabolic process(GO:0006807);biological_process(GO:0008150);metabolic process(GO:0008152);catabolic process(GO:0009056);cellular amino acid catabolic process(GO:0009063);glutamine family amino acid metabolic p…	molecular_function(GO:0003674);catalytic activity(GO:0003824);fumarylacetoacetase activity(GO:0004334);hydrolase activity(GO:0016787);hydrolase activity, acting on acid carbon-carbon bonds(GO:0016822);hydrolase activity, acting on acid carbon-carbon bonds, in ketonic substances(GO:0016823)	NA	Tyrosine metabolism(map00350);Styrene degradation(map00643);Metabolic pathways (map01100);Microbial metabolism in diverse environments(map01120)	fumarylacetoacetase(ko:K01555,EC:3.7.1.2)	G	Carbohydrate transport and metabolism	COG0179@1|root,KOG2843@2759|Eukaryota,38HPV@33154|Opisthokonta,3BF5X@33208|Metazoa,3CT2E@33213|Bilateria,41U1E@6656|Arthropoda,3SHKM@50557|Insecta	FAA_hydrolase_N(PF09298.14) Fumarylacetoacetase N-terminal;FAA_hydrolase(PF01557.21) Fumarylacetoacetate (FAA) hydrolase family
Ecar11850-RA	XP_023326154.1	LOW QUALITY PROTEIN: probable ATP-dependent RNA helicase DDX27 [Eurytemora affinis]	A0A2J7RGM8	RNA helicase OS=Cryptotermes secundus OX=105785 GN=DDX27_1 {ECO:0000313|EMBL:PNF39977.1} PE=3 SV=1	XP_023326154.1	LOW QUALITY PROTEIN: probable ATP-dependent RNA helicase DDX27 [Eurytemora affinis]	nucleobase-containing compound metabolic process(GO:0006139);rRNA processing(GO:0006364);RNA processing(GO:0006396);cellular aromatic compound metabolic process(GO:0006725);nitrogen compound metabolic process(GO:0006807);biological_process(GO:0008150);metabolic process(GO:0008152);cellular process(GO:0009987);gene expression(GO:0010467);RNA metabolic process(GO:0016070);rRNA metabolic process(GO:…	NA	cellular_component(GO:0005575);intracellular(GO:0005622);cell(GO:0005623);nucleus(GO:0005634);chromosome(GO:0005694);nucleolus(GO:0005730);membrane-enclosed lumen(GO:0031974);nuclear lumen(GO:0031981);organelle(GO:0043226);membrane-bounded organelle(GO:0043227);non-membrane-bounded organelle(GO:0043228);intracellular organelle(GO:0043229);intracellular membrane-bounded organelle(GO:0043231);intra…	NA	ATP-dependent RNA helicase DDX27(ko:K13181,EC:3.6.4.13)	A	RNA processing and modification	COG0513@1|root,KOG0338@2759|Eukaryota,38JKP@33154|Opisthokonta,3BBM8@33208|Metazoa,3CS0H@33213|Bilateria,41UKM@6656|Arthropoda,3SIG6@50557|Insecta	ResIII(PF04851.18) Type III restriction enzyme, res subunit;DEAD(PF00270.32) DEAD/DEAH box helicase
Ecar11966-RA	XP_023336456.1	phosducin-like protein [Eurytemora affinis]	A0A553NEJ5	Phosducin domain-containing protein OS=Tigriopus californicus OX=6832 PE=3 SV=1	XP_023336456.1	phosducin-like protein [Eurytemora affinis]	system process(GO:0003008);protein folding(GO:0006457);sensory perception(GO:0007600);visual perception(GO:0007601);biological_process(GO:0008150);regulation of smoothened signaling pathway(GO:0008589);regulation of signal transduction(GO:0009966);positive regulation of signal transduction(GO:0009967);cellular process(GO:0009987);regulation of cell communication(GO:0010646);positive regulation of…	molecular_function(GO:0003674);binding(GO:0005488);protein binding(GO:0005515);protein-containing complex binding(GO:0044877)	cellular_component(GO:0005575);intracellular(GO:0005622);cell(GO:0005623);cytoplasm(GO:0005737);intracellular part(GO:0044424);cell part(GO:0044464)	NA	NA	T	Signal transduction mechanisms	KOG3171@1|root,KOG3171@2759|Eukaryota,38ENB@33154|Opisthokonta,3BDQ5@33208|Metazoa,3CYT8@33213|Bilateria,41WFJ@6656|Arthropoda,3SJHN@50557|Insecta	Phosducin(PF02114.19) Phosducin
Ecar12247-RA	XP_023321751.1	NEDD4-binding protein 1-like [Eurytemora affinis]	A0A232FGI4	Protein ABHD18 OS=Trichomalopsis sarcophagae OX=543379 PE=4 SV=1	XP_023321751.1	NEDD4-binding protein 1-like [Eurytemora affinis]	NA	NA	NA	NA	NA	S	Function unknown	KOG1551@1|root,KOG1551@2759|Eukaryota,39RR0@33154|Opisthokonta,3BIH9@33208|Metazoa,3D04A@33213|Bilateria,41V9R@6656|Arthropoda,3SG0I@50557|Insecta,46ES6@7399|Hymenoptera	ABHD18(PF09752.12) Alpha/beta hydrolase domain containing 18;RNase_Zc3h12a(PF11977.11) Zc3h12a-like Ribonuclease NYN domain
Ecar12419-RA	XP_023330243.1	laminin subunit beta-1-like [Eurytemora affinis]	A0A553P0J5	Laminin subunit beta-1 OS=Tigriopus californicus OX=6832 PE=4 SV=1	XP_023330243.1	laminin subunit beta-1-like [Eurytemora affinis]	reproduction(GO:0000003);cell morphogenesis(GO:0000902);cell morphogenesis involved in differentiation(GO:0000904);eye development(GO:0001654);urogenital system development(GO:0001655);metanephros development(GO:0001656);formation of primary germ layer(GO:0001704);endoderm formation(GO:0001706);kidney development(GO:0001822);morphogenesis of an epithelium(GO:0002009);epithelial cell development(G…	molecular_function(GO:0003674);signaling receptor binding(GO:0005102);integrin binding(GO:0005178);structural molecule activity(GO:0005198);extracellular matrix structural constituent(GO:0005201);binding(GO:0005488);protein binding(GO:0005515);lipid binding(GO:0008289);enzyme binding(GO:0019899);glycosphingolipid binding(GO:0043208);protein-containing complex binding(GO:0044877);sphingolipid bind…	cellular_component(GO:0005575);extracellular region(GO:0005576);basement membrane(GO:0005604);laminin-1 complex(GO:0005606);laminin-2 complex(GO:0005607);laminin-3 complex(GO:0005608);extracellular space(GO:0005615);intracellular(GO:0005622);cell(GO:0005623);nucleus(GO:0005634);cytoplasm(GO:0005737);extracellular matrix(GO:0031012);protein-containing complex(GO:0032991);synaptic cleft(GO:0043083)…	PI3K-Akt signaling pathway(map04151);Focal adhesion(map04510);ECM-receptor interaction(map04512);Toxoplasmosis(map05145);Amoebiasis(map05146);Human papillomavirus infection(map05165);Pathways in cancer(map05200);Small cell lung cancer(map05222)	NA	W	Extracellular structures	KOG0994@1|root,KOG0994@2759|Eukaryota,38ZGF@33154|Opisthokonta,3B9YQ@33208|Metazoa,3CVKW@33213|Bilateria,41WXZ@6656|Arthropoda	Laminin_N(PF00055.20) Laminin N-terminal (Domain VI);Laminin_EGF(PF00053.27) Laminin EGF domain
Ecar12457-RA	XP_023324502.1	ATP-dependent DNA helicase Q5-like [Eurytemora affinis]	A0A7R8CJN7	DNA helicase OS=Lepeophtheirus salmonis OX=72036 PE=3 SV=1	XP_023324502.1	ATP-dependent DNA helicase Q5-like [Eurytemora affinis]	regulation of DNA recombination(GO:0000018);mitotic sister chromatid segregation(GO:0000070);negative regulation of transcription by RNA polymerase II(GO:0000122);mitotic cell cycle(GO:0000278);nuclear division(GO:0000280);double-strand break repair via homologous recombination(GO:0000724);recombinational repair(GO:0000725);non-recombinational repair(GO:0000726);sister chromatid segregation(GO:00…	nucleotide binding(GO:0000166);RNA polymerase II complex binding(GO:0000993);basal transcription machinery binding(GO:0001098);basal RNA polymerase II transcription machinery binding(GO:0001099);nucleoside binding(GO:0001882);purine nucleoside binding(GO:0001883);molecular_function(GO:0003674);DNA helicase activity(GO:0003678);catalytic activity(GO:0003824);GTPase activity(GO:0003924);ATP-depende…	DNA-directed RNA polymerase complex(GO:0000428);cellular_component(GO:0005575);intracellular(GO:0005622);cell(GO:0005623);nucleus(GO:0005634);nucleoplasm(GO:0005654);cytoplasm(GO:0005737);cytosol(GO:0005829);RNA polymerase II, holoenzyme(GO:0016591);RNA polymerase complex(GO:0030880);membrane-enclosed lumen(GO:0031974);nuclear lumen(GO:0031981);protein-containing complex(GO:0032991);organelle(GO:…	NA	NA	A	RNA processing and modification	COG0514@1|root,KOG0352@2759|Eukaryota,38CGB@33154|Opisthokonta,3BEZW@33208|Metazoa,3CZMV@33213|Bilateria,41WXY@6656|Arthropoda,3SG2T@50557|Insecta	Helicase_C(PF00271.34) Helicase conserved C-terminal domain;RecQ_Zn_bind(PF16124.8) RecQ zinc-binding
Ecar12487-RA	XP_023320240.1	MKRN2 opposite strand protein-like isoform X3 [Eurytemora affinis]	A0A0K2U163	MKRN2 opposite strand protein OS=Lepeophtheirus salmonis OX=72036 PE=4 SV=1	XP_023320240.1	MKRN2 opposite strand protein-like isoform X3 [Eurytemora affinis]	-	-	-	-	-	-	-	-	DUF4796(PF16044.8) Domain of unknown function (DUF4796)
Ecar12550-RA	XP_023327946.1	sesquipedalian-1-like [Eurytemora affinis]	A0A1B6EUR6	PH domain-containing protein OS=Cuerna arida OX=1464854 PE=4 SV=1	XP_023327946.1	sesquipedalian-1-like [Eurytemora affinis]	receptor recycling(GO:0001881);transport(GO:0006810);organelle organization(GO:0006996);endosome organization(GO:0007032);biological_process(GO:0008150);metabolic process(GO:0008152);cellular process(GO:0009987);endomembrane system organization(GO:0010256);cellular component organization(GO:0016043);vesicle organization(GO:0016050);vesicle-mediated transport(GO:0016192);endosomal transport(GO:001…	molecular_function(GO:0003674);binding(GO:0005488);protein binding(GO:0005515);identical protein binding(GO:0042802);protein homodimerization activity(GO:0042803);protein dimerization activity(GO:0046983)	cellular_component(GO:0005575);intracellular(GO:0005622);cell(GO:0005623);cytoplasm(GO:0005737);endosome(GO:0005768);early endosome(GO:0005769);Golgi apparatus(GO:0005794);trans-Golgi network(GO:0005802);endomembrane system(GO:0012505);coated vesicle(GO:0030135);clathrin-coated vesicle(GO:0030136);cytoplasmic vesicle(GO:0031410);vesicle(GO:0031982);organelle subcompartment(GO:0031984);organelle(G…	NA	NA	T	Signal transduction mechanisms	2CH2W@1|root,2QQ94@2759|Eukaryota,39SVP@33154|Opisthokonta,3BAM3@33208|Metazoa,3D2ZG@33213|Bilateria,41Y41@6656|Arthropoda,3SJYZ@50557|Insecta,46EKJ@7399|Hymenoptera	PH(PF00169.32) PH domain
Ecar12623-RA	XP_023321726.1	suppressor of tumorigenicity 7 protein homolog [Eurytemora affinis]	A0A067R7W1	Ovule protein OS=Zootermopsis nevadensis OX=136037 PE=3 SV=1	XP_023321726.1	suppressor of tumorigenicity 7 protein homolog [Eurytemora affinis]	regulation of cell growth(GO:0001558);biological_process(GO:0008150);negative regulation of cell growth(GO:0030308);regulation of growth(GO:0040008);negative regulation of growth(GO:0045926);negative regulation of biological process(GO:0048519);negative regulation of cellular process(GO:0048523);regulation of biological process(GO:0050789);regulation of cellular process(GO:0050794);regulation of …	NA	NA	NA	NA	S	Function unknown	KOG3807@1|root,KOG3807@2759|Eukaryota,3909Y@33154|Opisthokonta,3BDGC@33208|Metazoa,3CZ4R@33213|Bilateria,41VI3@6656|Arthropoda,3SHEZ@50557|Insecta	ST7(PF04184.15) ST7 protein
Ecar12718-RA	XP_023329917.1	TBC domain-containing protein kinase-like protein [Eurytemora affinis]	A0A553NER1	TBC domain-containing protein kinase-like protein OS=Tigriopus californicus OX=6832 PE=4 SV=1	XP_023329917.1	TBC domain-containing protein kinase-like protein [Eurytemora affinis]	organelle organization(GO:0006996);cytoskeleton organization(GO:0007010);Golgi organization(GO:0007030);biological_process(GO:0008150);cell proliferation(GO:0008283);regulation of signal transduction(GO:0009966);cellular process(GO:0009987);endomembrane system organization(GO:0010256);regulation of cell communication(GO:0010646);cellular component organization(GO:0016043);regulation of signaling(…	NA	cellular_component(GO:0005575);intracellular(GO:0005622);cell(GO:0005623);cytoplasm(GO:0005737);spindle(GO:0005819);cytoskeleton(GO:0005856);microtubule cytoskeleton(GO:0015630);midbody(GO:0030496);organelle(GO:0043226);non-membrane-bounded organelle(GO:0043228);intracellular organelle(GO:0043229);intracellular non-membrane-bounded organelle(GO:0043232);organelle part(GO:0044422);intracellular pa…	NA	NA	T	Signal transduction mechanisms	KOG1093@1|root,KOG1093@2759|Eukaryota,38BEV@33154|Opisthokonta,3BEPD@33208|Metazoa	Pkinase(PF00069.28) Protein kinase domain;PK_Tyr_Ser-Thr(PF07714.20) Protein tyrosine and serine/threonine kinase;Rhodanese(PF00581.23) Rhodanese-like domain;RabGAP-TBC(PF00566.21) Rab-GTPase-TBC domain
Ecar12804-RA	XP_023339414.1	Golgi reassembly-stacking protein 2-like [Eurytemora affinis]	C1BSQ5	Cytochrome b OS=Lepeophtheirus salmonis OX=72036 GN=GORS2 {ECO:0000313|EMBL:ACO12058.1} PE=2 SV=1	XP_023339414.1	Golgi reassembly-stacking protein 2-like [Eurytemora affinis]	morphogenesis of an epithelium(GO:0002009);instar larval or pupal development(GO:0002165);cellular protein modification process(GO:0006464);protein glycosylation(GO:0006486);protein N-linked glycosylation(GO:0006487);nitrogen compound metabolic process(GO:0006807);organelle organization(GO:0006996);Golgi organization(GO:0007030);multicellular organism development(GO:0007275);nervous system develo…	NA	cellular_component(GO:0005575);intracellular(GO:0005622);cell(GO:0005623);cytoplasm(GO:0005737);endoplasmic reticulum(GO:0005783);Golgi apparatus(GO:0005794);Golgi stack(GO:0005795);Golgi medial cisterna(GO:0005797);Golgi-associated vesicle(GO:0005798);plasma membrane(GO:0005886);endomembrane system(GO:0012505);membrane(GO:0016020);cytoplasmic vesicle(GO:0031410);vesicle(GO:0031982);organelle sub…	NA	NA	U	Intracellular trafficking, secretion, and vesicular transport	COG5233@1|root,KOG3834@2759|Eukaryota,38FGC@33154|Opisthokonta,3BBCS@33208|Metazoa,3CX0Q@33213|Bilateria,41VTA@6656|Arthropoda,3SIF2@50557|Insecta,46E98@7399|Hymenoptera	Redoxin(PF08534.13) Redoxin;1-cysPrx_C(PF10417.12) C-terminal domain of 1-Cys peroxiredoxin;AhpC-TSA(PF00578.24) AhpC/TSA family;GRASP55_65(PF04495.17) GRASP55/65 PDZ-like domain
Ecar12976-RA	XP_023324127.1	proline dehydrogenase 1, mitochondrial-like [Eurytemora affinis]	A0A0P4WDZ2	Proline dehydrogenase OS=Scylla olivacea OX=85551 PE=3 SV=1	XP_023324127.1	proline dehydrogenase 1, mitochondrial-like [Eurytemora affinis]	organic acid metabolic process(GO:0006082);cellular amino acid metabolic process(GO:0006520);proline metabolic process(GO:0006560);proline catabolic process(GO:0006562);nitrogen compound metabolic process(GO:0006807);behavior(GO:0007610);locomotory behavior(GO:0007626);biological_process(GO:0008150);metabolic process(GO:0008152);catabolic process(GO:0009056);cellular amino acid catabolic process(…	nucleotide binding(GO:0000166);molecular_function(GO:0003674);catalytic activity(GO:0003824);proline dehydrogenase activity(GO:0004657);binding(GO:0005488);oxidoreductase activity(GO:0016491);oxidoreductase activity, acting on the CH-NH group of donors(GO:0016645);small molecule binding(GO:0036094);ion binding(GO:0043167);anion binding(GO:0043168);cofactor binding(GO:0048037);flavin adenine dinuc…	cellular_component(GO:0005575);intracellular(GO:0005622);cell(GO:0005623);cytoplasm(GO:0005737);mitochondrion(GO:0005739);organelle(GO:0043226);membrane-bounded organelle(GO:0043227);intracellular organelle(GO:0043229);intracellular membrane-bounded organelle(GO:0043231);intracellular part(GO:0044424);cytoplasmic part(GO:0044444);cell part(GO:0044464)	Arginine and proline metabolism(map00330);Metabolic pathways (map01100);Biosynthesis of secondary metabolites(map01110);Biosynthesis of antibiotics(map01130)	proline dehydrogenase(ko:K00318,EC:1.5.-.-)	E	Amino acid transport and metabolism	COG0506@1|root,KOG0186@2759|Eukaryota,38DGW@33154|Opisthokonta,3BAYH@33208|Metazoa,3CXCV@33213|Bilateria,41TCH@6656|Arthropoda,3SGR4@50557|Insecta,44Z42@7147|Diptera,45PHN@7214|Drosophilidae	Pro_dh(PF01619.21) Proline dehydrogenase
Ecar13228-RA	XP_023341043.1	uncharacterized protein LOC111711040 [Eurytemora affinis]	A0A7R9FJV0	Tetratricopeptide repeat protein 27 OS=Timema tahoe OX=61484 PE=3 SV=1	XP_023341043.1	uncharacterized protein LOC111711040 [Eurytemora affinis]	NA	NA	NA	NA	NA	IQ	Lipid transport and metabolism ;Secondary metabolites biosynthesis, transport and catabolism	KOG1128@1|root,KOG1128@2759|Eukaryota,38BIC@33154|Opisthokonta,3BGWF@33208|Metazoa,3D0K2@33213|Bilateria,41WC5@6656|Arthropoda	-
Ecar13532-RA	XP_023932095.1	SUMO-activating enzyme subunit 2 [Lingula anatina]	A0A2R2MPD2	Cytochrome c oxidase subunit 1 OS=Lingula unguis OX=7574 GN=LOC106160449 {ECO:0000313|RefSeq:XP_023932095.1} PE=3 SV=1	XP_023326854.1	SUMO-activating enzyme subunit 2-like [Eurytemora affinis]	cellular protein modification process(GO:0006464);nitrogen compound metabolic process(GO:0006807);biological_process(GO:0008150);metabolic process(GO:0008152);cellular process(GO:0009987);protein sumoylation(GO:0016925);peptidyl-amino acid modification(GO:0018193);peptidyl-lysine modification(GO:0018205);protein metabolic process(GO:0019538);protein modification by small protein conjugation(GO:00…	nucleotide binding(GO:0000166);magnesium ion binding(GO:0000287);molecular_function(GO:0003674);catalytic activity(GO:0003824);binding(GO:0005488);protein binding(GO:0005515);ATP binding(GO:0005524);transcription factor binding(GO:0008134);drug binding(GO:0008144);ubiquitin-like modifier activating enzyme activity(GO:0008641);ligase activity(GO:0016874);ligase activity, forming carbon-sulfur bond…	cellular_component(GO:0005575);intracellular(GO:0005622);cell(GO:0005623);nucleus(GO:0005634);nucleoplasm(GO:0005654);SUMO activating enzyme complex(GO:0031510);membrane-enclosed lumen(GO:0031974);nuclear lumen(GO:0031981);protein-containing complex(GO:0032991);organelle(GO:0043226);membrane-bounded organelle(GO:0043227);intracellular organelle(GO:0043229);intracellular membrane-bounded organelle…	Ubiquitin mediated proteolysis(map04120)	ubiquitin-like 1-activating enzyme E1 B(ko:K10685,EC:6.2.1.45)	O	Posttranslational modification, protein turnover, chaperones	COG0476@1|root,KOG2013@2759|Eukaryota,38B83@33154|Opisthokonta,3BG47@33208|Metazoa	ThiF(PF00899.24) ThiF family;UAE_UbL(PF14732.9) Ubiquitin/SUMO-activating enzyme ubiquitin-like domain;UBA_E1_SCCH(PF10585.12) Ubiquitin-activating enzyme, SCCH domain
Ecar13710-RA	XP_023321863.1	LOW QUALITY PROTEIN: phenylalanine--tRNA ligase, mitochondrial-like [Eurytemora affinis]	A0A6A4WQU1	Phenylalanyl-tRNA synthetase OS=Amphibalanus amphitrite OX=1232801 GN=HADHA_1 {ECO:0000313|EMBL:KAF0306100.1} PE=3 SV=1	XP_023321863.1	LOW QUALITY PROTEIN: phenylalanine--tRNA ligase, mitochondrial-like [Eurytemora affinis]	organic acid metabolic process(GO:0006082);nucleobase-containing compound metabolic process(GO:0006139);RNA processing(GO:0006396);tRNA metabolic process(GO:0006399);translation(GO:0006412);tRNA aminoacylation for protein translation(GO:0006418);phenylalanyl-tRNA aminoacylation(GO:0006432);peptide metabolic process(GO:0006518);cellular amino acid metabolic process(GO:0006520);cellular aromatic co…	tRNA binding(GO:0000049);molecular_function(GO:0003674);nucleic acid binding(GO:0003676);RNA binding(GO:0003723);catalytic activity(GO:0003824);aminoacyl-tRNA ligase activity(GO:0004812);phenylalanine-tRNA ligase activity(GO:0004826);binding(GO:0005488);ligase activity(GO:0016874);ligase activity, forming carbon-oxygen bonds(GO:0016875);organic cyclic compound binding(GO:0097159);catalytic activi…	cellular_component(GO:0005575);intracellular(GO:0005622);cell(GO:0005623);cytoplasm(GO:0005737);mitochondrion(GO:0005739);organelle(GO:0043226);membrane-bounded organelle(GO:0043227);intracellular organelle(GO:0043229);intracellular membrane-bounded organelle(GO:0043231);intracellular part(GO:0044424);cytoplasmic part(GO:0044444);cell part(GO:0044464)	Aminoacyl-tRNA biosynthesis(map00970)	phenylalanyl-tRNA synthetase alpha chain(ko:K01889,EC:6.1.1.20)	J	Translation, ribosomal structure and biogenesis	COG0016@1|root,KOG2783@2759|Eukaryota,38BR2@33154|Opisthokonta,3BD42@33208|Metazoa,3CVJ8@33213|Bilateria,485SJ@7711|Chordata,495X0@7742|Vertebrata,3J9FD@40674|Mammalia,3EKPK@33554|Carnivora	tRNA-synt_2d(PF01409.23) tRNA synthetases class II core domain (F)
Ecar13893-RA	XP_023328223.1	probable ATP-dependent RNA helicase DDX56 [Eurytemora affinis]	E2BX14	RNA helicase OS=Harpegnathos saltator OX=610380 PE=4 SV=1	XP_023328223.1	probable ATP-dependent RNA helicase DDX56 [Eurytemora affinis]	NA	NA	cellular_component(GO:0005575);intracellular(GO:0005622);cell(GO:0005623);nucleus(GO:0005634);nucleolus(GO:0005730);membrane-enclosed lumen(GO:0031974);nuclear lumen(GO:0031981);organelle(GO:0043226);membrane-bounded organelle(GO:0043227);non-membrane-bounded organelle(GO:0043228);intracellular organelle(GO:0043229);intracellular membrane-bounded organelle(GO:0043231);intracellular non-membrane-b…	NA	ATP-dependent RNA helicase DDX56/DBP9(ko:K14810,EC:3.6.4.13)	A	RNA processing and modification	COG0513@1|root,KOG0346@2759|Eukaryota,38EDC@33154|Opisthokonta,3B9M6@33208|Metazoa,3CUFV@33213|Bilateria,486QT@7711|Chordata,4978X@7742|Vertebrata,4A25Y@7898|Actinopterygii	Helicase_C(PF00271.34) Helicase conserved C-terminal domain;DEAD(PF00270.32) DEAD/DEAH box helicase
Ecar13928-RA	XP_023322726.1	LOW QUALITY PROTEIN: NADPH--cytochrome P450 reductase-like [Eurytemora affinis]	A0A553PIB8	NADPH--cytochrome P450 reductase OS=Tigriopus californicus OX=6832 PE=3 SV=1	XP_023322726.1	LOW QUALITY PROTEIN: NADPH--cytochrome P450 reductase-like [Eurytemora affinis]	reproduction(GO:0000003);regulation of neurotransmitter levels(GO:0001505);developmental process involved in reproduction(GO:0003006);regulation of growth plate cartilage chondrocyte proliferation(GO:0003420);organic acid metabolic process(GO:0006082);generation of precursor metabolites and energy(GO:0006091);cellular protein modification process(GO:0006464);protein acetylation(GO:0006473);intern…	nucleotide binding(GO:0000166);molecular_function(GO:0003674);catalytic activity(GO:0003824);NADPH-hemoprotein reductase activity(GO:0003958);cytochrome-b5 reductase activity, acting on NAD(P)H(GO:0004128);binding(GO:0005488);protein binding(GO:0005515);nitric oxide dioxygenase activity(GO:0008941);electron transfer activity(GO:0009055);FMN binding(GO:0010181);oxidoreductase activity(GO:0016491);…	cellular_component(GO:0005575);intracellular(GO:0005622);cell(GO:0005623);cytoplasm(GO:0005737);mitochondrion(GO:0005739);membrane(GO:0016020);organelle(GO:0043226);membrane-bounded organelle(GO:0043227);intracellular organelle(GO:0043229);intracellular membrane-bounded organelle(GO:0043231);intracellular part(GO:0044424);cytoplasmic part(GO:0044444);cell part(GO:0044464)	NA	NADPH-ferrihemoprotein reductase(ko:K00327,EC:1.6.2.4)	C	Energy production and conversion	COG0369@1|root,KOG1158@2759|Eukaryota,38BIN@33154|Opisthokonta,3B9BP@33208|Metazoa,3CVR2@33213|Bilateria,41UCT@6656|Arthropoda,3SFT7@50557|Insecta	Flavodoxin_1(PF00258.28) Flavodoxin;FAD_binding_1(PF00667.23) FAD binding domain
Ecar14124-RA	XP_023344421.1	cyclin-C-like [Eurytemora affinis]	A0A553NDX8	Cyclin-C OS=Tigriopus californicus OX=6832 PE=3 SV=1	XP_023344421.1	cyclin-C-like [Eurytemora affinis]	regulation of protein phosphorylation(GO:0001932);morphogenesis of an epithelium(GO:0002009);instar larval or pupal development(GO:0002165);regionalization(GO:0003002);nucleobase-containing compound metabolic process(GO:0006139);regulation of transcription, DNA-templated(GO:0006355);regulation of transcription by RNA polymerase II(GO:0006357);RNA processing(GO:0006396);cellular protein modificati…	molecular_function(GO:0003674);transcription coregulator activity(GO:0003712);binding(GO:0005488);protein binding(GO:0005515);cyclin-dependent protein serine/threonine kinase regulator activity(GO:0016538);kinase regulator activity(GO:0019207);protein kinase regulator activity(GO:0019887);enzyme regulator activity(GO:0030234);molecular function regulator(GO:0098772);transcription regulator activi…	ubiquitin ligase complex(GO:0000151);cellular_component(GO:0005575);intracellular(GO:0005622);cell(GO:0005623);nucleus(GO:0005634);nucleoplasm(GO:0005654);mediator complex(GO:0016592);membrane-enclosed lumen(GO:0031974);nuclear lumen(GO:0031981);protein-containing complex(GO:0032991);organelle(GO:0043226);membrane-bounded organelle(GO:0043227);intracellular organelle(GO:0043229);intracellular mem…	NA	cyclin-C(ko:K15161)	K	Transcription	COG5333@1|root,KOG0794@2759|Eukaryota,38EDG@33154|Opisthokonta,3BFMV@33208|Metazoa,3CSFE@33213|Bilateria,41VRX@6656|Arthropoda,3SHNI@50557|Insecta	Cyclin_N(PF00134.26) Cyclin, N-terminal domain
Ecar14194-RA	XP_023331539.1	complement component 1 Q subcomponent-binding protein, mitochondrial-like [Eurytemora affinis]	A0A553P061	Complement component 1 Q subcomponent-binding protein, mitochondrial OS=Tigriopus californicus OX=6832 PE=3 SV=1	XP_023331539.1	complement component 1 Q subcomponent-binding protein, mitochondrial-like [Eurytemora affinis]	-	-	-	-	-	-	-	-	-
Ecar14358-RA	XP_023327359.1	probable tRNA N6-adenosine threonylcarbamoyltransferase [Eurytemora affinis]	A0A1E1X3J3	N(6)-L-threonylcarbamoyladenine synthase OS=Amblyomma aureolatum OX=187763 PE=2 SV=1	XP_023327359.1	probable tRNA N6-adenosine threonylcarbamoyltransferase [Eurytemora affinis]	tRNA threonylcarbamoyladenosine modification(GO:0002949);nucleobase-containing compound metabolic process(GO:0006139);RNA processing(GO:0006396);tRNA metabolic process(GO:0006399);tRNA modification(GO:0006400);cellular aromatic compound metabolic process(GO:0006725);nitrogen compound metabolic process(GO:0006807);tRNA processing(GO:0008033);biological_process(GO:0008150);metabolic process(GO:0008…	NA	EKC/KEOPS complex(GO:0000408);cellular_component(GO:0005575);intracellular(GO:0005622);cell(GO:0005623);nucleus(GO:0005634);nucleoplasm(GO:0005654);cytoplasm(GO:0005737);plasma membrane(GO:0005886);membrane(GO:0016020);nuclear body(GO:0016604);nuclear speck(GO:0016607);membrane-enclosed lumen(GO:0031974);nuclear lumen(GO:0031981);protein-containing complex(GO:0032991);organelle(GO:0043226);membra…	NA	N6-L-threonylcarbamoyladenine synthase(ko:K01409,EC:2.3.1.234)	O	Posttranslational modification, protein turnover, chaperones	COG0533@1|root,KOG2708@2759|Eukaryota,38BGR@33154|Opisthokonta,3BC7I@33208|Metazoa,3CW52@33213|Bilateria,485QN@7711|Chordata,496E4@7742|Vertebrata,49ZYM@7898|Actinopterygii	TsaD(PF00814.28) tRNA N6-adenosine threonylcarbamoyltransferase
Ecar14432-RA	XP_023324855.1	MAP kinase-activated protein kinase 2-like isoform X1 [Eurytemora affinis]	A0A553NYE9	non-specific serine/threonine protein kinase OS=Tigriopus californicus OX=6832 PE=3 SV=1	XP_023324855.1	MAP kinase-activated protein kinase 2-like isoform X1 [Eurytemora affinis]	MAPK cascade(GO:0000165);regulation of cell growth(GO:0001558);regulation of cytokine production(GO:0001817);positive regulation of cytokine production(GO:0001819);regulation of protein phosphorylation(GO:0001932);activation of innate immune response(GO:0002218);pattern recognition receptor signaling pathway(GO:0002221);toll-like receptor signaling pathway(GO:0002224);response to molecule of bact…	molecular_function(GO:0003674);catalytic activity(GO:0003824);protein kinase activity(GO:0004672);protein serine/threonine kinase activity(GO:0004674);binding(GO:0005488);protein binding(GO:0005515);kinase activity(GO:0016301);transferase activity(GO:0016740);transferase activity, transferring phosphorus-containing groups(GO:0016772);phosphotransferase activity, alcohol group as acceptor(GO:00167…	cellular_component(GO:0005575);intracellular(GO:0005622);cell(GO:0005623);nucleus(GO:0005634);nucleoplasm(GO:0005654);cytoplasm(GO:0005737);centrosome(GO:0005813);microtubule organizing center(GO:0005815);cytoskeleton(GO:0005856);microtubule cytoskeleton(GO:0015630);membrane-enclosed lumen(GO:0031974);nuclear lumen(GO:0031981);organelle(GO:0043226);membrane-bounded organelle(GO:0043227);non-membr…	MAPK signaling pathway(map04010);Cellular senescence(map04218);VEGF signaling pathway(map04370);Neurotrophin signaling pathway(map04722);Kaposi sarcoma-associated herpesvirus infection(map05167);Viral carcinogenesis(map05203)	NA	T	Signal transduction mechanisms	KOG0604@1|root,KOG0604@2759|Eukaryota,38E9E@33154|Opisthokonta,3B9RC@33208|Metazoa,3CYFB@33213|Bilateria,41UDS@6656|Arthropoda,3SFRW@50557|Insecta	PK_Tyr_Ser-Thr(PF07714.20) Protein tyrosine and serine/threonine kinase;Pkinase(PF00069.28) Protein kinase domain
Ecar14734-RA	XP_023343925.1	zinc finger C4H2 domain-containing protein-like [Eurytemora affinis]	A0A7R8CZN2	Decapping nuclease OS=Lepeophtheirus salmonis OX=72036 PE=4 SV=1	XP_023343925.1	zinc finger C4H2 domain-containing protein-like [Eurytemora affinis]	cell fate specification(GO:0001708);morphogenesis of an epithelium(GO:0002009);nematode larval development(GO:0002119);larval development(GO:0002164);cell adhesion(GO:0007155);multicellular organism development(GO:0007275);nervous system development(GO:0007399);central nervous system development(GO:0007417);neuromuscular junction development(GO:0007528);biological_process(GO:0008150);epidermis de…	NA	cellular_component(GO:0005575);intracellular(GO:0005622);cell(GO:0005623);nucleus(GO:0005634);nucleoplasm(GO:0005654);cytoplasm(GO:0005737);plasma membrane(GO:0005886);membrane(GO:0016020);nuclear body(GO:0016604);nuclear speck(GO:0016607);membrane-enclosed lumen(GO:0031974);nuclear lumen(GO:0031981);organelle(GO:0043226);membrane-bounded organelle(GO:0043227);intracellular organelle(GO:0043229);…	NA	NA	S	Function unknown	KOG4451@1|root,KOG4451@2759|Eukaryota,38TDI@33154|Opisthokonta,3BFHA@33208|Metazoa,3CVIV@33213|Bilateria,41YS2@6656|Arthropoda,3SMBG@50557|Insecta,3E9ZM@33342|Paraneoptera	zf-C4H2(PF10146.12) Zinc finger-containing protein
Ecar14827-RA	XP_023349151.1	prefoldin subunit 4-like [Eurytemora affinis]	A0A1S6GL38	Prefoldin subunit 4 OS=Pseudodiaptomus poplesia OX=213370 PE=2 SV=1	XP_023349151.1	prefoldin subunit 4-like [Eurytemora affinis]	NA	NA	cellular_component(GO:0005575);intracellular(GO:0005622);cell(GO:0005623);nucleus(GO:0005634);cytoplasm(GO:0005737);mitochondrion(GO:0005739);organelle(GO:0043226);membrane-bounded organelle(GO:0043227);intracellular organelle(GO:0043229);intracellular membrane-bounded organelle(GO:0043231);intracellular part(GO:0044424);cytoplasmic part(GO:0044444);cell part(GO:0044464)	NA	prefoldin subunit 4(ko:K09550)	O	Posttranslational modification, protein turnover, chaperones	COG1382@1|root,KOG1760@2759|Eukaryota,3A07R@33154|Opisthokonta,3BPKT@33208|Metazoa,3D6NQ@33213|Bilateria,420SZ@6656|Arthropoda,3SN47@50557|Insecta,46IMK@7399|Hymenoptera	-
Ecar15114-RA	XP_023326635.1	cytochrome c oxidase assembly protein COX11, mitochondrial-like [Eurytemora affinis]	A0A553NF78	Cytochrome c oxidase assembly protein COX11, mitochondrial OS=Tigriopus californicus OX=6832 PE=3 SV=1	XP_023326635.1	cytochrome c oxidase assembly protein COX11, mitochondrial-like [Eurytemora affinis]	regulation of carbohydrate metabolic process(GO:0006109);biological_process(GO:0008150);negative regulation of metabolic process(GO:0009892);negative regulation of phosphorus metabolic process(GO:0010563);regulation of cellular carbohydrate metabolic process(GO:0010675);negative regulation of cellular carbohydrate metabolic process(GO:0010677);regulation of glucose metabolic process(GO:0010906);r…	NA	cellular_component(GO:0005575);intracellular(GO:0005622);cell(GO:0005623);cytoplasm(GO:0005737);mitochondrion(GO:0005739);mitochondrial envelope(GO:0005740);mitochondrial inner membrane(GO:0005743);membrane(GO:0016020);integral component of membrane(GO:0016021);organelle inner membrane(GO:0019866);organelle membrane(GO:0031090);intrinsic component of membrane(GO:0031224);intrinsic component of or…	Oxidative phosphorylation(map00190);Metabolic pathways (map01100);Thermogenesis(map04714)	cytochrome c oxidase assembly protein subunit 11(ko:K02258)	O	Posttranslational modification, protein turnover, chaperones	COG3175@1|root,KOG2540@2759|Eukaryota,39U2U@33154|Opisthokonta,3BGVC@33208|Metazoa,3CTDH@33213|Bilateria,41WYC@6656|Arthropoda,3SI9Y@50557|Insecta,44Y56@7147|Diptera	CtaG_Cox11(PF04442.17) Cytochrome c oxidase assembly protein CtaG/Cox11;UQCC2_CBP6(PF20180.1) Complex III assembly factor UQCC2/CBP6
Ecar15404-RA	XP_023341735.1	phospholipase DDHD2-like [Eurytemora affinis]	A0A812D0F8	Dynein heavy chain OS=Sepia pharaonis OX=158019 PE=4 SV=1	XP_023341735.1	phospholipase DDHD2-like [Eurytemora affinis]	reproduction(GO:0000003);acrosome assembly(GO:0001675);developmental process involved in reproduction(GO:0003006);system process(GO:0003008);lipid metabolic process(GO:0006629);neutral lipid metabolic process(GO:0006638);acylglycerol metabolic process(GO:0006639);triglyceride metabolic process(GO:0006641);eye pigment biosynthetic process(GO:0006726);nitrogen compound metabolic process(GO:0006807)…	molecular_function(GO:0003674);catalytic activity(GO:0003824);phospholipase activity(GO:0004620);triglyceride lipase activity(GO:0004806);lipase activity(GO:0016298);hydrolase activity(GO:0016787);hydrolase activity, acting on ester bonds(GO:0016788);carboxylic ester hydrolase activity(GO:0052689)	cellular_component(GO:0005575);intracellular(GO:0005622);cell(GO:0005623);cytoplasm(GO:0005737);endoplasmic reticulum(GO:0005783);Golgi apparatus(GO:0005794);Golgi-associated vesicle(GO:0005798);cis-Golgi network(GO:0005801);microtubule organizing center(GO:0005815);cytosol(GO:0005829);cytoskeleton(GO:0005856);endomembrane system(GO:0012505);microtubule cytoskeleton(GO:0015630);membrane(GO:001602…	NA	NA	IU	Lipid transport and metabolism ;Intracellular trafficking, secretion, and vesicular transport	KOG2308@1|root,KOG2308@2759|Eukaryota,38FWE@33154|Opisthokonta,3BDJ7@33208|Metazoa,3CUIS@33213|Bilateria,41VV8@6656|Arthropoda,3SGCQ@50557|Insecta,3E92Y@33342|Paraneoptera	DDHD(PF02862.20) DDHD domain
Ecar15657-RA	XP_023327234.1	palmitoyltransferase ZDHHC16-like [Eurytemora affinis]	A0A6M2DX66	Palmitoyltransferase OS=Xenopsylla cheopis OX=163159 PE=3 SV=1	XP_023327234.1	palmitoyltransferase ZDHHC16-like [Eurytemora affinis]	eye development(GO:0001654);cellular protein modification process(GO:0006464);protein lipidation(GO:0006497);nitrogen compound metabolic process(GO:0006807);response to stress(GO:0006950);cellular response to DNA damage stimulus(GO:0006974);cell communication(GO:0007154);signal transduction(GO:0007165);cell surface receptor signaling pathway(GO:0007166);enzyme linked receptor protein signaling pa…	molecular_function(GO:0003674);catalytic activity(GO:0003824);palmitoyltransferase activity(GO:0016409);transferase activity(GO:0016740);transferase activity, transferring acyl groups(GO:0016746);transferase activity, transferring acyl groups other than amino-acyl groups(GO:0016747)	cellular_component(GO:0005575);intracellular(GO:0005622);cell(GO:0005623);cytoplasm(GO:0005737);Golgi apparatus(GO:0005794);endomembrane system(GO:0012505);organelle(GO:0043226);membrane-bounded organelle(GO:0043227);intracellular organelle(GO:0043229);intracellular membrane-bounded organelle(GO:0043231);intracellular part(GO:0044424);cytoplasmic part(GO:0044444);cell part(GO:0044464)	NA	palmitoyltransferase(ko:K18932,EC:2.3.1.225)	S	Function unknown	COG5273@1|root,KOG1313@2759|Eukaryota,38GB1@33154|Opisthokonta,3BG3X@33208|Metazoa,3CZ5X@33213|Bilateria,41WTZ@6656|Arthropoda,3SKB1@50557|Insecta	DHHC(PF01529.23) DHHC palmitoyltransferase
Ecar15797-RA	XP_023348994.1	thioredoxin-related transmembrane protein 1-like [Eurytemora affinis]	A0A162QFG1	Secreted protein OS=Daphnia magna OX=35525 PE=4 SV=1	XP_023348994.1	thioredoxin-related transmembrane protein 1-like [Eurytemora affinis]	cellular protein modification process(GO:0006464);nitrogen compound metabolic process(GO:0006807);response to stress(GO:0006950);multicellular organism development(GO:0007275);biological_process(GO:0008150);metabolic process(GO:0008152);anatomical structure morphogenesis(GO:0009653);post-embryonic development(GO:0009791);post-embryonic animal morphogenesis(GO:0009886);cellular process(GO:0009987)…	molecular_function(GO:0003674);catalytic activity(GO:0003824);protein disulfide oxidoreductase activity(GO:0015035);disulfide oxidoreductase activity(GO:0015036);oxidoreductase activity(GO:0016491);oxidoreductase activity, acting on a sulfur group of donors(GO:0016667)	cellular_component(GO:0005575);intracellular(GO:0005622);cell(GO:0005623);cytoplasm(GO:0005737);endoplasmic reticulum(GO:0005783);endoplasmic reticulum membrane(GO:0005789);endomembrane system(GO:0012505);membrane(GO:0016020);organelle subcompartment(GO:0031984);nuclear outer membrane-endoplasmic reticulum membrane network(GO:0042175);organelle(GO:0043226);membrane-bounded organelle(GO:0043227);i…	NA	NA	CO	Energy production and conversion ;Posttranslational modification, protein turnover, chaperones	COG0526@1|root,KOG0913@2759|Eukaryota,38GU0@33154|Opisthokonta,3BIFH@33208|Metazoa,3CWXF@33213|Bilateria,41VQ4@6656|Arthropoda	Thioredoxin(PF00085.23) Thioredoxin
Ecar15935-RA	XP_023344281.1	dysbindin-like [Eurytemora affinis]	A0A553P1M8	Dysbindin OS=Tigriopus californicus OX=6832 PE=3 SV=1	XP_023344281.1	dysbindin-like [Eurytemora affinis]	-	-	-	-	-	-	-	-	-
Ecar16048-RA	XP_023347281.1	26S proteasome non-ATPase regulatory subunit 14-like [Eurytemora affinis]	A0A0L7L3X5	Mitochondrial import inner membrane translocase subunit TIM50 OS=Operophtera brumata OX=104452 PE=4 SV=1	XP_023347281.1	26S proteasome non-ATPase regulatory subunit 14-like [Eurytemora affinis]	double-strand break repair via homologous recombination(GO:0000724);recombinational repair(GO:0000725);non-recombinational repair(GO:0000726);nucleobase-containing compound metabolic process(GO:0006139);DNA metabolic process(GO:0006259);DNA repair(GO:0006281);double-strand break repair(GO:0006302);double-strand break repair via nonhomologous end joining(GO:0006303);DNA recombination(GO:0006310);c…	molecular_function(GO:0003674);catalytic activity(GO:0003824);binding(GO:0005488);protein binding(GO:0005515);enzyme activator activity(GO:0008047);peptidase activity(GO:0008233);cysteine-type peptidase activity(GO:0008234);peptidase activator activity(GO:0016504);hydrolase activity(GO:0016787);ubiquitin-like protein-specific protease activity(GO:0019783);enzyme regulator activity(GO:0030234);thi…	proteasome complex(GO:0000502);cellular_component(GO:0005575);intracellular(GO:0005622);cell(GO:0005623);proteasome regulatory particle(GO:0005838);proteasome regulatory particle, lid subcomplex(GO:0008541);proteasome accessory complex(GO:0022624);protein-containing complex(GO:0032991);intracellular part(GO:0044424);cell part(GO:0044464);catalytic complex(GO:1902494);peptidase complex(GO:1905368)…	Proteasome(map03050);Epstein-Barr virus infection(map05169)	26S proteasome regulatory subunit N11(ko:K03030)	O	Posttranslational modification, protein turnover, chaperones	COG1310@1|root,KOG1555@2759|Eukaryota,38G6Q@33154|Opisthokonta,3BA2E@33208|Metazoa,3D0E4@33213|Bilateria,481IB@7711|Chordata	-
Ecar16072-RA	XP_023344765.1	surfeit locus protein 1-like [Eurytemora affinis]	A0A8J4YGY8	SURF1-like protein OS=Chionoecetes opilio OX=41210 GN=SURF1 {ECO:0000313|EMBL:KAG0721145.1} PE=3 SV=1	XP_023344765.1	surfeit locus protein 1-like [Eurytemora affinis]	-	-	-	-	-	-	-	-	SURF1(PF02104.18) SURF1 family
Ecar16347-RA	XP_023342306.1	protein enabled homolog isoform X1 [Eurytemora affinis]	A0A553P2G9	WH1 domain-containing protein OS=Tigriopus californicus OX=6832 PE=3 SV=1	XP_023342306.1	protein enabled homolog isoform X1 [Eurytemora affinis]	reproduction(GO:0000003);cell morphogenesis(GO:0000902);cell morphogenesis involved in differentiation(GO:0000904);eye development(GO:0001654);ameboidal-type cell migration(GO:0001667);embryonic development via the syncytial blastoderm(GO:0001700);embryonic epithelial tube formation(GO:0001838);neural tube formation(GO:0001841);neural tube closure(GO:0001843);morphogenesis of an epithelium(GO:000…	molecular_function(GO:0003674);signaling receptor binding(GO:0005102);binding(GO:0005488);protein binding(GO:0005515);profilin binding(GO:0005522);SH3 domain binding(GO:0017124);protein domain specific binding(GO:0019904);WW domain binding(GO:0050699)	stress fiber(GO:0001725);cellular_component(GO:0005575);intracellular(GO:0005622);cell(GO:0005623);cytoplasm(GO:0005737);cytosol(GO:0005829);cytoskeleton(GO:0005856);plasma membrane(GO:0005886);cell-cell junction(GO:0005911);adherens junction(GO:0005912);cell-substrate adherens junction(GO:0005924);focal adhesion(GO:0005925);actin cytoskeleton(GO:0015629);membrane(GO:0016020);lamellipodium(GO:003…	Axon guidance(map04360);Regulation of actin cytoskeleton(map04810)	NA	T	Signal transduction mechanisms	COG5025@1|root,KOG1435@1|root,KOG4590@1|root,KOG1435@2759|Eukaryota,KOG2294@2759|Eukaryota,KOG4590@2759|Eukaryota,38H47@33154|Opisthokonta,3BE1M@33208|Metazoa,3D09H@33213|Bilateria,41WDI@6656|Arthropoda	WH1(PF00568.26) WH1 domain
Ecar16537-RA	XP_002400312.1	N-alpha-acetyltransferase 10 [Ixodes scapularis]	A0A023FRL6	N-terminal amino-acid N(alpha)-acetyltransferase NatA OS=Amblyomma cajennense OX=34607 PE=2 SV=1	XP_023334077.1	N-alpha-acetyltransferase daf-31-like [Eurytemora affinis]	reproduction(GO:0000003);developmental process involved in reproduction(GO:0003006);chromatin organization(GO:0006325);cellular protein modification process(GO:0006464);protein acetylation(GO:0006473);N-terminal protein amino acid acetylation(GO:0006474);internal protein amino acid acetylation(GO:0006475);nitrogen compound metabolic process(GO:0006807);organelle organization(GO:0006996);regulatio…	molecular_function(GO:0003674);catalytic activity(GO:0003824);peptide alpha-N-acetyltransferase activity(GO:0004596);N-acetyltransferase activity(GO:0008080);acetyltransferase activity(GO:0016407);N-acyltransferase activity(GO:0016410);transferase activity(GO:0016740);transferase activity, transferring acyl groups(GO:0016746);transferase activity, transferring acyl groups other than amino-acyl gr…	cellular_component(GO:0005575);intracellular(GO:0005622);cell(GO:0005623);nucleus(GO:0005634);nucleolus(GO:0005730);cytoplasm(GO:0005737);cytosol(GO:0005829);protein acetyltransferase complex(GO:0031248);N-terminal protein acetyltransferase complex(GO:0031414);NatA complex(GO:0031415);membrane-enclosed lumen(GO:0031974);nuclear lumen(GO:0031981);protein-containing complex(GO:0032991);organelle(GO…	NA	N-alpha-acetyltransferase 10/11(ko:K20791,EC:2.3.1.255)	S	Function unknown	COG0456@1|root,KOG3235@2759|Eukaryota,38C5J@33154|Opisthokonta,3BAQS@33208|Metazoa,3D075@33213|Bilateria,41TK0@6656|Arthropoda,3SJI3@50557|Insecta,3E9CB@33342|Paraneoptera	FR47(PF08445.13) FR47-like protein;Acetyltransf_7(PF13508.10) Acetyltransferase (GNAT) domain;Acetyltransf_1(PF00583.28) Acetyltransferase (GNAT) family;Acetyltransf_10(PF13673.10) Acetyltransferase (GNAT) domain
Ecar16709-RA	XP_023337590.1	tyrosine 3-monooxygenase-like [Eurytemora affinis]	A0A553P898	Tyrosine 3-monooxygenase OS=Tigriopus californicus OX=6832 PE=3 SV=1	XP_023337590.1	tyrosine 3-monooxygenase-like [Eurytemora affinis]	reproduction(GO:0000003);response to acid chemical(GO:0001101);eye development(GO:0001654);response to hypoxia(GO:0001666);cellular glucose homeostasis(GO:0001678);eye photoreceptor cell differentiation(GO:0001754);synaptic transmission, dopaminergic(GO:0001963);response to amphetamine(GO:0001975);response to molecule of bacterial origin(GO:0002237);system process(GO:0003008);organic acid metabol…	molecular_function(GO:0003674);catalytic activity(GO:0003824);monooxygenase activity(GO:0004497);tyrosine 3-monooxygenase activity(GO:0004511);binding(GO:0005488);iron ion binding(GO:0005506);protein binding(GO:0005515);drug binding(GO:0008144);ferrous iron binding(GO:0008198);ferric iron binding(GO:0008199);oxidoreductase activity(GO:0016491);amino acid binding(GO:0016597);oxidoreductase activit…	cellular_component(GO:0005575);intracellular(GO:0005622);cell(GO:0005623);nucleus(GO:0005634);cytoplasm(GO:0005737);mitochondrion(GO:0005739);endoplasmic reticulum(GO:0005783);smooth endoplasmic reticulum(GO:0005790);cytosol(GO:0005829);plasma membrane(GO:0005886);synaptic vesicle(GO:0008021);cytoplasmic side of plasma membrane(GO:0009898);endomembrane system(GO:0012505);vesicle membrane(GO:00125…	Tyrosine metabolism(map00350);Folate biosynthesis(map00790);Isoquinoline alkaloid biosynthesis(map00950);Metabolic pathways (map01100);Dopaminergic synapse(map04728);Prolactin signaling pathway(map04917);Parkinson disease(map05012);Cocaine addiction(map05030);Amphetamine addiction(map05031);Alcoholism(map05034)	NA	E	Amino acid transport and metabolism	COG3186@1|root,KOG3820@2759|Eukaryota,3953T@33154|Opisthokonta,3BFSA@33208|Metazoa,3CSQA@33213|Bilateria,41USA@6656|Arthropoda	Biopterin_H(PF00351.24) Biopterin-dependent aromatic amino acid hydroxylase
Ecar16733-RA	XP_023323284.1	histone deacetylase complex subunit SAP30L-like [Eurytemora affinis]	A0A6P3CZG9	Cytochrome c oxidase subunit 1 OS=Ixodes scapularis OX=6945 GN=LOC8026416 {ECO:0000313|RefSeq:XP_002403592.2} PE=3 SV=1	XP_023323284.1	histone deacetylase complex subunit SAP30L-like [Eurytemora affinis]	negative regulation of transcription by RNA polymerase II(GO:0000122);heart looping(GO:0001947);morphogenesis of an epithelium(GO:0002009);heart morphogenesis(GO:0003007);embryonic heart tube morphogenesis(GO:0003143);regulation of transcription, DNA-templated(GO:0006355);regulation of transcription by RNA polymerase II(GO:0006357);multicellular organism development(GO:0007275);regulation of mito…	molecular_function(GO:0003674);nucleic acid binding(GO:0003676);DNA binding(GO:0003677);chromatin binding(GO:0003682);binding(GO:0005488);protein binding(GO:0005515);phospholipid binding(GO:0005543);zinc ion binding(GO:0008270);lipid binding(GO:0008289);DNA binding, bending(GO:0008301);phosphatidylinositol-5-phosphate binding(GO:0010314);nucleosome binding(GO:0031491);phosphatidylinositol-3-phosp…	histone deacetylase complex(GO:0000118);cellular_component(GO:0005575);intracellular(GO:0005622);cell(GO:0005623);nucleus(GO:0005634);nucleoplasm(GO:0005654);nucleolus(GO:0005730);membrane-enclosed lumen(GO:0031974);nuclear lumen(GO:0031981);protein-containing complex(GO:0032991);organelle(GO:0043226);membrane-bounded organelle(GO:0043227);non-membrane-bounded organelle(GO:0043228);intracellular …	NA	histone deacetylase complex subunit SAP30(ko:K19202)	K	Transcription	28PSY@1|root,2QWFH@2759|Eukaryota,397VJ@33154|Opisthokonta,3BDU3@33208|Metazoa,3CWA2@33213|Bilateria,41VKJ@6656|Arthropoda,3SJDJ@50557|Insecta	SAP30_Sin3_bdg(PF13867.9) Sin3 binding region of histone deacetylase complex subunit SAP30;zf-SAP30(PF13866.9) SAP30 zinc-finger
Ecar16753-RA	XP_023341358.1	autophagy protein 5-like isoform X1 [Eurytemora affinis]	A0A8B8HI49	Autophagy protein 5 OS=Vanessa tameamea OX=334116 GN=LOC113392354 {ECO:0000313|RefSeq:XP_026484524.1} PE=3 SV=1	XP_023341358.1	autophagy protein 5-like isoform X1 [Eurytemora affinis]	autophagosome assembly(GO:0000045);polysaccharide catabolic process(GO:0000272);autophagy of mitochondrion(GO:0000422);response to acid chemical(GO:0001101);cell activation(GO:0001775);regulation of cytokine production(GO:0001817);blood vessel remodeling(GO:0001974);instar larval or pupal development(GO:0002165);immune system process(GO:0002376);immune system development(GO:0002520);leukocyte dif…	NA	phagophore assembly site(GO:0000407);cellular_component(GO:0005575);intracellular(GO:0005622);cell(GO:0005623);cytoplasm(GO:0005737);vacuole(GO:0005773);autophagosome(GO:0005776);cytoskeleton(GO:0005856);cilium(GO:0005929);axoneme(GO:0005930);membrane(GO:0016020);axon(GO:0030424);plasma membrane bounded cell projection cytoplasm(GO:0032838);protein-containing complex(GO:0032991);phagophore assemb…	Autophagy - other(map04136);Mitophagy - animal(map04137);Autophagy - yeast(map04138);Autophagy - animal(map04140);Longevity regulating pathway(map04211);Longevity regulating pathway - multiple species(map04213);Ferroptosis(map04216);NOD-like receptor signaling pathway(map04621);RIG-I-like receptor signaling pathway(map04622);Shigellosis(map05131)	autophagy-related protein 5(ko:K08339)	O	Posttranslational modification, protein turnover, chaperones	KOG2976@1|root,KOG2976@2759|Eukaryota,38FYV@33154|Opisthokonta,3BA4Q@33208|Metazoa,3CXKH@33213|Bilateria,41WEJ@6656|Arthropoda,3SHSZ@50557|Insecta,44724@7088|Lepidoptera	APG5(PF04106.15) Autophagy protein Apg5;NDUFA12(PF05071.19) NADH ubiquinone oxidoreductase subunit NDUFA12
Ecar16821-RA	XP_023332135.1	JNK1/MAPK8-associated membrane protein-like [Eurytemora affinis]	A0A8K0P0K7	JNK1/MAPK8-associated membrane protein OS=Ladona fulva OX=123851 PE=4 SV=1	XP_023332135.1	JNK1/MAPK8-associated membrane protein-like [Eurytemora affinis]	proteolysis(GO:0006508);ubiquitin-dependent protein catabolic process(GO:0006511);nitrogen compound metabolic process(GO:0006807);response to stress(GO:0006950);biological_process(GO:0008150);metabolic process(GO:0008152);catabolic process(GO:0009056);macromolecule catabolic process(GO:0009057);cellular process(GO:0009987);response to organic substance(GO:0010033);response to organonitrogen compo…	molecular_function(GO:0003674);binding(GO:0005488);protein binding(GO:0005515);enzyme binding(GO:0019899);ubiquitin protein ligase binding(GO:0031625);ubiquitin-like protein ligase binding(GO:0044389)	NA	NA	NA	S	Function unknown	KOG3744@1|root,KOG3744@2759|Eukaryota,39MRW@33154|Opisthokonta,3BE58@33208|Metazoa,3CTU0@33213|Bilateria,41XI0@6656|Arthropoda,3SGQH@50557|Insecta	JAMP(PF05571.15) JNK1/MAPK8-associated membrane protein
Ecar16839-RA	XP_023344796.1	autophagy-related protein 9A-like [Eurytemora affinis]	A0A2J7QHY6	Autophagy-related protein 9 OS=Cryptotermes secundus OX=105785 PE=3 SV=1	XP_023344796.1	autophagy-related protein 9A-like [Eurytemora affinis]	autophagosome assembly(GO:0000045);polysaccharide catabolic process(GO:0000272);regulation of cytokine production(GO:0001817);negative regulation of cytokine production(GO:0001818);tissue homeostasis(GO:0001894);regulation of protein phosphorylation(GO:0001932);positive regulation of protein phosphorylation(GO:0001934);instar larval or pupal development(GO:0002165);immune system process(GO:000237…	NA	phagophore assembly site(GO:0000407);cellular_component(GO:0005575);intracellular(GO:0005622);cell(GO:0005623);cytoplasm(GO:0005737);endosome(GO:0005768);late endosome(GO:0005770);vacuole(GO:0005773);autophagosome(GO:0005776);Golgi apparatus(GO:0005794);trans-Golgi network(GO:0005802);endomembrane system(GO:0012505);cell junction(GO:0030054);cytoplasmic vesicle(GO:0031410);vesicle(GO:0031982);org…	Autophagy - other(map04136);Mitophagy - animal(map04137);Autophagy - yeast(map04138);Autophagy - animal(map04140)	autophagy-related protein 9(ko:K17907)	U	Intracellular trafficking, secretion, and vesicular transport	KOG2173@1|root,KOG2173@2759|Eukaryota,38E8G@33154|Opisthokonta,3BDH2@33208|Metazoa,3CSAF@33213|Bilateria,41YGP@6656|Arthropoda,3SIEU@50557|Insecta	ATG9(PF04109.19) Autophagy protein ATG9
Ecar16875-RA	XP_023341566.1	protein kibra-like [Eurytemora affinis]	A0A151X2U5	Protein kibra OS=Trachymyrmex zeteki OX=64791 PE=3 SV=1	XP_023341566.1	protein kibra-like [Eurytemora affinis]	reproduction(GO:0000003);negative regulation of transcription by RNA polymerase II(GO:0000122);eye development(GO:0001654);ameboidal-type cell migration(GO:0001667);compound eye morphogenesis(GO:0001745);regulation of protein phosphorylation(GO:0001932);positive regulation of protein phosphorylation(GO:0001934);epithelial cell development(GO:0002064);columnar/cuboidal epithelial cell differentiat…	molecular_function(GO:0003674);transcription coregulator activity(GO:0003712);transcription coactivator activity(GO:0003713);structural molecule activity(GO:0005198);binding(GO:0005488);protein binding(GO:0005515);enzyme binding(GO:0019899);kinase binding(GO:0019900);protein-containing complex scaffold activity(GO:0032947);transcription regulator activity(GO:0140110)	ruffle(GO:0001726);cellular_component(GO:0005575);intracellular(GO:0005622);cell(GO:0005623);nucleus(GO:0005634);cytoplasm(GO:0005737);cytosol(GO:0005829);plasma membrane(GO:0005886);cell-cell junction(GO:0005911);cell cortex(GO:0005938);cytoplasmic side of plasma membrane(GO:0009898);membrane(GO:0016020);apical plasma membrane(GO:0016324);cell junction(GO:0030054);cell leading edge(GO:0031252);c…	Hippo signaling pathway(map04390);Hippo signaling pathway - fly(map04391);Hippo signaling pathway - multiple species(map04392)	NA	K	Transcription	COG5021@1|root,KOG0940@2759|Eukaryota,KOG3209@2759|Eukaryota,38C2C@33154|Opisthokonta,3B965@33208|Metazoa,3CV33@33213|Bilateria,41W5A@6656|Arthropoda,3SFWS@50557|Insecta,46EQ6@7399|Hymenoptera	C2(PF00168.33) C2 domain;WW(PF00397.29) WW domain
Ecar17041-RA	XP_023332058.1	protein MEMO1-like isoform X1 [Eurytemora affinis]	A0A6G0TKS0	Protein MEMO1 OS=Aphis glycines OX=307491 PE=3 SV=1	XP_023332058.1	protein MEMO1-like isoform X1 [Eurytemora affinis]	-	-	-	-	-	-	-	-	-
Ecar17046-RA	XP_023342952.1	AP-2 complex subunit beta-like [Eurytemora affinis]	A0A8J5K372	AP complex subunit beta OS=Homarus americanus OX=6706 GN=Ab1b1-L {ECO:0000313|EMBL:KAG7165733.1} PE=3 SV=1	XP_023342952.1	AP-2 complex subunit beta-like [Eurytemora affinis]	blood vessel development(GO:0001568);eye development(GO:0001654);vasculature development(GO:0001944);cardiac chamber development(GO:0003205);cardiac ventricle development(GO:0003231);cardiac septum development(GO:0003279);ventricular septum development(GO:0003281);transport(GO:0006810);endocytosis(GO:0006897);receptor-mediated endocytosis(GO:0006898);multicellular organism development(GO:0007275)…	molecular_function(GO:0003674);binding(GO:0005488);protein binding(GO:0005515);enzyme binding(GO:0019899);kinase binding(GO:0019900);protein kinase binding(GO:0019901);clathrin binding(GO:0030276);protein-containing complex binding(GO:0044877)	cellular_component(GO:0005575);intracellular(GO:0005622);cell(GO:0005623);cytoplasm(GO:0005737);Golgi apparatus(GO:0005794);trans-Golgi network(GO:0005802);cytosol(GO:0005829);plasma membrane(GO:0005886);clathrin-coated pit(GO:0005905);endomembrane system(GO:0012505);vesicle membrane(GO:0012506);membrane(GO:0016020);membrane coat(GO:0030117);clathrin coat(GO:0030118);AP-type membrane coat adaptor…	Lysosome(map04142);Endocytosis(map04144);Synaptic vesicle cycle(map04721);Endocrine and other factor-regulated calcium reabsorption(map04961);Huntington disease(map05016)	AP-2 complex subunit beta-1(ko:K11825);AP-1 complex subunit beta-1(ko:K12392)	U	Intracellular trafficking, secretion, and vesicular transport	COG5096@1|root,KOG1061@2759|Eukaryota,38BHY@33154|Opisthokonta,3BD5B@33208|Metazoa,3CUTQ@33213|Bilateria,41UX0@6656|Arthropoda,3SIRE@50557|Insecta	B2-adapt-app_C(PF09066.13) Beta2-adaptin appendage, C-terminal sub-domain;Adaptin_N(PF01602.23) Adaptin N terminal region;Cnd1(PF12717.10) non-SMC mitotic condensation complex subunit 1
Ecar17506-RA	XP_030762153.1	malignant T-cell-amplified sequence 1 homolog isoform X1 [Sitophilus oryzae]	A0A553P9R7	PUA domain-containing protein OS=Tigriopus californicus OX=6832 PE=4 SV=1	XP_023347684.1	LOW QUALITY PROTEIN: malignant T-cell-amplified sequence 1-like [Eurytemora affinis]	formation of translation preinitiation complex(GO:0001731);cytoplasmic translation(GO:0002181);cytoplasmic translational initiation(GO:0002183);translation reinitiation(GO:0002188);translation(GO:0006412);translational initiation(GO:0006413);regulation of translation(GO:0006417);regulation of translational initiation(GO:0006446);peptide metabolic process(GO:0006518);nitrogen compound metabolic pr…	NA	cellular_component(GO:0005575);intracellular(GO:0005622);cell(GO:0005623);cytoplasm(GO:0005737);cytosol(GO:0005829);plasma membrane(GO:0005886);membrane(GO:0016020);protein-containing complex(GO:0032991);intracellular part(GO:0044424);cytoplasmic part(GO:0044444);cell part(GO:0044464);cell periphery(GO:0071944)	NA	PUA domain protein(ko:K07575)	J	Translation, ribosomal structure and biogenesis	COG2016@1|root,KOG2523@2759|Eukaryota,38F8J@33154|Opisthokonta,3BEK6@33208|Metazoa,3CTVH@33213|Bilateria,41WGP@6656|Arthropoda,3SGGM@50557|Insecta,3E9VU@33342|Paraneoptera	Pre-PUA(PF17832.4) Pre-PUA-like domain;PUA(PF01472.23) PUA domain
Ecar17634-RA	XP_023345754.1	vacuolar protein-sorting-associated protein 36-like [Eurytemora affinis]	D3PFU3	Vacuolar protein-sorting-associated protein 36 OS=Lepeophtheirus salmonis OX=72036 GN=VPS36 {ECO:0000313|EMBL:ADD24139.1} PE=2 SV=1	XP_023345754.1	vacuolar protein-sorting-associated protein 36-like [Eurytemora affinis]	reproduction(GO:0000003);embryonic axis specification(GO:0000578);regionalization(GO:0003002);developmental process involved in reproduction(GO:0003006);RNA localization(GO:0006403);proteolysis(GO:0006508);ubiquitin-dependent protein catabolic process(GO:0006511);nitrogen compound metabolic process(GO:0006807);cell communication(GO:0007154);signal transduction(GO:0007165);cell surface receptor si…	molecular_function(GO:0003674);nucleic acid binding(GO:0003676);RNA binding(GO:0003723);mRNA binding(GO:0003729);mRNA 3'-UTR binding(GO:0003730);binding(GO:0005488);protein binding(GO:0005515);protein C-terminus binding(GO:0008022);ubiquitin-like protein binding(GO:0032182);ubiquitin binding(GO:0043130);organic cyclic compound binding(GO:0097159);heterocyclic compound binding(GO:1901363)	lytic vacuole(GO:0000323);ESCRT II complex(GO:0000814);cellular_component(GO:0005575);intracellular(GO:0005622);cell(GO:0005623);cytoplasm(GO:0005737);lysosome(GO:0005764);endosome(GO:0005768);late endosome(GO:0005770);vacuole(GO:0005773);cytosol(GO:0005829);endosome membrane(GO:0010008);endomembrane system(GO:0012505);membrane(GO:0016020);organelle membrane(GO:0031090);cytoplasmic vesicle(GO:003…	Endocytosis(map04144)	ESCRT-II complex subunit VPS36(ko:K12190)	U	Intracellular trafficking, secretion, and vesicular transport	KOG2760@1|root,KOG2760@2759|Eukaryota,38CGN@33154|Opisthokonta,3BENQ@33208|Metazoa,3CUEF@33213|Bilateria,41WCQ@6656|Arthropoda,3SIRW@50557|Insecta,450F0@7147|Diptera,45BDK@7148|Nematocera	EAP30(PF04157.19) EAP30/Vps36 family
Ecar18059-RA	XP_023344617.1	eukaryotic translation initiation factor 5-like [Eurytemora affinis]	A0A0K2T8J2	Eukaryotic translation initiation factor 5 OS=Lepeophtheirus salmonis OX=72036 PE=3 SV=1	XP_023344617.1	eukaryotic translation initiation factor 5-like [Eurytemora affinis]	negative regulation of transcription by RNA polymerase II(GO:0000122);formation of translation preinitiation complex(GO:0001731);cytoplasmic translation(GO:0002181);cytoplasmic translational initiation(GO:0002183);regulation of transcription, DNA-templated(GO:0006355);regulation of transcription by RNA polymerase II(GO:0006357);translation(GO:0006412);translational initiation(GO:0006413);regulati…	molecular_function(GO:0003674);nucleic acid binding(GO:0003676);RNA binding(GO:0003723);translation initiation factor activity(GO:0003743);binding(GO:0005488);protein binding(GO:0005515);translation factor activity, RNA binding(GO:0008135);translation initiation factor binding(GO:0031369);eukaryotic initiation factor eIF2 binding(GO:0071074);organic cyclic compound binding(GO:0097159);heterocycli…	cellular_component(GO:0005575);intracellular(GO:0005622);cell(GO:0005623);cytoplasm(GO:0005737);cytosol(GO:0005829);plasma membrane(GO:0005886);membrane(GO:0016020);intracellular part(GO:0044424);cytoplasmic part(GO:0044444);cell part(GO:0044464);cell periphery(GO:0071944)	RNA transport(map03013);Apoptosis - fly(map04214)	translation initiation factor 5(ko:K03262)	J	Translation, ribosomal structure and biogenesis	COG1601@1|root,KOG2767@2759|Eukaryota,38DWM@33154|Opisthokonta,3BE4X@33208|Metazoa,3CWRX@33213|Bilateria,480IR@7711|Chordata,48XUA@7742|Vertebrata,49PRN@7898|Actinopterygii	W2(PF02020.21) eIF4-gamma/eIF5/eIF2-epsilon;eIF-5_eIF-2B(PF01873.20) Domain found in IF2B/IF5
Ecar18169-RA	XP_023328575.1	60S acidic ribosomal protein P0-like [Eurytemora affinis]	A0A0U2VCB7	60S acidic ribosomal protein P0 OS=Pseudodiaptomus poplesia OX=213370 PE=2 SV=1	XP_023328575.1	60S acidic ribosomal protein P0-like [Eurytemora affinis]	nucleobase-containing compound metabolic process(GO:0006139);DNA metabolic process(GO:0006259);cellular aromatic compound metabolic process(GO:0006725);nitrogen compound metabolic process(GO:0006807);transport(GO:0006810);multicellular organism development(GO:0007275);body fluid secretion(GO:0007589);lactation(GO:0007595);biological_process(GO:0008150);metabolic process(GO:0008152);response to en…	molecular_function(GO:0003674);structural constituent of ribosome(GO:0003735);catalytic activity(GO:0003824);DNA-(apurinic or apyrimidinic site) endonuclease activity(GO:0003906);nuclease activity(GO:0004518);endonuclease activity(GO:0004519);endodeoxyribonuclease activity(GO:0004520);deoxyribonuclease activity(GO:0004536);structural molecule activity(GO:0005198);binding(GO:0005488);hydrolase act…	cellular_component(GO:0005575);intracellular(GO:0005622);cell(GO:0005623);nucleus(GO:0005634);cytoplasm(GO:0005737);endoplasmic reticulum(GO:0005783);cytosol(GO:0005829);ribosome(GO:0005840);endomembrane system(GO:0012505);large ribosomal subunit(GO:0015934);membrane(GO:0016020);cytosolic large ribosomal subunit(GO:0022625);cytosolic ribosome(GO:0022626);dendrite(GO:0030425);protein-containing co…	Ribosome(map03010)	large subunit ribosomal protein LP0(ko:K02941)	J	Translation, ribosomal structure and biogenesis	COG0244@1|root,KOG0815@2759|Eukaryota,38BU8@33154|Opisthokonta,3BAZV@33208|Metazoa,3CZPS@33213|Bilateria,41WXE@6656|Arthropoda,3SJDT@50557|Insecta,452BD@7147|Diptera,45DAP@7148|Nematocera	Ribosomal_60s(PF00428.22) 60s Acidic ribosomal protein;Ribosomal_L10(PF00466.23) Ribosomal protein L10;RL10P_insert(PF17777.4) Insertion domain in 60S ribosomal protein L10P
Ecar18379-RA	XP_040573080.1	DCN1-like protein 1 isoform X1 [Lepeophtheirus salmonis]	A0A0K2UM75	Defective in cullin neddylation protein OS=Lepeophtheirus salmonis OX=72036 PE=4 SV=1	XP_023327148.1	DCN1-like protein 3 [Eurytemora affinis]	microtubule cytoskeleton organization(GO:0000226);mitotic cell cycle(GO:0000278);cellular protein modification process(GO:0006464);nitrogen compound metabolic process(GO:0006807);organelle organization(GO:0006996);cytoskeleton organization(GO:0007010);microtubule-based process(GO:0007017);cell cycle(GO:0007049);spindle organization(GO:0007051);multicellular organism development(GO:0007275);biolog…	molecular_function(GO:0003674);binding(GO:0005488);protein binding(GO:0005515)	ubiquitin ligase complex(GO:0000151);cellular_component(GO:0005575);intracellular(GO:0005622);cell(GO:0005623);nucleus(GO:0005634);cytoplasm(GO:0005737);cytosol(GO:0005829);protein-containing complex(GO:0032991);organelle(GO:0043226);membrane-bounded organelle(GO:0043227);intracellular organelle(GO:0043229);intracellular membrane-bounded organelle(GO:0043231);intracellular part(GO:0044424);cytopl…	NA	DCN1-like protein 1/2(ko:K17822)	S	Function unknown	KOG3077@1|root,KOG3077@2759|Eukaryota,38GE7@33154|Opisthokonta,3BD5M@33208|Metazoa,3D01Z@33213|Bilateria,41TQ3@6656|Arthropoda,3SFQG@50557|Insecta,3E9BW@33342|Paraneoptera	Cullin_binding(PF03556.18) Cullin binding
Ecar18468-RA	XP_023328014.1	DNA helicase MCM8-like [Eurytemora affinis]	A0A553NCE8	MCM domain-containing protein OS=Tigriopus californicus OX=6832 PE=3 SV=1	XP_023328014.1	DNA helicase MCM8-like [Eurytemora affinis]	reproduction(GO:0000003);double-strand break repair via homologous recombination(GO:0000724);recombinational repair(GO:0000725);nucleobase-containing compound metabolic process(GO:0006139);DNA metabolic process(GO:0006259);DNA repair(GO:0006281);double-strand break repair(GO:0006302);DNA recombination(GO:0006310);cellular aromatic compound metabolic process(GO:0006725);nitrogen compound metabolic…	NA	cellular_component(GO:0005575);intracellular(GO:0005622);cell(GO:0005623);nucleus(GO:0005634);nucleoplasm(GO:0005654);membrane-enclosed lumen(GO:0031974);nuclear lumen(GO:0031981);protein-containing complex(GO:0032991);MCM complex(GO:0042555);organelle(GO:0043226);membrane-bounded organelle(GO:0043227);intracellular organelle(GO:0043229);intracellular membrane-bounded organelle(GO:0043231);organe…	NA	DNA helicase MCM8(ko:K10737,EC:3.6.4.12)	L	Replication, recombination and repair	COG1241@1|root,KOG0480@2759|Eukaryota,38B9W@33154|Opisthokonta,3BHR8@33208|Metazoa,3CS3P@33213|Bilateria,41VH8@6656|Arthropoda,3SGQQ@50557|Insecta	AAA_5(PF07728.17) AAA domain (dynein-related subfamily);AAA(PF00004.32) ATPase family associated with various cellular activities (AAA);MCM(PF00493.26) MCM P-loop domain;MCM_lid(PF17855.4) MCM AAA-lid domain;Mg_chelatase(PF01078.24) Magnesium chelatase, subunit ChlI;Sigma54_activat(PF00158.29) Sigma-54 interaction domain
Ecar18541-RA	XP_023341508.1	disks large-associated protein 4-like [Eurytemora affinis]	A0A0K2V3J5	Disks large-associated protein 5 OS=Lepeophtheirus salmonis OX=72036 PE=3 SV=1	XP_023341508.1	disks large-associated protein 4-like [Eurytemora affinis]	protein localization(GO:0008104);biological_process(GO:0008150);regulation of catabolic process(GO:0009894);cellular process(GO:0009987);cellular component organization(GO:0016043);regulation of metabolic process(GO:0019222);cellular component assembly(GO:0022607);regulation of proteolysis(GO:0030162);regulation of cellular metabolic process(GO:0031323);regulation of cellular catabolic process(GO…	molecular_function(GO:0003674);binding(GO:0005488);protein binding(GO:0005515);protein domain specific binding(GO:0019904);protein-containing complex binding(GO:0044877)	cellular_component(GO:0005575);cell(GO:0005623);plasma membrane(GO:0005886);postsynaptic density(GO:0014069);membrane(GO:0016020);dendrite(GO:0030425);asymmetric synapse(GO:0032279);somatodendritic compartment(GO:0036477);cell projection(GO:0042995);neuron projection(GO:0043005);neuronal cell body(GO:0043025);organelle(GO:0043226);cell body(GO:0044297);membrane part(GO:0044425);synapse part(GO:00…	Glutamatergic synapse(map04724)	disks large-associated protein 5(ko:K16804)	T	Signal transduction mechanisms	KOG3971@1|root,KOG3971@2759|Eukaryota,38F72@33154|Opisthokonta,3BEWY@33208|Metazoa,3CYX3@33213|Bilateria,41Z0C@6656|Arthropoda,3SM83@50557|Insecta,3EBRA@33342|Paraneoptera	GKAP(PF03359.16) Guanylate-kinase-associated protein (GKAP) protein
Ecar18555-RA	XP_023343879.1	ribosome biogenesis protein WDR12 homolog [Eurytemora affinis]	A0A212EU55	Inositol-1-monophosphatase OS=Danaus plexippus plexippus OX=278856 PE=4 SV=1	XP_023343879.1	ribosome biogenesis protein WDR12 homolog [Eurytemora affinis]	maturation of 5.8S rRNA(GO:0000460);maturation of LSU-rRNA from tricistronic rRNA transcript (SSU-rRNA, 5.8S rRNA, LSU-rRNA)(GO:0000463);maturation of 5.8S rRNA from tricistronic rRNA transcript (SSU-rRNA, 5.8S rRNA, LSU-rRNA)(GO:0000466);maturation of LSU-rRNA(GO:0000470);nucleobase-containing compound metabolic process(GO:0006139);rRNA processing(GO:0006364);RNA processing(GO:0006396);cellular …	NA	cellular_component(GO:0005575);intracellular(GO:0005622);cell(GO:0005623);nucleus(GO:0005634);nucleoplasm(GO:0005654);nucleolus(GO:0005730);preribosome(GO:0030684);90S preribosome(GO:0030686);preribosome, large subunit precursor(GO:0030687);membrane-enclosed lumen(GO:0031974);nuclear lumen(GO:0031981);protein-containing complex(GO:0032991);organelle(GO:0043226);membrane-bounded organelle(GO:00432…	NA	ribosome biogenesis protein YTM1(ko:K14863);protein KTI12(ko:K15456)	Z	Cytoskeleton	KOG0313@1|root,KOG0313@2759|Eukaryota,38BM0@33154|Opisthokonta,3BDJS@33208|Metazoa,3CVCD@33213|Bilateria,41TUR@6656|Arthropoda,3SH1S@50557|Insecta,445TS@7088|Lepidoptera	WD40(PF00400.35) WD domain, G-beta repeat
Ecar19101-RA	XP_023323329.1	uncharacterized protein LOC111697535 [Eurytemora affinis]	A0A0U2KD84	Growth arrest and DNA damage-inducible proteins-interacting protein 1 OS=Acartia pacifica OX=335913 PE=2 SV=1	XP_023323329.1	uncharacterized protein LOC111697535 [Eurytemora affinis]	-	-	-	-	-	-	-	-	CR6_interact(PF10147.12) Growth arrest and DNA-damage-inducible proteins-interacting protein 1
Ecar19449-RA	XP_023347984.1	E3 UFM1-protein ligase 1-like, partial [Eurytemora affinis]	A0A482WXA5	E3 UFM1-protein ligase 1 homolog OS=Laodelphax striatellus OX=195883 PE=3 SV=1	XP_023347984.1	E3 UFM1-protein ligase 1-like, partial [Eurytemora affinis]	response to acid chemical(GO:0001101);regulation of transcription, DNA-templated(GO:0006355);cellular protein modification process(GO:0006464);nitrogen compound metabolic process(GO:0006807);response to stress(GO:0006950);multicellular organism development(GO:0007275);nervous system development(GO:0007399);response to nutrient(GO:0007584);biological_process(GO:0008150);metabolic process(GO:000815…	molecular_function(GO:0003674);catalytic activity(GO:0003824);transferase activity(GO:0016740);ubiquitin-like protein transferase activity(GO:0019787);UFM1 transferase activity(GO:0071568);catalytic activity, acting on a protein(GO:0140096)	cellular_component(GO:0005575);intracellular(GO:0005622);cell(GO:0005623);cytoplasm(GO:0005737);endoplasmic reticulum(GO:0005783);endoplasmic reticulum membrane(GO:0005789);endomembrane system(GO:0012505);membrane(GO:0016020);organelle subcompartment(GO:0031984);protein-containing complex(GO:0032991);nuclear outer membrane-endoplasmic reticulum membrane network(GO:0042175);cell projection(GO:0042…	NA	NA	S	Function unknown	KOG2235@1|root,KOG2235@2759|Eukaryota,39R3W@33154|Opisthokonta,3BG8T@33208|Metazoa,3CSGA@33213|Bilateria,484TQ@7711|Chordata	E3_UFM1_ligase(PF09743.12) E3 UFM1-protein ligase 1
Ecar19643-RA	XP_023333067.1	calcium homeostasis endoplasmic reticulum protein-like [Eurytemora affinis]	A0A8I6TK93	Calcium homeostasis endoplasmic reticulum protein OS=Cimex lectularius OX=79782 PE=4 SV=1	XP_023333067.1	calcium homeostasis endoplasmic reticulum protein-like [Eurytemora affinis]	transport(GO:0006810);ion transport(GO:0006811);cation transport(GO:0006812);calcium ion transport(GO:0006816);cellular ion homeostasis(GO:0006873);cellular calcium ion homeostasis(GO:0006874);cellular metal ion homeostasis(GO:0006875);positive regulation of cytosolic calcium ion concentration(GO:0007204);biological_process(GO:0008150);negative regulation of cell proliferation(GO:0008285);regulat…	molecular_function(GO:0003674);binding(GO:0005488);protein binding(GO:0005515);ion channel binding(GO:0044325)	cellular_component(GO:0005575);intracellular(GO:0005622);cell(GO:0005623);cytoplasm(GO:0005737);intracellular part(GO:0044424);cytoplasmic part(GO:0044444);cell part(GO:0044464);perinuclear region of cytoplasm(GO:0048471)	Spliceosome(map03040)	calcium homeostasis endoplasmic reticulum protein(ko:K12841)	A	RNA processing and modification	KOG4368@1|root,KOG4368@2759|Eukaryota,38VSS@33154|Opisthokonta,3BI6H@33208|Metazoa,3CY3H@33213|Bilateria,41WV0@6656|Arthropoda,3SIXM@50557|Insecta,4450F@7088|Lepidoptera	G-patch(PF01585.26) G-patch domain;CID(PF04818.16) CID domain;Ribosomal_S16(PF00886.22) Ribosomal protein S16;ATP_bind_1(PF03029.20) Conserved hypothetical ATP binding protein;Surp(PF01805.23) Surp module
Ecar19698-RA	XP_023320015.1	60S ribosomal protein L24-like [Eurytemora affinis]	A0A0U2VA16	Cytochrome c oxidase subunit 1 OS=Centropages tenuiremis OX=544689 PE=2 SV=1	XP_023320015.1	60S ribosomal protein L24-like [Eurytemora affinis]	ribosomal large subunit assembly(GO:0000027);cell cycle checkpoint(GO:0000075);mitotic cell cycle(GO:0000278);nuclear division(GO:0000280);cell morphogenesis(GO:0000902);cell morphogenesis involved in differentiation(GO:0000904);eye development(GO:0001654);cytoplasmic translation(GO:0002181);translation(GO:0006412);peptide metabolic process(GO:0006518);nitrogen compound metabolic process(GO:00068…	molecular_function(GO:0003674);structural constituent of ribosome(GO:0003735);structural molecule activity(GO:0005198)	cellular_component(GO:0005575);intracellular(GO:0005622);cell(GO:0005623);cytoplasm(GO:0005737);endoplasmic reticulum(GO:0005783);cytosol(GO:0005829);ribosome(GO:0005840);polysome(GO:0005844);endomembrane system(GO:0012505);large ribosomal subunit(GO:0015934);cytosolic large ribosomal subunit(GO:0022625);cytosolic ribosome(GO:0022626);protein-containing complex(GO:0032991);polysomal ribosome(GO:0…	Ribosome(map03010)	large subunit ribosomal protein L24e(ko:K02896)	J	Translation, ribosomal structure and biogenesis	COG2075@1|root,KOG1722@2759|Eukaryota,3A053@33154|Opisthokonta,3BEV7@33208|Metazoa,3D1AP@33213|Bilateria,41YY9@6656|Arthropoda,3SM23@50557|Insecta	Ribosomal_L24e(PF01246.23) Ribosomal protein L24e
Ecar19955-RA	XP_023327735.1	rRNA-processing protein FYV7-like [Eurytemora affinis]	A0A0U2TH72	60S ribosomal protein L36 OS=Pseudodiaptomus poplesia OX=213370 PE=2 SV=1	XP_023327735.1	rRNA-processing protein FYV7-like [Eurytemora affinis]	cytoplasmic translation(GO:0002181);translation(GO:0006412);peptide metabolic process(GO:0006518);nitrogen compound metabolic process(GO:0006807);multicellular organism development(GO:0007275);nervous system development(GO:0007399);central nervous system development(GO:0007417);brain development(GO:0007420);biological_process(GO:0008150);metabolic process(GO:0008152);biosynthetic process(GO:00090…	molecular_function(GO:0003674);binding(GO:0005488);protein binding(GO:0005515)	cellular_component(GO:0005575);intracellular(GO:0005622);cell(GO:0005623);nucleus(GO:0005634);nucleolus(GO:0005730);cytoplasm(GO:0005737);cytosol(GO:0005829);ribosome(GO:0005840);polysome(GO:0005844);large ribosomal subunit(GO:0015934);cytosolic large ribosomal subunit(GO:0022625);cytosolic ribosome(GO:0022626);membrane-enclosed lumen(GO:0031974);nuclear lumen(GO:0031981);protein-containing compl…	Ribosome(map03010)	large subunit ribosomal protein L36e(ko:K02920)	J	Translation, ribosomal structure and biogenesis	COG5051@1|root,KOG3452@2759|Eukaryota,3A5S5@33154|Opisthokonta,3BRDP@33208|Metazoa,3D75Q@33213|Bilateria,41ZRM@6656|Arthropoda	Ribosomal_L36e(PF01158.21) Ribosomal protein L36e
Ecar19985-RA	XP_023329018.1	WD repeat-containing protein 81-like [Eurytemora affinis]	A0A0K2UX53	IlGF domain-containing protein OS=Lepeophtheirus salmonis OX=72036 PE=4 SV=1	XP_023329018.1	WD repeat-containing protein 81-like [Eurytemora affinis]	proteolysis(GO:0006508);ubiquitin-dependent protein catabolic process(GO:0006511);nitrogen compound metabolic process(GO:0006807);transport(GO:0006810);autophagy(GO:0006914);organelle organization(GO:0006996);mitochondrion organization(GO:0007005);biological_process(GO:0008150);metabolic process(GO:0008152);catabolic process(GO:0009056);macromolecule catabolic process(GO:0009057);negative regulat…	molecular_function(GO:0003674);binding(GO:0005488);protein binding(GO:0005515);kinase regulator activity(GO:0019207);enzyme regulator activity(GO:0030234);polyubiquitin modification-dependent protein binding(GO:0031593);phosphatidylinositol 3-kinase regulator activity(GO:0035014);K63-linked polyubiquitin modification-dependent protein binding(GO:0070530);molecular function regulator(GO:0098772);m…	lytic vacuole(GO:0000323);autophagosome membrane(GO:0000421);cellular_component(GO:0005575);intracellular(GO:0005622);cell(GO:0005623);cytoplasm(GO:0005737);mitochondrion(GO:0005739);lysosome(GO:0005764);lysosomal membrane(GO:0005765);endosome(GO:0005768);early endosome(GO:0005769);late endosome(GO:0005770);vacuole(GO:0005773);vacuolar membrane(GO:0005774);autophagosome(GO:0005776);cytosol(GO:000…	NA	WD repeat-containing protein 81(ko:K17601)	TU	Signal transduction mechanisms ;Intracellular trafficking, secretion, and vesicular transport	KOG1786@1|root,KOG4190@1|root,KOG1786@2759|Eukaryota,KOG4190@2759|Eukaryota,38GWJ@33154|Opisthokonta,3B9E3@33208|Metazoa,3CWAN@33213|Bilateria,41V93@6656|Arthropoda,3SHWK@50557|Insecta	WD40(PF00400.35) WD domain, G-beta repeat;Beach(PF02138.21) Beige/BEACH domain
