# Supplementary material for: The Genome Architecture of the Copepod Eurytemora carolleeae — the Highly Invasive Atlantic Clade of the Eurytemora affinis Species Complex
Source: Genomics Proteomics Bioinformatics. 2024 Sep 27;22(5):qzae066. doi: 10.1093/gpbjnl/qzae066 (PMC11706791; doi:10.1093/gpbjnl/qzae066)
Supplement: qzae066_Supplementary_Data [file qzae066_supplementary_data.zip › Table S14-done.xlsx]

## Sheet: Sheet1
Table S14 GO enrichment of genes with the 5% lowest CpGo/e values in the Eurytemora carolleeae genome
Table S14A GO enrichment
Class	GO_name	GO_ID	GO_level	P value	EnrichmentScore	HitsGenesCountsInSelectedSet	HitsGenesCountsInBackground	AllGenesCountsInSelectedSet	AllGenesCountsInBackground	GenesOfSelectedSetInGOterm
Molecular Function	receptor ligand activity	GO:0048018	5	8.25e-05	10.8918	5	41	64	5716	Ecar00356-RA,Ecar11812-RA,Ecar09233-RA,Ecar09750-RA,Ecar15242-RA,
Molecular Function	signaling receptor activator activity	GO:0030546	4	0.000117	10.1491	5	44	64	5716	Ecar00356-RA,Ecar11812-RA,Ecar09233-RA,Ecar09750-RA,Ecar15242-RA,
Molecular Function	signaling receptor regulator activity	GO:0030545	3	0.000177	9.30339	5	48	64	5716	Ecar00356-RA,Ecar11812-RA,Ecar09233-RA,Ecar09750-RA,Ecar15242-RA,
Molecular Function	metal ion transmembrane transporter activity	GO:0046873	6	0.0229706	2.45172	7	255	64	5716	Ecar09862-RA,Ecar05436-RA,Ecar02324-RA,Ecar18345-RA,Ecar10689-RA,Ecar14961-RA,Ecar19050-RA,
Molecular Function	salt transmembrane transporter activity	GO:1901702	4	0.0311683	2.14565	8	333	64	5716	Ecar14750-RA,Ecar09862-RA,Ecar05436-RA,Ecar02324-RA,Ecar18345-RA,Ecar10689-RA,Ecar14961-RA,Ecar19050-RA,
Molecular Function	transmembrane transporter activity	GO:0022857	3	0.0481578	1.73269	11	567	64	5716	Ecar14750-RA,Ecar09862-RA,Ecar05436-RA,Ecar16550-RA,Ecar02324-RA,Ecar04965-RA,Ecar18345-RA,Ecar06811-RA,Ecar10689-RA,Ecar14961-RA,Ecar19050-RA,
Cellular Component	extracellular region	GO:0005576	3	0.00333976	2.40482	12	539	60	6481	Ecar03681-RA,Ecar15607-RA,Ecar08315-RA,Ecar01385-RA,Ecar14757-RA,Ecar09233-RA,Ecar15623-RA,Ecar09750-RA,Ecar02023-RA,Ecar15242-RA,Ecar13756-RA,Ecar20110-RA,
Cellular Component	extracellular space	GO:0005615	3	0.00593974	2.66342	9	365	60	6481	Ecar03681-RA,Ecar15607-RA,Ecar08315-RA,Ecar01385-RA,Ecar09233-RA,Ecar09750-RA,Ecar02023-RA,Ecar15242-RA,Ecar20110-RA,
Cellular Component	obsolete extracellular region part	GO:0044421	0	0.012165	2.24101	10	482	60	6481	Ecar03681-RA,Ecar15607-RA,Ecar08315-RA,Ecar01385-RA,Ecar09233-RA,Ecar09750-RA,Ecar02023-RA,Ecar15242-RA,Ecar13756-RA,Ecar20110-RA,
Cellular Component	apical plasma membrane	GO:0016324	5	0.0136627	2.71984	7	278	60	6481	Ecar16550-RA,Ecar15623-RA,Ecar04965-RA,Ecar06811-RA,Ecar10689-RA,Ecar14961-RA,Ecar19050-RA,
Cellular Component	plasma membrane region	GO:0098590	4	0.0139364	1.86926	14	809	60	6481	Ecar14750-RA,Ecar09862-RA,Ecar16550-RA,Ecar15623-RA,Ecar01334-RA,Ecar02324-RA,Ecar04965-RA,Ecar18345-RA,Ecar06811-RA,Ecar10689-RA,Ecar00718-RA,Ecar17897-RA,Ecar14961-RA,Ecar19050-RA,
Cellular Component	obsolete plasma membrane part	GO:0044459	0	0.0163215	1.66038	18	1171	60	6481	Ecar05839-RA,Ecar14750-RA,Ecar09862-RA,Ecar16550-RA,Ecar09233-RA,Ecar15623-RA,Ecar01334-RA,Ecar09750-RA,Ecar02324-RA,Ecar04965-RA,Ecar18345-RA,Ecar06811-RA,Ecar10689-RA,Ecar00718-RA,Ecar01678-RA,Ecar17897-RA,Ecar14961-RA,Ecar19050-RA,
Cellular Component	transport vesicle	GO:0030133	8	0.0342857	2.75553	5	196	60	6481	Ecar03681-RA,Ecar08989-RA,Ecar16907-RA,Ecar00718-RA,Ecar16427-RA,
Biological Process	regulation of signaling receptor activity	GO:0010469	7	0.000713	5.52315	6	101	74	6880	Ecar00356-RA,Ecar11812-RA,Ecar09233-RA,Ecar09750-RA,Ecar11763-RA,Ecar15242-RA,
Biological Process	carboxylic acid transport	GO:0046942	7	0.00103765	4.36786	7	149	74	6880	Ecar09862-RA,Ecar08989-RA,Ecar06423-RA,Ecar02023-RA,Ecar18345-RA,Ecar06811-RA,Ecar10689-RA,
Biological Process	organic acid transport	GO:0015849	6	0.00103765	4.36786	7	149	74	6880	Ecar09862-RA,Ecar08989-RA,Ecar06423-RA,Ecar02023-RA,Ecar18345-RA,Ecar06811-RA,Ecar10689-RA,
Biological Process	organic anion transport	GO:0015711	6	0.00658538	3.14401	7	207	74	6880	Ecar09862-RA,Ecar08989-RA,Ecar06423-RA,Ecar02023-RA,Ecar18345-RA,Ecar06811-RA,Ecar10689-RA,
Biological Process	metal ion transport	GO:0030001	7	0.0144847	2.0957	11	488	74	6880	Ecar03681-RA,Ecar09862-RA,Ecar05436-RA,Ecar01334-RA,Ecar02324-RA,Ecar18345-RA,Ecar13756-RA,Ecar06811-RA,Ecar10689-RA,Ecar14961-RA,Ecar19050-RA,
Biological Process	monoatomic ion transport	GO:0006811	5	0.0154841	1.76671	16	842	74	6880	Ecar03681-RA,Ecar00356-RA,Ecar09862-RA,Ecar05436-RA,Ecar08989-RA,Ecar06423-RA,Ecar01334-RA,Ecar16907-RA,Ecar02324-RA,Ecar02023-RA,Ecar18345-RA,Ecar13756-RA,Ecar06811-RA,Ecar10689-RA,Ecar14961-RA,Ecar19050-RA,
Biological Process	monoatomic anion transport	GO:0006820	6	0.0415511	2.16937	7	300	74	6880	Ecar09862-RA,Ecar08989-RA,Ecar06423-RA,Ecar02023-RA,Ecar18345-RA,Ecar06811-RA,Ecar10689-RA,
Biological Process	inorganic cation transmembrane transport	GO:0098662	7	0.0447573	1.82658	10	509	74	6880	Ecar03681-RA,Ecar09862-RA,Ecar05436-RA,Ecar02324-RA,Ecar18345-RA,Ecar13756-RA,Ecar06811-RA,Ecar10689-RA,Ecar14961-RA,Ecar19050-RA,
Biological Process	monoatomic cation transmembrane transport	GO:0098655	7	0.0478407	1.8053	10	515	74	6880	Ecar03681-RA,Ecar09862-RA,Ecar05436-RA,Ecar02324-RA,Ecar18345-RA,Ecar13756-RA,Ecar06811-RA,Ecar10689-RA,Ecar14961-RA,Ecar19050-RA,
Table S14B Gene list
Gene	CpGo/e
Ecar05178-RA	0.164264
Ecar09425-RA	0.163981
Ecar02131-RA	0.163918
Ecar00946-RA	0.163915
Ecar17383-RA	0.16383
Ecar14737-RA	0.16368
Ecar04312-RA	0.163679
Ecar16550-RA	0.163667
Ecar15946-RA	0.163643
Ecar15780-RA	0.163576
Ecar05496-RA	0.16357
Ecar19916-RA	0.163558
Ecar00083-RA	0.163554
Ecar03387-RA	0.163401
Ecar10086-RA	0.163338
Ecar14750-RA	0.163233
Ecar14661-RA	0.163225
Ecar01881-RA	0.16319
Ecar16395-RA	0.163145
Ecar08300-RA	0.162883
Ecar15328-RA	0.162862
Ecar14950-RA	0.162796
Ecar10695-RA	0.162766
Ecar02864-RA	0.162746
Ecar06436-RA	0.162606
Ecar19065-RA	0.162594
Ecar15623-RA	0.162554
Ecar10864-RA	0.162453
Ecar18539-RA	0.162428
Ecar03672-RA	0.162331
Ecar05575-RA	0.162141
Ecar09310-RA	0.162089
Ecar07542-RA	0.162089
Ecar06096-RA	0.162025
Ecar01708-RA	0.161954
Ecar05527-RA	0.161922
Ecar01811-RA	0.161883
Ecar06438-RA	0.1618
Ecar05158-RA	0.161772
Ecar00718-RA	0.161725
Ecar14246-RA	0.161632
Ecar15757-RA	0.161612
Ecar20110-RA	0.161497
Ecar01429-RA	0.161461
Ecar05356-RA	0.161333
Ecar07396-RA	0.161297
Ecar18874-RA	0.161184
Ecar13019-RA	0.161051
Ecar18338-RA	0.16087
Ecar09193-RA	0.160866
Ecar07709-RA	0.160808
Ecar01501-RA	0.160594
Ecar14231-RA	0.160578
Ecar17651-RA	0.160568
Ecar04182-RA	0.160421
Ecar14131-RA	0.160321
Ecar04022-RA	0.160193
Ecar10969-RA	0.160176
Ecar16455-RA	0.160165
Ecar05765-RA	0.160078
Ecar16956-RA	0.160058
Ecar02565-RA	0.159806
Ecar00180-RA	0.159776
Ecar15242-RA	0.159761
Ecar07735-RA	0.159756
Ecar04372-RA	0.159741
Ecar10952-RA	0.159627
Ecar02771-RA	0.159561
Ecar04286-RA	0.159467
Ecar07986-RA	0.159422
Ecar17448-RA	0.159316
Ecar03327-RA	0.159285
Ecar07237-RA	0.159168
Ecar18500-RA	0.159137
Ecar02499-RA	0.159133
Ecar01558-RA	0.158901
Ecar16177-RA	0.158867
Ecar00343-RA	0.15872
Ecar14465-RA	0.158685
Ecar06348-RA	0.158642
Ecar04157-RA	0.15854
Ecar08077-RA	0.158457
Ecar16063-RA	0.158255
Ecar00410-RA	0.15815
Ecar03137-RA	0.158143
Ecar17539-RA	0.157984
Ecar17902-RA	0.157731
Ecar02853-RA	0.157585
Ecar17968-RA	0.157541
Ecar01146-RA	0.157374
Ecar14961-RA	0.157357
Ecar14757-RA	0.157334
Ecar16441-RA	0.15727
Ecar06506-RA	0.157234
Ecar05929-RA	0.15711
Ecar17879-RA	0.157057
Ecar18826-RA	0.15683
Ecar14000-RA	0.156803
Ecar18161-RA	0.156738
Ecar10258-RA	0.156725
Ecar17352-RA	0.156704
Ecar17715-RA	0.156409
Ecar01669-RA	0.15612
Ecar05492-RA	0.156115
Ecar02099-RA	0.15593
Ecar11556-RA	0.155862
Ecar06398-RA	0.155752
Ecar16907-RA	0.155723
Ecar06804-RA	0.15564
Ecar00532-RA	0.155571
Ecar04154-RA	0.155292
Ecar11023-RA	0.155192
Ecar19157-RA	0.155051
Ecar06811-RA	0.154947
Ecar12215-RA	0.154945
Ecar00471-RA	0.154923
Ecar04900-RA	0.154838
Ecar01246-RA	0.154835
Ecar17259-RA	0.154798
Ecar15607-RA	0.154765
Ecar01385-RA	0.154661
Ecar05620-RA	0.154655
Ecar02414-RA	0.154614
Ecar05430-RA	0.154553
Ecar18345-RA	0.154291
Ecar16871-RA	0.154102
Ecar14976-RA	0.154055
Ecar06423-RA	0.153865
Ecar02717-RA	0.153856
Ecar07337-RA	0.153847
Ecar17780-RA	0.153776
Ecar13526-RA	0.15377
Ecar07876-RA	0.153765
Ecar03022-RA	0.15369
Ecar03261-RA	0.153569
Ecar17054-RA	0.153565
Ecar17883-RA	0.153554
Ecar14074-RA	0.153545
Ecar02329-RA	0.153492
Ecar00356-RA	0.153441
Ecar18329-RA	0.153355
Ecar03451-RA	0.153339
Ecar05239-RA	0.153158
Ecar09786-RA	0.152993
Ecar15138-RA	0.152942
Ecar06151-RA	0.152869
Ecar18156-RA	0.152824
Ecar17483-RA	0.152768
Ecar03388-RA	0.152692
Ecar17681-RA	0.152662
Ecar06189-RA	0.152633
Ecar06574-RA	0.152504
Ecar04573-RA	0.152501
Ecar02713-RA	0.152337
Ecar04307-RA	0.152299
Ecar14664-RA	0.152258
Ecar14292-RA	0.1522
Ecar07094-RA	0.152106
Ecar06800-RA	0.151841
Ecar04917-RA	0.151816
Ecar01867-RA	0.15179
Ecar02858-RA	0.151752
Ecar15719-RA	0.151511
Ecar19980-RA	0.151434
Ecar03395-RA	0.151425
Ecar07478-RA	0.151276
Ecar10223-RA	0.151072
Ecar01797-RA	0.151035
Ecar18517-RA	0.151008
Ecar15761-RA	0.150945
Ecar03105-RA	0.150932
Ecar00949-RA	0.150919
Ecar14315-RA	0.150895
Ecar02245-RA	0.150825
Ecar02626-RA	0.150812
Ecar14785-RA	0.150748
Ecar09794-RA	0.150732
Ecar17153-RA	0.150397
Ecar11295-RA	0.150309
Ecar14946-RA	0.150256
Ecar04498-RA	0.150246
Ecar01105-RA	0.149894
Ecar19367-RA	0.149833
Ecar20048-RA	0.149561
Ecar16179-RA	0.149347
Ecar02524-RA	0.149005
Ecar11241-RA	0.148872
Ecar01606-RA	0.148647
Ecar01232-RA	0.148647
Ecar04965-RA	0.148525
Ecar19332-RA	0.148307
Ecar17317-RA	0.148273
Ecar10379-RA	0.148244
Ecar09044-RA	0.14822
Ecar04797-RA	0.147965
Ecar01890-RA	0.147733
Ecar03062-RA	0.147724
Ecar00114-RA	0.147678
Ecar07414-RA	0.147613
Ecar05764-RA	0.14745
Ecar12729-RA	0.147402
Ecar00327-RA	0.147369
Ecar10051-RA	0.147135
Ecar20042-RA	0.146629
Ecar09076-RA	0.146534
Ecar20209-RA	0.146413
Ecar17208-RA	0.146378
Ecar03149-RA	0.146367
Ecar03366-RA	0.146343
Ecar08893-RA	0.14629
Ecar02926-RA	0.146239
Ecar19084-RA	0.146082
Ecar04679-RA	0.146074
Ecar11837-RA	0.145877
Ecar13415-RA	0.145786
Ecar20142-RA	0.145739
Ecar19972-RA	0.145689
Ecar08533-RA	0.145502
Ecar06307-RA	0.145481
Ecar05787-RA	0.145382
Ecar15370-RA	0.145278
Ecar01093-RA	0.145222
Ecar04323-RA	0.145024
Ecar14593-RA	0.144976
Ecar14336-RA	0.144921
Ecar19666-RA	0.144904
Ecar06030-RA	0.144808
Ecar06216-RA	0.144783
Ecar02958-RA	0.144754
Ecar18796-RA	0.144726
Ecar04769-RA	0.144512
Ecar02779-RA	0.144509
Ecar12455-RA	0.144416
Ecar18918-RA	0.144404
Ecar16195-RA	0.144254
Ecar04460-RA	0.144122
Ecar19527-RA	0.144053
Ecar05449-RA	0.144028
Ecar04888-RA	0.144023
Ecar02866-RA	0.143969
Ecar10891-RA	0.143849
Ecar05818-RA	0.143834
Ecar08169-RA	0.143819
Ecar15967-RA	0.143264
Ecar04815-RA	0.143163
Ecar19311-RA	0.14316
Ecar02280-RA	0.143049
Ecar09479-RA	0.142996
Ecar03273-RA	0.142967
Ecar14944-RA	0.142907
Ecar18454-RA	0.14288
Ecar09220-RA	0.14288
Ecar03550-RA	0.142813
Ecar05068-RA	0.142782
Ecar15539-RA	0.142696
Ecar04809-RA	0.142647
Ecar05323-RA	0.142553
Ecar14780-RA	0.142315
Ecar05436-RA	0.142173
Ecar02938-RA	0.142149
Ecar15808-RA	0.142148
Ecar16413-RA	0.141897
Ecar18485-RA	0.141806
Ecar00627-RA	0.141332
Ecar05839-RA	0.141201
Ecar03509-RA	0.141096
Ecar01883-RA	0.141003
Ecar19597-RA	0.140831
Ecar18214-RA	0.14074
Ecar03061-RA	0.140431
Ecar09862-RA	0.14039
Ecar08802-RA	0.140302
Ecar05608-RA	0.140289
Ecar05616-RA	0.140282
Ecar11605-RA	0.140272
Ecar02013-RA	0.140215
Ecar07233-RA	0.140134
Ecar15117-RA	0.139872
Ecar00165-RA	0.139544
Ecar10267-RA	0.139464
Ecar00629-RA	0.139379
Ecar05393-RA	0.139358
Ecar01433-RA	0.139188
Ecar01659-RA	0.138628
Ecar02985-RA	0.138619
Ecar04597-RA	0.138526
Ecar03390-RA	0.138422
Ecar12441-RA	0.138412
Ecar02729-RA	0.138364
Ecar02046-RA	0.138255
Ecar05834-RA	0.138254
Ecar16263-RA	0.138185
Ecar11929-RA	0.138136
Ecar15775-RA	0.138102
Ecar05545-RA	0.138082
Ecar18027-RA	0.13796
Ecar14097-RA	0.137939
Ecar03742-RA	0.137774
Ecar06447-RA	0.137648
Ecar02274-RA	0.137504
Ecar15181-RA	0.137414
Ecar17010-RA	0.137404
Ecar09247-RA	0.137373
Ecar00009-RA	0.137344
Ecar19050-RA	0.137253
Ecar02988-RA	0.137154
Ecar05953-RA	0.137122
Ecar02470-RA	0.136952
Ecar15011-RA	0.136949
Ecar02324-RA	0.136831
Ecar02387-RA	0.136558
Ecar15549-RA	0.136279
Ecar01123-RA	0.136241
Ecar11374-RA	0.136238
Ecar04459-RA	0.135705
Ecar16667-RA	0.135682
Ecar03419-RA	0.135512
Ecar08966-RA	0.135444
Ecar16793-RA	0.13544
Ecar02050-RA	0.135274
Ecar18328-RA	0.135259
Ecar07349-RA	0.135138
Ecar06173-RA	0.135041
Ecar18592-RA	0.13494
Ecar19419-RA	0.134918
Ecar18600-RA	0.134656
Ecar00761-RA	0.134564
Ecar05560-RA	0.134212
Ecar15677-RA	0.134089
Ecar00056-RA	0.134046
Ecar19787-RA	0.133989
Ecar05526-RA	0.133708
Ecar19207-RA	0.133692
Ecar11209-RA	0.133575
Ecar01383-RA	0.133519
Ecar16241-RA	0.133488
Ecar17494-RA	0.133481
Ecar08157-RA	0.133414
Ecar05821-RA	0.133344
Ecar06434-RA	0.133334
Ecar01073-RA	0.133266
Ecar15224-RA	0.133151
Ecar11405-RA	0.133057
Ecar09751-RA	0.133049
Ecar10123-RA	0.132986
Ecar07490-RA	0.132816
Ecar19560-RA	0.132702
Ecar08042-RA	0.13242
Ecar01206-RA	0.132381
Ecar09462-RA	0.132209
Ecar06251-RA	0.132162
Ecar17123-RA	0.132155
Ecar20160-RA	0.132011
Ecar13713-RA	0.131978
Ecar20188-RA	0.131938
Ecar08178-RA	0.131893
Ecar18538-RA	0.13173
Ecar09233-RA	0.131709
Ecar07267-RA	0.13158
Ecar07597-RA	0.131564
Ecar11009-RA	0.131326
Ecar14021-RA	0.131244
Ecar16138-RA	0.131172
Ecar16705-RA	0.131047
Ecar00363-RA	0.130988
Ecar20124-RA	0.130688
Ecar18557-RA	0.130683
Ecar08695-RA	0.130596
Ecar10357-RA	0.130353
Ecar05067-RA	0.130292
Ecar09337-RA	0.130223
Ecar03606-RA	0.130045
Ecar17865-RA	0.129907
Ecar17460-RA	0.129783
Ecar10874-RA	0.129501
Ecar03681-RA	0.129467
Ecar14685-RA	0.12938
Ecar06690-RA	0.129109
Ecar06281-RA	0.129058
Ecar09667-RA	0.128953
Ecar02928-RA	0.128724
Ecar09776-RA	0.128639
Ecar09115-RA	0.128599
Ecar20232-RA	0.128463
Ecar08549-RA	0.128189
Ecar16357-RA	0.127876
Ecar14966-RA	0.127676
Ecar19838-RA	0.1275
Ecar07011-RA	0.127439
Ecar08434-RA	0.127273
Ecar19856-RA	0.127217
Ecar02410-RA	0.127153
Ecar02511-RA	0.127078
Ecar10999-RA	0.126964
Ecar06135-RA	0.12677
Ecar08532-RA	0.126679
Ecar02325-RA	0.126204
Ecar14761-RA	0.126016
Ecar04306-RA	0.12582
Ecar02023-RA	0.125767
Ecar00502-RA	0.125531
Ecar03556-RA	0.125468
Ecar00031-RA	0.125245
Ecar00355-RA	0.125219
Ecar14020-RA	0.12509
Ecar15193-RA	0.125004
Ecar13164-RA	0.124783
Ecar02463-RA	0.124757
Ecar03552-RA	0.124398
Ecar16601-RA	0.124193
Ecar05497-RA	0.124009
Ecar11349-RA	0.123973
Ecar15620-RA	0.12397
Ecar04018-RA	0.123911
Ecar20207-RA	0.123778
Ecar03007-RA	0.123738
Ecar01261-RA	0.123589
Ecar14782-RA	0.123442
Ecar18686-RA	0.12334
Ecar16859-RA	0.123329
Ecar09424-RA	0.122961
Ecar06006-RA	0.122927
Ecar08505-RA	0.122901
Ecar14316-RA	0.122802
Ecar04303-RA	0.122732
Ecar13805-RA	0.122641
Ecar20254-RA	0.12257
Ecar20256-RA	0.122478
Ecar20080-RA	0.122416
Ecar05986-RA	0.122204
Ecar06072-RA	0.122054
Ecar06113-RA	0.121896
Ecar12290-RA	0.121852
Ecar12262-RA	0.121808
Ecar08082-RA	0.121603
Ecar01866-RA	0.121553
Ecar13429-RA	0.121437
Ecar17573-RA	0.121432
Ecar02538-RA	0.120865
Ecar05518-RA	0.120808
Ecar17930-RA	0.120477
Ecar20024-RA	0.120433
Ecar07942-RA	0.120351
Ecar08394-RA	0.120111
Ecar07673-RA	0.120064
Ecar05481-RA	0.120047
Ecar10671-RA	0.119854
Ecar11812-RA	0.11976
Ecar13622-RA	0.119623
Ecar04155-RA	0.119589
Ecar13248-RA	0.119499
Ecar12526-RA	0.119083
Ecar17779-RA	0.11889
Ecar17633-RA	0.118775
Ecar08678-RA	0.118613
Ecar02498-RA	0.118609
Ecar15858-RA	0.118247
Ecar07778-RA	0.11824
Ecar00030-RA	0.118139
Ecar17546-RA	0.118133
Ecar14705-RA	0.118105
Ecar14265-RA	0.117954
Ecar20155-RA	0.117846
Ecar02892-RA	0.117678
Ecar09928-RA	0.117528
Ecar06701-RA	0.117308
Ecar06075-RA	0.117244
Ecar19573-RA	0.117157
Ecar02994-RA	0.117074
Ecar10988-RA	0.116484
Ecar00219-RA	0.116455
Ecar09195-RA	0.116234
Ecar06036-RA	0.116102
Ecar14738-RA	0.11602
Ecar04227-RA	0.115932
Ecar00096-RA	0.115818
Ecar13426-RA	0.115745
Ecar06136-RA	0.115648
Ecar12564-RA	0.11548
Ecar04330-RA	0.115427
Ecar01334-RA	0.115343
Ecar10164-RA	0.115316
Ecar03492-RA	0.115315
Ecar11784-RA	0.115311
Ecar18618-RA	0.115297
Ecar10055-RA	0.115102
Ecar09750-RA	0.114601
Ecar01527-RA	0.1146
Ecar06555-RA	0.114595
Ecar17980-RA	0.114509
Ecar00776-RA	0.114416
Ecar19739-RA	0.114289
Ecar07208-RA	0.114032
Ecar03549-RA	0.113955
Ecar07033-RA	0.113398
Ecar03891-RA	0.11337
Ecar06620-RA	0.11324
Ecar03652-RA	0.11323
Ecar00171-RA	0.113129
Ecar15451-RA	0.113045
Ecar01733-RA	0.112961
Ecar05696-RA	0.112877
Ecar18594-RA	0.112733
Ecar00078-RA	0.112423
Ecar01678-RA	0.11241
Ecar02503-RA	0.112245
Ecar03164-RA	0.112116
Ecar13540-RA	0.111692
Ecar11713-RA	0.111584
Ecar17484-RA	0.111375
Ecar19835-RA	0.111064
Ecar00079-RA	0.11086
Ecar06694-RA	0.110767
Ecar02365-RA	0.110639
Ecar02949-RA	0.110614
Ecar00845-RA	0.110575
Ecar03803-RA	0.110297
Ecar05899-RA	0.110272
Ecar05170-RA	0.110188
Ecar17897-RA	0.110146
Ecar15548-RA	0.110067
Ecar05905-RA	0.109994
Ecar04831-RA	0.109481
Ecar03673-RA	0.109218
Ecar03585-RA	0.109106
Ecar14513-RA	0.108971
Ecar05021-RA	0.1089
Ecar01106-RA	0.108882
Ecar15349-RA	0.10875
Ecar18586-RA	0.108381
Ecar15540-RA	0.108257
Ecar05732-RA	0.108218
Ecar07895-RA	0.108148
Ecar05578-RA	0.108095
Ecar05274-RA	0.108046
Ecar11857-RA	0.107931
Ecar02047-RA	0.107861
Ecar03003-RA	0.107639
Ecar16027-RA	0.107633
Ecar19657-RA	0.107497
Ecar14719-RA	0.107388
Ecar03656-RA	0.106506
Ecar06018-RA	0.106441
Ecar09231-RA	0.105962
Ecar07378-RA	0.105851
Ecar01287-RA	0.105611
Ecar19046-RA	0.105577
Ecar12986-RA	0.105558
Ecar09837-RA	0.105512
Ecar06020-RA	0.105291
Ecar00706-RA	0.105215
Ecar01638-RA	0.104996
Ecar00726-RA	0.10492
Ecar19747-RA	0.104501
Ecar20234-RA	0.104162
Ecar08482-RA	0.104027
Ecar00331-RA	0.103878
Ecar09415-RA	0.103682
Ecar10689-RA	0.103286
Ecar15413-RA	0.103175
Ecar02886-RA	0.103005
Ecar02126-RA	0.102882
Ecar06255-RA	0.102881
Ecar04694-RA	0.102871
Ecar04149-RA	0.102818
Ecar18580-RA	0.102506
Ecar17820-RA	0.102484
Ecar17850-RA	0.101855
Ecar18820-RA	0.101831
Ecar10967-RA	0.101725
Ecar11013-RA	0.101395
Ecar10851-RA	0.101218
Ecar06651-RA	0.101187
Ecar16356-RA	0.101144
Ecar09118-RA	0.101099
Ecar11091-RA	0.10107
Ecar09548-RA	0.100753
Ecar14529-RA	0.100468
Ecar00580-RA	0.100187
Ecar03758-RA	0.100142
Ecar12549-RA	0.099992
Ecar05105-RA	0.0999626
Ecar18246-RA	0.0999088
Ecar15872-RA	0.0997337
Ecar11351-RA	0.099417
Ecar07554-RA	0.0992735
Ecar11131-RA	0.0992326
Ecar06788-RA	0.0990651
Ecar00349-RA	0.0990603
Ecar14197-RA	0.098835
Ecar08684-RA	0.0985902
Ecar18565-RA	0.0978706
Ecar16763-RA	0.0978661
Ecar10312-RA	0.097788
Ecar05156-RA	0.0977568
Ecar11513-RA	0.0976243
Ecar13042-RA	0.0972793
Ecar18193-RA	0.097175
Ecar02097-RA	0.0970531
Ecar06649-RA	0.096739
Ecar14781-RA	0.0966053
Ecar19542-RA	0.0960894
Ecar09613-RA	0.0959659
Ecar02523-RA	0.0957681
Ecar13418-RA	0.095669
Ecar14893-RA	0.0953566
Ecar05736-RA	0.0951552
Ecar06087-RA	0.0949579
Ecar15159-RA	0.0949516
Ecar09612-RA	0.0948889
Ecar05694-RA	0.094043
Ecar00077-RA	0.0936214
Ecar05475-RA	0.0935971
Ecar05594-RA	0.0931211
Ecar02746-RA	0.0926103
Ecar01227-RA	0.0925266
Ecar11740-RA	0.0924869
Ecar05888-RA	0.0924258
Ecar14981-RA	0.092341
Ecar05510-RA	0.0922661
Ecar05214-RA	0.0921912
Ecar02718-RA	0.0918717
Ecar08226-RA	0.0912998
Ecar14804-RA	0.0912064
Ecar18409-RA	0.0908004
Ecar17702-RA	0.0903166
Ecar11321-RA	0.090081
Ecar08107-RA	0.0899556
Ecar18968-RA	0.0895071
Ecar13374-RA	0.0892552
Ecar17851-RA	0.0885459
Ecar06314-RA	0.0885439
Ecar02281-RA	0.0883874
Ecar02927-RA	0.0883015
Ecar02964-RA	0.0882273
Ecar09412-RA	0.0882007
Ecar13548-RA	0.0880526
Ecar07049-RA	0.0879436
Ecar15586-RA	0.087787
Ecar03622-RA	0.0872995
Ecar04184-RA	0.0871459
Ecar20081-RA	0.0869486
Ecar02591-RA	0.0868118
Ecar17301-RA	0.086627
Ecar03823-RA	0.0866105
Ecar10796-RA	0.0864836
Ecar16427-RA	0.086387
Ecar01798-RA	0.086194
Ecar14875-RA	0.0860478
Ecar05469-RA	0.0860141
Ecar09668-RA	0.0859729
Ecar12258-RA	0.0858142
Ecar16984-RA	0.0857788
Ecar01427-RA	0.0855271
Ecar11325-RA	0.0855133
Ecar04918-RA	0.0852772
Ecar20150-RA	0.0851714
Ecar06966-RA	0.0851406
Ecar03937-RA	0.085007
Ecar18092-RA	0.0846287
Ecar02497-RA	0.0844801
Ecar01744-RA	0.0843807
Ecar04594-RA	0.0843143
Ecar02631-RA	0.0841318
Ecar18199-RA	0.0841069
Ecar17795-RA	0.084091
Ecar12775-RA	0.0836611
Ecar06898-RA	0.0835681
Ecar03156-RA	0.0831961
Ecar19750-RA	0.0828093
Ecar06005-RA	0.0826853
Ecar13881-RA	0.0825097
Ecar17819-RA	0.0822868
Ecar14372-RA	0.0817507
Ecar05514-RA	0.0816669
Ecar04646-RA	0.0813154
Ecar14005-RA	0.0812591
Ecar02880-RA	0.0809243
Ecar06668-RA	0.0808091
Ecar16270-RA	0.0805814
Ecar16465-RA	0.0805472
Ecar19537-RA	0.0802972
Ecar06699-RA	0.0800003
Ecar04356-RA	0.079957
Ecar04308-RA	0.079863
Ecar09533-RA	0.0794875
Ecar03620-RA	0.0793501
Ecar04403-RA	0.0790471
Ecar15352-RA	0.0790128
Ecar04726-RA	0.0790055
Ecar09717-RA	0.0789616
Ecar12860-RA	0.0789602
Ecar11400-RA	0.078892
Ecar11368-RA	0.0788495
Ecar03407-RA	0.0786531
Ecar07730-RA	0.0786013
Ecar16166-RA	0.0785055
Ecar18260-RA	0.0779047
Ecar00211-RA	0.0778198
Ecar15811-RA	0.0777858
Ecar06550-RA	0.0776252
Ecar12082-RA	0.0773501
Ecar16519-RA	0.0772867
Ecar03294-RA	0.0770147
Ecar05499-RA	0.0767971
Ecar00321-RA	0.0766035
Ecar08176-RA	0.0763984
Ecar07640-RA	0.0762187
Ecar09224-RA	0.07573
Ecar03890-RA	0.0751103
Ecar14763-RA	0.075014
Ecar11670-RA	0.0748029
Ecar16135-RA	0.0746276
Ecar13452-RA	0.0746084
Ecar10716-RA	0.0744906
Ecar07449-RA	0.0741011
Ecar05838-RA	0.0738394
Ecar02327-RA	0.073391
Ecar14783-RA	0.0731176
Ecar14951-RA	0.0730678
Ecar11925-RA	0.0728512
Ecar14871-RA	0.0715283
Ecar19682-RA	0.0714922
Ecar11062-RA	0.0714807
Ecar09429-RA	0.0713958
Ecar00375-RA	0.0713121
Ecar14778-RA	0.0711138
Ecar01056-RA	0.0710296
Ecar17601-RA	0.0709987
Ecar07315-RA	0.0709632
Ecar16784-RA	0.0708255
Ecar13501-RA	0.0706596
Ecar00590-RA	0.0698926
Ecar02879-RA	0.0696946
Ecar18203-RA	0.069116
Ecar07384-RA	0.0690394
Ecar14132-RA	0.0689534
Ecar07332-RA	0.0681342
Ecar20045-RA	0.0679783
Ecar03365-RA	0.0677776
Ecar05887-RA	0.0677487
Ecar08396-RA	0.0676432
Ecar19633-RA	0.0672013
Ecar05442-RA	0.0668964
Ecar01418-RA	0.0666877
Ecar08279-RA	0.0660661
Ecar07769-RA	0.0659784
Ecar08315-RA	0.0659422
Ecar13106-RA	0.0658913
Ecar16951-RA	0.0656344
Ecar10966-RA	0.0655125
Ecar10862-RA	0.065477
Ecar01286-RA	0.0654347
Ecar18228-RA	0.0653064
Ecar02716-RA	0.0650967
Ecar07534-RA	0.0643804
Ecar16192-RA	0.0640436
Ecar04367-RA	0.0638895
Ecar02699-RA	0.0638626
Ecar03836-RA	0.0635906
Ecar08989-RA	0.0626427
Ecar20258-RA	0.0622772
Ecar12206-RA	0.0620721
Ecar20179-RA	0.061933
Ecar08988-RA	0.0618788
Ecar17519-RA	0.0618472
Ecar15971-RA	0.0614895
Ecar00850-RA	0.0614535
Ecar05559-RA	0.0612398
Ecar15266-RA	0.0608905
Ecar14264-RA	0.0605934
Ecar02881-RA	0.0605112
Ecar00416-RA	0.0594603
Ecar11082-RA	0.0593681
Ecar03780-RA	0.0593578
Ecar19045-RA	0.0586458
Ecar19570-RA	0.0581754
Ecar06107-RA	0.0581483
Ecar08587-RA	0.0577389
Ecar05394-RA	0.0575426
Ecar11712-RA	0.0575143
Ecar15474-RA	0.0574635
Ecar02796-RA	0.0573771
Ecar09838-RA	0.057142
Ecar08005-RA	0.0570515
Ecar07383-RA	0.0568705
Ecar09121-RA	0.0566016
Ecar01057-RA	0.0561723
Ecar11607-RA	0.0560142
Ecar06491-RA	0.0559847
Ecar16520-RA	0.0556472
Ecar11155-RA	0.0553165
Ecar08143-RA	0.0549946
Ecar07312-RA	0.0548582
Ecar07974-RA	0.0548002
Ecar02940-RA	0.054622
Ecar12205-RA	0.0543128
Ecar17599-RA	0.0541167
Ecar01222-RA	0.0537564
Ecar03104-RA	0.0537191
Ecar09211-RA	0.0534555
Ecar15646-RA	0.0534304
Ecar03467-RA	0.0534192
Ecar08880-RA	0.0533398
Ecar05410-RA	0.0527973
Ecar14543-RA	0.0521884
Ecar08076-RA	0.0503865
Ecar03059-RA	0.0502021
Ecar03540-RA	0.0501273
Ecar07373-RA	0.0499696
Ecar04238-RA	0.0489075
Ecar18238-RA	0.0488571
Ecar09688-RA	0.0483698
Ecar10982-RA	0.0482905
Ecar08095-RA	0.0481687
Ecar07137-RA	0.0478689
Ecar14308-RA	0.0473409
Ecar00108-RA	0.0470601
Ecar04026-RA	0.046729
Ecar01335-RA	0.0463843
Ecar16764-RA	0.0463399
Ecar02902-RA	0.0460225
Ecar20253-RA	0.0456496
Ecar06142-RA	0.0454569
Ecar11012-RA	0.0452248
Ecar18584-RA	0.0451774
Ecar08400-RA	0.0449983
Ecar04414-RA	0.0444324
Ecar09023-RA	0.0443896
Ecar07645-RA	0.0437575
Ecar10650-RA	0.0429801
Ecar17366-RA	0.0428478
Ecar20100-RA	0.0428199
Ecar15584-RA	0.0422573
Ecar16505-RA	0.0392448
Ecar08265-RA	0.0391928
Ecar05450-RA	0.038717
Ecar05915-RA	0.0379852
Ecar05890-RA	0.0372962
Ecar19458-RA	0.0371755
Ecar04113-RA	0.0368782
Ecar06117-RA	0.0368511
Ecar12080-RA	0.0361412
Ecar08288-RA	0.0355228
Ecar04140-RA	0.0350436
Ecar08757-RA	0.0348044
Ecar08590-RA	0.0341328
Ecar09230-RA	0.034057
Ecar11555-RA	0.033953
Ecar11208-RA	0.0318598
Ecar12829-RA	0.0316869
Ecar01023-RA	0.0316307
Ecar20071-RA	0.0312103
Ecar20066-RA	0.0305545
Ecar19694-RA	0.0301467
Ecar11741-RA	0.0294985
Ecar18236-RA	0.0291912
Ecar11063-RA	0.0284506
Ecar01107-RA	0.0280451
Ecar03489-RA	0.0280117
Ecar03897-RA	0.0277168
Ecar14326-RA	0.0274641
Ecar00688-RA	0.0272312
Ecar01095-RA	0.0266718
Ecar05593-RA	0.0263055
Ecar05280-RA	0.0253832
Ecar12972-RA	0.0247333
Ecar10753-RA	0.0222246
Ecar02596-RA	0.0215629
Ecar17360-RA	0.0215532
Ecar18861-RA	0.0214256
Ecar07511-RA	0.0203009
Ecar14571-RA	0.0141501
Ecar04539-RA	0.0112545
Ecar02590-RA	0.0099073
Ecar03000-RA	0.0089707
Ecar00002-RA	0
Ecar00093-RA	0
Ecar00250-RA	0
Ecar00260-RA	0
Ecar00848-RA	0
Ecar00982-RA	0
Ecar01011-RA	0
Ecar01116-RA	0
Ecar01172-RA	0
Ecar01351-RA	0
Ecar01417-RA	0
Ecar01689-RA	0
Ecar01789-RA	0
Ecar01861-RA	0
Ecar01878-RA	0
Ecar01950-RA	0
Ecar01987-RA	0
Ecar02048-RA	0
Ecar02152-RA	0
Ecar02420-RA	0
Ecar02501-RA	0
Ecar02508-RA	0
Ecar02688-RA	0
Ecar02998-RA	0
Ecar03056-RA	0
Ecar03073-RA	0
Ecar03234-RA	0
Ecar03239-RA	0
Ecar03354-RA	0
Ecar03360-RA	0
Ecar03449-RA	0
Ecar03486-RA	0
Ecar03517-RA	0
Ecar04296-RA	0
Ecar04305-RA	0
Ecar04368-RA	0
Ecar04509-RA	0
Ecar04610-RA	0
Ecar04651-RA	0
Ecar04717-RA	0
Ecar04743-RA	0
Ecar04834-RA	0
Ecar05034-RA	0
Ecar05310-RA	0
Ecar05355-RA	0
Ecar05370-RA	0
Ecar05421-RA	0
Ecar11051-RA	0
Ecar11083-RA	0
Ecar11121-RA	0
Ecar11128-RA	0
Ecar11363-RA	0
Ecar11488-RA	0
Ecar11749-RA	0
Ecar11763-RA	0
Ecar12079-RA	0
Ecar12081-RA	0
Ecar12216-RA	0
Ecar12503-RA	0
Ecar12545-RA	0
Ecar12594-RA	0
Ecar12731-RA	0
Ecar12732-RA	0
Ecar12744-RA	0
Ecar12847-RA	0
Ecar12989-RA	0
Ecar13316-RA	0
Ecar13586-RA	0
Ecar13756-RA	0
Ecar13897-RA	0
Ecar14168-RA	0
Ecar14275-RA	0
Ecar14345-RA	0
Ecar14378-RA	0
Ecar14456-RA	0
Ecar14572-RA	0
Ecar14625-RA	0
Ecar14731-RA	0
Ecar14743-RA	0
Ecar14898-RA	0
Ecar14932-RA	0
Ecar15166-RA	0
Ecar15225-RA	0
Ecar15350-RA	0
Ecar15484-RA	0
Ecar05498-RA	0
Ecar06132-RA	0
Ecar06248-RA	0
Ecar06688-RA	0
Ecar07040-RA	0
Ecar07144-RA	0
Ecar07285-RA	0
Ecar07710-RA	0
Ecar07756-RA	0
Ecar07958-RA	0
Ecar08105-RA	0
Ecar08701-RA	0
Ecar08722-RA	0
Ecar08742-RA	0
Ecar08748-RA	0
Ecar08759-RA	0
Ecar08902-RA	0
Ecar08953-RA	0
Ecar09098-RA	0
Ecar09547-RA	0
Ecar09806-RA	0
Ecar09871-RA	0
Ecar09931-RA	0
Ecar09966-RA	0
Ecar10053-RA	0
Ecar10348-RA	0
Ecar10540-RA	0
Ecar10688-RA	0
Ecar10699-RA	0
Ecar10791-RA	0
Ecar10860-RA	0
Ecar15754-RA	0
Ecar15786-RA	0
Ecar15817-RA	0
Ecar16615-RA	0
Ecar17038-RA	0
Ecar17398-RA	0
Ecar17544-RA	0
Ecar17818-RA	0
Ecar17844-RA	0
Ecar17852-RA	0
Ecar17948-RA	0
Ecar18445-RA	0
Ecar18599-RA	0
Ecar18676-RA	0
Ecar19122-RA	0
Ecar19294-RA	0
Ecar19362-RA	0
Ecar19443-RA	0
Ecar19514-RA	0
Ecar19957-RA	0
Ecar20187-RA	0
