# Supplementary material for: The Genome Architecture of the Copepod Eurytemora carolleeae — the Highly Invasive Atlantic Clade of the Eurytemora affinis Species Complex
Source: Genomics Proteomics Bioinformatics. 2024 Sep 27;22(5):qzae066. doi: 10.1093/gpbjnl/qzae066 (PMC11706791; doi:10.1093/gpbjnl/qzae066)
Supplement: qzae066_Supplementary_Data [file qzae066_supplementary_data.zip › Table S2-done.xlsx]

## Sheet: Sheet1
Table S2 Karyotype of four copepod orders
Order	Species name	1n chromosome number	Source
Cyclopoida	Cyclops abyssorum	11	Cytological study
Cyclopoida	Cyclops bohater	11	Cytological study
Cyclopoida	Cyclops furcifer	11	Cytological study
Cyclopoida	Cyclops insignis	11	Cytological study
Cyclopoida	Cyclops vicinus	11	Cytological study
Cyclopoida	Cyclops kolensis	11	Cytological study
Cyclopoida	Cyclops strenuus	11	Cytological study
Cyclopoida	Cyclops kikuchi	11	Cytological study
Cyclopoida	Diacyclops bicuspidatus	9	Cytological study
Cyclopoida	Thermocyclops dybowskii	9	Cytological study
Cyclopoida	Thermocyclops crassus	7	Cytological study
Cyclopoida	Macrocyclops albidus	7	Cytological study
Cyclopoida	Macrocyclops ater	7	Cytological study
Cyclopoida	Macrocyclops distinctus	7	Cytological study
Cyclopoida	Macrocyclops fuscus	7	Cytological study
Cyclopoida	Paracyclops affinis	7	Cytological study
Cyclopoida	Mesocyclops edax	7	Cytological study
Cyclopoida	Mesocyclops leuckarti	7	Cytological study
Cyclopoida	Mesocyclops ruttneri	7	Cytological study
Cyclopoida	Megacyclops viridis	6	Cytological study
Cyclopoida	Eucyclops speratus	6	Cytological study
Cyclopoida	Ectocyclops phaleratus	6	Cytological study
Cyclopoida	Cryptocyclops bicolor	6	Cytological study
Cyclopoida	Ectocyclops strenzkei	5	Cytological study
Cyclopoida	Tropocyclops prasinus	5	Cytological study
Cyclopoida	Acanthocyclops americanus	5	Cytological study
Cyclopoida	Acanthocyclops vernalis	3, 4, 5	Cytological study
Cyclopoida	Acanthocyclops robustus	4	Cytological study
Cyclopoida	Orthocyclops modestus	4	Cytological study
Cyclopoida	Cyclops signatus	4	Cytological study
Harpacticoida	Tisbe marmorata	12	Cytological study
Harpacticoida	Tisbe battagliai	12	Cytological study
Harpacticoida	Tisbe clodiensis	12	Cytological study
Harpacticoida	Tisbe furcata	12	Cytological study
Harpacticoida	Tisbe holothuriae	12	Cytological study
Harpacticoida	Tisbe persimilis	12	Cytological study
Harpacticoida	Tisbe reluctans	12	Cytological study
Harpacticoida	Tisbe pontina	12	Cytological study
Harpacticoida	Tisbe reticulata	12	Cytological study
Harpacticoida	Tigriopus californicus	12	Genome assembly
Harpacticoida	Tigriopus kingsejongensis	12	Cytological study
Harpacticoida	Tigriopus japonicus	12	Genome assembly
Harpacticoida	Tigriopus brevicornis	12	Cytological study
Harpacticoida	Dactylopodia sp.	12	Cytological study
Harpacticoida	Tisbe dobzhanskii	11	Cytological study
Harpacticoida	Tisbe aragoi	11	Cytological study
Harpacticoida	Tisbe bulbisetosa	11	Cytological study
Harpacticoida	Tisbe inflatiseta	11	Cytological study
Harpacticoida	Tisbe cucumariae	11	Cytological study
Harpacticoida	Tisbe biminiensis	8	Cytological study
Harpacticoida	Tisbe gracilis	5	Cytological study
Siphonostomatoida	Caligus rogercresseyi	21	Genome assembly
Siphonostomatoida	Lepeophtheirus salmonis	15	Genome assembly
Calanoida	Calanus finmarchicu	17	Cytological study
Calanoida	Labidocera minuta	11	Cytological study
Calanoida	Labidocera euchaeta	10	Cytological study
Calanoida	Labidocera laevidentata	10	Cytological study
Calanoida	Labidocera pseudacuta	10	Cytological study
Calanoida	Labidocera acutifrons	10	Cytological study
Calanoida	Labidocera bataviae	10	Cytological study
Calanoida	Labidocera madurae	10	Cytological study
Calanoida	Labidocera bengalensis	10	Cytological study
Calanoida	Labidocera acuta	10	Cytological study
Calanoida	Labidocera kroyeri	10	Cytological study
Calanoida	Labidocera pavo	10	Cytological study
Calanoida	Pontellopsis herdmani	10	Cytological study
Calanoida	Pontella princep	10	Cytological study
Calanoida	Labidocera pectinata	10	Cytological study
Calanoida	Tortanus forcipatus	6	Cytological study
Calanoida	Tortanus barbatus	6	Cytological study
Calanoida	Tortanus gracilis	6	Cytological study
Calanoida	Acartia spinicauda	6	Cytological study
Calanoida	Acartia negligens	6	Cytological study
Calanoida	Acartia centrura	6	Cytological study
Calanoida	Acartia plumosa	6	Cytological study
Calanoida	Acartiella keralensis	5	Cytological study
Calanoida	Acartiella gravelyi	5	Cytological study
Calanoida	Eurytemora carolleeae	4	Present
Calanoida	Temora turbinata	3	Cytological study
Calanoida	Centropages furcatus	3	Cytological study
