# Supplementary material for: The Genome Architecture of the Copepod Eurytemora carolleeae — the Highly Invasive Atlantic Clade of the Eurytemora affinis Species Complex
Source: Genomics Proteomics Bioinformatics. 2024 Sep 27;22(5):qzae066. doi: 10.1093/gpbjnl/qzae066 (PMC11706791; doi:10.1093/gpbjnl/qzae066)
Supplement: qzae066_Supplementary_Data [file qzae066_supplementary_data.zip › Table S3-done.xlsx]

## Sheet: Sheet1
Table S3 Genome sizes of four copepod orders
Order	Species name	1C genome size (pg)	1C genome size (Mb)	Source
Calanoida	Acartia hudsonica	0.975	953.55	Cytological study
Calanoida	Acartia tonsa		989.2	Genome assembly
Calanoida	Calanus finmarchicus	6.475	6332.55	Cytological study
Calanoida	Calanus glacialis	12.1	11833.8	Cytological study
Calanoida	Calanus hyperboreus	12.46	12185.9	Cytological study
Calanoida	Calanus helgolandicus	10.17	9946.26	Cytological study
Calanoida	Calanus pacificus	6.805	6655.29	Cytological study
Calanoida	Calanus sinicus	8.53	8342.34	Cytological study
Calanoida	Calanus marshallae	10.74	10503.7	Cytological study
Calanoida	Diaptomus forbesi	3.81	3726.18	Cytological study
Calanoida	Diaptomus insularis	1.91	1867.98	Cytological study
Calanoida	Diaptomus leptopus	2.77	2709.06	Cytological study
Calanoida	Diaptomus nudus	3.33	3256.74	Cytological study
Calanoida	Diaptomus sicilis	1.77	1731.06	Cytological study
Calanoida	Eurytemora gulfia		502.3	Unpblished genome assembly
Calanoida	Eurytemora affinis proper		689.4	Unpblished genome assembly
Calanoida	Eurytemora carolleeae		529.3	Present
Calanoida	Eurytemora composita	0.79	772.62	Cytological study
Calanoida	Eodiaptomus wolterecki matanensis	0.38	371.64	Cytological study
Calanoida	Eodiaptomus wolterecki wolterecki	0.37	361.86	Cytological study
Calanoida	Hesperodiaptomus arcticus	4.67	4567.26	Cytological study
Calanoida	Hesperodiaptomus nevadensi	5.71	5584.38	Cytological study
Calanoida	Hesperodiaptomus novemdecimus	3.23	3158.94	Cytological study
Calanoida	Hesperodiaptomus shoshone	3.11	3041.58	Cytological study
Calanoida	Hesperodiaptomus victoriaensis	4.37	4273.86	Cytological study
Calanoida	Hesperodiaptomus sp.	5.54	5418.12	Cytological study
Calanoida	Heterocope septentrionalis	5.45	5330.1	Cytological study
Calanoida	Leptodiaptomus tyrrelli	1.33	1300.74	Cytological study
Calanoida	Leptodiaptomus wilsonae	3.25	3178.5	Cytological study
Calanoida	Limnocalanus macrurus	1.63	1594.14	Cytological study
Calanoida	Neodiaptomus lymphatus	0.34	332.52	Cytological study
Calanoida	Osphranticum labronectum	2.45	2396.1	Cytological study
Calanoida	Pseudocalanus acuspes	3.44	3364.32	Cytological study
Calanoida	Pseudocalanus elongatus	3.5	3423	Cytological study
Calanoida	Pseudocalanus major	6.79	6640.62	Cytological study
Calanoida	Pseudocalanus minutus	3.43	3354.54	Cytological study
Calanoida	Pseudocalanus moultoni	4.37	4273.86	Cytological study
Calanoida	Pseudocalanus newmani	2.25	2200.5	Cytological study
Calanoida	Phyllodiaptomus sp.	0.41	400.98	Cytological study
Calanoida	Paraeuchaeta norvegica	14.68	14357	Cytological study
Calanoida	Temora longicornis	1.31	1281.18	Cytological study
Cyclopoida	Acanthocyclops brevispinosus	0.52	508.56	Cytological study
Cyclopoida	Acanthocyclops robustus	0.75	733.5	Cytological study
Cyclopoida	Acanthocyclops trajani	0.685	669.93	Cytological study
Cyclopoida	Acanthocyclops vernalis	0.75	733.5	Cytological study
Cyclopoida	Allocyclops silvaticus	0.28	273.84	Cytological study
Cyclopoida	Apocyclops panamensis	0.28	273.84	Cytological study
Cyclopoida	Apocyclops procerus	0.27	264.06	Cytological study
Cyclopoida	Apocyclops royi		262.3	Genome assembly
Cyclopoida	Bryocyclops caroli	0.29	283.62	Cytological study
Cyclopoida	Cyclopina agilis	0.1	97.8	Cytological study
Cyclopoida	Cyclops cf. borealis	0.76	743.28	Cytological study
Cyclopoida	Cyclops ochridanus	3.295	3222.51	Cytological study
Cyclopoida	Cyclops strenuus	0.86	841.08	Cytological study
Cyclopoida	Cyclops insignis	3.41	3334.98	Cytological study
Cyclopoida	Cyclops furcifer	1.4	1369.2	Cytological study
Cyclopoida	Cyclops divulsus	1.8	1760.4	Cytological study
Cyclopoida	Cyclops kolensis	0.92	899.76	Cytological study
Cyclopoida	Diacyclops galbinus	0.32	312.96	Cytological study
Cyclopoida	Diacyclops crassicaudis	0.24	234.72	Cytological study
Cyclopoida	Diacyclops uruguayensis	0.72	704.16	Cytological study
Cyclopoida	Dioithona culvata	0.25	244.5	Cytological study
Cyclopoida	Dioithona oculata	0.25	244.5	Cytological study
Cyclopoida	Ectocyclops phaleratus	0.52	508.56	Cytological study
Cyclopoida	Eucyclops agilis	0.75	733.5	Cytological study
Cyclopoida	Eucyclops tziscao	0.905	885.09	Cytological study
Cyclopoida	Eucyclops ensifer	0.84	821.52	Cytological study
Cyclopoida	Halicyclops tageae	0.22	215.16	Cytological study
Cyclopoida	Macrocyclops albidus	0.94	919.32	Cytological study
Cyclopoida	Megacyclops latipes	2.01	1965.78	Cytological study
Cyclopoida	Mesocyclops aspericornis	0.42	410.76	Cytological study
Cyclopoida	Mesocyclops chaci	0.86	841.08	Cytological study
Cyclopoida	Mesocyclops edax	1.49	1457.22	Cytological study
Cyclopoida	Mesocyclops leuckarti	0.38	371.64	Cytological study
Cyclopoida	Mesocyclops longisetus	0.89	870.42	Cytological study
Cyclopoida	Mesocyclops meridianus	0.48	469.44	Cytological study
Cyclopoida	Mesocyclops ogunnus	0.52	508.56	Cytological study
Cyclopoida	Mesocyclops pehpeiensis	0.67	655.26	Cytological study
Cyclopoida	Mesocyclops reidae	0.52	508.56	Cytological study
Cyclopoida	Mesocyclops ruttneri	0.72	704.16	Cytological study
Cyclopoida	Mesocyclops thermocyclopoides	0.27	264.06	Cytological study
Cyclopoida	Mesocyclops woutersi	0.38	371.64	Cytological study
Cyclopoida	Metacyclops mendocinus	0.67	655.26	Cytological study
Cyclopoida	Microcyclops alius	0.27	264.06	Cytological study
Cyclopoida	Microcyclops anceps	0.82	801.96	Cytological study
Cyclopoida	Muscocyclops operculatus	0.26	254.28	Cytological study
Cyclopoida	Neocyclops medius	0.27	264.06	Cytological study
Cyclopoida	Oithona nana		85.01	Genome assembly
Cyclopoida	Onychocorycaeus giesbrechti	0.18	176.04	Cytological study
Cyclopoida	Paracyclopina nana		91.99	Genome assembly
Cyclopoida	Paracyclops affinis	1.03	1007.34	Cytological study
Cyclopoida	Paracyclops chiltoni	0.81	792.18	Cytological study
Cyclopoida	Paracyclops punctatus	0.72	704.16	Cytological study
Cyclopoida	Thermocyclops crassus	0.42	410.76	Cytological study
Cyclopoida	Thermocyclops crassus (russian)	1.2	1173.6	Cytological study
Cyclopoida	Thermocyclops crassus (vietnamese)	0.42	410.76	Cytological study
Cyclopoida	Thermocyclops decipiens	0.38	371.64	Cytological study
Cyclopoida	Thermocyclops dybowski	0.105	102.69	Cytological study
Cyclopoida	Thermocyclops inversus	0.615	601.47	Cytological study
Cyclopoida	Tropocyclops prasinus	0.155	151.59	Cytological study
Cyclopoida	Tropocyclops prasinus meridionalis	0.23	224.94	Cytological study
Harpacticoida	Tigriopus californicus	0.25	244.5	Cytological study
Harpacticoida	Tigriopus californicus		191.1	Genome assembly
Harpacticoida	Tigriopus japonicus		196.6	Genome assembly
Harpacticoida	Tigriopus kingsejongensis		295.2	Genome assembly
Harpacticoida	Tigriopus kingsejongensis		338.6	Genome assembly
Harpacticoida	Tisbe holothuriae		276.3	Genome assembly
Harpacticoida	Metis holothuriae		422.9	Genome assembly
Harpacticoida	Longipedia americana		657.7	Genome assembly
Harpacticoida	Cletocamptus dominicanus		209.6	Genome assembly
Siphonostomatoida	Caligus rogercresseyi		478.2	Genome assembly
Siphonostomatoida	Lepeophtheirus salmonis		647.2	Genome assembly
